# Supplementary material for: Shu: visualization of high-dimensional biological pathways
Source: Bioinformatics. 2024 Mar 7;40(3):btae140. doi: 10.1093/bioinformatics/btae140 (PMC10957514; doi:10.1093/bioinformatics/btae140)
Supplement: btae140_Supplementary_Data [file btae140_supplementary_data.zip]

Archive with 49 entries (39 files):
- shu_case_studies/
- shu_case_studies/notebooks/
- shu_case_studies/notebooks/2_shu_omics.ipynb
- shu_case_studies/notebooks/1_shu_maud.ipynb
- shu_case_studies/notebooks/.ipynb_checkpoints/
- shu_case_studies/notebooks/.ipynb_checkpoints/2_shu_omics-checkpoint.ipynb
- shu_case_studies/notebooks/.ipynb_checkpoints/1_shu_maud-checkpoint.ipynb
- shu_case_studies/notebooks/.ipynb_checkpoints/case_study_shu_2nd-checkpoint.ipynb
- shu_case_studies/notebooks/1_shu_maud_kcat_priors.ipynb
- shu_case_studies/maps/
- shu_case_studies/maps/cauto_map.json
- shu_case_studies/maps/ecoli_map.json
- shu_case_studies/README.md
- shu_case_studies/models/
- shu_case_studies/models/maud_ecoli_glycolysis_and_ppp/
- shu_case_studies/models/maud_ecoli_glycolysis_and_ppp/priors.toml
- shu_case_studies/models/maud_ecoli_glycolysis_and_ppp/priors.csv
- shu_case_studies/models/maud_ecoli_glycolysis_and_ppp/experiments.toml
- shu_case_studies/models/maud_ecoli_glycolysis_and_ppp/config.toml
- shu_case_studies/models/maud_ecoli_glycolysis_and_ppp/escher_map.json
- shu_case_studies/models/maud_ecoli_glycolysis_and_ppp/notes.md
- shu_case_studies/models/maud_ecoli_glycolysis_and_ppp/kinetic_model.toml
- shu_case_studies/models/maud_ecoli_glycolysis_and_ppp/Enzymes for KM (1).pdf
- shu_case_studies/models/eciCLAU786.xml
- shu_case_studies/models/iCLAU786.xml
- shu_case_studies/data/
- shu_case_studies/data/METABOLOMICS_Valgepea2018_format.tsv
- shu_case_studies/data/absprot_converted.tsv
- shu_case_studies/data/omics.metabolism.json
- shu_case_studies/data/maud_output/
- shu_case_studies/data/maud_output/samples/
- shu_case_studies/data/maud_output/samples/input_data_train.json
- shu_case_studies/data/maud_output/samples/model-20230329155833_2.csv
- shu_case_studies/data/maud_output/samples/model-20230329155833_0-stdout.txt
- shu_case_studies/data/maud_output/samples/inits.json
- shu_case_studies/data/maud_output/samples/input_data_test.json
- shu_case_studies/data/maud_output/samples/model-20230329155833_1-stdout.txt
- shu_case_studies/data/maud_output/samples/model-20230329155833_1.csv
- shu_case_studies/data/maud_output/user_input/
- shu_case_studies/data/maud_output/user_input/priors.toml
- shu_case_studies/data/maud_output/user_input/priors.csv
- shu_case_studies/data/maud_output/user_input/experiments.toml
- shu_case_studies/data/maud_output/user_input/config.toml
- shu_case_studies/data/maud_output/user_input/escher_map.json
- shu_case_studies/data/maud_output/user_input/notes.md
- shu_case_studies/data/maud_output/user_input/kinetic_model.toml
- shu_case_studies/data/maud_output/user_input/Enzymes for KM (1).pdf
- shu_case_studies/data/maud_output/idata.json
- shu_case_studies/data/maud_output.metabolism.json
