# Supplementary material for: Shu: visualization of high-dimensional biological pathways
Source: Bioinformatics. 2024 Mar 7;40(3):btae140. doi: 10.1093/bioinformatics/btae140 (PMC10957514; doi:10.1093/bioinformatics/btae140)
Supplement: btae140_Supplementary_Data [file btae140_supplementary_data.zip › shu_case_studies/notebooks/2_shu_omics.ipynb]

# %% [markdown]
# Case study 2: _Clostridium autoethanogenum_ metabolomics, proteomics and FBA

- The metabolomics comes from [Valgepea et al., 2018](https://doi.org/10.1186/s13068-018-1052-9).
- The proteomics was taken from [Valgepea et al., 2022](https://doi.org/10.1128/msystems.00026-22).

# %% [code]
import json
from pathlib import Path

import cobra
import geckopy
import ggshu
import numpy as np
import pandas as pd
from cobra.sampling import sample

# %% [code]
import os

# %% [code]
model = cobra.io.read_sbml_model("../models/iCLAU786.xml")

# %% [code]
model.slim_optimize()

# %% [markdown]
## 1. Flux sampling

# %% [markdown]
We will use the Genome-scale Metabolic (GEM) model to perform flux sampling.

# %% [markdown]
First, a function to merge two dataframes that we will use to join proteomics and fluxes and another function to prepare the experimental conditions of the GEM.

# %% [code]
def apply_base_conditions(model: cobra.Model, exchange_groups_path: Path):
    """Apply base conditions in-place."""
    with open(exchange_groups_path) as file:
        reac_groups = json.load(file)
    for ex in reac_groups["influx"]:
        if ex in model.reactions:
            if model.reactions.get_by_id(ex).lower_bound < 0:
                model.reactions.get_by_id(ex).upper_bound = 0
            else:
                model.reactions.get_by_id(ex).bounds = 0, 0
    for ex in reac_groups["outflux"]:
        if ex in model.reactions:
            if model.reactions.get_by_id(ex).upper_bound > 0:
                model.reactions.get_by_id(ex).lower_bound = 0
            else:
                model.reactions.get_by_id(ex).bounds = 0, 0
    for ex in list(reac_groups["substrates"]) + list(reac_groups["aminoacids"]):
        if ex in model.reactions:
            model.reactions.get_by_id(ex).lower_bound = 0

# %% [markdown]
Since there are three conditions, the model has to be constrained with the particular exchanges that represent the media and then sampled.

# %% [markdown]
In preparation for the identifier translation, first we will get the identifiers on the map.

# %% [code]
with open("../maps/cauto_map.json") as f:
    metabolic_map = json.load(f)["metabolism"]

# %% [code]
reacs_in_map = {v["bigg_id"] for v in metabolic_map["reactions"].values()}

# %% [markdown]
Let's gather the identifiers in the model.

# %% [code]
model_to_map = {
    reac.id: reac.id
    if "bigg.reaction" not in reac.annotation
    else reac.annotation["bigg.reaction"]
    if isinstance(reac.annotation["bigg.reaction"], str)
    else reac.annotation["bigg.reaction"][0]
    for reac in model.reactions
}

# %% [code]
map_to_model = {v: k for k, v in model_to_map.items()}

# %% [markdown]
### CO

# %% [code]
model.reactions.get_by_id("cpd11640_ext_b").bounds = (
    0.47,
    0.47,
)  #   H2
model.reactions.get_by_id("cpd00204_ext_b").bounds = -34.57, -34.57  # CO
model.reactions.get_by_id("cpd00084_ext_b").bounds = -0.07, 1000  # Cysteine
model.reactions.get_by_id("cpd00011_ext_b").bounds = 21.27, 21.27  # CO2
model.reactions.get_by_id("cpd00029_ext_b").bounds = 3.21, 1000  # Acetate
model.reactions.get_by_id("cpd00363_ext_b").bounds = 2.57, 1000  # Ethanol
model.reactions.get_by_id("cpd01947_ext_b").bounds = 0.06, 1000  # BDOH

# %% [code]
samples = sample(model, n=400, processes=4)

# %% [code]
samples.head()

# %% [code]
samples = samples.melt(var_name="reaction", value_name="flux")

samples["map_id"] = samples.reaction.apply(lambda x: model_to_map[x])

# %% [code]
samples.head()

# %% [markdown]
Filter by the reactions in the map (this is not actually needed, it just makes it easier to work with).

# %% [code]
samples_map = samples[samples.map_id.isin(reacs_in_map)]

# %% [code]
samples_map["condition"] = "CO"

# %% [markdown]
### Syngas

# %% [code]
model.reactions.get_by_id("cpd11640_ext_b").bounds = (
    -12.87,
    -12.87,
)  #   H2
model.reactions.get_by_id("cpd00204_ext_b").bounds = -31.56, -31.56  # CO
model.reactions.get_by_id("cpd00084_ext_b").bounds = -0.08, 1000  # Cysteine
model.reactions.get_by_id("cpd00011_ext_b").bounds = 12.91, 12.91  # CO2
model.reactions.get_by_id("cpd00029_ext_b").bounds = 4.25, 1000  # Acetate
model.reactions.get_by_id("cpd00363_ext_b").bounds = 3.74, 1000  # Ethanol
model.reactions.get_by_id("cpd01947_ext_b").bounds = 0.09, 1000  # BDOH

# %% [code]
samples = sample(model, n=400, processes=4)
samples = samples.melt(var_name="reaction", value_name="flux")
samples["map_id"] = samples.reaction.apply(lambda x: model_to_map[x])
samples["condition"] = "Syngas"
samples_map = pd.concat([samples_map, samples[samples.map_id.isin(reacs_in_map)]])

# %% [markdown]
### High-H2 CO

# %% [code]
model.reactions.get_by_id("cpd11640_ext_b").bounds = (
    -32.52,
    -32.52,
)  #   H2
model.reactions.get_by_id("cpd00204_ext_b").bounds = -25.33, -25.33  # CO
model.reactions.get_by_id("cpd00084_ext_b").bounds = -0.09, 1000  # Cysteine
model.reactions.get_by_id("cpd00011_ext_b").bounds = 4.39, 4.39  # CO2
model.reactions.get_by_id("cpd00029_ext_b").bounds = 1.92, 1000  # Acetate
model.reactions.get_by_id("cpd00363_ext_b").bounds = 7.78, 1000  # Ethanol
model.reactions.get_by_id("cpd01947_ext_b").bounds = 0, 1000  # BDOH

# %% [code]
samples = sample(model, n=400, processes=4)
samples = samples.melt(var_name="reaction", value_name="flux")
samples["map_id"] = samples.reaction.apply(lambda x: model_to_map[x])
samples["condition"] = "HighH2CO"
samples_map = pd.concat([samples_map, samples[samples.map_id.isin(reacs_in_map)]])

# %% [code]
samples_map.head()

# %% [code]
samples_map.shape

# %% [markdown]
## 2. Metabolomics

This data comes from [Valgepea et al., 2018](https://biotechnologyforbiofuels.biomedcentral.com/articles/10.1186/s13068-018-1052-9) and [de Souza et al., 2018](https://link.springer.com/article/10.1007/s11306-018-1331-2).

The key transformation of the data is to translated the identifiers from the dataset
to the ones in the map.

# %% [code]
df_met = pd.read_csv("../data/METABOLOMICS_Valgepea2018_format.tsv", sep="\t")

# %% [code]
mets_in_map = {
    met["bigg_id"]
    for met in metabolic_map["nodes"].values()
    if met["node_type"] == "metabolite"
}

# %% [code]
[f"{met}_c" for met in pd.unique(df_met.metabolite) if f"{met}_c" not in mets_in_map]

# %% [markdown]
Of this, `3pg+2pg` is in the map but as separate metabolites and some others appear but with different identifiers.

# %% [code]
df_met["map_id"] = df_met.metabolite.apply(lambda met: f"{met}_c")

# %% [code]
df_met.map_id = df_met.map_id.replace(
    {
        "3pg+2pg_c": "3pg_c",
        "ga3p_c": "S_cpd00102_c",
        "lac_c": "lac__D_c",
        "rl5p_c": "ru5p_c",
        "6pg_c": "6pgc_c",
        "f16dp_c": "fdp_c",
    }
)

# %% [markdown]
Add also the pool concentration for 2pg. This will be indicated in the figure.

# %% [code]
df_met = pd.concat([df_met, df_met[df_met.map_id == "3pg_c"].assign(map_id="2pg_c")])

# %% [markdown]
## 3. Proteomics

# %% [markdown]
To map the model to the proteins, I will use the enzyme constraint model since it provides a structural way to associate proteins with reactions.

# %% [code]
import geckopy

# %% [code]
ec_model = geckopy.io.read_sbml_ec_model("../models/eciCLAU786.xml")

# %% [markdown]
Formatted version of the excel file provided at the Supplementary material of [Valgepea et al., 2022](https://journals.asm.org/doi/full/10.1128/msystems.00026-22?rfr_dat=cr_pub++0pubmed&url_ver=Z39.88-2003&rfr_id=ori%3Arid%3Acrossref.org).

# %% [code]
df_prot = pd.read_csv("../data/absprot_converted.tsv", sep="\t")

# %% [markdown]
The data is index by the condition and gene ID. The latter is the name of the proteins in the model.

# %% [code]
df_prot.head()

# %% [markdown]
Since most of the proteins mapped to a reaction appear to be a complex (in opposition of isozymes), let's just assign them to the lowest value of the participating enzymes.

# %% [code]
model_to_map_f = {k: v for k, v in model_to_map.items() if v in reacs_in_map}

# %% [code]
gene_to_reac = {
    prot.annotation["gene"]: [
        model_to_map[reac.id] for reac in prot.reactions if reac.id in model_to_map_f
    ]
    for prot in ec_model.proteins
}

# %% [code]
gene_to_reac = {k: v for k, v in gene_to_reac.items() if v}

# %% [code]
df_prot_map = df_prot.loc[df_prot["Gene/proteinID"].isin(gene_to_reac.keys()), :]

# %% [code]
reac_to_gene = [(reac, k) for k, v in gene_to_reac.items() for reac in v]

# %% [code]
reac_to_genes = {}
for reac, gene in reac_to_gene:
    if reac in reac_to_genes:
        reac_to_genes[reac].append(gene)
    else:
        reac_to_genes[reac] = [gene]

# %% [code]
df_prot_map["reaction"] = None

# %% [code]
df_prot_map.loc[df_prot_map.mM.isna(), "mM"] = 0.0

# %% [code]
df_prot_map.loc[
    df_prot_map["Gene/proteinID"].isin(["CAETHG_RS13725", "CAETHG_RS13765"]), :
].min()["Gene/proteinID"]

# %% [code]
for reac, genes in reac_to_genes.items():
    protein = df_prot_map.loc[df_prot_map["Gene/proteinID"].isin(genes), :].min()[
        "Gene/proteinID"
    ]
    df_prot_map.loc[df_prot_map["Gene/proteinID"] == protein, "reaction"] = reac

# %% [code]
df_prot_map_sel = df_prot_map[["reaction", "condition", "mM"]]

# %% [code]
df_prot_map_sel.condition = df_prot_map_sel.condition.str.replace(" ", "").str.replace(
    "-", ""
)

# %% [code]
df_met.head()

# %% [markdown]
### ggshu

# %% [markdown]
Once all the data is tidied, ggshu can be used to generate the input for shu.

We want three mappings:

1. Enzyme concentrations for each condition as coloured boxes at the right hand side of the reaction.
2. Flux density funcions for each condition at the left hand side of the reaction.
3. Use the arrow color to indicate if there is data (1 and 2) for that particular reaction.
4. Concentration as the color and size of the reactions themselves.

# %% [code]
samples_map.reaction = samples_map.map_id

# %% [markdown]
Utility function to perform the merge of enzyme concentrations and fluxes.

# %% [code]
def select_group_no_na(y: pd.Series, var: str):
    x = y.copy()
    if not x[var].isna().all():
        x[var] = x[var].dropna().iloc[0]
    return x

# %% [markdown]
Collapse rows with only mM into the flux rows.

# %% [code]
df_reac = (
    pd.concat(
        [df_prot_map_sel, samples_map],
        keys=["condition", "reaction"],
        join="outer",
    )
    .groupby(["reaction", "condition"], group_keys=False)
    .apply(select_group_no_na, var="mM")
    .reset_index(drop=True)
)

# %% [code]
df_reac["has_data"] = ~(df_reac.mM.isna() & df_reac.flux.isna())
df_reac.has_data = df_reac.has_data.astype(int)

# %% [code]
df_reac

# %% [code]
(
    (
        ggshu.ggmap(
            df_reac,
            ggshu.aes(reaction="reaction", color="mM", condition="condition", y="flux"),
        )
        + ggshu.geom_boxpoint()
        + ggshu.geom_kde(side="left")
        #+ ggshu.geom_arrow(aes=ggshu.aes(color="has_data", size="has_data"))
    )
    # instead of using pandas to merge the above dataframe with the metabolite concentrations
    # we use the ggshu operator "/" to merge the two resulting grammar objects for convenience
    / (
        ggshu.ggmap(
            df_met,
            ggshu.aes(
                metabolite="map_id", color="mM", size="mM", condition="condition"
            ),
        )
        + ggshu.geom_metabolite()
    )
).to_json("../data/omics")
