# Supplementary material for: Shu: visualization of high-dimensional biological pathways
Source: Bioinformatics. 2024 Mar 7;40(3):btae140. doi: 10.1093/bioinformatics/btae140 (PMC10957514; doi:10.1093/bioinformatics/btae140)
Supplement: btae140_Supplementary_Data [file btae140_supplementary_data.zip › shu_case_studies/notebooks/1_shu_maud.ipynb]

# %% [markdown]
# Maud to shu

Example to generate [`shu`](https://github.com/biosustain/shu) inputs from [`Maud`](https://github.com/biosustain/Maud) output.

# %% [markdown]
It requires [Maud](https://github.com/biosustain/Maud) and [maudtools](https://github.com/biosustain/maudtools).

# %% [code]
import json
import os
from math import isnan
from pathlib import Path
from typing import Dict, List
from glob import glob

import arviz as az
import numpy as np
import pandas as pd
from maud.getting_idatas import get_idata
from maud.loading_maud_inputs import load_maud_input
from maudtools.plotting import concat_experiments

# %% [markdown]
Load the input that was used to run `maud sample` and the output generated by it.

# %% [code]
OUTPUT_RESULTS = "maud_output"

# %% [code]
mi = load_maud_input(f"../data/{OUTPUT_RESULTS}/user_input")
idata = get_idata(glob(f"../data/{OUTPUT_RESULTS}/samples/*csv"), mi, "train")

# %% [code]
def concat_experiments(infd, x_var: str = "reactions", experiments: list[str] = None):
    if experiments is None:
        experiments = infd.experiments
    with_exp = {
        exp.item(): pd.DataFrame(np.concatenate(infd[:, :, i, :]), columns=infd[x_var])
        for i, exp in enumerate(experiments)
    }
    list(map(lambda x: x[1].insert(0, "experiment", x[0]), with_exp.items()))
    return pd.concat(with_exp.values())

# %% [markdown]
Functions to transform the data from the maud output into shu input.

One function is used for reaction data and the other is for metabolite.

# %% [code]
def data_to_shu(idata: az.InferenceData) -> Dict[str, List[float]]:
    """Plot kcats on the left, enzyme concentrations on the right, flux as hover and flux mean as color and size of arrows."""
    edge_list = [e.split("_") for e in idata.posterior.edges.to_numpy() if "_" in e]
    edges = {ed[1]: ed[0] for ed in edge_list}
    edges_to_val = {ed[0]: ed[1] for ed in edge_list}
    fluxes = concat_experiments(idata.posterior.flux_train, "reactions").melt(
        id_vars="experiment", var_name="reaction", value_name="flux"
    )
    conc_enzymes = concat_experiments(
        idata.posterior.conc_enzyme_train,
        "enzymes",
        idata.posterior.conc_enzyme_train.experiments,
    )
    conc_enzymes.columns = [
        idata.posterior.conc_enzyme_train["enzymes"][0].values.tolist()
        if col != "experiment"
        else "experiment"
        for col in conc_enzymes.columns
    ]
    conc_enzymes.columns = [
        edges_to_val[col] if col != "experiment" else "experiment"
        for col in conc_enzymes.columns
    ]
    conc_enzymes = conc_enzymes.melt(
        id_vars="experiment", var_name="reaction", value_name="enzyme"
    )
    kcats = pd.DataFrame(
        np.concatenate(idata.posterior.kcat), columns=idata.posterior["enzymes"]
    )
    kcats.columns = [edges_to_val[col] for col in kcats.columns]
    kcats = kcats.melt(var_name="reaction", value_name="kcat")
    kcats["experiment"] = ""

    for df in [fluxes, conc_enzymes, kcats]:
        df = df.loc[:, ~df.columns.str.contains("DRAIN")]
    merged = pd.concat(
        [
            df.sort_values(["experiment", "reaction"])
            if i == 0
            else df.sort_values(["experiment", "reaction"]).loc[
                :, ~df.columns.isin(["experiment", "reaction"])
            ]
            for i, df in enumerate([fluxes, conc_enzymes])
        ],
        axis=1,
    )
    merged = pd.merge(merged, kcats, how="outer", on=["experiment", "reaction"])
    df = merged.groupby(["reaction", "experiment"]).agg(list).reset_index()
    # metabolite part
    metabolites = idata.posterior.mics.to_numpy()
    concentrations = concat_experiments(idata.posterior.conc_train, "mics").melt(
        id_vars="experiment", var_name="metabolite", value_name="concentration"
    )
    cf = concentrations.groupby(["metabolite", "experiment"]).agg(list).reset_index()
    return {
        "reactions": df.reaction.to_list(),
        "box_y": df.enzyme.apply(lambda x: np.mean([np.log10(i) for i in x])).to_list(),
        "kde_left_y": df.kcat.apply(lambda x: [np.log10(i) for i in x]).to_list(),
        "hover_y": df.flux.to_list(),
        "colors": df.flux.apply(np.mean).to_list(),
        "sizes": df.flux.apply(np.mean).to_list(),
        "conditions": df.experiment.to_list(),
        "met_sizes": cf.concentration.apply(np.mean).to_list(),
        "met_colors": cf.concentration.apply(np.mean).to_list(),
        "met_y": cf.concentration.apply(lambda x: [np.log10(i) for i in x]).to_list(),
        "metabolites": cf.metabolite.to_list(),
        "met_conditions": cf.experiment.to_list(),
    }

# %% [code]
shu_data = data_to_shu(idata)

# %% [markdown]
Extra processing because python JSON is not strict JSON.

# %% [code]
for key, values in shu_data.items():
    if key not in ["reactions", "conditions", "metabolites", "met_conditions"]:
        for i in range(len(values)):
            if isinstance(values[i], list):
                shu_data[key][i] = [v if not isnan(v) else "NaN" for v in values[i]]
            else:
                shu_data[key][i] = values[i] if not isnan(values[i]) else "NaN"

# %% [markdown]
The drains will be mapped to reactions in the map which consumes the metabolites.

# %% [code]
shu_data["reactions"] = [
    reac.replace("pepdrain", "PPC")
    .replace("pyrdrain", "PDH")
    if isinstance(reac, str)
    else "NaN"
    for reac in shu_data["reactions"]
]

# %% [markdown]
The following dumped data can be now imported by shu.

# %% [code]
with open(f"../data/{OUTPUT_RESULTS}.metabolism.json", "w") as f:
    json.dump(shu_data, f)
