# Supplementary material for: Shu: visualization of high-dimensional biological pathways
Source: Bioinformatics. 2024 Mar 7;40(3):btae140. doi: 10.1093/bioinformatics/btae140 (PMC10957514; doi:10.1093/bioinformatics/btae140)
Supplement: btae140_Supplementary_Data [file btae140_supplementary_data.zip › shu_case_studies/maps/cauto_map.json]

{"info":{"map_name":"new_map","map_id":"YTbs7QxhkAy8","map_description":"\nLast Modified Thu Oct 14 2021 09:19:58 GMT+0200 (Central European Summer Time)","homepage":"https://escher.github.io","schema":"https://escher.github.io/escher/jsonschema/1-0-0#"},"metabolism":{"reactions":{"1577575":{"name":"ATP:D-fructose-6-phosphate 1-phosphotransferase c0","bigg_id":"PFK","reversibility":false,"label_x":3479.9673,"label_y":1816.6589,"gene_reaction_rule":"CAETHG_RS03075 or CAETHG_RS12015","hist_position":{"Left":{"translation":[657.9383,740.8292,0.5],"rotation":[0.0,0.0,0.70638305,0.7078298],"scale":[1.0,1.0,1.0]}},"metabolites":[{"coefficient":1.0,"bigg_id":"adp_c"},{"coefficient":-1.0,"bigg_id":"atp_c"},{"coefficient":-1.0,"bigg_id":"f6p_c"},{"coefficient":1.0,"bigg_id":"fdp_c"}],"segments":{"672":{"from_node_id":"1577264","to_node_id":"1577265","b1":null,"b2":null},"673":{"from_node_id":"1577266","to_node_id":"1577265","b1":null,"b2":null},"675":{"from_node_id":"1577264","to_node_id":"1577268","b1":{"x":3465.1218,"y":1740.5568},"b2":{"x":3483.1326,"y":1735.3436}},"676":{"from_node_id":"1577264","to_node_id":"1577269","b1":{"x":3465.1138,"y":1744.5568},"b2":{"x":3465.2246,"y":1690.3069}},"674":{"from_node_id":"1577266","to_node_id":"1577267","b1":{"x":3464.8518,"y":1872.5565},"b2":{"x":3482.841,"y":1877.8433}},"677":{"from_node_id":"1577266","to_node_id":"1577239","b1":{"x":3464.86,"y":1868.5565},"b2":{"x":3464.749,"y":1922.8064}}}},"1577574":{"name":"D-fructose transport via PEP:Pyr PTS c0","bigg_id":"rxn05560_c0","reversibility":true,"label_x":2950.952,"label_y":1723.381,"gene_reaction_rule":"CAETHG_RS09185 and ( CAETHG_RS00680 or CAETHG_RS03210 )","hist_position":{"Left":{"translation":[213.2775,1116.144,0.5],"rotation":[0.0,0.0,0.70710677,0.70710677],"scale":[1.0,1.0,1.0]}},"metabolites":[{"coefficient":-1.0,"bigg_id":"S_cpd00082_e"},{"coefficient":1.0,"bigg_id":"f1p_c"},{"coefficient":-1.0,"bigg_id":"pep_c"},{"coefficient":1.0,"bigg_id":"pyr_c"}],"segments":{"666":{"from_node_id":"1577258","to_node_id":"1577259","b1":null,"b2":null},"668":{"from_node_id":"1577258","to_node_id":"1577261","b1":{"x":3014.2095,"y":1457.1868},"b2":{"x":3052.4717,"y":1029.1735}},"669":{"from_node_id":"1577260","to_node_id":"1577257","b1":{"x":3021.526,"y":1580.9708},"b2":{"x":3025.5564,"y":1871.5822}},"671":{"from_node_id":"1577260","to_node_id":"1577263","b1":{"x":3021.762,"y":1584.9639},"b2":{"x":3164.267,"y":1560.7898}},"667":{"from_node_id":"1577260","to_node_id":"1577259","b1":null,"b2":null},"670":{"from_node_id":"1577258","to_node_id":"1577262","b1":{"x":3013.9734,"y":1453.1938},"b2":{"x":3104.7983,"y":1418.9998}}}},"1577605":{"name":"CO dehydrogenase","bigg_id":"rxn07189_c0","reversibility":true,"label_x":2528.0994,"label_y":1476.2979,"gene_reaction_rule":"CAETHG_RS19130 or CAETHG_RS14775 or CAETHG_1620 or CAETHG_1621 or CAETHG_RS07800 or CAETHG_RS07805 or CAETHG_RS07810 or CAETHG_RS07815","hist_position":{"Left":{"translation":[-201.90625,877.7175,0.5],"rotation":[0.0,0.0,0.70710677,0.7071068],"scale":[1.0,1.0,1.0]}},"metabolites":[{"coefficient":-1.0,"bigg_id":"S_cpd00204_c"},{"coefficient":1.0,"bigg_id":"co2_c"},{"coefficient":-1.0,"bigg_id":"fdxo_2_2_c"},{"coefficient":1.0,"bigg_id":"fdxrd_c"},{"coefficient":-1.0,"bigg_id":"h2o_c"},{"coefficient":2.0,"bigg_id":"h_c"}],"segments":{"851":{"from_node_id":"1577437","to_node_id":"1577443","b1":{"x":2666.87,"y":1714.1687},"b2":{"x":2652.4016,"y":1726.0945}},"850":{"from_node_id":"1577439","to_node_id":"1577442","b1":{"x":2615.1602,"y":1593.7844},"b2":{"x":2628.6138,"y":1579.4116}},"849":{"from_node_id":"1577437","to_node_id":"1577441","b1":{"x":2666.87,"y":1714.1687},"b2":{"x":2685.4812,"y":1711.8912}},"846":{"from_node_id":"1577439","to_node_id":"1577438","b1":null,"b2":null},"852":{"from_node_id":"1577439","to_node_id":"1577444","b1":{"x":2615.1602,"y":1593.7844},"b2":{"x":2596.837,"y":1594.643}},"848":{"from_node_id":"1577439","to_node_id":"1577111","b1":{"x":2616.7383,"y":1597.46},"b2":{"x":2332.7502,"y":1266.222}},"847":{"from_node_id":"1577437","to_node_id":"1577159","b1":{"x":2665.2917,"y":1710.4932},"b2":{"x":2640.1294,"y":2257.2866}},"845":{"from_node_id":"1577437","to_node_id":"1577438","b1":null,"b2":null}}},"1577688":{"name":"D-Ribulose-5-phosphate 3-epimerase c0","bigg_id":"RPE","reversibility":true,"label_x":4334.466,"label_y":1494.5938,"gene_reaction_rule":"CAETHG_RS16435","hist_position":{"Left":{"translation":[1724.2737,1090.7485,0.5],"rotation":[0.0,0.0,0.39897397,0.9169612],"scale":[0.99,1.0,1.0]}},"metabolites":[{"coefficient":-1.0,"bigg_id":"ru5p__D_c"},{"coefficient":1.0,"bigg_id":"xu5p__D_c"}],"segments":{"1404":{"from_node_id":"1578000","to_node_id":"1577929","b1":{"x":4473.0557,"y":1531.4369},"b2":{"x":4430.811,"y":1565.2185}},"1401":{"from_node_id":"1577998","to_node_id":"1577999","b1":null,"b2":null},"1402":{"from_node_id":"1578000","to_node_id":"1577999","b1":null,"b2":null},"1403":{"from_node_id":"1577998","to_node_id":"1577993","b1":{"x":4557.9575,"y":1441.0619},"b2":{"x":4636.388,"y":1364.7081}}}},"1577651":{"name":"ATP synthase (four protons for one ATP) c0","bigg_id":"ATPS4m","reversibility":false,"label_x":1296.9183,"label_y":2409.7825,"gene_reaction_rule":"CAETHG_RS11540 and CAETHG_RS11520 and CAETHG_RS11555 and CAETHG_RS11550 and CAETHG_RS11560","hist_position":{"Left":{"translation":[-1432.9268,288.1766,0.5],"rotation":[0.0,0.0,1.0,-4.371139e-8],"scale":[1.0,1.0,1.0]}},"metabolites":[{"coefficient":-1.0,"bigg_id":"adp_c"},{"coefficient":1.0,"bigg_id":"atp_c"},{"coefficient":1.0,"bigg_id":"h2o_c"},{"coefficient":3.0,"bigg_id":"h_c"},{"coefficient":-4.0,"bigg_id":"h_e"},{"coefficient":-1.0,"bigg_id":"pi_c"}],"segments":{"1156":{"from_node_id":"1577743","to_node_id":"1577750","b1":{"x":1327.4943,"y":2219.474},"b2":{"x":1313.3601,"y":2214.7124}},"1150":{"from_node_id":"1577745","to_node_id":"1577744","b1":null,"b2":null},"1152":{"from_node_id":"1577745","to_node_id":"1577747","b1":{"x":1455.4943,"y":2219.5513},"b2":{"x":1509.7443,"y":2219.5837}},"1149":{"from_node_id":"1577743","to_node_id":"1577744","b1":null,"b2":null},"1153":{"from_node_id":"1577745","to_node_id":"1577748","b1":{"x":1459.4943,"y":2219.5535},"b2":{"x":1464.755,"y":2201.5566}},"1155":{"from_node_id":"1577743","to_node_id":"1577723","b1":{"x":1331.4943,"y":2219.4766},"b2":{"x":1280.0668,"y":2227.7578}},"1154":{"from_node_id":"1577745","to_node_id":"1577749","b1":{"x":1459.4943,"y":2219.5535},"b2":{"x":1464.7334,"y":2237.5566}},"1151":{"from_node_id":"1577743","to_node_id":"1577746","b1":{"x":1327.4943,"y":2219.474},"b2":{"x":1322.2551,"y":2201.4712}}}},"1577611":{"name":"acetolactate synthase","bigg_id":"ACLS","reversibility":false,"label_x":3447.0935,"label_y":3912.2898,"gene_reaction_rule":"CAETHG_RS08420","hist_position":{"Left":{"translation":[598.4935,-1354.4219,0.5],"rotation":[0.0,0.0,0.702928,0.711261],"scale":[1.0,1.0,1.0]}},"metabolites":[{"coefficient":1.0,"bigg_id":"alac__S_c"},{"coefficient":1.0,"bigg_id":"co2_c"},{"coefficient":-1.0,"bigg_id":"h_c"},{"coefficient":-2.0,"bigg_id":"pyr_c"}],"segments":{"884":{"from_node_id":"1577476","to_node_id":"1577477","b1":null,"b2":null},"887":{"from_node_id":"1577478","to_node_id":"1577480","b1":{"x":3431.4282,"y":3967.696},"b2":{"x":3413.3677,"y":3972.7334}},"889":{"from_node_id":"1577476","to_node_id":"1577184","b1":{"x":3432.9368,"y":3839.7048},"b2":{"x":3433.576,"y":3785.4585}},"885":{"from_node_id":"1577478","to_node_id":"1577477","b1":null,"b2":null},"886":{"from_node_id":"1577478","to_node_id":"1577479","b1":{"x":3431.4753,"y":3963.6963},"b2":{"x":3430.836,"y":4017.9424}},"888":{"from_node_id":"1577476","to_node_id":"1577481","b1":{"x":3432.984,"y":3835.705},"b2":{"x":3415.0469,"y":3830.2434}}}},"1577553":{"name":"5,10-Methenyltetrahydrofolate 5-hydrolase(decyclizing) c0","bigg_id":"MTHFC","reversibility":true,"label_x":2287.1926,"label_y":2164.3657,"gene_reaction_rule":"( CAETHG_RS07840 and CAETHG_RS07840 ) or CAETHG_RS07850","hist_position":{"Left":{"translation":[-561.5227,393.10986,0.5],"rotation":[0.0,0.0,0.70710677,0.7071068],"scale":[1.0,1.0,1.0]},"Right":{"translation":[-501.5227,393.10986,0.5],"rotation":[0.0,0.0,-0.70710677,0.7071068],"scale":[1.0,1208.0597,1.0]}},"metabolites":[{"coefficient":1.0,"bigg_id":"10fthf_c"},{"coefficient":-1.0,"bigg_id":"h2o_c"},{"coefficient":1.0,"bigg_id":"h_c"},{"coefficient":-1.0,"bigg_id":"methf_c"}],"segments":{"540":{"from_node_id":"1577131","to_node_id":"1577124","b1":{"x":2272.1926,"y":2092.3657},"b2":{"x":2272.1926,"y":2038.1158}},"543":{"from_node_id":"1577129","to_node_id":"1577134","b1":{"x":2272.1926,"y":2216.3657},"b2":{"x":2272.1926,"y":2270.6157}},"539":{"from_node_id":"1577131","to_node_id":"1577130","b1":null,"b2":null},"541":{"from_node_id":"1577129","to_node_id":"1577132","b1":{"x":2272.1926,"y":2220.3657},"b2":{"x":2254.1926,"y":2225.6157}},"542":{"from_node_id":"1577131","to_node_id":"1577133","b1":{"x":2272.1926,"y":2088.3657},"b2":{"x":2254.1926,"y":2083.1157}},"538":{"from_node_id":"1577129","to_node_id":"1577130","b1":null,"b2":null}}},"1577563":{"name":"ATP:pyruvate,orthophosphate phosphotransferase c0","bigg_id":"PPDK","reversibility":false,"label_x":3203.2854,"label_y":3438.2456,"gene_reaction_rule":"CAETHG_RS14295","hist_position":{"Left":{"translation":[247.1191,-997.3404,0.5],"rotation":[0.0,0.0,0.70710677,0.70710677],"scale":[0.5900004,1.0,1.0]}},"metabolites":[{"coefficient":1.0,"bigg_id":"amp_c"},{"coefficient":-1.0,"bigg_id":"atp_c"},{"coefficient":-1.0,"bigg_id":"h_c"},{"coefficient":1.0,"bigg_id":"pep_c"},{"coefficient":-1.0,"bigg_id":"pi_c"},{"coefficient":1.0,"bigg_id":"ppi_c"},{"coefficient":-1.0,"bigg_id":"pyr_c"}],"segments":{"601":{"from_node_id":"1577193","to_node_id":"1577194","b1":{"x":3154.6367,"y":3369.7234},"b2":{"x":3167.354,"y":3355.9453}},"606":{"from_node_id":"1577193","to_node_id":"1577198","b1":{"x":3154.6367,"y":3369.7234},"b2":{"x":3136.5066,"y":3374.5042}},"604":{"from_node_id":"1577193","to_node_id":"1577190","b1":{"x":3156.699,"y":3373.151},"b2":{"x":3394.2644,"y":3344.5256}},"599":{"from_node_id":"1577191","to_node_id":"1577192","b1":null,"b2":null},"600":{"from_node_id":"1577193","to_node_id":"1577192","b1":null,"b2":null},"607":{"from_node_id":"1577191","to_node_id":"1577184","b1":{"x":3220.6238,"y":3479.4036},"b2":{"x":3335.4585,"y":3610.535}},"605":{"from_node_id":"1577191","to_node_id":"1577197","b1":{"x":3222.6858,"y":3482.831},"b2":{"x":3189.4058,"y":3461.9084}},"603":{"from_node_id":"1577191","to_node_id":"1577196","b1":{"x":3222.6858,"y":3482.831},"b2":{"x":3209.481,"y":3498.052}},"602":{"from_node_id":"1577191","to_node_id":"1577195","b1":{"x":3222.6858,"y":3482.831},"b2":{"x":3240.816,"y":3478.0503}}}},"1577576":{"name":"Fructose transport via PEP:Pyr PTS (f6p generating)","bigg_id":"rxn10175_c0","reversibility":false,"label_x":3099.223,"label_y":1145.9442,"gene_reaction_rule":"CAETHG_RS03205 or CAETHG_RS03210 or CAETHG_RS03215 or CAETHG_RS00675","hist_position":{"Left":{"translation":[555.3019,1253.5521,0.5],"rotation":[0.0,0.0,0.8869967,0.4617736],"scale":[1.0,1.0,1.0]}},"metabolites":[{"coefficient":-1.0,"bigg_id":"S_cpd00082_e"},{"coefficient":1.0,"bigg_id":"f6p_c"},{"coefficient":-1.0,"bigg_id":"pep_c"},{"coefficient":1.0,"bigg_id":"pyr_c"}],"segments":{"680":{"from_node_id":"1577270","to_node_id":"1577261","b1":{"x":3343.2104,"y":1250.2395},"b2":{"x":3156.2476,"y":995.6652}},"682":{"from_node_id":"1577270","to_node_id":"1577262","b1":{"x":3341.9717,"y":1246.4362},"b2":{"x":3231.027,"y":1332.2019}},"681":{"from_node_id":"1577272","to_node_id":"1577269","b1":{"x":3406.301,"y":1396.2394},"b2":{"x":3344.733,"y":1519.3329}},"683":{"from_node_id":"1577272","to_node_id":"1577263","b1":{"x":3317.9006,"y":1451.2063},"b2":{"x":3306.073,"y":1442.8861}},"678":{"from_node_id":"1577270","to_node_id":"1577271","b1":null,"b2":null},"679":{"from_node_id":"1577272","to_node_id":"1577271","b1":null,"b2":null}}},"1577566":{"name":"D-glyceraldehyde 3-phosphate:NAD+ oxidoreductase","bigg_id":"rxn00779_mod_c0","reversibility":false,"label_x":3660.0361,"label_y":2573.2925,"gene_reaction_rule":"","hist_position":{"Left":{"translation":[853.8796,2.2565918,0.5],"rotation":[0.0,0.0,0.92059845,0.39050925],"scale":[1.0,1.0,1.0]}},"metabolites":[{"coefficient":-1.0,"bigg_id":"3pg_c"},{"coefficient":1.0,"bigg_id":"S_cpd00102_c"},{"coefficient":1.0,"bigg_id":"h2o_c"},{"coefficient":-2.0,"bigg_id":"h_c"},{"coefficient":1.0,"bigg_id":"nad_c"},{"coefficient":-1.0,"bigg_id":"nadh_c"}],"segments":{"619":{"from_node_id":"1577209","to_node_id":"1577208","b1":{"x":3646.5042,"y":2623.3147},"b2":{"x":3580.1587,"y":2739.1538}},"618":{"from_node_id":"1577211","to_node_id":"1577210","b1":null,"b2":null},"620":{"from_node_id":"1577211","to_node_id":"1577212","b1":{"x":3644.32,"y":2499.3337},"b2":{"x":3567.5613,"y":2431.1655}},"622":{"from_node_id":"1577209","to_node_id":"1577214","b1":{"x":3646.5745,"y":2627.314},"b2":{"x":3576.198,"y":2618.0508}},"624":{"from_node_id":"1577209","to_node_id":"1577216","b1":{"x":3646.5745,"y":2627.314},"b2":{"x":3669.2268,"y":2635.6682}},"623":{"from_node_id":"1577211","to_node_id":"1577215","b1":{"x":3644.2498,"y":2495.3345},"b2":{"x":3675.8425,"y":2494.331}},"621":{"from_node_id":"1577211","to_node_id":"1577213","b1":{"x":3644.2498,"y":2495.3345},"b2":{"x":3577.1104,"y":2508.6536}},"617":{"from_node_id":"1577209","to_node_id":"1577210","b1":null,"b2":null}}},"1577641":{"name":"aldehyde ferredoxin oxidoreductase","bigg_id":"leq000004_c0","reversibility":true,"label_x":1486.9874,"label_y":3472.6262,"gene_reaction_rule":"CAETHG_RS08810 or CAETHG_RS08865 or CAETHG_RS16140 or CAETHG_RS18395 or CAETHG_RS18400","hist_position":{"Left":{"translation":[-1116.5986,-1083.4706,0.5],"rotation":[0.0,0.0,1.0,-4.371139e-8],"scale":[0.6100004,1.0,1.0]},"Right":{"translation":[-1373.1167,-972.8865,30.5],"rotation":[0.0,0.0,0.70710677,-0.70710677],"scale":[1.0,1.0,1.0]}},"metabolites":[{"coefficient":-1.0,"bigg_id":"ac_c"},{"coefficient":1.0,"bigg_id":"acald_c"},{"coefficient":1.0,"bigg_id":"fdxo_2_2_c"},{"coefficient":-1.0,"bigg_id":"fdxrd_c"},{"coefficient":1.0,"bigg_id":"h2o_c"},{"coefficient":-3.0,"bigg_id":"h_c"}],"segments":{"1082":{"from_node_id":"1577672","to_node_id":"1577540","b1":{"x":1567.1549,"y":3611.034},"b2":{"x":1633.3594,"y":3710.5798}},"1086":{"from_node_id":"1577674","to_node_id":"1577678","b1":{"x":1695.1453,"y":3609.4668},"b2":{"x":1700.6154,"y":3627.4011}},"1085":{"from_node_id":"1577672","to_node_id":"1577677","b1":{"x":1563.1552,"y":3611.083},"b2":{"x":1557.6852,"y":3593.1487}},"1080":{"from_node_id":"1577672","to_node_id":"1577673","b1":null,"b2":null},"1087":{"from_node_id":"1577672","to_node_id":"1577679","b1":{"x":1563.1552,"y":3611.083},"b2":{"x":1549.4818,"y":3644.5134}},"1084":{"from_node_id":"1577674","to_node_id":"1577676","b1":{"x":1695.1453,"y":3609.4668},"b2":{"x":1700.1746,"y":3591.4038}},"1083":{"from_node_id":"1577674","to_node_id":"1577675","b1":{"x":1691.1456,"y":3609.5156},"b2":{"x":1745.3916,"y":3608.8513}},"1081":{"from_node_id":"1577674","to_node_id":"1577673","b1":null,"b2":null}}},"1577667":{"name":"","bigg_id":"cpd00029_ext_b","reversibility":false,"label_x":842.3706,"label_y":3868.809,"gene_reaction_rule":"","hist_position":{"Left":{"translation":[-1764.1512,-1270.8418,0.5],"rotation":[0.0,0.0,1.0,-4.371139e-8],"scale":[1.0,1.0,1.0]}},"metabolites":[{"coefficient":-1.0,"bigg_id":"ac_e"}],"segments":{"1275":{"from_node_id":"1577873","to_node_id":"1577872","b1":null,"b2":null},"1276":{"from_node_id":"1577871","to_node_id":"1577868","b1":{"x":1025.3783,"y":3803.792},"b2":{"x":1079.6283,"y":3803.8843}},"1274":{"from_node_id":"1577871","to_node_id":"1577872","b1":null,"b2":null}}},"1577696":{"name":"N electron-bifurcating NADH-dependent Fd:NADP oxidoreductase","bigg_id":"leq000002_c0","reversibility":false,"label_x":1733.4208,"label_y":1790.3624,"gene_reaction_rule":"CAETHG_RS07665","hist_position":{"Left":{"translation":[-916.9274,601.01764,0.5],"rotation":[0.0,0.0,1.0,-4.371139e-8],"scale":[0.8100002,1.0,1.0]}},"metabolites":[{"coefficient":1.0,"bigg_id":"fdxo_2_2_c"},{"coefficient":-1.0,"bigg_id":"fdxrd_c"},{"coefficient":-1.0,"bigg_id":"h_c"},{"coefficient":1.0,"bigg_id":"nad_c"},{"coefficient":-1.0,"bigg_id":"nadh_c"},{"coefficient":-2.0,"bigg_id":"nadp_c"},{"coefficient":2.0,"bigg_id":"nadph_c"}],"segments":{"1456":{"from_node_id":"1578050","to_node_id":"1578054","b1":{"x":1805.7911,"y":1920.1581},"b2":{"x":1800.7693,"y":1902.0931}},"1454":{"from_node_id":"1578052","to_node_id":"1578053","b1":{"x":1933.7809,"y":1921.7775},"b2":{"x":1988.0265,"y":1922.4637}},"1453":{"from_node_id":"1578052","to_node_id":"1578051","b1":null,"b2":null},"1452":{"from_node_id":"1578050","to_node_id":"1578051","b1":null,"b2":null},"1460":{"from_node_id":"1578052","to_node_id":"1578058","b1":{"x":1937.7805,"y":1921.828},"b2":{"x":1942.8024,"y":1939.8931}},"1457":{"from_node_id":"1578052","to_node_id":"1578055","b1":{"x":1937.7805,"y":1921.828},"b2":{"x":1943.2578,"y":1903.8959}},"1455":{"from_node_id":"1578050","to_node_id":"1577717","b1":{"x":1809.7908,"y":1920.2087},"b2":{"x":1757.9626,"y":1920.9783}},"1459":{"from_node_id":"1578050","to_node_id":"1578057","b1":{"x":1805.7911,"y":1920.1581},"b2":{"x":1815.0848,"y":1956.2786}},"1458":{"from_node_id":"1578050","to_node_id":"1578056","b1":{"x":1805.7911,"y":1920.1581},"b2":{"x":1800.3138,"y":1938.0903}}}},"1577558":{"name":"CO transporter","bigg_id":"rxn10480_c0","reversibility":true,"label_x":2829.6794,"label_y":2176.8118,"gene_reaction_rule":"","hist_position":{"Left":{"translation":[95.42084,933.8885,0.5],"rotation":[0.0,0.0,0.70710677,0.70710677],"scale":[1.0,1.0,1.0]}},"metabolites":[{"coefficient":1.0,"bigg_id":"S_cpd00204_c"},{"coefficient":-1.0,"bigg_id":"S_cpd00204_e"}],"segments":{"575":{"from_node_id":"1577166","to_node_id":"1577159","b1":{"x":2780.0784,"y":2205.4875},"b2":{"x":2761.0676,"y":2251.881}},"573":{"from_node_id":"1577164","to_node_id":"1577165","b1":null,"b2":null},"574":{"from_node_id":"1577166","to_node_id":"1577165","b1":null,"b2":null},"576":{"from_node_id":"1577164","to_node_id":"1577167","b1":{"x":2931.458,"y":1909.448},"b2":{"x":2936.6235,"y":968.1132}}}},"1577672":{"name":"D-Glyceraldehyde-3-phosphate ketol-isomerase c0","bigg_id":"rxn00747_c0","reversibility":true,"label_x":3289.443,"label_y":2260.0205,"gene_reaction_rule":"CAETHG_RS08505","hist_position":null,"metabolites":[{"coefficient":-1.0,"bigg_id":"S_cpd00102_c"},{"coefficient":1.0,"bigg_id":"dhap_c"}],"segments":{"1304":{"from_node_id":"1577899","to_node_id":"1577212","b1":{"x":3351.3843,"y":2328.633},"b2":{"x":3405.6333,"y":2330.1023}},"1303":{"from_node_id":"1577901","to_node_id":"1577900","b1":null,"b2":null},"1305":{"from_node_id":"1577901","to_node_id":"1577902","b1":{"x":3227.3865,"y":2327.8823},"b2":{"x":3173.1375,"y":2327.554}},"1302":{"from_node_id":"1577899","to_node_id":"1577900","b1":null,"b2":null}}},"1577697":{"name":"Formate hydrogen-lyase","bigg_id":"FHL","reversibility":false,"label_x":1979.6713,"label_y":1444.6687,"gene_reaction_rule":"","hist_position":{"Right":{"translation":[-724.42566,1022.73486,60.5],"rotation":[0.0,0.0,-0.70710677,0.7071068],"scale":[1.0,1.0,1.0]},"Left":{"translation":[-813.3147,1037.6667,0.5],"rotation":[0.0,0.0,0.9100259,0.41455138],"scale":[1.0,1.0,1.0]}},"metabolites":[{"coefficient":-1.0,"bigg_id":"co2_c"},{"coefficient":1.0,"bigg_id":"for_c"},{"coefficient":-1.0,"bigg_id":"h2_c"},{"coefficient":1.0,"bigg_id":"h_c"}],"segments":{"1465":{"from_node_id":"1578059","to_node_id":"1577175","b1":{"x":1961.3171,"y":1375.9955},"b2":{"x":1957.8475,"y":1321.8566}},"1466":{"from_node_id":"1578061","to_node_id":"1578064","b1":{"x":1969.5034,"y":1503.7335},"b2":{"x":1951.8761,"y":1510.1239}},"1463":{"from_node_id":"1578059","to_node_id":"1578062","b1":{"x":1961.0613,"y":1372.0038},"b2":{"x":1942.7623,"y":1367.9156}},"1461":{"from_node_id":"1578059","to_node_id":"1578060","b1":null,"b2":null},"1462":{"from_node_id":"1578061","to_node_id":"1578060","b1":null,"b2":null},"1464":{"from_node_id":"1578061","to_node_id":"1578063","b1":{"x":1969.2476,"y":1499.7417},"b2":{"x":2146.694,"y":1596.8264}}}},"1577686":{"name":"D-Ribose-5-phosphate ketol-isomerase c0","bigg_id":"RPI","reversibility":true,"label_x":4686.3584,"label_y":1459.1643,"gene_reaction_rule":"CAETHG_RS11495","hist_position":{"Right":{"translation":[1958.1101,1073.416,40.5],"rotation":[0.0,0.0,-0.7077115,0.70650154],"scale":[1.0,1.0,1.0]},"Left":{"translation":[1853.781,1093.8822,0.5],"rotation":[0.0,0.0,0.70710677,0.70710677],"scale":[0.99,1.0,1.0]}},"metabolites":[{"coefficient":-1.0,"bigg_id":"r5p_c"},{"coefficient":1.0,"bigg_id":"ru5p__D_c"}],"segments":{"1394":{"from_node_id":"1577992","to_node_id":"1577991","b1":null,"b2":null},"1395":{"from_node_id":"1577990","to_node_id":"1577954","b1":{"x":4672.1006,"y":1511.7059},"b2":{"x":4672.7295,"y":1519.5168}},"1393":{"from_node_id":"1577990","to_node_id":"1577991","b1":null,"b2":null},"1396":{"from_node_id":"1577992","to_node_id":"1577993","b1":{"x":4670.824,"y":1387.7125},"b2":{"x":4672.324,"y":1382.424}}}},"1577561":{"name":"rxn05938 c0","bigg_id":"rxn05938_c0","reversibility":true,"label_x":2800.3008,"label_y":3685.9224,"gene_reaction_rule":"CAETHG_RS04430 or CAETHG_RS14890","hist_position":{"Left":{"translation":[82.942154,-1204.3384,0.5],"rotation":[0.0,0.0,-0.99999934,0.0011319674],"scale":[1.0,1.0,1.0]}},"metabolites":[{"coefficient":1.0,"bigg_id":"accoa_c"},{"coefficient":1.0,"bigg_id":"co2_c"},{"coefficient":-1.0,"bigg_id":"coa_c"},{"coefficient":-1.0,"bigg_id":"fdxo_2_2_c"},{"coefficient":1.0,"bigg_id":"fdxrd_c"},{"coefficient":1.0,"bigg_id":"h_c"},{"coefficient":-1.0,"bigg_id":"pyr_c"}],"segments":{"584":{"from_node_id":"1577176","to_node_id":"1577177","b1":null,"b2":null},"589":{"from_node_id":"1577176","to_node_id":"1577181","b1":{"x":2917.322,"y":3725.593},"b2":{"x":2993.2615,"y":3789.0776}},"590":{"from_node_id":"1577178","to_node_id":"1577182","b1":{"x":2784.3018,"y":3726.2517},"b2":{"x":2658.3713,"y":3750.5952}},"587":{"from_node_id":"1577178","to_node_id":"1577179","b1":{"x":2784.3018,"y":3726.2517},"b2":{"x":2667.0835,"y":3692.788}},"592":{"from_node_id":"1577176","to_node_id":"1577184","b1":{"x":2913.322,"y":3725.6128},"b2":{"x":3375.519,"y":3727.0059}},"586":{"from_node_id":"1577178","to_node_id":"1577161","b1":{"x":2788.3018,"y":3726.2317},"b2":{"x":2330.942,"y":3729.0725}},"588":{"from_node_id":"1577176","to_node_id":"1577180","b1":{"x":2917.322,"y":3725.593},"b2":{"x":3087.0767,"y":3700.5605}},"591":{"from_node_id":"1577178","to_node_id":"1577183","b1":{"x":2784.3018,"y":3726.2517},"b2":{"x":2739.1975,"y":3728.5532}},"585":{"from_node_id":"1577178","to_node_id":"1577177","b1":null,"b2":null}}},"1577675":{"name":"ATP:3-phospho-D-glycerate 1-phosphotransferase c0","bigg_id":"PGK","reversibility":true,"label_x":3290.6943,"label_y":2629.8816,"gene_reaction_rule":"CAETHG_RS08510","hist_position":{"Left":{"translation":[521.8987,-169.74522,0.5],"rotation":[0.0,0.0,0.9393706,0.34289718],"scale":[1.0,1.0,1.0]},"Right":{"translation":[392.9364,-274.7152,60.5],"rotation":[0.0,0.0,0.70710677,-0.70710677],"scale":[1.0,1.0,1.0]}},"metabolites":[{"coefficient":-1.0,"bigg_id":"13dpg_c"},{"coefficient":1.0,"bigg_id":"3pg_c"},{"coefficient":-1.0,"bigg_id":"adp_c"},{"coefficient":1.0,"bigg_id":"atp_c"},{"coefficient":1.0,"bigg_id":"h_c"}],"segments":{"1323":{"from_node_id":"1577919","to_node_id":"1577208","b1":{"x":3368.045,"y":2726.2302},"b2":{"x":3426.39,"y":2740.7117}},"1321":{"from_node_id":"1577919","to_node_id":"1577918","b1":null,"b2":null},"1322":{"from_node_id":"1577917","to_node_id":"1577906","b1":{"x":3271.187,"y":2648.8054},"b2":{"x":3235.656,"y":2584.1335}},"1324":{"from_node_id":"1577917","to_node_id":"1577921","b1":{"x":3268.0627,"y":2646.3079},"b2":{"x":3259.567,"y":2626.2913}},"1326":{"from_node_id":"1577919","to_node_id":"1577923","b1":{"x":3371.1692,"y":2728.7278},"b2":{"x":3356.0464,"y":2732.3774}},"1325":{"from_node_id":"1577919","to_node_id":"1577922","b1":{"x":3371.1692,"y":2728.7278},"b2":{"x":3380.806,"y":2698.554}},"1320":{"from_node_id":"1577917","to_node_id":"1577918","b1":null,"b2":null}}},"1577673":{"name":"D-Glyceraldehyde-3-phosphate:NAD+ oxidoreductase(phosphorylating) c0","bigg_id":"rxn00781_c0","reversibility":true,"label_x":3293.655,"label_y":2490.741,"gene_reaction_rule":"CAETHG_RS08515 or CAETHG_RS16815","hist_position":null,"metabolites":[{"coefficient":1.0,"bigg_id":"13dpg_c"},{"coefficient":-1.0,"bigg_id":"S_cpd00102_c"},{"coefficient":-1.0,"bigg_id":"nad_c"},{"coefficient":1.0,"bigg_id":"nadh_c"},{"coefficient":-1.0,"bigg_id":"pi_c"}],"segments":{"1306":{"from_node_id":"1577903","to_node_id":"1577904","b1":null,"b2":null},"1308":{"from_node_id":"1577905","to_node_id":"1577906","b1":{"x":3278.4277,"y":2477.3928},"b2":{"x":3235.862,"y":2511.0269}},"1309":{"from_node_id":"1577903","to_node_id":"1577212","b1":{"x":3375.7202,"y":2400.5154},"b2":{"x":3418.286,"y":2366.8816}},"1307":{"from_node_id":"1577905","to_node_id":"1577904","b1":null,"b2":null},"1312":{"from_node_id":"1577903","to_node_id":"1577909","b1":{"x":3378.859,"y":2398.0356},"b2":{"x":3326.191,"y":2431.9885}},"1311":{"from_node_id":"1577905","to_node_id":"1577908","b1":{"x":3275.2893,"y":2479.8728},"b2":{"x":3260.0103,"y":2469.0046}},"1310":{"from_node_id":"1577903","to_node_id":"1577907","b1":{"x":3378.859,"y":2398.0356},"b2":{"x":3335.9624,"y":2445.406}}}},"1577693":{"name":"2-dehydro-3-deoxy-D-gluconate-6-phosphate c0","bigg_id":"rxn03884_c0","reversibility":true,"label_x":3716.9153,"label_y":2291.0747,"gene_reaction_rule":"( CAETHG_RS15975 or CAETHG_RS16910 ) and ( CAETHG_RS15975 or CAETHG_RS16910 )","hist_position":{"Left":{"translation":[970.5462,238.52144,0.5],"rotation":[0.0,0.0,0.9999996,0.00091345696],"scale":[1.0,1.0,1.0]}},"metabolites":[{"coefficient":-1.0,"bigg_id":"2ddg6p_c"},{"coefficient":1.0,"bigg_id":"S_cpd00102_c"},{"coefficient":1.0,"bigg_id":"pyr_c"}],"segments":{"1431":{"from_node_id":"1578028","to_node_id":"1578029","b1":null,"b2":null},"1435":{"from_node_id":"1578030","to_node_id":"1578032","b1":{"x":3700.9185,"y":2330.438},"b2":{"x":3695.4949,"y":2348.3865}},"1432":{"from_node_id":"1578030","to_node_id":"1578029","b1":null,"b2":null},"1434":{"from_node_id":"1578030","to_node_id":"1577212","b1":{"x":3704.9182,"y":2330.4766},"b2":{"x":3542.4214,"y":2332.0964}},"1433":{"from_node_id":"1578028","to_node_id":"1578031","b1":{"x":3888.9316,"y":2330.6013},"b2":{"x":4077.1506,"y":2331.125}}}},"1577564":{"name":"2-Phospho-D-glycerate hydro-lyase c0","bigg_id":"ENO","reversibility":true,"label_x":3494.4172,"label_y":3216.1494,"gene_reaction_rule":"CAETHG_RS08495","hist_position":{"Left":{"translation":[664.2475,-671.45294,0.5],"rotation":[0.0,0.0,0.6775702,0.7354581],"scale":[1.0,1.0,1.0]},"Right":{"translation":[792.1028,-639.36176,60.5],"rotation":[0.0,0.0,0.70710677,-0.70710677],"scale":[1.0,1.0,1.0]}},"metabolites":[{"coefficient":-1.0,"bigg_id":"2pg_c"},{"coefficient":1.0,"bigg_id":"h2o_c"},{"coefficient":1.0,"bigg_id":"pep_c"}],"segments":{"609":{"from_node_id":"1577202","to_node_id":"1577201","b1":null,"b2":null},"610":{"from_node_id":"1577200","to_node_id":"1577203","b1":{"x":3478.7012,"y":3142.191},"b2":{"x":3477.7456,"y":3087.9492}},"611":{"from_node_id":"1577202","to_node_id":"1577204","b1":{"x":3480.9556,"y":3270.171},"b2":{"x":3499.0452,"y":3275.103}},"608":{"from_node_id":"1577200","to_node_id":"1577201","b1":null,"b2":null},"612":{"from_node_id":"1577202","to_node_id":"1577190","b1":{"x":3480.885,"y":3266.1716},"b2":{"x":3450.3555,"y":3319.8025}}}},"1577565":{"name":"2-Phospho-D-glycerate 2,3-phosphomutase c0","bigg_id":"PGAM_h","reversibility":true,"label_x":3488.2527,"label_y":2931.2234,"gene_reaction_rule":"CAETHG_RS08500","hist_position":{"Left":{"translation":[653.5359,-368.72946,0.5],"rotation":[0.0,0.0,0.7127927,0.70137477],"scale":[1.0,1.0,1.0]}},"metabolites":[{"coefficient":-1.0,"bigg_id":"2pg_c"},{"coefficient":1.0,"bigg_id":"3pg_c"}],"segments":{"616":{"from_node_id":"1577207","to_node_id":"1577208","b1":{"x":3472.5366,"y":2857.2646},"b2":{"x":3473.8628,"y":2847.51}},"614":{"from_node_id":"1577207","to_node_id":"1577206","b1":null,"b2":null},"613":{"from_node_id":"1577205","to_node_id":"1577206","b1":null,"b2":null},"615":{"from_node_id":"1577205","to_node_id":"1577203","b1":{"x":3474.7207,"y":2981.2454},"b2":{"x":3475.676,"y":2970.4675}}}},"1577707":{"name":"","bigg_id":"cpd00363_ext_b","reversibility":false,"label_x":1004.1925,"label_y":3046.9998,"gene_reaction_rule":"","hist_position":{"Left":{"translation":[-1704.6538,-582.4563,0.5],"rotation":[0.0,0.0,1.0,-4.371139e-8],"scale":[1.0,1.0,1.0]}},"metabolites":[{"coefficient":-1.0,"bigg_id":"etoh_e"}],"segments":{"1509":{"from_node_id":"1578107","to_node_id":"1578108","b1":null,"b2":null},"1510":{"from_node_id":"1578109","to_node_id":"1578108","b1":null,"b2":null},"1511":{"from_node_id":"1578107","to_node_id":"1577716","b1":{"x":1066.1487,"y":3115.594},"b2":{"x":1119.429,"y":3113.901}}}},"1577679":{"name":"Sedoheptulose-7-phosphate:D-glyceraldehyde-3-phosphate c0","bigg_id":"rxn01333_c0","reversibility":true,"label_x":4691.859,"label_y":2076.1072,"gene_reaction_rule":"CAETHG_RS08760 or CAETHG_RS03160","hist_position":{"Left":{"translation":[1852.4529,481.5501,0.5],"rotation":[0.0,0.0,0.70710677,0.7071068],"scale":[0.2300007,1.0,1.0]}},"metabolites":[{"coefficient":-1.0,"bigg_id":"S_cpd00102_c"},{"coefficient":1.0,"bigg_id":"e4p_c"},{"coefficient":1.0,"bigg_id":"f6p_c"},{"coefficient":-1.0,"bigg_id":"s7p_c"}],"segments":{"1351":{"from_node_id":"1577946","to_node_id":"1577269","b1":{"x":4677.682,"y":2132.6482},"b2":{"x":3709.9626,"y":1501.1566}},"1349":{"from_node_id":"1577944","to_node_id":"1577947","b1":{"x":4676.2437,"y":2000.656},"b2":{"x":4798.487,"y":1927.0947}},"1347":{"from_node_id":"1577944","to_node_id":"1577945","b1":null,"b2":null},"1352":{"from_node_id":"1577944","to_node_id":"1577949","b1":{"x":4676.287,"y":2004.6558},"b2":{"x":4675.696,"y":1950.4089}},"1350":{"from_node_id":"1577946","to_node_id":"1577927","b1":{"x":4677.6387,"y":2128.6484},"b2":{"x":4678.23,"y":2182.895}},"1348":{"from_node_id":"1577946","to_node_id":"1577945","b1":null,"b2":null}}},"1577598":{"name":"(R)-Lactate:ferricytochrome-c 2-oxidoreductase c0","bigg_id":"rxn00146_c0","reversibility":true,"label_x":3559.2622,"label_y":3685.2488,"gene_reaction_rule":"CAETHG_RS05500","hist_position":{"Left":{"translation":[862.2333,-1205.8048,0.5],"rotation":[0.0,0.0,1.0,-4.371139e-8],"scale":[1.0,1.0,1.0]}},"metabolites":[{"coefficient":-2.0,"bigg_id":"S_cpd00109_c"},{"coefficient":2.0,"bigg_id":"S_cpd00110_c"},{"coefficient":2.0,"bigg_id":"h_c"},{"coefficient":-1.0,"bigg_id":"lac__D_c"},{"coefficient":1.0,"bigg_id":"pyr_c"}],"segments":{"814":{"from_node_id":"1577402","to_node_id":"1577184","b1":{"x":3547.2644,"y":3725.7673},"b2":{"x":3493.0164,"y":3726.2212}},"812":{"from_node_id":"1577402","to_node_id":"1577405","b1":{"x":3543.2646,"y":3725.8008},"b2":{"x":3538.1653,"y":3743.8442}},"813":{"from_node_id":"1577400","to_node_id":"1577406","b1":{"x":3675.26,"y":3724.6965},"b2":{"x":3730.6123,"y":3726.5957}},"810":{"from_node_id":"1577400","to_node_id":"1577403","b1":{"x":3671.26,"y":3724.73},"b2":{"x":3684.4763,"y":3768.8762}},"808":{"from_node_id":"1577400","to_node_id":"1577401","b1":null,"b2":null},"809":{"from_node_id":"1577402","to_node_id":"1577401","b1":null,"b2":null},"811":{"from_node_id":"1577402","to_node_id":"1577404","b1":{"x":3543.2646,"y":3725.8008},"b2":{"x":3562.7422,"y":3745.9917}}}},"1577554":{"name":"5,10-methylenetetrahydrofolate:NADP+ oxidoreductase c0","bigg_id":"MTHFD","reversibility":true,"label_x":2287.1926,"label_y":2514.3657,"gene_reaction_rule":"CAETHG_RS07840 and CAETHG_RS07840","hist_position":{"Right":{"translation":[-370.868,-10.277679,60.5],"rotation":[0.0,0.0,0.70710677,-0.70710677],"scale":[995.73224,1.0,1.0]},"Left":{"translation":[-561.3963,19.240402,0.5],"rotation":[0.0,0.0,0.70710677,0.7071068],"scale":[1.0,1.0,1.0]}},"metabolites":[{"coefficient":1.0,"bigg_id":"methf_c"},{"coefficient":-1.0,"bigg_id":"mlthf_c"},{"coefficient":-1.0,"bigg_id":"nadp_c"},{"coefficient":1.0,"bigg_id":"nadph_c"}],"segments":{"545":{"from_node_id":"1577137","to_node_id":"1577136","b1":null,"b2":null},"549":{"from_node_id":"1577137","to_node_id":"1577140","b1":{"x":2272.1926,"y":2438.3657},"b2":{"x":2254.1926,"y":2433.1157}},"548":{"from_node_id":"1577135","to_node_id":"1577139","b1":{"x":2272.1926,"y":2570.3657},"b2":{"x":2254.1926,"y":2575.6157}},"544":{"from_node_id":"1577135","to_node_id":"1577136","b1":null,"b2":null},"547":{"from_node_id":"1577135","to_node_id":"1577138","b1":{"x":2272.1926,"y":2566.3657},"b2":{"x":2272.1926,"y":2620.6157}},"546":{"from_node_id":"1577137","to_node_id":"1577134","b1":{"x":2272.1926,"y":2442.3657},"b2":{"x":2272.1926,"y":2388.1157}}}},"1577666":{"name":"acetate transport","bigg_id":"ACt2ipp","reversibility":true,"label_x":1220.0419,"label_y":3865.147,"gene_reaction_rule":"","hist_position":{"Left":{"translation":[-1454.0469,-1271.8654,0.5],"rotation":[0.0,0.0,-1.0,-4.371139e-8],"scale":[1.0,1.0,1.0]}},"metabolites":[{"coefficient":-1.0,"bigg_id":"ac_c"},{"coefficient":1.0,"bigg_id":"ac_e"},{"coefficient":-1.0,"bigg_id":"h_c"},{"coefficient":1.0,"bigg_id":"h_e"}],"segments":{"1271":{"from_node_id":"1577867","to_node_id":"1577868","b1":{"x":1251.378,"y":3804.1765},"b2":{"x":1197.128,"y":3804.0842}},"1272":{"from_node_id":"1577865","to_node_id":"1577869","b1":{"x":1379.3778,"y":3804.394},"b2":{"x":1384.6584,"y":3786.403}},"1269":{"from_node_id":"1577867","to_node_id":"1577866","b1":null,"b2":null},"1268":{"from_node_id":"1577865","to_node_id":"1577866","b1":null,"b2":null},"1273":{"from_node_id":"1577867","to_node_id":"1577870","b1":{"x":1247.378,"y":3804.1697},"b2":{"x":1242.1586,"y":3786.1606}},"1270":{"from_node_id":"1577865","to_node_id":"1577540","b1":{"x":1375.3778,"y":3804.3872},"b2":{"x":1433.1713,"y":3801.9194}}}},"1577621":{"name":"ATP:acetate phosphotransferase c0","bigg_id":"ACKr","reversibility":true,"label_x":1700.6542,"label_y":3965.0693,"gene_reaction_rule":"CAETHG_RS16495","hist_position":{"Right":{"translation":[-1072.2336,-1606.5056,60.5],"rotation":[0.0,0.0,0.70710677,-0.70710677],"scale":[265.69324,1.0,1.0]},"Left":{"translation":[-996.6847,-1388.8119,0.5],"rotation":[0.0,0.0,1.0,-4.371139e-8],"scale":[0.52333474,1.0,1.0]}},"metabolites":[{"coefficient":1.0,"bigg_id":"ac_c"},{"coefficient":-1.0,"bigg_id":"actp_c"},{"coefficient":-1.0,"bigg_id":"adp_c"},{"coefficient":1.0,"bigg_id":"atp_c"},{"coefficient":1.0,"bigg_id":"h_c"}],"segments":{"950":{"from_node_id":"1577539","to_node_id":"1577542","b1":{"x":1674.8278,"y":3910.2424},"b2":{"x":1663.9373,"y":3923.4756}},"951":{"from_node_id":"1577539","to_node_id":"1577543","b1":{"x":1674.8278,"y":3910.2424},"b2":{"x":1637.7605,"y":3915.3296}},"946":{"from_node_id":"1577539","to_node_id":"1577538","b1":null,"b2":null},"945":{"from_node_id":"1577537","to_node_id":"1577538","b1":null,"b2":null},"948":{"from_node_id":"1577537","to_node_id":"1577533","b1":{"x":1802.8248,"y":3909.3738},"b2":{"x":1857.0736,"y":3909.0059}},"947":{"from_node_id":"1577539","to_node_id":"1577540","b1":{"x":1678.8276,"y":3910.2153},"b2":{"x":1611.2837,"y":3799.281}},"949":{"from_node_id":"1577537","to_node_id":"1577541","b1":{"x":1806.8247,"y":3909.3467},"b2":{"x":1811.9524,"y":3891.3115}}}},"1577689":{"name":"6-Phospho-D-gluconate:NADP+ 2-oxidoreductase (decarboxylating) c0","bigg_id":"GND","reversibility":false,"label_x":4396.177,"label_y":1368.8667,"gene_reaction_rule":"CAETHG_RS15955","hist_position":{"Left":{"translation":[1685.5337,1255.8988,0.5],"rotation":[0.0,0.0,0.70710677,0.7071068],"scale":[1.0,1.0,1.0]}},"metabolites":[{"coefficient":-1.0,"bigg_id":"6pgc_c"},{"coefficient":1.0,"bigg_id":"co2_c"},{"coefficient":-1.0,"bigg_id":"nadp_c"},{"coefficient":1.0,"bigg_id":"nadph_c"},{"coefficient":1.0,"bigg_id":"ru5p__D_c"}],"segments":{"1409":{"from_node_id":"1578002","to_node_id":"1578007","b1":{"x":4432.818,"y":1317.8264},"b2":{"x":4427.687,"y":1299.7921}},"1405":{"from_node_id":"1578002","to_node_id":"1578003","b1":null,"b2":null},"1406":{"from_node_id":"1578004","to_node_id":"1578003","b1":null,"b2":null},"1410":{"from_node_id":"1578004","to_node_id":"1578008","b1":{"x":4564.815,"y":1318.6993},"b2":{"x":4570.1836,"y":1300.7345}},"1411":{"from_node_id":"1578004","to_node_id":"1577993","b1":{"x":4560.815,"y":1318.673},"b2":{"x":4615.064,"y":1319.0317}},"1407":{"from_node_id":"1578002","to_node_id":"1578005","b1":{"x":4436.818,"y":1317.8529},"b2":{"x":4382.569,"y":1318.7864}},"1408":{"from_node_id":"1578004","to_node_id":"1578006","b1":{"x":4564.815,"y":1318.6993},"b2":{"x":4565.819,"y":1185.4242}}}},"1577676":{"name":"D-Fructose 6-phosphate:D-glyceraldehyde-3-phosphate glycolaldehyde c0","bigg_id":"rxn00785_c0","reversibility":true,"label_x":3750.77,"label_y":1928.7648,"gene_reaction_rule":"CAETHG_RS11925 or CAETHG_RS03090 or CAETHG_RS03095 or CAETHG_RS11920","hist_position":{"Left":{"translation":[1228.5964,623.86237,0.5],"rotation":[0.0,0.0,0.36627236,0.930507],"scale":[1.0,1.0,1.0]}},"metabolites":[{"coefficient":-1.0,"bigg_id":"S_cpd00102_c"},{"coefficient":1.0,"bigg_id":"e4p_c"},{"coefficient":-1.0,"bigg_id":"f6p_c"},{"coefficient":1.0,"bigg_id":"xu5p__D_c"}],"segments":{"1327":{"from_node_id":"1577924","to_node_id":"1577925","b1":null,"b2":null},"1331":{"from_node_id":"1577924","to_node_id":"1577269","b1":{"x":4019.9216,"y":1944.183},"b2":{"x":3794.799,"y":1653.9662}},"1329":{"from_node_id":"1577924","to_node_id":"1577212","b1":{"x":4023.225,"y":1941.9272},"b2":{"x":3636.832,"y":2242.3489}},"1328":{"from_node_id":"1577926","to_node_id":"1577925","b1":null,"b2":null},"1332":{"from_node_id":"1577926","to_node_id":"1577929","b1":{"x":4125.6255,"y":1871.9978},"b2":{"x":4293.086,"y":1688.8888}},"1330":{"from_node_id":"1577926","to_node_id":"1577927","b1":{"x":4128.9287,"y":1869.7421},"b2":{"x":4616.0347,"y":2209.4746}}}},"1577556":{"name":"5-Methyltetrahydrofolate:Corrinoid Co-methyltransferase","bigg_id":"rxn06149_c0","reversibility":true,"label_x":2287.1926,"label_y":3214.3657,"gene_reaction_rule":"CAETHG_1620 or CAETHG_1621 or CAETHG_RS07800 or CAETHG_RS07805 or CAETHG_RS07810 or CAETHG_RS07815","hist_position":{"Left":{"translation":[-546.3863,-664.3699,0.5],"rotation":[0.0,0.0,0.70710677,0.7071068],"scale":[1.0,1.0,1.0]}},"metabolites":[{"coefficient":-1.0,"bigg_id":"5mthf_c"},{"coefficient":1.0,"bigg_id":"S_cpd12809_c"},{"coefficient":-1.0,"bigg_id":"S_cpd12810_c"},{"coefficient":-1.0,"bigg_id":"h_c"},{"coefficient":1.0,"bigg_id":"thf_c"}],"segments":{"561":{"from_node_id":"1577151","to_node_id":"1577152","b1":{"x":2272.1926,"y":3266.3657},"b2":{"x":2272.1926,"y":3320.6157}},"558":{"from_node_id":"1577149","to_node_id":"1577150","b1":null,"b2":null},"563":{"from_node_id":"1577149","to_node_id":"1577154","b1":{"x":2272.1926,"y":3138.3657},"b2":{"x":2254.1926,"y":3133.1157}},"564":{"from_node_id":"1577151","to_node_id":"1577155","b1":{"x":2272.1926,"y":3270.3657},"b2":{"x":2254.1926,"y":3275.6157}},"559":{"from_node_id":"1577151","to_node_id":"1577150","b1":null,"b2":null},"560":{"from_node_id":"1577149","to_node_id":"1577144","b1":{"x":2272.1926,"y":3142.3657},"b2":{"x":2272.1926,"y":3088.1157}},"562":{"from_node_id":"1577149","to_node_id":"1577153","b1":{"x":2272.1926,"y":3138.3657},"b2":{"x":2290.1926,"y":3133.1157}}}},"1577581":{"name":"Glucose-phosphotransferase (PTS) system c0","bigg_id":"GLCpts","reversibility":true,"label_x":3481.7705,"label_y":1111.0162,"gene_reaction_rule":"CAETHG_RS09185","hist_position":{"Left":{"translation":[660.6709,1441.0507,0.5],"rotation":[0.0,0.0,0.70710677,0.7071068],"scale":[1.0,1.0,1.0]}},"metabolites":[{"coefficient":1.0,"bigg_id":"g6p_c"},{"coefficient":-1.0,"bigg_id":"glc__D_e"},{"coefficient":-1.0,"bigg_id":"pep_c"},{"coefficient":1.0,"bigg_id":"pyr_c"}],"segments":{"703":{"from_node_id":"1577296","to_node_id":"1577295","b1":null,"b2":null},"702":{"from_node_id":"1577294","to_node_id":"1577295","b1":null,"b2":null},"706":{"from_node_id":"1577294","to_node_id":"1577298","b1":{"x":3467.4082,"y":1036.8923},"b2":{"x":3485.4304,"y":1031.7186}},"704":{"from_node_id":"1577296","to_node_id":"1577279","b1":{"x":3466.866,"y":1164.8912},"b2":{"x":3472.0334,"y":1212.5812}},"705":{"from_node_id":"1577294","to_node_id":"1577297","b1":{"x":3467.3914,"y":1040.8923},"b2":{"x":3467.621,"y":968.7693}},"707":{"from_node_id":"1577296","to_node_id":"1577299","b1":{"x":3466.849,"y":1168.8912},"b2":{"x":3484.8267,"y":1174.2174}}}},"1577570":{"name":"D-Fructose-1,6-bisphosphate D-glyceraldehyde-3-phosphate-lyase c0","bigg_id":"rxn00786_c0","reversibility":true,"label_x":3480.8242,"label_y":2170.8018,"gene_reaction_rule":"CAETHG_RS11740 or CAETHG_RS10700","hist_position":null,"metabolites":[{"coefficient":1.0,"bigg_id":"S_cpd00102_c"},{"coefficient":1.0,"bigg_id":"dhap_c"},{"coefficient":-1.0,"bigg_id":"fdp_c"}],"segments":{"647":{"from_node_id":"1577235","to_node_id":"1577239","b1":{"x":3465.9258,"y":2094.5488},"b2":{"x":3465.303,"y":2040.3024}},"643":{"from_node_id":"1577235","to_node_id":"1577236","b1":null,"b2":null},"645":{"from_node_id":"1577237","to_node_id":"1577212","b1":{"x":3467.3486,"y":2218.5408},"b2":{"x":3469.378,"y":2271.9207}},"646":{"from_node_id":"1577237","to_node_id":"1577902","b1":{"x":3467.3945,"y":2222.5403},"b2":{"x":3203.7085,"y":2151.1477}},"644":{"from_node_id":"1577237","to_node_id":"1577236","b1":null,"b2":null}}},"1577706":{"name":"","bigg_id":"cpd01947_ext_b","reversibility":false,"label_x":4605.1426,"label_y":4035.3127,"gene_reaction_rule":"","hist_position":{"Left":{"translation":[1791.6736,-1555.3191,0.5],"rotation":[0.0,0.0,1.0,-4.371139e-8],"scale":[1.02,1.0,1.0]}},"metabolites":[{"coefficient":-1.0,"bigg_id":"btd_RR_e"}],"segments":{"1506":{"from_node_id":"1578104","to_node_id":"1578105","b1":null,"b2":null},"1508":{"from_node_id":"1578104","to_node_id":"1577515","b1":{"x":4593.1426,"y":4075.5107},"b2":{"x":4538.893,"y":4075.684}},"1507":{"from_node_id":"1578106","to_node_id":"1578105","b1":null,"b2":null}}},"1577694":{"name":"NADP-dependent electron-bifurcating [FeFe]-hydrogenase (Hyt)","bigg_id":"leq000001_c0","reversibility":true,"label_x":1572.6344,"label_y":1152.8895,"gene_reaction_rule":"CAETHG_RS13765","hist_position":{"Right":{"translation":[-1128.2278,1458.6078,30.5],"rotation":[0.0,0.0,0.70710677,-0.70710677],"scale":[0.8700001,1.0,1.0]},"Left":{"translation":[-1057.7593,1254.3665,0.5],"rotation":[0.0,0.0,1.0,-4.371139e-8],"scale":[0.8700001,1.0,1.0]}},"metabolites":[{"coefficient":-1.0,"bigg_id":"fdxo_2_2_c"},{"coefficient":1.0,"bigg_id":"fdxrd_c"},{"coefficient":-2.0,"bigg_id":"h2_c"},{"coefficient":3.0,"bigg_id":"h_c"},{"coefficient":-1.0,"bigg_id":"nadp_c"},{"coefficient":1.0,"bigg_id":"nadph_c"}],"segments":{"1439":{"from_node_id":"1578036","to_node_id":"1578037","b1":{"x":1626.601,"y":1261.033},"b2":{"x":1592.4042,"y":1258.9448}},"1443":{"from_node_id":"1578036","to_node_id":"1578041","b1":{"x":1622.601,"y":1261.0188},"b2":{"x":1617.4147,"y":1243.0004}},"1441":{"from_node_id":"1578036","to_node_id":"1578039","b1":{"x":1622.601,"y":1261.0188},"b2":{"x":1585.5199,"y":1402.6635}},"1440":{"from_node_id":"1578034","to_node_id":"1577175","b1":{"x":1754.6002,"y":1261.486},"b2":{"x":1855.7864,"y":1255.5044}},"1436":{"from_node_id":"1578034","to_node_id":"1578035","b1":null,"b2":null},"1437":{"from_node_id":"1578036","to_node_id":"1578035","b1":null,"b2":null},"1442":{"from_node_id":"1578034","to_node_id":"1578040","b1":{"x":1754.6002,"y":1261.486},"b2":{"x":1759.9138,"y":1243.5046}},"1438":{"from_node_id":"1578034","to_node_id":"1578033","b1":{"x":1750.6002,"y":1261.4718},"b2":{"x":1757.601,"y":1299.664}}}},"1577603":{"name":"D lactate transport","bigg_id":"RlacTrans","reversibility":true,"label_x":3913.0654,"label_y":3682.6233,"gene_reaction_rule":"","hist_position":{"Left":{"translation":[1176.1118,-1204.171,0.5],"rotation":[0.0,0.0,1.0,-4.371139e-8],"scale":[1.0,1.0,1.0]}},"metabolites":[{"coefficient":-1.0,"bigg_id":"lac__D_c"},{"coefficient":1.0,"bigg_id":"lac__D_e"}],"segments":{"836":{"from_node_id":"1577429","to_node_id":"1577428","b1":null,"b2":null},"835":{"from_node_id":"1577427","to_node_id":"1577428","b1":null,"b2":null},"838":{"from_node_id":"1577429","to_node_id":"1577430","b1":{"x":4025.0632,"y":3722.1047},"b2":{"x":4079.3113,"y":3721.651}},"837":{"from_node_id":"1577427","to_node_id":"1577406","b1":{"x":3901.0676,"y":3723.142},"b2":{"x":3846.8196,"y":3723.596}}}},"1577722":{"name":"ATP:D-ribose-5-phosphate pyrophosphotransferase c0","bigg_id":"PRPPS","reversibility":false,"label_x":4798.3613,"label_y":1536.5326,"gene_reaction_rule":"CAETHG_RS09805","hist_position":{"Left":{"translation":[2058.9304,991.16187,0.5],"rotation":[0.0,0.0,0.004943471,0.9999878],"scale":[1.0,1.0,1.0]},"Right":{"translation":[2035.8506,854.43353,60.5],"rotation":[0.0,0.0,0.70710677,-0.70710677],"scale":[2.2099988,1.0,1.0]}},"metabolites":[{"coefficient":1.0,"bigg_id":"amp_c"},{"coefficient":-1.0,"bigg_id":"atp_c"},{"coefficient":1.0,"bigg_id":"prpp_c"},{"coefficient":-1.0,"bigg_id":"r5p_c"}],"segments":{"1612":{"from_node_id":"1578210","to_node_id":"1578211","b1":null,"b2":null},"1616":{"from_node_id":"1578212","to_node_id":"1578215","b1":{"x":4914.358,"y":1575.8799},"b2":{"x":4919.7856,"y":1593.827}},"1613":{"from_node_id":"1578212","to_node_id":"1578211","b1":null,"b2":null},"1615":{"from_node_id":"1578210","to_node_id":"1578214","b1":{"x":4782.3647,"y":1577.1853},"b2":{"x":4777.293,"y":1595.2363}},"1614":{"from_node_id":"1578212","to_node_id":"1578213","b1":{"x":4910.3584,"y":1575.9194},"b2":{"x":4964.6055,"y":1575.3828}},"1617":{"from_node_id":"1578210","to_node_id":"1577954","b1":{"x":4786.3643,"y":1577.1458},"b2":{"x":4732.117,"y":1577.6823}}}},"1577646":{"name":"Ethanol:NAD+ oxidoreductase c0","bigg_id":"ALCD2ir","reversibility":true,"label_x":1822.5256,"label_y":3304.3027,"gene_reaction_rule":"CAETHG_RS17700 or CAETHG_RS12040 or CAETHG_RS07215 or CAETHG_RS05150 or CAETHG_RS18400 or CAETHG_RS18395","hist_position":{"Left":{"translation":[-1010.4466,-815.52185,0.5],"rotation":[0.0,0.0,0.70710677,0.70710677],"scale":[0.98,1.0,1.0]}},"metabolites":[{"coefficient":-1.0,"bigg_id":"acald_c"},{"coefficient":1.0,"bigg_id":"etoh_c"},{"coefficient":-1.0,"bigg_id":"h_c"},{"coefficient":1.0,"bigg_id":"nad_c"},{"coefficient":-1.0,"bigg_id":"nadh_c"}],"segments":{"1119":{"from_node_id":"1577708","to_node_id":"1577711","b1":{"x":1808.0317,"y":3227.9692},"b2":{"x":1826.0665,"y":3222.84}},"1118":{"from_node_id":"1577706","to_node_id":"1577710","b1":{"x":1807.1473,"y":3359.9663},"b2":{"x":1789.1125,"y":3365.0955}},"1120":{"from_node_id":"1577706","to_node_id":"1577712","b1":{"x":1807.1473,"y":3359.9663},"b2":{"x":1825.1118,"y":3365.3367}},"1114":{"from_node_id":"1577706","to_node_id":"1577707","b1":null,"b2":null},"1115":{"from_node_id":"1577708","to_node_id":"1577707","b1":null,"b2":null},"1116":{"from_node_id":"1577706","to_node_id":"1577675","b1":{"x":1807.1742,"y":3355.9663},"b2":{"x":1804.5308,"y":3549.3833}},"1117":{"from_node_id":"1577708","to_node_id":"1577709","b1":{"x":1808.005,"y":3231.9692},"b2":{"x":1808.3684,"y":3177.7205}}}},"1577680":{"name":"Sedoheptulose-7-phosphate:D-glyceraldehyde-3-phosphate c0","bigg_id":"rxn01200_c0","reversibility":true,"label_x":4688.0444,"label_y":1751.671,"gene_reaction_rule":"CAETHG_RS11925 or CAETHG_RS03090 or CAETHG_RS03095 or CAETHG_RS11920","hist_position":{"Left":{"translation":[1853.0042,809.19775,0.5],"rotation":[0.0,0.0,0.70710677,0.70710677],"scale":[0.5500004,1.0,1.0]}},"metabolites":[{"coefficient":-1.0,"bigg_id":"S_cpd00102_c"},{"coefficient":1.0,"bigg_id":"r5p_c"},{"coefficient":-1.0,"bigg_id":"s7p_c"},{"coefficient":1.0,"bigg_id":"xu5p__D_c"}],"segments":{"1354":{"from_node_id":"1577952","to_node_id":"1577951","b1":null,"b2":null},"1353":{"from_node_id":"1577950","to_node_id":"1577951","b1":null,"b2":null},"1356":{"from_node_id":"1577952","to_node_id":"1577954","b1":{"x":4672.4727,"y":1680.2197},"b2":{"x":4674.0103,"y":1637.0098}},"1357":{"from_node_id":"1577950","to_node_id":"1577949","b1":{"x":4673.824,"y":1804.2124},"b2":{"x":4674.4155,"y":1832.9159}},"1355":{"from_node_id":"1577950","to_node_id":"1577947","b1":{"x":4673.8677,"y":1808.2122},"b2":{"x":4800.4824,"y":1864.3522}},"1358":{"from_node_id":"1577952","to_node_id":"1577929","b1":{"x":4672.4287,"y":1676.22},"b2":{"x":4446.0483,"y":1631.3628}}}},"1577702":{"name":"","bigg_id":"cpd00011_ext_b","reversibility":true,"label_x":2143.2593,"label_y":693.19775,"gene_reaction_rule":"","hist_position":{"Left":{"translation":[-547.07764,1717.1614,0.5],"rotation":[0.0,0.0,0.70710677,0.7071068],"scale":[1.0,1.0,1.0]}},"metabolites":[{"coefficient":-1.0,"bigg_id":"co2_e"}],"segments":{"1496":{"from_node_id":"1578092","to_node_id":"1577107","b1":{"x":2272.878,"y":806.04016},"b2":{"x":2273.4177,"y":860.2875}},"1495":{"from_node_id":"1578094","to_node_id":"1578093","b1":null,"b2":null},"1494":{"from_node_id":"1578092","to_node_id":"1578093","b1":null,"b2":null}}},"1577704":{"name":"","bigg_id":"cpd00082_ext_b","reversibility":false,"label_x":3092.2402,"label_y":686.04114,"gene_reaction_rule":"","hist_position":{"Left":{"translation":[285.67896,1778.9712,0.5],"rotation":[0.0,0.0,0.70710677,0.7071068],"scale":[1.0,1.0,1.0]}},"metabolites":[{"coefficient":-1.0,"bigg_id":"S_cpd00082_e"}],"segments":{"1502":{"from_node_id":"1578098","to_node_id":"1577261","b1":{"x":3106.355,"y":798.0589},"b2":{"x":3106.8948,"y":851.96893}},"1501":{"from_node_id":"1578100","to_node_id":"1578099","b1":null,"b2":null},"1500":{"from_node_id":"1578098","to_node_id":"1578099","b1":null,"b2":null}}},"1577690":{"name":"ATP:D-Gluconate 6-phosphotransferase c0","bigg_id":"GNK","reversibility":true,"label_x":4068.336,"label_y":1367.5593,"gene_reaction_rule":"CAETHG_RS15965","hist_position":{"Left":{"translation":[1358.2212,1274.75,0.5],"rotation":[0.0,0.0,0.99998677,0.0051501323],"scale":[1.0,1.0,1.0]}},"metabolites":[{"coefficient":1.0,"bigg_id":"6pgc_c"},{"coefficient":1.0,"bigg_id":"adp_c"},{"coefficient":-1.0,"bigg_id":"atp_c"},{"coefficient":-1.0,"bigg_id":"glcn_c"}],"segments":{"1415":{"from_node_id":"1578011","to_node_id":"1578012","b1":{"x":4214.8228,"y":1316.3849},"b2":{"x":4220.1914,"y":1298.4199}},"1416":{"from_node_id":"1578009","to_node_id":"1578013","b1":{"x":4082.8254,"y":1315.512},"b2":{"x":4077.6946,"y":1297.4775}},"1413":{"from_node_id":"1578011","to_node_id":"1578010","b1":null,"b2":null},"1417":{"from_node_id":"1578009","to_node_id":"1578014","b1":{"x":4086.8254,"y":1315.5383},"b2":{"x":4032.5764,"y":1315.1796}},"1414":{"from_node_id":"1578011","to_node_id":"1578005","b1":{"x":4210.8228,"y":1316.3584},"b2":{"x":4265.0713,"y":1318.0094}},"1412":{"from_node_id":"1578009","to_node_id":"1578010","b1":null,"b2":null}}},"1577573":{"name":"ATP:D-fructose-1-phosphate 6-phosphotransferase c0","bigg_id":"FRUK","reversibility":true,"label_x":3131.1548,"label_y":1934.5576,"gene_reaction_rule":"CAETHG_RS00685","hist_position":{"Left":{"translation":[450.44305,547.0366,0.5],"rotation":[0.0,0.0,1.0,-4.371139e-8],"scale":[1.0,1.0,1.0]}},"metabolites":[{"coefficient":1.0,"bigg_id":"adp_c"},{"coefficient":-1.0,"bigg_id":"atp_c"},{"coefficient":-1.0,"bigg_id":"f1p_c"},{"coefficient":1.0,"bigg_id":"fdp_c"}],"segments":{"660":{"from_node_id":"1577252","to_node_id":"1577253","b1":null,"b2":null},"663":{"from_node_id":"1577252","to_node_id":"1577256","b1":{"x":3247.1484,"y":1975.4612},"b2":{"x":3252.1516,"y":1993.5314}},"662":{"from_node_id":"1577254","to_node_id":"1577255","b1":{"x":3115.161,"y":1973.6539},"b2":{"x":3109.665,"y":1991.5804}},"665":{"from_node_id":"1577254","to_node_id":"1577239","b1":{"x":3119.1606,"y":1973.7087},"b2":{"x":3352.391,"y":1982.3606}},"661":{"from_node_id":"1577254","to_node_id":"1577253","b1":null,"b2":null},"664":{"from_node_id":"1577252","to_node_id":"1577257","b1":{"x":3243.149,"y":1975.4064},"b2":{"x":3122.6536,"y":1974.2703}}}},"1577616":{"name":"(R,R)-Butane-2,3-diol:NAD+ oxidoreductase c0","bigg_id":"rxn02112_c0","reversibility":true,"label_x":3905.1436,"label_y":4036.28,"gene_reaction_rule":"CAETHG_RS03100 or CAETHG_RS01830","hist_position":{"Left":{"translation":[1169.381,-1554.527,0.5],"rotation":[0.0,0.0,0.00034526698,0.99999994],"scale":[1.0,1.0,1.0]}},"metabolites":[{"coefficient":1.0,"bigg_id":"S_cpd00361_c"},{"coefficient":-1.0,"bigg_id":"btd_RR_c"},{"coefficient":1.0,"bigg_id":"h_c"},{"coefficient":-1.0,"bigg_id":"nad_c"},{"coefficient":1.0,"bigg_id":"nadh_c"}],"segments":{"919":{"from_node_id":"1577507","to_node_id":"1577511","b1":{"x":3889.1436,"y":4076.3313},"b2":{"x":3883.9075,"y":4094.3354}},"917":{"from_node_id":"1577507","to_node_id":"1577509","b1":{"x":3889.1436,"y":4076.3313},"b2":{"x":3883.8796,"y":4058.3354}},"913":{"from_node_id":"1577505","to_node_id":"1577506","b1":null,"b2":null},"918":{"from_node_id":"1577505","to_node_id":"1577510","b1":{"x":4021.1436,"y":4076.2288},"b2":{"x":4026.4075,"y":4094.2246}},"914":{"from_node_id":"1577507","to_node_id":"1577506","b1":null,"b2":null},"916":{"from_node_id":"1577505","to_node_id":"1577508","b1":{"x":4017.1436,"y":4076.232},"b2":{"x":4071.3936,"y":4076.1897}},"915":{"from_node_id":"1577507","to_node_id":"1577502","b1":{"x":3893.1436,"y":4076.3284},"b2":{"x":3838.8936,"y":4076.3704}}}},"1577557":{"name":"carbon monoxide dehydrogenase/acetyl-CoA synthase","bigg_id":"rxn12080_c0","reversibility":false,"label_x":2287.1926,"label_y":3564.3657,"gene_reaction_rule":"CAETHG_1620 or CAETHG_1621 or CAETHG_RS07800 or CAETHG_RS07805 or CAETHG_RS07810 or CAETHG_RS07815","hist_position":{"Left":{"translation":[-545.6362,-1002.1259,0.5],"rotation":[0.0,0.0,0.70710677,0.7071068],"scale":[0.24000062,1.0,1.0]}},"metabolites":[{"coefficient":-1.0,"bigg_id":"S_cpd00204_c"},{"coefficient":-1.0,"bigg_id":"S_cpd12809_c"},{"coefficient":1.0,"bigg_id":"S_cpd12810_c"},{"coefficient":1.0,"bigg_id":"accoa_c"},{"coefficient":-1.0,"bigg_id":"coa_c"},{"coefficient":1.0,"bigg_id":"h_c"}],"segments":{"566":{"from_node_id":"1577158","to_node_id":"1577157","b1":null,"b2":null},"570":{"from_node_id":"1577158","to_node_id":"1577161","b1":{"x":2272.1926,"y":3616.3657},"b2":{"x":2272.1926,"y":3670.6157}},"572":{"from_node_id":"1577158","to_node_id":"1577163","b1":{"x":2272.1926,"y":3620.3657},"b2":{"x":2254.1929,"y":3613.9255}},"568":{"from_node_id":"1577156","to_node_id":"1577152","b1":{"x":2270.4766,"y":3494.94},"b2":{"x":2272.1926,"y":3438.1157}},"565":{"from_node_id":"1577156","to_node_id":"1577157","b1":null,"b2":null},"571":{"from_node_id":"1577156","to_node_id":"1577162","b1":{"x":2269.6184,"y":3495.23},"b2":{"x":2254.1926,"y":3483.1157}},"569":{"from_node_id":"1577158","to_node_id":"1577160","b1":{"x":2272.1926,"y":3620.3657},"b2":{"x":2299.475,"y":3614.5708}},"567":{"from_node_id":"1577156","to_node_id":"1577159","b1":{"x":2731.2488,"y":3407.2837},"b2":{"x":2656.0823,"y":2552.853}}}},"1577555":{"name":"NAD-dependent electron-bifurcating methylenetetrahydrofolate reductase","bigg_id":"MTHFO_nadp","reversibility":true,"label_x":2287.1926,"label_y":2864.3657,"gene_reaction_rule":"CAETHG_RS07830","hist_position":{"Right":{"translation":[-270.10004,-362.64304,60.5],"rotation":[0.0,0.0,0.70710677,-0.70710677],"scale":[1.0,1.0,1.0]},"Left":{"translation":[-548.1892,-306.89087,0.5],"rotation":[0.0,0.0,0.70710677,0.7071068],"scale":[1.0,1.0,1.0]}},"metabolites":[{"coefficient":1.0,"bigg_id":"5mthf_c"},{"coefficient":-1.0,"bigg_id":"fdxo_2_2_c"},{"coefficient":1.0,"bigg_id":"fdxrd_c"},{"coefficient":-1.0,"bigg_id":"mlthf_c"},{"coefficient":2.0,"bigg_id":"nad_c"},{"coefficient":-2.0,"bigg_id":"nadh_c"}],"segments":{"550":{"from_node_id":"1577141","to_node_id":"1577142","b1":null,"b2":null},"556":{"from_node_id":"1577143","to_node_id":"1577147","b1":{"x":2272.1926,"y":2920.3657},"b2":{"x":2254.1926,"y":2925.6157}},"552":{"from_node_id":"1577143","to_node_id":"1577144","b1":{"x":2272.1926,"y":2916.3657},"b2":{"x":2272.1926,"y":2970.6157}},"551":{"from_node_id":"1577143","to_node_id":"1577142","b1":null,"b2":null},"557":{"from_node_id":"1577141","to_node_id":"1577148","b1":{"x":2272.1926,"y":2788.3657},"b2":{"x":2254.1926,"y":2783.1157}},"554":{"from_node_id":"1577143","to_node_id":"1577146","b1":{"x":2272.1926,"y":2920.3657},"b2":{"x":2290.1926,"y":2925.6157}},"555":{"from_node_id":"1577141","to_node_id":"1577138","b1":{"x":2272.1926,"y":2792.3657},"b2":{"x":2272.1926,"y":2738.1157}},"553":{"from_node_id":"1577141","to_node_id":"1577145","b1":{"x":2272.1926,"y":2788.3657},"b2":{"x":2290.1926,"y":2783.1157}}}},"1577617":{"name":"transport of 2,3-butanediol [extraorganism-cytosol](passive)","bigg_id":"BTDDtex","reversibility":true,"label_x":4255.1436,"label_y":4036.0078,"gene_reaction_rule":"","hist_position":{"Left":{"translation":[1504.8853,-1557.1382,0.5],"rotation":[0.0,0.0,-0.99999994,0.00038595597],"scale":[1.0,1.0,1.0]}},"metabolites":[{"coefficient":-1.0,"bigg_id":"btd_RR_c"},{"coefficient":1.0,"bigg_id":"btd_RR_e"}],"segments":{"921":{"from_node_id":"1577514","to_node_id":"1577513","b1":null,"b2":null},"920":{"from_node_id":"1577512","to_node_id":"1577513","b1":null,"b2":null},"922":{"from_node_id":"1577512","to_node_id":"1577508","b1":{"x":4243.1436,"y":4076.0562},"b2":{"x":4188.8936,"y":4076.0981}},"923":{"from_node_id":"1577514","to_node_id":"1577515","b1":{"x":4367.1436,"y":4075.9595},"b2":{"x":4421.3936,"y":4075.9175}}}},"1577550":{"name":"CO2 transport via diffusion c0","bigg_id":"CO2t","reversibility":true,"label_x":2289.0022,"label_y":1101.7135,"gene_reaction_rule":"","hist_position":{"Left":{"translation":[-546.37964,1455.4711,0.5],"rotation":[0.0,0.0,0.70710677,0.7071068],"scale":[1.0,1.0,1.0]}},"metabolites":[{"coefficient":1.0,"bigg_id":"co2_c"},{"coefficient":-1.0,"bigg_id":"co2_e"}],"segments":{"520":{"from_node_id":"1577108","to_node_id":"1577107","b1":{"x":2274.0022,"y":1029.7135},"b2":{"x":2274.0022,"y":977.78455}},"517":{"from_node_id":"1577108","to_node_id":"1577109","b1":null,"b2":null},"518":{"from_node_id":"1577110","to_node_id":"1577109","b1":null,"b2":null},"519":{"from_node_id":"1577110","to_node_id":"1577111","b1":{"x":2274.0022,"y":1153.7135},"b2":{"x":2274.0022,"y":1207.9635}}}},"1577615":{"name":"2-Acetolactate carboxy-lyase c0","bigg_id":"rxn02113_c0","reversibility":false,"label_x":3555.1436,"label_y":4036.5522,"gene_reaction_rule":"CAETHG_RS14410","hist_position":{"Left":{"translation":[814.5053,-1553.7711,0.5],"rotation":[0.0,0.0,0.0,1.0],"scale":[1.0,1.0,1.0]}},"metabolites":[{"coefficient":1.0,"bigg_id":"S_cpd00361_c"},{"coefficient":-1.0,"bigg_id":"alac__S_c"},{"coefficient":1.0,"bigg_id":"co2_c"},{"coefficient":-1.0,"bigg_id":"h_c"}],"segments":{"910":{"from_node_id":"1577499","to_node_id":"1577479","b1":{"x":3543.1436,"y":4076.6006},"b2":{"x":3488.8936,"y":4076.6426}},"907":{"from_node_id":"1577499","to_node_id":"1577500","b1":null,"b2":null},"909":{"from_node_id":"1577501","to_node_id":"1577502","b1":{"x":3667.1436,"y":4076.5042},"b2":{"x":3721.3936,"y":4076.462}},"911":{"from_node_id":"1577501","to_node_id":"1577503","b1":{"x":3671.1436,"y":4076.501},"b2":{"x":3676.4077,"y":4094.4968}},"908":{"from_node_id":"1577501","to_node_id":"1577500","b1":null,"b2":null},"912":{"from_node_id":"1577499","to_node_id":"1577504","b1":{"x":3539.1436,"y":4076.6035},"b2":{"x":3533.9077,"y":4094.6077}}}},"1577552":{"name":"Formate:tetrahydrofolate ligase (ADP-forming) c0","bigg_id":"FTHFLi","reversibility":false,"label_x":2287.1926,"label_y":1814.3658,"gene_reaction_rule":"CAETHG_RS07850","hist_position":{"Left":{"translation":[-558.52716,760.3797,0.5],"rotation":[0.0,0.0,-0.703219,-0.7109703],"scale":[1.25,1.0,1.0]},"Right":{"translation":[-384.98697,690.5428,60.5],"rotation":[0.0,0.0,0.70503324,-0.7091711],"scale":[715.5855,1.0,1.0]}},"metabolites":[{"coefficient":1.0,"bigg_id":"10fthf_c"},{"coefficient":1.0,"bigg_id":"adp_c"},{"coefficient":-1.0,"bigg_id":"atp_c"},{"coefficient":-1.0,"bigg_id":"for_c"},{"coefficient":1.0,"bigg_id":"pi_c"},{"coefficient":-1.0,"bigg_id":"thf_c"}],"segments":{"534":{"from_node_id":"1577121","to_node_id":"1577126","b1":{"x":2272.1926,"y":1738.3658},"b2":{"x":2290.1926,"y":1733.1158}},"536":{"from_node_id":"1577123","to_node_id":"1577127","b1":{"x":2272.1926,"y":1870.3658},"b2":{"x":2254.1926,"y":1875.6158}},"530":{"from_node_id":"1577121","to_node_id":"1577122","b1":null,"b2":null},"533":{"from_node_id":"1577123","to_node_id":"1577125","b1":{"x":2272.1926,"y":1870.3658},"b2":{"x":2290.1926,"y":1875.6158}},"531":{"from_node_id":"1577123","to_node_id":"1577122","b1":null,"b2":null},"537":{"from_node_id":"1577121","to_node_id":"1577128","b1":{"x":2272.1926,"y":1738.3658},"b2":{"x":2254.1926,"y":1733.1158}},"532":{"from_node_id":"1577123","to_node_id":"1577124","b1":{"x":2272.1926,"y":1866.3658},"b2":{"x":2272.1926,"y":1920.6158}},"535":{"from_node_id":"1577121","to_node_id":"1578063","b1":{"x":2272.1926,"y":1742.3658},"b2":{"x":2266.377,"y":1691.0238}}}},"1577560":{"name":"Hydorgen transport","bigg_id":"DM_h2_c","reversibility":true,"label_x":1970.1056,"label_y":1104.8271,"gene_reaction_rule":"","hist_position":{"Left":{"translation":[-864.97375,1451.688,0.5],"rotation":[0.0,0.0,0.70463705,0.7095679],"scale":[1.0,1.0,1.0]}},"metabolites":[{"coefficient":1.0,"bigg_id":"h2_c"},{"coefficient":-1.0,"bigg_id":"h2_e"}],"segments":{"583":{"from_node_id":"1577172","to_node_id":"1577168","b1":{"x":1955.8118,"y":1034.6282},"b2":{"x":1956.1288,"y":980.3791}},"580":{"from_node_id":"1577172","to_node_id":"1577173","b1":null,"b2":null},"582":{"from_node_id":"1577174","to_node_id":"1577175","b1":{"x":1955.087,"y":1158.626},"b2":{"x":1954.4335,"y":1206.4779}},"581":{"from_node_id":"1577174","to_node_id":"1577173","b1":null,"b2":null}}},"1577562":{"name":"ATP:pyruvate O2-phosphotransferase","bigg_id":"PYK","reversibility":false,"label_x":3455.7798,"label_y":3563.8167,"gene_reaction_rule":"CAETHG_2440 or CAETHG_RS12020","hist_position":{"Left":{"translation":[630.6312,-1007.0885,0.5],"rotation":[0.0,0.0,0.70710677,0.70710677],"scale":[1.0,1.0,1.0]}},"metabolites":[{"coefficient":-1.0,"bigg_id":"adp_c"},{"coefficient":1.0,"bigg_id":"atp_c"},{"coefficient":-1.0,"bigg_id":"pep_c"},{"coefficient":1.0,"bigg_id":"pyr_c"}],"segments":{"598":{"from_node_id":"1577187","to_node_id":"1577184","b1":{"x":3438.7156,"y":3613.8003},"b2":{"x":3436.5806,"y":3668.0083}},"594":{"from_node_id":"1577187","to_node_id":"1577186","b1":null,"b2":null},"593":{"from_node_id":"1577185","to_node_id":"1577186","b1":null,"b2":null},"597":{"from_node_id":"1577185","to_node_id":"1577190","b1":{"x":3443.596,"y":3489.8962},"b2":{"x":3447.333,"y":3451.946}},"595":{"from_node_id":"1577185","to_node_id":"1577188","b1":{"x":3443.7534,"y":3485.8994},"b2":{"x":3461.946,"y":3481.3618}},"596":{"from_node_id":"1577187","to_node_id":"1577189","b1":{"x":3438.558,"y":3617.797},"b2":{"x":3449.7036,"y":3622.093}}}},"1577577":{"name":"D-Glucose-6-phosphate ketol-isomerase c0","bigg_id":"PGI","reversibility":true,"label_x":3419.14,"label_y":1472.0698,"gene_reaction_rule":"CAETHG_RS07610","hist_position":{"Left":{"translation":[655.10486,1060.8271,0.5],"rotation":[0.0,0.0,0.70710677,0.70710677],"scale":[1.0,1.0,1.0]},"Right":{"translation":[708.8142,1043.1237,50.5],"rotation":[0.0,0.0,-0.7168162,0.6972622],"scale":[1.0,1.0,1.0]}},"metabolites":[{"coefficient":1.0,"bigg_id":"f6p_c"},{"coefficient":-1.0,"bigg_id":"g6p_c"}],"segments":{"684":{"from_node_id":"1577276","to_node_id":"1577277","b1":null,"b2":null},"686":{"from_node_id":"1577278","to_node_id":"1577269","b1":{"x":3467.8552,"y":1574.0565},"b2":{"x":3468.6099,"y":1559.3767}},"687":{"from_node_id":"1577276","to_node_id":"1577279","b1":{"x":3470.4246,"y":1450.0831},"b2":{"x":3471.3787,"y":1392.329}},"685":{"from_node_id":"1577278","to_node_id":"1577277","b1":null,"b2":null}}},"1577551":{"name":"formate dehydrogenase (ferredoxin added)","bigg_id":"FDH6r","reversibility":true,"label_x":2289.0022,"label_y":1451.7135,"gene_reaction_rule":"CAETHG_RS00400 or CAETHG_RS13720 or CAETHG_RS14690","hist_position":{"Left":{"translation":[-558.56494,1166.331,0.5],"rotation":[0.0,0.0,0.7079296,0.70628077],"scale":[1.0,1.0,1.0]},"Right":{"translation":[-483.46167,1103.9069,0.5],"rotation":[0.0,0.0,0.7062808,-0.70792925],"scale":[1.0,748.13934,1.0]}},"metabolites":[{"coefficient":-2.0,"bigg_id":"co2_c"},{"coefficient":1.0,"bigg_id":"fdxo_2_2_c"},{"coefficient":-1.0,"bigg_id":"fdxrd_c"},{"coefficient":2.0,"bigg_id":"for_c"},{"coefficient":-1.0,"bigg_id":"h_c"},{"coefficient":1.0,"bigg_id":"nadp_c"},{"coefficient":-1.0,"bigg_id":"nadph_c"}],"segments":{"521":{"from_node_id":"1577112","to_node_id":"1577113","b1":null,"b2":null},"529":{"from_node_id":"1577112","to_node_id":"1577120","b1":{"x":2274.0022,"y":1375.7135},"b2":{"x":2238.0022,"y":1385.4635}},"526":{"from_node_id":"1577114","to_node_id":"1578063","b1":{"x":2274.0022,"y":1507.7135},"b2":{"x":2262.2913,"y":1561.8014}},"522":{"from_node_id":"1577114","to_node_id":"1577113","b1":null,"b2":null},"524":{"from_node_id":"1577114","to_node_id":"1577115","b1":{"x":2274.0022,"y":1503.7135},"b2":{"x":2327.177,"y":1525.4376}},"528":{"from_node_id":"1577114","to_node_id":"1577119","b1":{"x":2274.0022,"y":1507.7135},"b2":{"x":2256.0022,"y":1512.9635}},"523":{"from_node_id":"1577112","to_node_id":"1577111","b1":{"x":2274.0022,"y":1379.7135},"b2":{"x":2274.0022,"y":1325.4635}},"525":{"from_node_id":"1577112","to_node_id":"1577116","b1":{"x":2274.0022,"y":1375.7135},"b2":{"x":2293.1963,"y":1372.2141}},"527":{"from_node_id":"1577112","to_node_id":"1577118","b1":{"x":2274.0022,"y":1375.7135},"b2":{"x":2256.0022,"y":1370.4635}}}},"1577703":{"name":"","bigg_id":"cpd00204_ext_b","reversibility":true,"label_x":2671.226,"label_y":688.5355,"gene_reaction_rule":"","hist_position":{"Left":{"translation":[115.06616,1780.6045,0.5],"rotation":[0.0,0.0,0.70710677,0.7071068],"scale":[1.0,1.0,1.0]}},"metabolites":[{"coefficient":-1.0,"bigg_id":"S_cpd00204_e"}],"segments":{"1497":{"from_node_id":"1578095","to_node_id":"1578096","b1":null,"b2":null},"1499":{"from_node_id":"1578095","to_node_id":"1577167","b1":{"x":2935.742,"y":796.3693},"b2":{"x":2936.2817,"y":850.61664}},"1498":{"from_node_id":"1578097","to_node_id":"1578096","b1":null,"b2":null}}},"1577648":{"name":"Rnf complex","bigg_id":"M002","reversibility":false,"label_x":1465.453,"label_y":2004.3909,"gene_reaction_rule":"CAETHG_RS15840 and CAETHG_RS15845 and CAETHG_RS15850 and CAETHG_RS15855 and CAETHG_RS15860 and CAETHG_RS15865","hist_position":{"Left":{"translation":[-1438.6145,580.99786,0.5],"rotation":[0.0,0.0,0.2574651,0.9662868],"scale":[0.52000046,1.0,1.0]}},"metabolites":[{"coefficient":1.0,"bigg_id":"fdxo_2_2_c"},{"coefficient":-1.0,"bigg_id":"fdxrd_c"},{"coefficient":-3.0,"bigg_id":"h_c"},{"coefficient":2.0,"bigg_id":"h_e"},{"coefficient":-1.0,"bigg_id":"nad_c"},{"coefficient":1.0,"bigg_id":"nadh_c"}],"segments":{"1126":{"from_node_id":"1577720","to_node_id":"1577719","b1":null,"b2":null},"1125":{"from_node_id":"1577718","to_node_id":"1577719","b1":null,"b2":null},"1131":{"from_node_id":"1577718","to_node_id":"1577724","b1":{"x":1590.2666,"y":1921.2463},"b2":{"x":1639.2758,"y":1974.6437}},"1129":{"from_node_id":"1577718","to_node_id":"1578039","b1":{"x":1590.2666,"y":1921.2463},"b2":{"x":1567.5837,"y":1579.0446}},"1132":{"from_node_id":"1577720","to_node_id":"1577725","b1":{"x":1458.2935,"y":1923.9095},"b2":{"x":1451.8854,"y":1974.8859}},"1128":{"from_node_id":"1577718","to_node_id":"1577717","b1":{"x":1586.2673,"y":1921.327},"b2":{"x":1640.5063,"y":1920.2325}},"1130":{"from_node_id":"1577720","to_node_id":"1577723","b1":{"x":1458.2935,"y":1923.9095},"b2":{"x":1294.2749,"y":1998.4324}},"1127":{"from_node_id":"1577720","to_node_id":"1577721","b1":{"x":1462.2926,"y":1923.8289},"b2":{"x":1422.9866,"y":1884.4067}}}},"1577691":{"name":"D-gluconate transport via proton symport c0","bigg_id":"GLCNt2ir","reversibility":true,"label_x":3947.5896,"label_y":1112.0756,"gene_reaction_rule":"CAETHG_RS10680 or CAETHG_RS15960 or CAETHG_RS03860","hist_position":{"Left":{"translation":[1102.8673,1444.1226,0.5],"rotation":[0.0,0.0,0.7646218,0.6444792],"scale":[1.0,1.0,1.0]}},"metabolites":[{"coefficient":1.0,"bigg_id":"glcn_c"},{"coefficient":-1.0,"bigg_id":"glcn_e"},{"coefficient":1.0,"bigg_id":"h_c"},{"coefficient":-1.0,"bigg_id":"h_e"}],"segments":{"1421":{"from_node_id":"1578015","to_node_id":"1578018","b1":{"x":3905.0054,"y":1046.4183},"b2":{"x":3902.6355,"y":968.9225}},"1418":{"from_node_id":"1578015","to_node_id":"1578016","b1":null,"b2":null},"1423":{"from_node_id":"1578015","to_node_id":"1578020","b1":{"x":3905.1206,"y":1042.4199},"b2":{"x":3923.2646,"y":1037.6913}},"1419":{"from_node_id":"1578017","to_node_id":"1578016","b1":null,"b2":null},"1422":{"from_node_id":"1578017","to_node_id":"1578019","b1":{"x":3901.3137,"y":1174.365},"b2":{"x":3922.6858,"y":1167.7742}},"1420":{"from_node_id":"1578017","to_node_id":"1578014","b1":{"x":3901.4292,"y":1170.3667},"b2":{"x":3892.129,"y":1242.0209}}}},"1577647":{"name":"ethanol transport","bigg_id":"ETOHt","reversibility":true,"label_x":1578.8221,"label_y":3079.1853,"gene_reaction_rule":"","hist_position":{"Left":{"translation":[-1293.5887,-586.74255,0.5],"rotation":[0.0,0.0,0.9999857,0.0053459904],"scale":[0.98,1.0,1.0]}},"metabolites":[{"coefficient":-1.0,"bigg_id":"etoh_c"},{"coefficient":1.0,"bigg_id":"etoh_e"}],"segments":{"1124":{"from_node_id":"1577715","to_node_id":"1577716","b1":{"x":1566.857,"y":3117.1035},"b2":{"x":1236.731,"y":3117.0403}},"1123":{"from_node_id":"1577713","to_node_id":"1577709","b1":{"x":1690.7871,"y":3121.267},"b2":{"x":1750.024,"y":3120.157}},"1121":{"from_node_id":"1577713","to_node_id":"1577714","b1":null,"b2":null},"1122":{"from_node_id":"1577715","to_node_id":"1577714","b1":null,"b2":null}}},"1577620":{"name":"Acetyl-CoA:orthophosphate acetyltransferase c0","bigg_id":"PTAr","reversibility":true,"label_x":1986.2953,"label_y":3960.7732,"gene_reaction_rule":"CAETHG_RS16490","hist_position":{"Left":{"translation":[-759.3923,-1389.1838,0.5],"rotation":[0.0,0.0,1.0,-4.371139e-8],"scale":[0.54000014,2.0408163,1.0]},"Right":{"translation":[-785.6968,-1612.4552,60.5],"rotation":[0.0,0.0,0.70710677,-0.70710677],"scale":[1.0,265.703,1.0]}},"metabolites":[{"coefficient":-1.0,"bigg_id":"accoa_c"},{"coefficient":1.0,"bigg_id":"actp_c"},{"coefficient":1.0,"bigg_id":"coa_c"},{"coefficient":-1.0,"bigg_id":"h_c"},{"coefficient":-1.0,"bigg_id":"pi_c"}],"segments":{"944":{"from_node_id":"1577530","to_node_id":"1577536","b1":{"x":2156.8167,"y":3906.9717},"b2":{"x":2175.3909,"y":3898.541}},"939":{"from_node_id":"1577532","to_node_id":"1577531","b1":null,"b2":null},"943":{"from_node_id":"1577530","to_node_id":"1577535","b1":{"x":2156.8167,"y":3906.9717},"b2":{"x":2162.1887,"y":3924.9355}},"941":{"from_node_id":"1577532","to_node_id":"1577533","b1":{"x":2028.8196,"y":3907.8403},"b2":{"x":1974.5708,"y":3908.2085}},"942":{"from_node_id":"1577532","to_node_id":"1577534","b1":{"x":2024.8197,"y":3907.8674},"b2":{"x":2019.4476,"y":3889.9036}},"940":{"from_node_id":"1577530","to_node_id":"1577161","b1":{"x":2152.8167,"y":3906.9988},"b2":{"x":2219.0376,"y":3778.61}},"938":{"from_node_id":"1577530","to_node_id":"1577531","b1":null,"b2":null}}},"1577559":{"name":"","bigg_id":"cpd11640_ext_b","reversibility":true,"label_x":1793.0822,"label_y":701.353,"gene_reaction_rule":"","hist_position":{"Left":{"translation":[-863.7512,1715.7235,0.5],"rotation":[0.0,0.0,0.70710677,0.7071068],"scale":[1.0,1.0,1.0]}},"metabolites":[{"coefficient":-1.0,"bigg_id":"h2_e"}],"segments":{"578":{"from_node_id":"1577171","to_node_id":"1577170","b1":null,"b2":null},"577":{"from_node_id":"1577169","to_node_id":"1577170","b1":null,"b2":null},"579":{"from_node_id":"1577169","to_node_id":"1577168","b1":{"x":1956.9205,"y":808.631},"b2":{"x":1956.7052,"y":862.88055}}}},"1577642":{"name":"acetaldehyde:NAD+ oxidoreductase (CoA-acetylating) c0","bigg_id":"ACALD","reversibility":false,"label_x":1897.3058,"label_y":3471.632,"gene_reaction_rule":"CAETHG_RS16140 or CAETHG_RS08865 or CAETHG_RS08810 or CAETHG_RS18400 or CAETHG_RS18395","hist_position":{"Left":{"translation":[-861.9851,-1080.9607,0.5],"rotation":[0.0,0.0,1.0,-4.371139e-8],"scale":[0.4900005,1.0,1.0]}},"metabolites":[{"coefficient":1.0,"bigg_id":"acald_c"},{"coefficient":-1.0,"bigg_id":"accoa_c"},{"coefficient":1.0,"bigg_id":"coa_c"},{"coefficient":-1.0,"bigg_id":"h_c"},{"coefficient":1.0,"bigg_id":"nad_c"},{"coefficient":-1.0,"bigg_id":"nadh_c"}],"segments":{"1094":{"from_node_id":"1577682","to_node_id":"1577686","b1":{"x":1913.1289,"y":3606.7974},"b2":{"x":1908.0997,"y":3624.8604}},"1088":{"from_node_id":"1577680","to_node_id":"1577681","b1":null,"b2":null},"1091":{"from_node_id":"1577680","to_node_id":"1577161","b1":{"x":2041.1194,"y":3605.2302},"b2":{"x":2216.428,"y":3736.2375}},"1092":{"from_node_id":"1577682","to_node_id":"1577684","b1":{"x":1913.1289,"y":3606.7974},"b2":{"x":1907.6589,"y":3588.863}},"1089":{"from_node_id":"1577682","to_node_id":"1577681","b1":null,"b2":null},"1093":{"from_node_id":"1577680","to_node_id":"1577685","b1":{"x":2045.119,"y":3605.1812},"b2":{"x":2042.4681,"y":3596.9927}},"1090":{"from_node_id":"1577682","to_node_id":"1577675","b1":{"x":1917.1287,"y":3606.7485},"b2":{"x":1862.8827,"y":3607.4126}},"1095":{"from_node_id":"1577680","to_node_id":"1577687","b1":{"x":2045.119,"y":3605.1812},"b2":{"x":2050.589,"y":3623.1155}}}},"1577705":{"name":"D lactate transport","bigg_id":"cpd00221_ext_b","reversibility":false,"label_x":4263.0586,"label_y":3680.6006,"gene_reaction_rule":"","hist_position":{"Left":{"translation":[1454.7627,-1202.8202,0.5],"rotation":[0.0,0.0,1.0,-4.371139e-8],"scale":[1.01,1.0,1.0]}},"metabolites":[{"coefficient":-1.0,"bigg_id":"lac__D_e"}],"segments":{"1505":{"from_node_id":"1578101","to_node_id":"1577430","b1":{"x":4251.0586,"y":3720.7986},"b2":{"x":4196.809,"y":3720.9717}},"1503":{"from_node_id":"1578101","to_node_id":"1578102","b1":null,"b2":null},"1504":{"from_node_id":"1578103","to_node_id":"1578102","b1":null,"b2":null}}}},"nodes":{"1577203":{"node_type":"metabolite","x":3476.711,"y":3029.2083,"label_x":3500.2148,"label_y":3031.1768,"name":"2-Phospho-D-glycerate","bigg_id":"2pg_c","node_is_primary":true},"1577951":{"node_type":"midmarker","x":4673.1484,"y":1742.2161},"1577184":{"node_type":"metabolite","x":3434.2683,"y":3726.7126,"label_x":3407.2683,"label_y":3766.7126,"name":"Pyruvate","bigg_id":"pyr_c","node_is_primary":true},"1577294":{"node_type":"multimarker","x":3467.2134,"y":1082.892},"1577128":{"node_type":"metabolite","x":2192.1926,"y":1699.3658,"label_x":2147.1926,"label_y":1729.3658,"name":"Tetrahydrofolate","bigg_id":"thf_c","node_is_primary":false},"1577676":{"node_type":"metabolite","x":1733.1628,"y":3528.995,"label_x":1679.1628,"label_y":3508.995,"name":"Oxidizedferredoxin","bigg_id":"fdxo_2_2_c","node_is_primary":false},"1577108":{"node_type":"multimarker","x":2274.0022,"y":1071.7135},"1577156":{"node_type":"multimarker","x":2272.1926,"y":3534.3657},"1578014":{"node_type":"metabolite","x":3973.828,"y":1314.7911,"label_x":3945.4302,"label_y":1357.4088,"name":"GLCN","bigg_id":"glcn_c","node_is_primary":true},"1577680":{"node_type":"multimarker","x":1999.1226,"y":3605.7444},"1578005":{"node_type":"metabolite","x":4323.8203,"y":1318.3978,"label_x":4292.402,"label_y":1359.0018,"name":"6-Phospho-D-gluconate","bigg_id":"6pgc_c","node_is_primary":true},"1578053":{"node_type":"metabolite","x":2046.7719,"y":1923.207,"label_x":1992.7719,"label_y":1963.207,"name":"Oxidizedferredoxin","bigg_id":"fdxo_2_2_c","node_is_primary":true},"1577922":{"node_type":"metabolite","x":3424.2075,"y":2665.4949,"label_x":3439.2075,"label_y":2665.4949,"name":"ATP","bigg_id":"atp_c","node_is_primary":false},"1577127":{"node_type":"metabolite","x":2192.1926,"y":1909.3658,"label_x":2156.1926,"label_y":1939.3658,"name":"Phosphate","bigg_id":"pi_c","node_is_primary":false},"1577908":{"node_type":"metabolite","x":3195.0908,"y":2441.2825,"label_x":3141.0908,"label_y":2471.2825,"name":"NADH","bigg_id":"nadh_c","node_is_primary":false},"1577114":{"node_type":"multimarker","x":2274.0022,"y":1461.7135},"1577530":{"node_type":"multimarker","x":2110.8176,"y":3907.2837},"1577145":{"node_type":"metabolite","x":2352.1926,"y":2749.3657,"label_x":2367.1926,"label_y":2749.3657,"name":"Oxidizedferredoxin","bigg_id":"fdxo_2_2_c","node_is_primary":false},"1577998":{"node_type":"multimarker","x":4529.2007,"y":1471.6727},"1577126":{"node_type":"metabolite","x":2352.1926,"y":1699.3658,"label_x":2367.1926,"label_y":1699.3658,"name":"ATP","bigg_id":"atp_c","node_is_primary":false},"1578011":{"node_type":"multimarker","x":4168.8237,"y":1316.0807},"1577166":{"node_type":"multimarker","x":2856.0708,"y":2118.5981},"1578213":{"node_type":"metabolite","x":5023.3525,"y":1574.8019,"label_x":4996.3525,"label_y":1614.8019,"name":"AMP","bigg_id":"amp_c","node_is_primary":true},"1577209":{"node_type":"multimarker","x":3645.7644,"y":2581.321},"1577174":{"node_type":"multimarker","x":1955.3325,"y":1116.6267},"1577263":{"node_type":"metabolite","x":3224.3342,"y":1523.7091,"label_x":3197.3342,"label_y":1563.7091,"name":"Pyruvate","bigg_id":"pyr_c","node_is_primary":false},"1578035":{"node_type":"midmarker","x":1688.6006,"y":1261.2524},"1577901":{"node_type":"multimarker","x":3269.3857,"y":2328.1367},"1577712":{"node_type":"metabolite","x":1886.8843,"y":3399.5015,"label_x":1901.8843,"label_y":3399.5015,"name":"NADH","bigg_id":"nadh_c","node_is_primary":false},"1577929":{"node_type":"metabolite","x":4383.745,"y":1623.5038,"label_x":4335.145,"label_y":1593.2599,"name":"D-Xylulose5-phosphate","bigg_id":"xu5p__D_c","node_is_primary":true},"1578018":{"node_type":"metabolite","x":3904.3298,"y":910.1969,"label_x":3930.6848,"label_y":915.6252,"name":"GLCN","bigg_id":"glcn_e","node_is_primary":true},"1577138":{"node_type":"metabolite","x":2272.1926,"y":2679.3657,"label_x":2297.1926,"label_y":2679.3657,"name":"5-10-Methylenetetrahydrofolate","bigg_id":"mlthf_c","node_is_primary":true},"1578028":{"node_type":"multimarker","x":3786.9143,"y":2331.2678},"1577684":{"node_type":"metabolite","x":1873.1523,"y":3527.281,"label_x":1846.1523,"label_y":3507.281,"name":"CoA","bigg_id":"coa_c","node_is_primary":false},"1578050":{"node_type":"multimarker","x":1851.7875,"y":1920.7401},"1577685":{"node_type":"metabolite","x":2075.4563,"y":3534.5842,"label_x":2059.2563,"label_y":3514.5842,"name":"H+","bigg_id":"h_c","node_is_primary":false},"1578059":{"node_type":"multimarker","x":1964.0033,"y":1417.9095},"1578210":{"node_type":"multimarker","x":4828.3623,"y":1576.7303},"1578060":{"node_type":"midmarker","x":1965.2823,"y":1437.8687},"1577439":{"node_type":"multimarker","x":2633.3088,"y":1636.053},"1578003":{"node_type":"midmarker","x":4498.8164,"y":1318.263},"1577109":{"node_type":"midmarker","x":2274.0022,"y":1091.7135},"1577279":{"node_type":"metabolite","x":3473.4797,"y":1337.4719,"label_x":3497.1204,"label_y":1341.3,"name":"D-glucose-6-phosphate","bigg_id":"g6p_c","node_is_primary":true},"1577673":{"node_type":"midmarker","x":1629.1503,"y":3610.275},"1577750":{"node_type":"metabolite","x":1316.9728,"y":2300.067,"label_x":1295.3728,"label_y":2340.067,"name":"Phosphate","bigg_id":"pi_c","node_is_primary":false},"1577868":{"node_type":"metabolite","x":1138.3782,"y":3803.9841,"label_x":1104.9714,"label_y":3727.1333,"name":"Acetate","bigg_id":"ac_e","node_is_primary":true},"1578009":{"node_type":"multimarker","x":4128.824,"y":1315.8162},"1577514":{"node_type":"multimarker","x":4325.1436,"y":4075.9922},"1578040":{"node_type":"metabolite","x":1793.883,"y":1181.6245,"label_x":1808.883,"label_y":1181.6245,"name":"NADP","bigg_id":"nadp_c","node_is_primary":false},"1577112":{"node_type":"multimarker","x":2274.0022,"y":1421.7135},"1577253":{"node_type":"midmarker","x":3181.1548,"y":1974.5576},"1577430":{"node_type":"metabolite","x":4138.0596,"y":3721.1594,"label_x":4094.8594,"label_y":3761.1594,"name":"D-Lactate","bigg_id":"lac__D_e","node_is_primary":true},"1577252":{"node_type":"multimarker","x":3201.1528,"y":1974.8314},"1577120":{"node_type":"metabolite","x":2114.0022,"y":1356.7135,"label_x":2051.0022,"label_y":1386.7135,"name":"NADPH","bigg_id":"nadph_c","node_is_primary":false},"1577198":{"node_type":"metabolite","x":3065.9812,"y":3377.547,"label_x":3080.9812,"label_y":3377.547,"name":"PPi","bigg_id":"ppi_c","node_is_primary":false},"1577903":{"node_type":"multimarker","x":3342.7664,"y":2426.5547},"1577427":{"node_type":"multimarker","x":3943.0662,"y":3722.7908},"1578093":{"node_type":"midmarker","x":2272.261,"y":744.0432},"1577178":{"node_type":"multimarker","x":2830.3013,"y":3726.0222},"1578015":{"node_type":"multimarker","x":3903.794,"y":1088.4008},"1577403":{"node_type":"metabolite","x":3709.3284,"y":3816.5527,"label_x":3644.5283,"label_y":3856.5527,"name":"Cytochrome c3+","bigg_id":"S_cpd00109_c","node_is_primary":true},"1577195":{"node_type":"metabolite","x":3311.3413,"y":3475.0073,"label_x":3266.3413,"label_y":3505.0073,"name":"ATP","bigg_id":"atp_c","node_is_primary":false},"1577186":{"node_type":"midmarker","x":3441.1558,"y":3551.8484},"1577190":{"node_type":"metabolite","x":3448.0432,"y":3378.507,"label_x":3471.5474,"label_y":3380.4753,"name":"Phosphoenolpyruvate","bigg_id":"pep_c","node_is_primary":true},"1577110":{"node_type":"multimarker","x":2274.0022,"y":1111.7135},"1577164":{"node_type":"multimarker","x":2877.2178,"y":2084.6572},"1578019":{"node_type":"metabolite","x":3983.6868,"y":1203.2982,"label_x":3998.6868,"label_y":1203.2982,"name":"H+","bigg_id":"h_c","node_is_primary":false},"1577188":{"node_type":"metabolite","x":3525.2263,"y":3450.0781,"label_x":3540.2263,"label_y":3450.0781,"name":"ADP","bigg_id":"adp_c","node_is_primary":false},"1577533":{"node_type":"metabolite","x":1915.8223,"y":3908.6072,"label_x":1884.6788,"label_y":3960.605,"name":"Acetylphosphate","bigg_id":"actp_c","node_is_primary":true},"1577719":{"node_type":"midmarker","x":1524.28,"y":1922.5779},"1577118":{"node_type":"metabolite","x":2194.0022,"y":1336.7135,"label_x":2167.0022,"label_y":1366.7135,"name":"H+","bigg_id":"h_c","node_is_primary":false},"1577926":{"node_type":"multimarker","x":4090.9414,"y":1895.6836},"1577208":{"node_type":"metabolite","x":3472.8281,"y":2788.7693,"label_x":3496.332,"label_y":2800.6887,"name":"3-Phosphoglycerate","bigg_id":"3pg_c","node_is_primary":true},"1577119":{"node_type":"metabolite","x":2194.0022,"y":1546.7135,"label_x":2140.0022,"label_y":1576.7135,"name":"NADP","bigg_id":"nadp_c","node_is_primary":false},"1577271":{"node_type":"midmarker","x":3362.4126,"y":1309.191},"1578106":{"node_type":"multimarker","x":4675.1426,"y":4075.2488},"1578063":{"node_type":"metabolite","x":2273.0852,"y":1629.958,"label_x":2295.6533,"label_y":1626.758,"name":"Formate","bigg_id":"for_c","node_is_primary":true},"1577925":{"node_type":"midmarker","x":4074.4253,"y":1906.9625},"1577256":{"node_type":"metabolite","x":3285.0496,"y":2055.9875,"label_x":3258.0496,"label_y":2095.9875,"name":"ATP","bigg_id":"atp_c","node_is_primary":false},"1577744":{"node_type":"midmarker","x":1393.4943,"y":2219.514},"1577191":{"node_type":"multimarker","x":3198.9717,"y":3443.4148},"1577682":{"node_type":"multimarker","x":1959.1255,"y":3606.2341},"1577921":{"node_type":"metabolite","x":3194.4922,"y":2653.647,"label_x":3149.4922,"label_y":2683.647,"name":"ADP","bigg_id":"adp_c","node_is_primary":false},"1577142":{"node_type":"midmarker","x":2272.1926,"y":2854.3657},"1578092":{"node_type":"multimarker","x":2272.46,"y":764.04224},"1577254":{"node_type":"multimarker","x":3161.1565,"y":1974.2837},"1578094":{"node_type":"multimarker","x":2272.062,"y":724.0442},"1577180":{"node_type":"metabolite","x":3120.5168,"y":3638.3928,"label_x":3093.5168,"label_y":3618.3928,"name":"CoA","bigg_id":"coa_c","node_is_primary":false},"1577746":{"node_type":"metabolite","x":1288.5424,"y":2139.4507,"label_x":1261.5424,"label_y":2119.4507,"name":"ADP","bigg_id":"adp_c","node_is_primary":false},"1578010":{"node_type":"midmarker","x":4148.8237,"y":1315.9484},"1577211":{"node_type":"multimarker","x":3645.0598,"y":2541.3274},"1577132":{"node_type":"metabolite","x":2192.1926,"y":2259.3657,"label_x":2147.1926,"label_y":2289.3657,"name":"H2O","bigg_id":"h2o_c","node_is_primary":false},"1577899":{"node_type":"multimarker","x":3309.385,"y":2328.3787},"1577990":{"node_type":"multimarker","x":4671.6685,"y":1469.7081},"1577479":{"node_type":"metabolite","x":3430.1438,"y":4076.6885,"label_x":3387.5137,"label_y":4119.826,"name":"ALCTT","bigg_id":"alac__S_c","node_is_primary":true},"1578036":{"node_type":"multimarker","x":1668.6007,"y":1261.1816},"1577173":{"node_type":"midmarker","x":1955.4495,"y":1096.6271},"1577509":{"node_type":"metabolite","x":3850.0813,"y":3996.3618,"label_x":3833.8813,"label_y":3976.3618,"name":"H+","bigg_id":"h_c","node_is_primary":false},"1577499":{"node_type":"multimarker","x":3585.1436,"y":4076.5679},"1578102":{"node_type":"midmarker","x":4313.0586,"y":3720.6006},"1577136":{"node_type":"midmarker","x":2272.1926,"y":2504.3657},"1578008":{"node_type":"metabolite","x":4604.3433,"y":1238.959,"label_x":4619.3433,"label_y":1238.959,"name":"NADPH","bigg_id":"nadph_c","node_is_primary":false},"1577151":{"node_type":"multimarker","x":2272.1926,"y":3224.3657},"1577945":{"node_type":"midmarker","x":4676.963,"y":2066.652},"1577175":{"node_type":"metabolite","x":1954.0901,"y":1263.2269,"label_x":1977.7222,"label_y":1261.4269,"name":"H2","bigg_id":"h2_c","node_is_primary":true},"1577723":{"node_type":"metabolite","x":1191.6893,"y":2098.663,"label_x":1175.4894,"label_y":2138.663,"name":"H+","bigg_id":"h_e","node_is_primary":false},"1577504":{"node_type":"metabolite","x":3500.2058,"y":4156.634,"label_x":3484.0059,"label_y":4196.634,"name":"H+","bigg_id":"h_c","node_is_primary":false},"1577202":{"node_type":"multimarker","x":3480.1453,"y":3224.178},"1578000":{"node_type":"multimarker","x":4501.8125,"y":1500.826},"1578100":{"node_type":"multimarker","x":3105.539,"y":716.0629},"1577130":{"node_type":"midmarker","x":2272.1926,"y":2154.3657},"1577121":{"node_type":"multimarker","x":2272.1926,"y":1784.3658},"1577160":{"node_type":"metabolite","x":2361.475,"y":3648.3208,"label_x":2379.3972,"label_y":3651.2434,"name":"Corrinoid","bigg_id":"S_cpd12810_c","node_is_primary":false},"1577189":{"node_type":"metabolite","x":3526.9126,"y":3630.062,"label_x":3541.9126,"label_y":3630.062,"name":"ATP","bigg_id":"atp_c","node_is_primary":false},"1577872":{"node_type":"midmarker","x":963.3784,"y":3803.6865},"1578108":{"node_type":"midmarker","x":1004.14935,"y":3115.3135},"1577508":{"node_type":"metabolite","x":4130.1436,"y":4076.144,"label_x":4086.9434,"label_y":4116.144,"name":"BDOH","bigg_id":"btd_RR_c","node_is_primary":true},"1578101":{"node_type":"multimarker","x":4293.0586,"y":3720.6643},"1578017":{"node_type":"multimarker","x":3902.6404,"y":1128.3842},"1577152":{"node_type":"metabolite","x":2272.1926,"y":3379.3657,"label_x":2297.1926,"label_y":3379.3657,"name":"Methylcorrinoid","bigg_id":"S_cpd12809_c","node_is_primary":true},"1577923":{"node_type":"metabolite","x":3343.6965,"y":2801.8796,"label_x":3316.6965,"label_y":2831.8796,"name":"H+","bigg_id":"h_c","node_is_primary":false},"1577196":{"node_type":"metabolite","x":3173.7534,"y":3558.934,"label_x":3188.7534,"label_y":3558.934,"name":"H+","bigg_id":"h_c","node_is_primary":false},"1577296":{"node_type":"multimarker","x":3467.044,"y":1122.8916},"1577907":{"node_type":"metabolite","x":3427.1177,"y":2433.2036,"label_x":3442.1177,"label_y":2433.2036,"name":"NAD","bigg_id":"nad_c","node_is_primary":false},"1578107":{"node_type":"multimarker","x":1024.1492,"y":3115.404},"1577176":{"node_type":"multimarker","x":2871.3225,"y":3725.8225},"1578032":{"node_type":"metabolite","x":3661.1482,"y":2410.0579,"label_x":3634.1482,"label_y":2450.0579,"name":"Pyruvate","bigg_id":"pyr_c","node_is_primary":false},"1578061":{"node_type":"multimarker","x":1966.5615,"y":1457.8276},"1577270":{"node_type":"multimarker","x":3356.2183,"y":1290.1744},"1577720":{"node_type":"multimarker","x":1504.284,"y":1922.9814},"1577161":{"node_type":"metabolite","x":2272.1926,"y":3729.3657,"label_x":2244.996,"label_y":3774.7407,"name":"Acetyl-CoA","bigg_id":"accoa_c","node_is_primary":true},"1577909":{"node_type":"metabolite","x":3311.9517,"y":2361.2773,"label_x":3267.9668,"label_y":2385.574,"name":"Phosphate","bigg_id":"pi_c","node_is_primary":false},"1578212":{"node_type":"multimarker","x":4868.3604,"y":1576.3347},"1577480":{"node_type":"metabolite","x":3350.974,"y":4005.7505,"label_x":3305.974,"label_y":4035.7505,"name":"CO2","bigg_id":"co2_c","node_is_primary":false},"1578214":{"node_type":"metabolite","x":4744.1577,"y":1657.5671,"label_x":4717.1577,"label_y":1697.5671,"name":"ATP","bigg_id":"atp_c","node_is_primary":false},"1577442":{"node_type":"metabolite","x":2672.2688,"y":1523.938,"label_x":2634.4688,"label_y":1503.938,"name":"Reducedferredoxin","bigg_id":"fdxrd_c","node_is_primary":false},"1577675":{"node_type":"metabolite","x":1804.1371,"y":3608.132,"label_x":1766.3372,"label_y":3648.132,"name":"Acetaldehyde","bigg_id":"acald_c","node_is_primary":true},"1577181":{"node_type":"metabolite","x":3027.3206,"y":3850.9084,"label_x":2973.3206,"label_y":3890.9084,"name":"Oxidizedferredoxin","bigg_id":"fdxo_2_2_c","node_is_primary":false},"1577747":{"node_type":"metabolite","x":1568.4943,"y":2219.6191,"label_x":1541.4943,"label_y":2259.6191,"name":"ATP","bigg_id":"atp_c","node_is_primary":true},"1577155":{"node_type":"metabolite","x":2192.1926,"y":3309.3657,"label_x":2147.1926,"label_y":3339.3657,"name":"Tetrahydrofolate","bigg_id":"thf_c","node_is_primary":false},"1577437":{"node_type":"multimarker","x":2648.7212,"y":1671.9003},"1577147":{"node_type":"metabolite","x":2192.1926,"y":2959.3657,"label_x":2147.1926,"label_y":2989.3657,"name":"NAD","bigg_id":"nad_c","node_is_primary":false},"1577952":{"node_type":"multimarker","x":4672.93,"y":1722.2173},"1577157":{"node_type":"midmarker","x":2272.1926,"y":3554.3657},"1578002":{"node_type":"multimarker","x":4478.817,"y":1318.1306},"1577438":{"node_type":"midmarker","x":2640.8306,"y":1653.5227},"1577163":{"node_type":"metabolite","x":2192.1929,"y":3647.6755,"label_x":2165.1929,"label_y":3677.6755,"name":"H+","bigg_id":"h_c","node_is_primary":false},"1578062":{"node_type":"metabolite","x":1878.7308,"y":1338.2,"label_x":1833.7308,"label_y":1368.2,"name":"CO2","bigg_id":"co2_c","node_is_primary":false},"1577513":{"node_type":"midmarker","x":4305.1436,"y":4076.0078},"1577205":{"node_type":"multimarker","x":3473.981,"y":2939.252},"1577298":{"node_type":"metabolite","x":3547.5728,"y":998.23157,"label_x":3562.5728,"label_y":998.23157,"name":"Phosphoenolpyruvate","bigg_id":"pep_c","node_is_primary":false},"1578057":{"node_type":"metabolite","x":1784.7684,"y":2079.905,"label_x":1752.3684,"label_y":2119.905,"name":"NADP","bigg_id":"nadp_c","node_is_primary":false},"1577946":{"node_type":"multimarker","x":4677.181,"y":2086.651},"1577404":{"node_type":"metabolite","x":3528.4746,"y":3684.2761,"label_x":3463.6746,"label_y":3664.2761,"name":"Cytochrome c2+","bigg_id":"S_cpd00110_c","node_is_primary":false},"1578030":{"node_type":"multimarker","x":3746.9163,"y":2330.8818},"1577405":{"node_type":"metabolite","x":3504.935,"y":3806.1243,"label_x":3488.735,"label_y":3846.1243,"name":"H+","bigg_id":"h_c","node_is_primary":false},"1577708":{"node_type":"multimarker","x":1807.7235,"y":3273.9683},"1577162":{"node_type":"metabolite","x":2192.1926,"y":3449.3657,"label_x":2147.1926,"label_y":3479.3657,"name":"CoA","bigg_id":"coa_c","node_is_primary":false},"1577743":{"node_type":"multimarker","x":1373.4943,"y":2219.502},"1577865":{"node_type":"multimarker","x":1333.3779,"y":3804.316},"1577507":{"node_type":"multimarker","x":3935.1436,"y":4076.2957},"1577210":{"node_type":"midmarker","x":3645.412,"y":2561.3242},"1577992":{"node_type":"multimarker","x":4671.257,"y":1429.7103},"1578007":{"node_type":"metabolite","x":4394.3477,"y":1237.5703,"label_x":4409.3477,"label_y":1237.5703,"name":"NADP","bigg_id":"nadp_c","node_is_primary":false},"1577258":{"node_type":"multimarker","x":3016.6877,"y":1499.1136},"1577749":{"node_type":"metabolite","x":1498.4462,"y":2299.577,"label_x":1482.2461,"label_y":2339.577,"name":"H+","bigg_id":"h_c","node_is_primary":false},"1577441":{"node_type":"metabolite","x":2755.7673,"y":1718.442,"label_x":2701.7673,"label_y":1698.442,"name":"Oxidizedferredoxin","bigg_id":"fdxo_2_2_c","node_is_primary":false},"1577169":{"node_type":"multimarker","x":1957.0872,"y":766.6313},"1578031":{"node_type":"metabolite","x":4135.898,"y":2331.692,"label_x":4092.6978,"label_y":2371.692,"name":"2-Keto-3-deoxy-6-phosphogluconate","bigg_id":"2ddg6p_c","node_is_primary":true},"1577141":{"node_type":"multimarker","x":2272.1926,"y":2834.3657},"1578058":{"node_type":"metabolite","x":1975.7654,"y":2002.3151,"label_x":1937.9653,"label_y":2042.3151,"name":"NADPH","bigg_id":"nadph_c","node_is_primary":false},"1578109":{"node_type":"multimarker","x":984.14954,"y":3115.2231},"1577991":{"node_type":"midmarker","x":4671.4624,"y":1449.7092},"1577193":{"node_type":"multimarker","x":3178.3508,"y":3409.1396},"1577214":{"node_type":"metabolite","x":3531.9126,"y":2608.4006,"label_x":3504.9126,"label_y":2638.4006,"name":"H+","bigg_id":"h_c","node_is_primary":false},"1577540":{"node_type":"metabolite","x":1491.8877,"y":3803.9036,"label_x":1471.0292,"label_y":3849.123,"name":"Acetate","bigg_id":"ac_c","node_is_primary":true},"1577512":{"node_type":"multimarker","x":4285.1436,"y":4076.0234},"1577185":{"node_type":"multimarker","x":3441.9429,"y":3531.8638},"1577543":{"node_type":"metabolite","x":1603.5906,"y":3853.56,"label_x":1618.5906,"label_y":3853.56,"name":"H+","bigg_id":"h_c","node_is_primary":false},"1577122":{"node_type":"midmarker","x":2272.1926,"y":1804.3658},"1577867":{"node_type":"multimarker","x":1293.3779,"y":3804.2478},"1578006":{"node_type":"metabolite","x":4577.15,"y":1103.2141,"label_x":4610.556,"label_y":1108.4543,"name":"CO2","bigg_id":"co2_c","node_is_primary":false},"1577707":{"node_type":"midmarker","x":1807.5896,"y":3293.9678},"1577400":{"node_type":"multimarker","x":3629.2615,"y":3725.0815},"1577919":{"node_type":"multimarker","x":3335.2383,"y":2700.0056},"1577503":{"node_type":"metabolite","x":3710.2058,"y":4156.4707,"label_x":3683.2058,"label_y":4196.4707,"name":"CO2","bigg_id":"co2_c","node_is_primary":false},"1577134":{"node_type":"metabolite","x":2272.1926,"y":2329.3657,"label_x":2297.1926,"label_y":2329.3657,"name":"5-10-Methenyltetrahydrofolate","bigg_id":"methf_c","node_is_primary":true},"1577687":{"node_type":"metabolite","x":2085.0957,"y":3684.6975,"label_x":2052.6958,"label_y":3724.6975,"name":"NADH","bigg_id":"nadh_c","node_is_primary":false},"1577511":{"node_type":"metabolite","x":3850.2058,"y":4156.362,"label_x":3817.8057,"label_y":4196.362,"name":"NADH","bigg_id":"nadh_c","node_is_primary":false},"1577107":{"node_type":"metabolite","x":2274.0022,"y":919.03455,"label_x":2299.0022,"label_y":919.03455,"name":"CO2","bigg_id":"co2_e","node_is_primary":true},"1577745":{"node_type":"multimarker","x":1413.4943,"y":2219.526},"1578033":{"node_type":"metabolite","x":1776.3506,"y":1343.8718,"label_x":1721.7948,"label_y":1389.5089,"name":"Oxidizedferredoxin","bigg_id":"fdxo_2_2_c","node_is_primary":true},"1578097":{"node_type":"multimarker","x":2934.926,"y":714.3734},"1577706":{"node_type":"multimarker","x":1807.4556,"y":3313.9673},"1577170":{"node_type":"midmarker","x":1957.1665,"y":746.6315},"1577197":{"node_type":"metabolite","x":3097.9746,"y":3550.4685,"label_x":3112.9746,"label_y":3550.4685,"name":"Phosphate","bigg_id":"pi_c","node_is_primary":false},"1577277":{"node_type":"midmarker","x":3469.14,"y":1512.0698},"1577272":{"node_type":"multimarker","x":3368.418,"y":1327.0828},"1578064":{"node_type":"metabolite","x":1892.1615,"y":1547.7701,"label_x":1865.1615,"label_y":1577.7701,"name":"H+","bigg_id":"h_c","node_is_primary":false},"1578098":{"node_type":"multimarker","x":3105.937,"y":756.061},"1577212":{"node_type":"metabolite","x":3464.382,"y":2330.4578,"label_x":3477.1685,"label_y":2314.206,"name":"Glyceraldehyde3-phosphate","bigg_id":"S_cpd00102_c","node_is_primary":true},"1577476":{"node_type":"multimarker","x":3432.4417,"y":3881.702},"1577262":{"node_type":"metabolite","x":3179.4573,"y":1387.7349,"label_x":3152.4573,"label_y":1427.7349,"name":"Phosphoenolpyruvate","bigg_id":"pep_c","node_is_primary":false},"1577481":{"node_type":"metabolite","x":3353.449,"y":3795.7651,"label_x":3326.449,"label_y":3825.7651,"name":"H+","bigg_id":"h_c","node_is_primary":false},"1578013":{"node_type":"metabolite","x":4044.3552,"y":1235.2557,"label_x":4059.3552,"label_y":1235.2557,"name":"ATP","bigg_id":"atp_c","node_is_primary":false},"1578051":{"node_type":"midmarker","x":1871.7858,"y":1920.993},"1577236":{"node_type":"midmarker","x":3466.6372,"y":2156.5447},"1578052":{"node_type":"multimarker","x":1891.7842,"y":1921.2461},"1577902":{"node_type":"metabolite","x":3114.3887,"y":2327.1985,"label_x":3079.9282,"label_y":2248.9612,"name":"Glycerone-phosphate","bigg_id":"dhap_c","node_is_primary":true},"1577201":{"node_type":"midmarker","x":3479.793,"y":3204.1812},"1578215":{"node_type":"metabolite","x":4954.1475,"y":1655.4902,"label_x":4921.7476,"label_y":1695.4902,"name":"PRPP","bigg_id":"prpp_c","node_is_primary":false},"1577537":{"node_type":"multimarker","x":1760.8258,"y":3909.659},"1577167":{"node_type":"metabolite","x":2936.8662,"y":909.3637,"label_x":2872.0662,"label_y":949.3637,"name":"Carbon monoxide","bigg_id":"S_cpd00204_e","node_is_primary":true},"1577206":{"node_type":"midmarker","x":3473.6287,"y":2919.2551},"1577718":{"node_type":"multimarker","x":1544.2759,"y":1922.1744},"1577993":{"node_type":"metabolite","x":4673.8125,"y":1319.4202,"label_x":4698.3984,"label_y":1318.8752,"name":"D-Ribulose5-phosphate","bigg_id":"ru5p__D_c","node_is_primary":true},"1577505":{"node_type":"multimarker","x":3975.1436,"y":4076.2644},"1578056":{"node_type":"metabolite","x":1765.7821,"y":1999.6583,"label_x":1733.3822,"label_y":2039.6583,"name":"NADH","bigg_id":"nadh_c","node_is_primary":false},"1577429":{"node_type":"multimarker","x":3983.0647,"y":3722.456},"1577123":{"node_type":"multimarker","x":2272.1926,"y":1824.3658},"1577672":{"node_type":"multimarker","x":1609.1517,"y":3610.5198},"1577710":{"node_type":"metabolite","x":1726.8878,"y":3398.4294,"label_x":1699.8878,"label_y":3428.4294,"name":"H+","bigg_id":"h_c","node_is_primary":false},"1577954":{"node_type":"metabolite","x":4673.3696,"y":1578.2633,"label_x":4584.4478,"label_y":1582.7632,"name":"ribose-5-phosphate","bigg_id":"r5p_c","node_is_primary":true},"1577182":{"node_type":"metabolite","x":2618.297,"y":3811.1042,"label_x":2580.497,"label_y":3851.1042,"name":"Reducedferredoxin","bigg_id":"fdxrd_c","node_is_primary":false},"1577264":{"node_type":"multimarker","x":3465.0278,"y":1786.5566},"1577717":{"node_type":"metabolite","x":1699.2444,"y":1919.0472,"label_x":1661.4443,"label_y":1959.0472,"name":"Reducedferredoxin","bigg_id":"fdxrd_c","node_is_primary":true},"1577125":{"node_type":"metabolite","x":2352.1926,"y":1909.3658,"label_x":2367.1926,"label_y":1909.3658,"name":"ADP","bigg_id":"adp_c","node_is_primary":false},"1578041":{"node_type":"metabolite","x":1583.8844,"y":1180.8813,"label_x":1598.8844,"label_y":1180.8813,"name":"NADPH","bigg_id":"nadph_c","node_is_primary":false},"1577714":{"node_type":"midmarker","x":1628.8221,"y":3119.1853},"1577721":{"node_type":"metabolite","x":1390.7402,"y":1809.234,"label_x":1331.4441,"label_y":1778.6177,"name":"Oxidizedferredoxin","bigg_id":"fdxo_2_2_c","node_is_primary":true},"1578054":{"node_type":"metabolite","x":1767.8063,"y":1839.6711,"label_x":1751.6063,"label_y":1819.6711,"name":"H+","bigg_id":"h_c","node_is_primary":false},"1577531":{"node_type":"midmarker","x":2090.818,"y":3907.4194},"1577266":{"node_type":"multimarker","x":3464.946,"y":1826.5566},"1577135":{"node_type":"multimarker","x":2272.1926,"y":2524.3657},"1577148":{"node_type":"metabolite","x":2192.1926,"y":2749.3657,"label_x":2138.1926,"label_y":2779.3657,"name":"NADH","bigg_id":"nadh_c","node_is_primary":false},"1577748":{"node_type":"metabolite","x":1498.5424,"y":2139.577,"label_x":1471.5424,"label_y":2119.577,"name":"H2O","bigg_id":"h2o_c","node_is_primary":false},"1577686":{"node_type":"metabolite","x":1875.1115,"y":3687.269,"label_x":1848.1115,"label_y":3727.269,"name":"NAD","bigg_id":"nad_c","node_is_primary":false},"1577510":{"node_type":"metabolite","x":4060.2058,"y":4156.198,"label_x":4033.2058,"label_y":4196.198,"name":"NAD","bigg_id":"nad_c","node_is_primary":false},"1577139":{"node_type":"metabolite","x":2192.1926,"y":2609.3657,"label_x":2138.1926,"label_y":2639.3657,"name":"NADP","bigg_id":"nadp_c","node_is_primary":false},"1577905":{"node_type":"multimarker","x":3311.3816,"y":2451.3538},"1577871":{"node_type":"multimarker","x":983.3784,"y":3803.7207},"1577542":{"node_type":"metabolite","x":1630.6088,"y":3985.7031,"label_x":1585.6088,"label_y":4015.7031,"name":"ATP","bigg_id":"atp_c","node_is_primary":false},"1577713":{"node_type":"multimarker","x":1648.8108,"y":3119.857},"1577536":{"node_type":"metabolite","x":2208.7195,"y":3836.3132,"label_x":2223.7195,"label_y":3836.3132,"name":"Phosphate","bigg_id":"pi_c","node_is_primary":false},"1577401":{"node_type":"midmarker","x":3609.2622,"y":3725.2488},"1577477":{"node_type":"midmarker","x":3432.206,"y":3901.7004},"1578012":{"node_type":"metabolite","x":4254.3506,"y":1236.6445,"label_x":4226.054,"label_y":1220.5343,"name":"ADP","bigg_id":"adp_c","node_is_primary":false},"1577183":{"node_type":"metabolite","x":2711.0667,"y":3852.695,"label_x":2694.8667,"label_y":3892.695,"name":"H+","bigg_id":"h_c","node_is_primary":false},"1577944":{"node_type":"multimarker","x":4676.745,"y":2046.6532},"1578099":{"node_type":"midmarker","x":3105.738,"y":736.06195},"1577716":{"node_type":"metabolite","x":1178.1783,"y":3112.2285,"label_x":1145.7783,"label_y":3152.2285,"name":"Ethanol","bigg_id":"etoh_e","node_is_primary":true},"1577158":{"node_type":"multimarker","x":2272.1926,"y":3574.3657},"1577260":{"node_type":"multimarker","x":3019.0479,"y":1539.044},"1577539":{"node_type":"multimarker","x":1720.8267,"y":3909.9304},"1577146":{"node_type":"metabolite","x":2352.1926,"y":2959.3657,"label_x":2362.8093,"label_y":2957.9048,"name":"Reducedferredoxin","bigg_id":"fdxrd_c","node_is_primary":false},"1577144":{"node_type":"metabolite","x":2272.1926,"y":3029.3657,"label_x":2297.1926,"label_y":3029.3657,"name":"5-Methyltetrahydrofolate","bigg_id":"5mthf_c","node_is_primary":true},"1578211":{"node_type":"midmarker","x":4848.3613,"y":1576.5326},"1577129":{"node_type":"multimarker","x":2272.1926,"y":2174.3657},"1577213":{"node_type":"metabolite","x":3537.3394,"y":2513.6433,"label_x":3492.3394,"label_y":2543.6433,"name":"H2O","bigg_id":"h2o_c","node_is_primary":false},"1578020":{"node_type":"metabolite","x":3986.2122,"y":1005.7434,"label_x":4001.2122,"label_y":1005.7434,"name":"H+","bigg_id":"h_e","node_is_primary":false},"1578029":{"node_type":"midmarker","x":3766.9153,"y":2331.0747},"1577534":{"node_type":"metabolite","x":1985.2777,"y":3828.1338,"label_x":2000.2777,"label_y":3828.1338,"name":"CoA","bigg_id":"coa_c","node_is_primary":false},"1577869":{"node_type":"metabolite","x":1418.5138,"y":3724.4604,"label_x":1433.5138,"label_y":3724.4604,"name":"H+","bigg_id":"h_c","node_is_primary":false},"1577268":{"node_type":"metabolite","x":3545.2014,"y":1701.7205,"label_x":3560.2014,"label_y":1701.7205,"name":"ATP","bigg_id":"atp_c","node_is_primary":false},"1577406":{"node_type":"metabolite","x":3788.0715,"y":3724.0874,"label_x":3744.8716,"label_y":3764.0874,"name":"D-Lactate","bigg_id":"lac__D_c","node_is_primary":false},"1577111":{"node_type":"metabolite","x":2274.0022,"y":1266.7135,"label_x":2299.0022,"label_y":1266.7135,"name":"CO2","bigg_id":"co2_c","node_is_primary":true},"1577295":{"node_type":"midmarker","x":3467.1287,"y":1102.8918},"1577950":{"node_type":"multimarker","x":4673.366,"y":1762.2148},"1577259":{"node_type":"midmarker","x":3019.8835,"y":1518.9319},"1577506":{"node_type":"midmarker","x":3955.1436,"y":4076.28},"1577711":{"node_type":"metabolite","x":1888.2913,"y":3189.506,"label_x":1903.2913,"label_y":3189.506,"name":"NAD","bigg_id":"nad_c","node_is_primary":false},"1577207":{"node_type":"multimarker","x":3473.2764,"y":2899.258},"1577200":{"node_type":"multimarker","x":3479.441,"y":3184.1843},"1577725":{"node_type":"metabolite","x":1447.5265,"y":2040.6702,"label_x":1409.8302,"label_y":2071.867,"name":"NADH","bigg_id":"nadh_c","node_is_primary":false},"1577137":{"node_type":"multimarker","x":2272.1926,"y":2484.3657},"1577192":{"node_type":"midmarker","x":3188.6614,"y":3426.277},"1577276":{"node_type":"multimarker","x":3469.5542,"y":1492.0742},"1578039":{"node_type":"metabolite","x":1575.4004,"y":1497.9807,"label_x":1590.7701,"label_y":1506.7959,"name":"H+","bigg_id":"h_c","node_is_primary":false},"1578103":{"node_type":"multimarker","x":4333.058,"y":3720.5366},"1577501":{"node_type":"multimarker","x":3625.1436,"y":4076.5366},"1577724":{"node_type":"metabolite","x":1634.1088,"y":2033.3167,"label_x":1596.5162,"label_y":2062.7478,"name":"NAD","bigg_id":"nad_c","node_is_primary":false},"1577918":{"node_type":"midmarker","x":3319.616,"y":2687.5178},"1577681":{"node_type":"midmarker","x":1979.124,"y":3605.9893},"1577924":{"node_type":"multimarker","x":4057.9092,"y":1918.2415},"1577153":{"node_type":"metabolite","x":2352.1926,"y":3099.3657,"label_x":2367.1926,"label_y":3099.3657,"name":"Corrinoid","bigg_id":"S_cpd12810_c","node_is_primary":false},"1577535":{"node_type":"metabolite","x":2196.3586,"y":3986.705,"label_x":2169.3586,"label_y":4016.705,"name":"H+","bigg_id":"h_c","node_is_primary":false},"1577235":{"node_type":"multimarker","x":3466.4077,"y":2136.5461},"1577124":{"node_type":"metabolite","x":2272.1926,"y":1979.3658,"label_x":2297.1926,"label_y":1979.3658,"name":"10-Formyltetrahydrofolate","bigg_id":"10fthf_c","node_is_primary":true},"1577906":{"node_type":"metabolite","x":3189.7659,"y":2547.4507,"label_x":3090.3723,"label_y":2585.7102,"name":"1,3-Bisphospho-D-glycerate","bigg_id":"13dpg_c","node_is_primary":true},"1577532":{"node_type":"multimarker","x":2070.8186,"y":3907.5552},"1577177":{"node_type":"midmarker","x":2850.3008,"y":3725.9224},"1577113":{"node_type":"midmarker","x":2274.0022,"y":1441.7135},"1577900":{"node_type":"midmarker","x":3289.3853,"y":2328.2576},"1577159":{"node_type":"metabolite","x":2648.4233,"y":2299.2935,"label_x":2663.4233,"label_y":2299.2935,"name":"Carbon monoxide","bigg_id":"S_cpd00204_c","node_is_primary":false},"1577904":{"node_type":"midmarker","x":3327.074,"y":2438.954},"1577678":{"node_type":"metabolite","x":1735.122,"y":3688.9832,"label_x":1708.122,"label_y":3728.9832,"name":"H2O","bigg_id":"h2o_c","node_is_primary":false},"1577143":{"node_type":"multimarker","x":2272.1926,"y":2874.3657},"1577428":{"node_type":"midmarker","x":3963.0654,"y":3722.6233},"1577870":{"node_type":"metabolite","x":1208.5142,"y":3724.1035,"label_x":1223.5142,"label_y":3724.1035,"name":"H+","bigg_id":"h_e","node_is_primary":false},"1577171":{"node_type":"multimarker","x":1957.246,"y":726.6316},"1577255":{"node_type":"metabolite","x":3075.0693,"y":2053.1125,"label_x":3048.0693,"label_y":2093.1125,"name":"ADP","bigg_id":"adp_c","node_is_primary":false},"1577674":{"node_type":"multimarker","x":1649.1488,"y":3610.03},"1577538":{"node_type":"midmarker","x":1740.8263,"y":3909.7947},"1577949":{"node_type":"metabolite","x":4675.0557,"y":1891.6625,"label_x":4699.6416,"label_y":1891.1174,"name":"Sedoheptulose7-phosphate","bigg_id":"s7p_c","node_is_primary":true},"1577679":{"node_type":"metabolite","x":1498.2448,"y":3683.8706,"label_x":1480.9476,"label_y":3716.1902,"name":"H+","bigg_id":"h_c","node_is_primary":false},"1578016":{"node_type":"midmarker","x":3903.2173,"y":1108.3925},"1577267":{"node_type":"metabolite","x":3544.772,"y":1911.7201,"label_x":3559.772,"label_y":1911.7201,"name":"ADP","bigg_id":"adp_c","node_is_primary":false},"1577278":{"node_type":"multimarker","x":3468.7256,"y":1532.0656},"1577947":{"node_type":"metabolite","x":4860.115,"y":1892.671,"label_x":4875.115,"label_y":1892.671,"name":"Glyceraldehyde3-phosphate","bigg_id":"S_cpd00102_c","node_is_primary":false},"1577917":{"node_type":"multimarker","x":3303.9937,"y":2675.03},"1577709":{"node_type":"metabolite","x":1808.7621,"y":3118.9717,"label_x":1833.5074,"label_y":3119.3066,"name":"Ethanol","bigg_id":"etoh_c","node_is_primary":true},"1578104":{"node_type":"multimarker","x":4635.1426,"y":4075.3767},"1577115":{"node_type":"metabolite","x":2376.9692,"y":1556.6191,"label_x":2401.9692,"label_y":1556.6191,"name":"Oxidizedferredoxin","bigg_id":"fdxo_2_2_c","node_is_primary":true},"1577168":{"node_type":"metabolite","x":1956.4722,"y":921.63007,"label_x":1980.0328,"label_y":919.7363,"name":"H2","bigg_id":"h2_e","node_is_primary":true},"1578095":{"node_type":"multimarker","x":2935.324,"y":754.3714},"1577515":{"node_type":"metabolite","x":4480.1436,"y":4075.8716,"label_x":4436.9434,"label_y":4115.8716,"name":"BDOH","bigg_id":"btd_RR_e","node_is_primary":true},"1578034":{"node_type":"multimarker","x":1708.6005,"y":1261.3231},"1577150":{"node_type":"midmarker","x":2272.1926,"y":3204.3657},"1577165":{"node_type":"midmarker","x":2866.228,"y":2101.3691},"1577204":{"node_type":"metabolite","x":3561.63,"y":3307.7559,"label_x":3576.63,"label_y":3307.7559,"name":"H2O","bigg_id":"h2o_c","node_is_primary":false},"1577541":{"node_type":"metabolite","x":1845.2809,"y":3829.084,"label_x":1871.8064,"label_y":3824.2817,"name":"ADP","bigg_id":"adp_c","node_is_primary":false},"1577140":{"node_type":"metabolite","x":2192.1926,"y":2399.3657,"label_x":2129.1926,"label_y":2429.3657,"name":"NADPH","bigg_id":"nadph_c","node_is_primary":false},"1577478":{"node_type":"multimarker","x":3431.9702,"y":3921.6992},"1577402":{"node_type":"multimarker","x":3589.263,"y":3725.416},"1577179":{"node_type":"metabolite","x":2633.0244,"y":3630.9575,"label_x":2606.0244,"label_y":3610.9575,"name":"CO2","bigg_id":"co2_c","node_is_primary":false},"1577502":{"node_type":"metabolite","x":3780.1436,"y":4076.4163,"label_x":3715.3435,"label_y":4116.416,"name":"ACTN","bigg_id":"S_cpd00361_c","node_is_primary":true},"1578105":{"node_type":"midmarker","x":4655.1426,"y":4075.3127},"1577873":{"node_type":"multimarker","x":943.3784,"y":3803.6526},"1578096":{"node_type":"midmarker","x":2935.125,"y":734.3724},"1577866":{"node_type":"midmarker","x":1313.3779,"y":3804.282},"1577261":{"node_type":"metabolite","x":3107.4792,"y":910.716,"label_x":3131.149,"label_y":915.9601,"name":"D-Fructose","bigg_id":"S_cpd00082_e","node_is_primary":true},"1577443":{"node_type":"metabolite","x":2608.7466,"y":1781.5681,"label_x":2581.7466,"label_y":1821.5681,"name":"H2O","bigg_id":"h2o_c","node_is_primary":false},"1577927":{"node_type":"metabolite","x":4678.87,"y":2241.6416,"label_x":4651.87,"label_y":2281.6416,"name":"D-Erythrose4-phosphate","bigg_id":"e4p_c","node_is_primary":false},"1577237":{"node_type":"multimarker","x":3466.8667,"y":2176.5435},"1578004":{"node_type":"multimarker","x":4518.816,"y":1318.3951},"1578037":{"node_type":"metabolite","x":1500.1741,"y":1263.9493,"label_x":1465.6183,"label_y":1185.5865,"name":"Reducedferredoxin","bigg_id":"fdxrd_c","node_is_primary":true},"1578055":{"node_type":"metabolite","x":1977.7896,"y":1842.3279,"label_x":1950.7896,"label_y":1822.3279,"name":"NAD","bigg_id":"nad_c","node_is_primary":false},"1577444":{"node_type":"metabolite","x":2526.628,"y":1587.3113,"label_x":2510.428,"label_y":1627.3113,"name":"H+","bigg_id":"h_c","node_is_primary":false},"1577216":{"node_type":"metabolite","x":3724.9678,"y":2647.7886,"label_x":3739.9678,"label_y":2647.7886,"name":"NADH","bigg_id":"nadh_c","node_is_primary":false},"1577154":{"node_type":"metabolite","x":2192.1926,"y":3099.3657,"label_x":2165.1926,"label_y":3129.3657,"name":"H+","bigg_id":"h_c","node_is_primary":false},"1577299":{"node_type":"metabolite","x":3546.6833,"y":1208.2297,"label_x":3561.6833,"label_y":1208.2297,"name":"Pyruvate","bigg_id":"pyr_c","node_is_primary":false},"1577194":{"node_type":"metabolite","x":3203.0815,"y":3295.0635,"label_x":3158.0815,"label_y":3325.0635,"name":"AMP","bigg_id":"amp_c","node_is_primary":false},"1577269":{"node_type":"metabolite","x":3465.345,"y":1631.557,"label_x":3490.267,"label_y":1631.6593,"name":"D-fructose-6-phosphate","bigg_id":"f6p_c","node_is_primary":true},"1577500":{"node_type":"midmarker","x":3605.1436,"y":4076.5522},"1577265":{"node_type":"midmarker","x":3464.9868,"y":1806.5566},"1577172":{"node_type":"multimarker","x":1955.5663,"y":1076.6274},"1577677":{"node_type":"metabolite","x":1523.1786,"y":3531.5664,"label_x":1485.3785,"label_y":3511.5664,"name":"Reducedferredoxin","bigg_id":"fdxrd_c","node_is_primary":false},"1577133":{"node_type":"metabolite","x":2192.1926,"y":2049.3657,"label_x":2165.1926,"label_y":2079.3657,"name":"H+","bigg_id":"h_c","node_is_primary":false},"1577297":{"node_type":"metabolite","x":3467.8699,"y":910.01984,"label_x":3491.4446,"label_y":908.1443,"name":"D-Glucose","bigg_id":"glc__D_e","node_is_primary":true},"1577715":{"node_type":"multimarker","x":1608.8334,"y":3118.5137},"1577215":{"node_type":"metabolite","x":3732.6758,"y":2484.5894,"label_x":3747.6758,"label_y":2484.5894,"name":"NAD","bigg_id":"nad_c","node_is_primary":false},"1577116":{"node_type":"metabolite","x":2354.8174,"y":1337.7771,"label_x":2369.8174,"label_y":1341.1155,"name":"Reducedferredoxin","bigg_id":"fdxrd_c","node_is_primary":false},"1577239":{"node_type":"metabolite","x":3464.629,"y":1981.5563,"label_x":3486.3936,"label_y":1985.8131,"name":"D-fructose-1,6-bisphosphate","bigg_id":"fdp_c","node_is_primary":true},"1577149":{"node_type":"multimarker","x":2272.1926,"y":3184.3657},"1577257":{"node_type":"metabolite","x":3008.5374,"y":1975.0746,"label_x":2981.5374,"label_y":2015.0746,"name":"D-fructose-1-phosphate","bigg_id":"f1p_c","node_is_primary":true},"1577131":{"node_type":"multimarker","x":2272.1926,"y":2134.3657},"1577999":{"node_type":"midmarker","x":4515.507,"y":1486.2494},"1577187":{"node_type":"multimarker","x":3440.3687,"y":3571.8328}}}}
