# Supplementary material for: Shu: visualization of high-dimensional biological pathways
Source: Bioinformatics. 2024 Mar 7;40(3):btae140. doi: 10.1093/bioinformatics/btae140 (PMC10957514; doi:10.1093/bioinformatics/btae140)
Supplement: btae140_Supplementary_Data [file btae140_supplementary_data.zip › shu_case_studies/maps/ecoli_map.json]

{"info":{"map_name":"e_coli_core.Core metabolism","map_id":"0df3827fde8464e80f455a773a52c274","map_description":"E. coli core metabolic network\nLast Modified Sun Nov 20 2022 11:27:21 GMT+0100 (Central European Standard Time)","homepage":"https://escher.github.io","schema":"https://escher.github.io/escher/jsonschema/1-0-0#"},"metabolism":{"reactions":{"1577545":{"name":"Succinate dehydrogenase (irreversible)","bigg_id":"SUCDi","reversibility":false,"label_x":3108.8513,"label_y":2862.95,"gene_reaction_rule":"b0721 and b0722 and b0723 and b0724","hist_position":{"Right":{"translation":[224.74672,352.59317,0.5],"rotation":[0.0,0.0,-0.99895144,0.045782726],"scale":[1.0,1.0,1.0]}},"metabolites":[{"coefficient":-1.0,"bigg_id":"succ_c"},{"coefficient":1.0,"bigg_id":"fum_c"},{"coefficient":-1.0,"bigg_id":"q8_c"},{"coefficient":1.0,"bigg_id":"q8h2_c"}],"segments":{"51":{"from_node_id":"1577066","to_node_id":"1576503","b1":{"x":3040.3872,"y":2831.1626},"b2":{"x":2952.624,"y":2843.2085}},"48":{"from_node_id":"1577065","to_node_id":"1577066","b1":null,"b2":null},"47":{"from_node_id":"1577064","to_node_id":"1577065","b1":null,"b2":null},"49":{"from_node_id":"1576814","to_node_id":"1577064","b1":{"x":3225.9783,"y":2815.197},"b2":{"x":3193.7935,"y":2816.459}},"50":{"from_node_id":"1576533","to_node_id":"1577064","b1":{"x":3302.4824,"y":2812.1968},"b2":{"x":3216.7446,"y":2815.559}},"52":{"from_node_id":"1577066","to_node_id":"1576830","b1":{"x":3062.585,"y":2828.1157},"b2":{"x":3026.6165,"y":2833.0527}}}},"1576777":{"name":"Formate exchange","bigg_id":"EX_for_e","reversibility":false,"label_x":1476.347,"label_y":4913.413,"gene_reaction_rule":"","hist_position":{"Right":{"translation":[-1402.124,-1671.8081,0.5],"rotation":[0.0,0.0,-0.70710677,0.7071068],"scale":[1.0,1.0,1.0]}},"metabolites":[{"coefficient":-1.0,"bigg_id":"for_e"}],"segments":{"271":{"from_node_id":"1576666","to_node_id":"1577030","b1":{"x":1461.5868,"y":4885.9604},"b2":{"x":1460.0,"y":4884.9546}}}},"1577490":{"name":"Acetaldehyde dehydrogenase (acetylating)","bigg_id":"ACALD","reversibility":true,"label_x":1939.0751,"label_y":3998.4705,"gene_reaction_rule":"b0351 or b1241","hist_position":{"Right":{"translation":[-858.0615,-711.397,0.5],"rotation":[0.0,0.0,-0.70710677,0.7071068],"scale":[1.0,1.0,1.0]}},"metabolites":[{"coefficient":1.0,"bigg_id":"nadh_c"},{"coefficient":-1.0,"bigg_id":"coa_c"},{"coefficient":-1.0,"bigg_id":"acald_c"},{"coefficient":1.0,"bigg_id":"h_c"},{"coefficient":-1.0,"bigg_id":"nad_c"},{"coefficient":1.0,"bigg_id":"accoa_c"}],"segments":{"275":{"from_node_id":"1576817","to_node_id":"1577031","b1":{"x":2125.0,"y":3945.0},"b2":{"x":2065.5,"y":3945.0}},"279":{"from_node_id":"1577033","to_node_id":"1576832","b1":{"x":1966.4791,"y":3945.0},"b2":{"x":1934.9307,"y":3945.0}},"273":{"from_node_id":"1577031","to_node_id":"1577032","b1":null,"b2":null},"278":{"from_node_id":"1577033","to_node_id":"1576514","b1":{"x":1940.25,"y":3945.0},"b2":{"x":1847.5,"y":3945.0}},"280":{"from_node_id":"1577033","to_node_id":"1576812","b1":{"x":1961.4309,"y":3945.0},"b2":{"x":1918.1029,"y":3945.0}},"274":{"from_node_id":"1577032","to_node_id":"1577033","b1":null,"b2":null},"277":{"from_node_id":"1576828","to_node_id":"1577031","b1":{"x":2085.0693,"y":3945.0},"b2":{"x":2053.5208,"y":3945.0}},"276":{"from_node_id":"1576825","to_node_id":"1577031","b1":{"x":2101.897,"y":3945.0},"b2":{"x":2058.569,"y":3945.0}}}},"1576747":{"name":"D-lactate dehydrogenase","bigg_id":"LDH_D","reversibility":true,"label_x":1065.0,"label_y":4165.0,"gene_reaction_rule":"b2133 or b1380","hist_position":{"Right":{"translation":[-1828.5526,-945.5039,0.5],"rotation":[0.0,0.0,-0.70710677,0.7071068],"scale":[1.0,1.0,1.0]}},"metabolites":[{"coefficient":1.0,"bigg_id":"pyr_c"},{"coefficient":1.0,"bigg_id":"h_c"},{"coefficient":-1.0,"bigg_id":"lac__D_c"},{"coefficient":-1.0,"bigg_id":"nad_c"},{"coefficient":1.0,"bigg_id":"nadh_c"}],"segments":{"121":{"from_node_id":"1576957","to_node_id":"1576955","b1":null,"b2":null},"120":{"from_node_id":"1576956","to_node_id":"1576957","b1":null,"b2":null},"122":{"from_node_id":"1576633","to_node_id":"1576956","b1":{"x":1055.0,"y":4277.2017},"b2":{"x":1055.0,"y":4240.6606}},"123":{"from_node_id":"1576584","to_node_id":"1576956","b1":{"x":1055.0,"y":4285.0},"b2":{"x":1055.0,"y":4243.0}},"126":{"from_node_id":"1576955","to_node_id":"1576635","b1":{"x":1055.0,"y":4109.3394},"b2":{"x":1055.0,"y":4072.7986}},"124":{"from_node_id":"1576955","to_node_id":"1576634","b1":{"x":1055.0,"y":4105.7905},"b2":{"x":1055.0,"y":4060.9688}},"125":{"from_node_id":"1576955","to_node_id":"1576511","b1":{"x":1055.0,"y":4098.0},"b2":{"x":1055.0,"y":4035.0}}}},"1576704":{"name":"Fructose-bisphosphatase","bigg_id":"FBP","reversibility":false,"label_x":751.381,"label_y":1733.5618,"gene_reaction_rule":"b3925 or b4232","hist_position":{"Right":{"translation":[-2002.9573,1494.853,10.5],"rotation":[0.0,0.0,-0.70710677,0.7071068],"scale":[1.0,1.0,1.0]},"Left":{"translation":[-2062.9573,1494.8528,0.5],"rotation":[0.0,0.0,0.70710677,0.7071068],"scale":[1.0,1.0,1.0]}},"metabolites":[{"coefficient":-1.0,"bigg_id":"fdp_c"},{"coefficient":-1.0,"bigg_id":"h2o_c"},{"coefficient":1.0,"bigg_id":"pi_c"},{"coefficient":1.0,"bigg_id":"f6p_c"}],"segments":{"353":{"from_node_id":"1576860","to_node_id":"1576525","b1":{"x":835.0,"y":1627.4102},"b2":{"x":835.0,"y":1539.7003}},"350":{"from_node_id":"1576859","to_node_id":"1576860","b1":null,"b2":null},"351":{"from_node_id":"1576528","to_node_id":"1576861","b1":{"x":835.0,"y":1822.0088},"b2":{"x":835.0,"y":1782.1027}},"352":{"from_node_id":"1576529","to_node_id":"1576861","b1":{"x":835.0,"y":1901.0146},"b2":{"x":835.0,"y":1805.8044}},"349":{"from_node_id":"1576861","to_node_id":"1576859","b1":null,"b2":null},"354":{"from_node_id":"1576860","to_node_id":"1576530","b1":{"x":835.0,"y":1645.7906},"b2":{"x":835.0,"y":1600.9688}}}},"1576766":{"name":"Succinate transport out via proton antiport","bigg_id":"SUCCt3","reversibility":false,"label_x":4451.388,"label_y":2819.8848,"gene_reaction_rule":"","hist_position":{"Right":{"translation":[1294.533,380.1372,0.5],"rotation":[0.0,0.0,0.0,1.0],"scale":[1.0,1.0,1.0]}},"metabolites":[{"coefficient":-1.0,"bigg_id":"succ_c"},{"coefficient":1.0,"bigg_id":"succ_e"},{"coefficient":1.0,"bigg_id":"h_c"},{"coefficient":-1.0,"bigg_id":"h_e"}],"segments":{"206":{"from_node_id":"1577000","to_node_id":"1577001","b1":null,"b2":null},"207":{"from_node_id":"1576664","to_node_id":"1577002","b1":{"x":4395.9927,"y":2928.1868},"b2":{"x":4392.5127,"y":2844.3884}},"205":{"from_node_id":"1577002","to_node_id":"1577000","b1":null,"b2":null},"208":{"from_node_id":"1576533","to_node_id":"1577002","b1":{"x":3989.9033,"y":2846.0},"b2":{"x":4388.971,"y":2846.0}},"209":{"from_node_id":"1577001","to_node_id":"1576531","b1":{"x":4830.283,"y":2844.3884},"b2":{"x":4852.7646,"y":2846.0}},"210":{"from_node_id":"1577001","to_node_id":"1576665","b1":{"x":4895.417,"y":2844.3884},"b2":{"x":4896.3735,"y":2757.367}}}},"1577524":{"name":"Fructose transport via PEPPyr PTS  f6p generating ","bigg_id":"FRUpts2","reversibility":false,"label_x":456.41498,"label_y":1327.7853,"gene_reaction_rule":"b1817 and b1818 and b1819 and b2415 and b2416","hist_position":{"Right":{"translation":[-2229.4863,1885.0254,0.5],"rotation":[0.0,0.0,0.0,1.0],"scale":[0.8800001,1.0,1.0]}},"metabolites":[{"coefficient":-1.0,"bigg_id":"pep_c"},{"coefficient":1.0,"bigg_id":"f6p_c"},{"coefficient":-1.0,"bigg_id":"fru_e"},{"coefficient":1.0,"bigg_id":"pyr_c"}],"segments":{"28":{"from_node_id":"1577053","to_node_id":"1576821","b1":{"x":861.4991,"y":1364.7603},"b2":{"x":861.10657,"y":1240.9929}},"23":{"from_node_id":"1577051","to_node_id":"1577052","b1":null,"b2":null},"24":{"from_node_id":"1577052","to_node_id":"1577053","b1":null,"b2":null},"25":{"from_node_id":"1576826","to_node_id":"1577051","b1":{"x":465.0,"y":1360.0},"b2":{"x":526.55005,"y":1361.5868}},"26":{"from_node_id":"1576819","to_node_id":"1577051","b1":{"x":400.00845,"y":1452.0322},"b2":{"x":396.1379,"y":1360.0}},"27":{"from_node_id":"1577053","to_node_id":"1576525","b1":{"x":860.37024,"y":1363.1735},"b2":{"x":917.1118,"y":1361.5867}}}},"1576726":{"name":"NAD transhydrogenase","bigg_id":"NADTRHD","reversibility":false,"label_x":3478.4314,"label_y":1319.626,"gene_reaction_rule":"b3962 or (b1602 and b1603)","hist_position":{"Right":{"translation":[641.86066,1968.1455,0.5],"rotation":[0.0,0.0,0.0,1.0],"scale":[0.98,1.0,1.0]}},"metabolites":[{"coefficient":1.0,"bigg_id":"nadh_c"},{"coefficient":1.0,"bigg_id":"nadp_c"},{"coefficient":-1.0,"bigg_id":"nad_c"},{"coefficient":-1.0,"bigg_id":"nadph_c"}],"segments":{"438":{"from_node_id":"1576905","to_node_id":"1576496","b1":{"x":3449.0,"y":1270.0},"b2":{"x":3400.0,"y":1270.0}},"437":{"from_node_id":"1576500","to_node_id":"1576906","b1":{"x":3655.0,"y":1270.0},"b2":{"x":3595.5,"y":1270.0}},"439":{"from_node_id":"1576905","to_node_id":"1576497","b1":{"x":3446.283,"y":1270.0},"b2":{"x":3418.3389,"y":1270.0}},"435":{"from_node_id":"1576907","to_node_id":"1576905","b1":null,"b2":null},"434":{"from_node_id":"1576906","to_node_id":"1576907","b1":null,"b2":null},"436":{"from_node_id":"1576501","to_node_id":"1576906","b1":{"x":3627.147,"y":1270.0001},"b2":{"x":3592.9456,"y":1270.0}}}},"1576723":{"name":"Transketolase","bigg_id":"TKT2","reversibility":true,"label_x":1520.7192,"label_y":1702.7854,"gene_reaction_rule":"b2935 or b2465","hist_position":{"Left":{"translation":[-1324.6226,1431.7987,0.5],"rotation":[0.0,0.0,1.0,-4.371139e-8],"scale":[0.43000066,1.0,1.0]},"Right":{"translation":[-1313.698,1574.3503,10.5],"rotation":[0.0,0.0,0.70710677,0.70710677],"scale":[1.0,1.0,1.0]}},"metabolites":[{"coefficient":-1.0,"bigg_id":"xu5p__D_c"},{"coefficient":-1.0,"bigg_id":"e4p_c"},{"coefficient":1.0,"bigg_id":"g3p_c"},{"coefficient":1.0,"bigg_id":"f6p_c"}],"segments":{"413":{"from_node_id":"1576897","to_node_id":"1576896","b1":null,"b2":null},"418":{"from_node_id":"1576898","to_node_id":"1576575","b1":{"x":1318.298,"y":1735.0},"b2":{"x":1312.7516,"y":1735.0}},"417":{"from_node_id":"1576898","to_node_id":"1576525","b1":{"x":1235.7764,"y":1741.347},"b2":{"x":1280.4547,"y":1587.4312}},"414":{"from_node_id":"1576896","to_node_id":"1576898","b1":null,"b2":null},"415":{"from_node_id":"1576547","to_node_id":"1576897","b1":{"x":1954.579,"y":1735.0},"b2":{"x":1772.8737,"y":1735.0}},"416":{"from_node_id":"1576558","to_node_id":"1576897","b1":{"x":1849.0292,"y":1735.0},"b2":{"x":1741.2087,"y":1735.0}}}},"1576699":{"name":"Pyruvate dehydrogenase","bigg_id":"PDH","reversibility":false,"label_x":1417.728,"label_y":3920.7192,"gene_reaction_rule":"b0114 and b0115 and b0116","hist_position":{"Right":{"translation":[-1531.822,-753.9229,10.5],"rotation":[0.0,0.0,-0.0,1.0],"scale":[1.0,1.0,1.0]}},"metabolites":[{"coefficient":1.0,"bigg_id":"nadh_c"},{"coefficient":-1.0,"bigg_id":"coa_c"},{"coefficient":-1.0,"bigg_id":"pyr_c"},{"coefficient":1.0,"bigg_id":"accoa_c"},{"coefficient":-1.0,"bigg_id":"nad_c"},{"coefficient":1.0,"bigg_id":"co2_c"}],"segments":{"332":{"from_node_id":"1576851","to_node_id":"1576515","b1":{"x":1572.4928,"y":3945.0},"b2":{"x":1613.3096,"y":3945.0}},"330":{"from_node_id":"1576851","to_node_id":"1576513","b1":{"x":1570.4435,"y":3945.0},"b2":{"x":1606.4781,"y":3945.0}},"325":{"from_node_id":"1576849","to_node_id":"1576850","b1":null,"b2":null},"328":{"from_node_id":"1576511","to_node_id":"1576849","b1":{"x":1242.5,"y":3945.0},"b2":{"x":1373.75,"y":3945.0}},"327":{"from_node_id":"1576510","to_node_id":"1576849","b1":{"x":1374.491,"y":3945.0},"b2":{"x":1413.3473,"y":3945.0}},"326":{"from_node_id":"1576850","to_node_id":"1576851","b1":null,"b2":null},"329":{"from_node_id":"1576512","to_node_id":"1576849","b1":{"x":1369.121,"y":3945.0},"b2":{"x":1411.7363,"y":3945.0}},"331":{"from_node_id":"1576851","to_node_id":"1576514","b1":{"x":1579.0,"y":3945.0},"b2":{"x":1635.0,"y":3945.0}}}},"1577520":{"name":"Fumarate reductase","bigg_id":"FRD7","reversibility":false,"label_x":3078.7444,"label_y":2572.5454,"gene_reaction_rule":"b4151 and b4152 and b4153 and b4154","hist_position":{"Right":{"translation":[236.40773,648.13275,0.5],"rotation":[0.0,0.0,0.045782715,0.99895144],"scale":[1.0,1.0,1.0]}},"metabolites":[{"coefficient":1.0,"bigg_id":"succ_c"},{"coefficient":-1.0,"bigg_id":"fum_c"},{"coefficient":1.0,"bigg_id":"q8_c"},{"coefficient":-1.0,"bigg_id":"q8h2_c"}],"segments":{"19":{"from_node_id":"1576503","to_node_id":"1577048","b1":{"x":2880.8965,"y":2600.0},"b2":{"x":3020.2688,"y":2600.0}},"20":{"from_node_id":"1576830","to_node_id":"1577048","b1":{"x":3003.8423,"y":2600.0},"b2":{"x":3057.1526,"y":2600.0}},"18":{"from_node_id":"1577049","to_node_id":"1577050","b1":null,"b2":null},"17":{"from_node_id":"1577048","to_node_id":"1577049","b1":null,"b2":null},"22":{"from_node_id":"1577050","to_node_id":"1576533","b1":{"x":3198.0344,"y":2600.0},"b2":{"x":3333.4482,"y":2600.0}},"21":{"from_node_id":"1577050","to_node_id":"1576814","b1":{"x":3162.1472,"y":2600.0},"b2":{"x":3213.8242,"y":2600.0}}}},"1576758":{"name":"Ethanol exchange","bigg_id":"EX_etoh_e","reversibility":false,"label_x":2519.5208,"label_y":4934.281,"gene_reaction_rule":"","hist_position":{"Right":{"translation":[-362.12402,-1671.6138,0.5],"rotation":[0.0,0.0,-0.70710677,0.7071068],"scale":[1.0,1.0,1.0]}},"metabolites":[{"coefficient":-1.0,"bigg_id":"etoh_e"}],"segments":{"167":{"from_node_id":"1576649","to_node_id":"1576980","b1":{"x":2500.0,"y":4875.1484},"b2":{"x":2500.0,"y":4887.9336}}}},"1576735":{"name":"Cytochrome oxidase bd (ubiquinol-8: 2 protons)","bigg_id":"CYTBD","reversibility":false,"label_x":4560.417,"label_y":1954.4604,"gene_reaction_rule":"(b0978 and b0979) or (b0733 and b0734)","hist_position":{"Right":{"translation":[1720.8112,1267.2655,0.5],"rotation":[0.0,0.0,-0.009400206,0.99995583],"scale":[1.0,1.0,1.0]}},"metabolites":[{"coefficient":-0.5,"bigg_id":"o2_c"},{"coefficient":1.0,"bigg_id":"q8_c"},{"coefficient":2.0,"bigg_id":"h_e"},{"coefficient":-1.0,"bigg_id":"q8h2_c"},{"coefficient":-2.0,"bigg_id":"h_c"},{"coefficient":1.0,"bigg_id":"h2o_c"}],"segments":{"64":{"from_node_id":"1576929","to_node_id":"1576603","b1":{"x":4715.5,"y":1900.0},"b2":{"x":4775.0,"y":1900.0}},"61":{"from_node_id":"1576495","to_node_id":"1576930","b1":{"x":4437.9062,"y":1900.0},"b2":{"x":4572.372,"y":1900.0}},"63":{"from_node_id":"1576929","to_node_id":"1576539","b1":{"x":4715.894,"y":1900.0},"b2":{"x":4842.3853,"y":1903.2231}},"59":{"from_node_id":"1576928","to_node_id":"1576929","b1":null,"b2":null},"62":{"from_node_id":"1576542","to_node_id":"1576930","b1":{"x":4368.163,"y":1890.331},"b2":{"x":4581.9062,"y":1900.0}},"58":{"from_node_id":"1576930","to_node_id":"1576928","b1":null,"b2":null},"65":{"from_node_id":"1576929","to_node_id":"1576604","b1":{"x":4821.204,"y":1901.6116},"b2":{"x":4884.546,"y":1758.1869}},"60":{"from_node_id":"1576602","to_node_id":"1576930","b1":{"x":4416.6978,"y":1895.1654},"b2":{"x":4595.5,"y":1900.0}}}},"1577529":{"name":"D-Fructose exchange","bigg_id":"EX_fru_e","reversibility":false,"label_x":125.35597,"label_y":1321.4382,"gene_reaction_rule":"","hist_position":{"Right":{"translation":[-2686.2163,1891.7019,0.5],"rotation":[0.0,0.0,0.0,1.0],"scale":[1.0,1.0,1.0]}},"metabolites":[{"coefficient":-1.0,"bigg_id":"fru_e"}],"segments":{"29":{"from_node_id":"1576826","to_node_id":"1577054","b1":{"x":282.3,"y":1360.0},"b2":{"x":241.0,"y":1360.0}}}},"1576759":{"name":"Acetate kinase","bigg_id":"ACKr","reversibility":true,"label_x":1737.6941,"label_y":4293.5615,"gene_reaction_rule":"b3115 or b2296 or b1849","hist_position":{"Right":{"translation":[-1130.4574,-1066.8135,0.5],"rotation":[0.0,0.0,-0.70710677,0.7071068],"scale":[1.0,1.0,1.0]}},"metabolites":[{"coefficient":1.0,"bigg_id":"adp_c"},{"coefficient":-1.0,"bigg_id":"ac_c"},{"coefficient":1.0,"bigg_id":"actp_c"},{"coefficient":-1.0,"bigg_id":"atp_c"}],"segments":{"169":{"from_node_id":"1576981","to_node_id":"1576982","b1":null,"b2":null},"172":{"from_node_id":"1576652","to_node_id":"1576981","b1":{"x":1715.0,"y":4345.0},"b2":{"x":1715.0,"y":4317.0}},"173":{"from_node_id":"1576983","to_node_id":"1576653","b1":{"x":1715.0,"y":4239.3394},"b2":{"x":1715.0,"y":4202.7983}},"171":{"from_node_id":"1576651","to_node_id":"1576981","b1":{"x":1715.0,"y":4357.2017},"b2":{"x":1715.0,"y":4320.6606}},"170":{"from_node_id":"1576982","to_node_id":"1576983","b1":null,"b2":null},"174":{"from_node_id":"1576983","to_node_id":"1576613","b1":{"x":1715.0,"y":4243.0},"b2":{"x":1715.0,"y":4215.0}}}},"1577547":{"name":"Biomass Objective Function with GAM","bigg_id":"BIOMASS_Ecoli_core_w_GAM","reversibility":false,"label_x":5392.946,"label_y":4746.6963,"gene_reaction_rule":"","hist_position":null,"metabolites":[{"coefficient":3.7478,"bigg_id":"coa_c"},{"coefficient":-0.8977,"bigg_id":"r5p_c"},{"coefficient":-1.496,"bigg_id":"3pg_c"},{"coefficient":-0.361,"bigg_id":"e4p_c"},{"coefficient":-0.2557,"bigg_id":"gln__L_c"},{"coefficient":3.547,"bigg_id":"nadh_c"},{"coefficient":-2.8328,"bigg_id":"pyr_c"},{"coefficient":-0.0709,"bigg_id":"f6p_c"},{"coefficient":-13.0279,"bigg_id":"nadph_c"},{"coefficient":-3.7478,"bigg_id":"accoa_c"},{"coefficient":-1.7867,"bigg_id":"oaa_c"},{"coefficient":-0.129,"bigg_id":"g3p_c"},{"coefficient":-3.547,"bigg_id":"nad_c"},{"coefficient":59.81,"bigg_id":"pi_c"},{"coefficient":-0.205,"bigg_id":"g6p_c"},{"coefficient":4.1182,"bigg_id":"akg_c"},{"coefficient":-0.5191,"bigg_id":"pep_c"},{"coefficient":-4.9414,"bigg_id":"glu__L_c"},{"coefficient":-59.81,"bigg_id":"atp_c"},{"coefficient":59.81,"bigg_id":"adp_c"},{"coefficient":59.81,"bigg_id":"h_c"},{"coefficient":-59.81,"bigg_id":"h2o_c"},{"coefficient":13.0279,"bigg_id":"nadp_c"}],"segments":{"498":{"from_node_id":"1577076","to_node_id":"1577090","b1":{"x":5334.052,"y":4793.482},"b2":{"x":5215.046,"y":4899.241}},"499":{"from_node_id":"1577076","to_node_id":"1577091","b1":{"x":5334.052,"y":4789.482},"b2":{"x":5353.5947,"y":4977.431}},"489":{"from_node_id":"1577076","to_node_id":"1577081","b1":{"x":5334.052,"y":4793.482},"b2":{"x":5337.276,"y":5001.3716}},"504":{"from_node_id":"1577076","to_node_id":"1577096","b1":{"x":5334.052,"y":4793.482},"b2":{"x":5114.7954,"y":4868.334}},"483":{"from_node_id":"1577076","to_node_id":"1577075","b1":null,"b2":null},"486":{"from_node_id":"1577074","to_node_id":"1577078","b1":{"x":5334.052,"y":4681.482},"b2":{"x":5427.285,"y":4630.199}},"495":{"from_node_id":"1577076","to_node_id":"1577087","b1":{"x":5334.052,"y":4793.482},"b2":{"x":5273.555,"y":4938.264}},"488":{"from_node_id":"1577074","to_node_id":"1577080","b1":{"x":5334.052,"y":4681.482},"b2":{"x":5350.9883,"y":4453.016}},"491":{"from_node_id":"1577074","to_node_id":"1577083","b1":{"x":5334.052,"y":4681.482},"b2":{"x":5316.9717,"y":4523.056}},"500":{"from_node_id":"1577074","to_node_id":"1577092","b1":{"x":5334.052,"y":4681.482},"b2":{"x":4962.514,"y":4611.7817}},"487":{"from_node_id":"1577074","to_node_id":"1577079","b1":{"x":5334.052,"y":4681.482},"b2":{"x":5423.421,"y":4516.1694}},"501":{"from_node_id":"1577074","to_node_id":"1577093","b1":{"x":5334.052,"y":4681.482},"b2":{"x":4907.8394,"y":4637.132}},"484":{"from_node_id":"1577074","to_node_id":"1577073","b1":{"x":5334.052,"y":4685.482},"b2":{"x":5455.328,"y":4573.303}},"505":{"from_node_id":"1577074","to_node_id":"1577097","b1":{"x":5334.052,"y":4681.482},"b2":{"x":4780.7827,"y":4717.407}},"494":{"from_node_id":"1577074","to_node_id":"1577086","b1":{"x":5334.052,"y":4681.482},"b2":{"x":5140.271,"y":4564.2505}},"506":{"from_node_id":"1577076","to_node_id":"1577098","b1":{"x":5334.052,"y":4793.482},"b2":{"x":5099.533,"y":4820.1855}},"492":{"from_node_id":"1577074","to_node_id":"1577084","b1":{"x":5334.052,"y":4681.482},"b2":{"x":5258.0713,"y":4533.6187}},"490":{"from_node_id":"1577074","to_node_id":"1577082","b1":{"x":5334.052,"y":4681.482},"b2":{"x":5307.541,"y":4413.099}},"502":{"from_node_id":"1577074","to_node_id":"1577094","b1":{"x":5334.052,"y":4681.482},"b2":{"x":4851.052,"y":4664.594}},"482":{"from_node_id":"1577074","to_node_id":"1577075","b1":null,"b2":null},"493":{"from_node_id":"1577074","to_node_id":"1577085","b1":{"x":5334.052,"y":4681.482},"b2":{"x":5197.0586,"y":4544.181}},"503":{"from_node_id":"1577074","to_node_id":"1577095","b1":{"x":5334.052,"y":4681.482},"b2":{"x":4807.995,"y":4685.7197}},"497":{"from_node_id":"1577074","to_node_id":"1577089","b1":{"x":5334.052,"y":4681.482},"b2":{"x":5023.5273,"y":4594.8813}},"485":{"from_node_id":"1577076","to_node_id":"1577077","b1":{"x":5334.052,"y":4793.482},"b2":{"x":5391.1973,"y":4926.622}},"496":{"from_node_id":"1577074","to_node_id":"1577088","b1":{"x":5334.052,"y":4681.482},"b2":{"x":5068.696,"y":4579.0376}}}},"1576714":{"name":"D-lactate exchange","bigg_id":"EX_lac__D_e","reversibility":false,"label_x":1065.0,"label_y":4915.0,"gene_reaction_rule":"","hist_position":{"Right":{"translation":[-1807.124,-1667.647,0.5],"rotation":[0.0,0.0,-0.70710677,0.7071068],"scale":[1.0,1.0,1.0]}},"metabolites":[{"coefficient":-1.0,"bigg_id":"lac__D_e"}],"segments":{"388":{"from_node_id":"1576556","to_node_id":"1576881","b1":{"x":1055.0,"y":4861.194},"b2":{"x":1055.0,"y":4880.0}}}},"1576728":{"name":"Pyruvate formate lyase","bigg_id":"PFL","reversibility":false,"label_x":1310.0913,"label_y":4046.8838,"gene_reaction_rule":"((b0902 and b0903) and b2579) or (b0902 and b0903) or (b0902 and b3114) or (b3951 and b3952)","hist_position":{"Right":{"translation":[-1531.822,-753.9229,0.5],"rotation":[0.0,0.0,1.0,-4.371139e-8],"scale":[1.0,1.0,1.0]}},"metabolites":[{"coefficient":-1.0,"bigg_id":"pyr_c"},{"coefficient":-1.0,"bigg_id":"coa_c"},{"coefficient":1.0,"bigg_id":"accoa_c"},{"coefficient":1.0,"bigg_id":"for_c"}],"segments":{"452":{"from_node_id":"1576913","to_node_id":"1576514","b1":{"x":1460.6207,"y":3995.0},"b2":{"x":1567.0691,"y":3995.0}},"453":{"from_node_id":"1576913","to_node_id":"1576590","b1":{"x":1431.4487,"y":3995.0},"b2":{"x":1469.8292,"y":3995.0}},"448":{"from_node_id":"1576912","to_node_id":"1576911","b1":null,"b2":null},"450":{"from_node_id":"1576589","to_node_id":"1576912","b1":{"x":1203.5219,"y":3995.0},"b2":{"x":1239.5565,"y":3995.0}},"449":{"from_node_id":"1576911","to_node_id":"1576913","b1":null,"b2":null},"451":{"from_node_id":"1576511","to_node_id":"1576912","b1":{"x":1151.9224,"y":3995.0},"b2":{"x":1224.0767,"y":3995.0}}}},"1576702":{"name":"Glucose-6-phosphate isomerase","bigg_id":"PGI","reversibility":true,"label_x":1065.0,"label_y":1385.0,"gene_reaction_rule":"b4025","hist_position":{"Left":{"translation":[-1867.124,1812.3528,0.5],"rotation":[0.0,0.0,0.70710677,0.7071068],"scale":[1.0,1.0,1.0]},"Right":{"translation":[-1807.124,1812.353,10.5],"rotation":[0.0,0.0,-0.70710677,0.7071068],"scale":[1.0,1.0,1.0]}},"metabolites":[{"coefficient":-1.0,"bigg_id":"g6p_c"},{"coefficient":1.0,"bigg_id":"f6p_c"}],"segments":{"345":{"from_node_id":"1576524","to_node_id":"1576857","b1":{"x":1055.0,"y":1284.5},"b2":{"x":1055.0,"y":1330.0}},"346":{"from_node_id":"1576857","to_node_id":"1576525","b1":{"x":1055.0,"y":1417.5},"b2":{"x":1055.0,"y":1470.0}}}},"1576746":{"name":"ATP maintenance requirement","bigg_id":"ATPM","reversibility":false,"label_x":4241.1147,"label_y":1266.1151,"gene_reaction_rule":"","hist_position":{"Right":{"translation":[1367.1616,1923.7816,0.5],"rotation":[0.0,0.0,-0.70710677,0.7071068],"scale":[1.0,1.0,1.0]}},"metabolites":[{"coefficient":1.0,"bigg_id":"adp_c"},{"coefficient":1.0,"bigg_id":"h_c"},{"coefficient":-1.0,"bigg_id":"atp_c"},{"coefficient":-1.0,"bigg_id":"h2o_c"},{"coefficient":1.0,"bigg_id":"pi_c"}],"segments":{"115":{"from_node_id":"1576534","to_node_id":"1576952","b1":{"x":4215.0,"y":1120.0},"b2":{"x":4215.0,"y":1176.0}},"117":{"from_node_id":"1576954","to_node_id":"1576631","b1":{"x":4215.0,"y":1368.3098},"b2":{"x":4215.0,"y":1411.0328}},"119":{"from_node_id":"1576954","to_node_id":"1576536","b1":{"x":4215.0,"y":1374.0},"b2":{"x":4215.0,"y":1430.0}},"116":{"from_node_id":"1576630","to_node_id":"1576952","b1":{"x":4215.0,"y":1157.5736},"b2":{"x":4215.0,"y":1187.2721}},"114":{"from_node_id":"1576953","to_node_id":"1576954","b1":null,"b2":null},"118":{"from_node_id":"1576954","to_node_id":"1576632","b1":{"x":4215.0,"y":1361.4237},"b2":{"x":4215.0,"y":1388.0789}},"113":{"from_node_id":"1576952","to_node_id":"1576953","b1":null,"b2":null}}},"1576710":{"name":"CO2 exchange","bigg_id":"EX_co2_e","reversibility":true,"label_x":3631.0,"label_y":4904.0,"gene_reaction_rule":"","hist_position":{"Right":{"translation":[758.876,-1621.647,0.5],"rotation":[0.0,0.0,-0.70710677,0.7071068],"scale":[1.0,1.0,1.0]}},"metabolites":[{"coefficient":-1.0,"bigg_id":"co2_e"}],"segments":{"367":{"from_node_id":"1576544","to_node_id":"1576871","b1":{"x":3621.0,"y":4778.0},"b2":{"x":3621.0,"y":4834.0}}}},"1577514":{"name":"Formate transport in via proton symport","bigg_id":"FORt2","reversibility":false,"label_x":1255.753,"label_y":4574.1323,"gene_reaction_rule":"b0904 or b2492","hist_position":{"Right":{"translation":[-1500.4574,-1366.6738,0.5],"rotation":[0.0,0.0,-0.70710677,0.7071068],"scale":[1.0,1.0,1.0]}},"metabolites":[{"coefficient":-1.0,"bigg_id":"for_e"},{"coefficient":1.0,"bigg_id":"h_c"},{"coefficient":1.0,"bigg_id":"for_c"},{"coefficient":-1.0,"bigg_id":"h_e"}],"segments":{"14":{"from_node_id":"1577046","to_node_id":"1576811","b1":{"x":1360.0,"y":4455.7695},"b2":{"x":1360.0,"y":4422.566}},"13":{"from_node_id":"1577046","to_node_id":"1576590","b1":{"x":1360.0,"y":4411.784},"b2":{"x":1360.0,"y":4275.9478}},"11":{"from_node_id":"1576666","to_node_id":"1577044","b1":{"x":1360.0,"y":4827.3535},"b2":{"x":1360.0,"y":4749.2095}},"12":{"from_node_id":"1576833","to_node_id":"1577044","b1":{"x":1360.0,"y":4779.244},"b2":{"x":1360.0,"y":4744.7734}},"10":{"from_node_id":"1577045","to_node_id":"1577046","b1":null,"b2":null},"9":{"from_node_id":"1577044","to_node_id":"1577045","b1":null,"b2":null}}},"1576768":{"name":"6-phosphogluconolactonase","bigg_id":"PGL","reversibility":false,"label_x":1599.3971,"label_y":1312.1234,"gene_reaction_rule":"b0767","hist_position":{"Right":{"translation":[-1229.4685,2076.888,10.5],"rotation":[0.0,0.0,-0.0,1.0],"scale":[0.8800001,1.0,1.0]},"Left":{"translation":[-1226.1755,1913.6172,0.5],"rotation":[0.0,0.0,-1.0,-4.371139e-8],"scale":[0.8900001,1.0,1.0]}},"metabolites":[{"coefficient":-1.0,"bigg_id":"6pgl_c"},{"coefficient":1.0,"bigg_id":"h_c"},{"coefficient":-1.0,"bigg_id":"h2o_c"},{"coefficient":1.0,"bigg_id":"6pgc_c"}],"segments":{"211":{"from_node_id":"1577005","to_node_id":"1577003","b1":null,"b2":null},"213":{"from_node_id":"1576626","to_node_id":"1577005","b1":{"x":1562.0,"y":1265.0},"b2":{"x":1600.5,"y":1265.0}},"212":{"from_node_id":"1577003","to_node_id":"1577004","b1":null,"b2":null},"216":{"from_node_id":"1577004","to_node_id":"1576490","b1":{"x":1682.5,"y":1265.0},"b2":{"x":1742.0,"y":1265.0}},"214":{"from_node_id":"1576667","to_node_id":"1577005","b1":{"x":1562.3992,"y":1265.0},"b2":{"x":1600.6198,"y":1265.0}},"215":{"from_node_id":"1577004","to_node_id":"1576668","b1":{"x":1673.3802,"y":1265.0},"b2":{"x":1711.6008,"y":1265.0}}}},"1576775":{"name":"Pyruvate transport in via proton symport","bigg_id":"PYRt2","reversibility":true,"label_x":462.63684,"label_y":3908.025,"gene_reaction_rule":"","hist_position":{"Right":{"translation":[-2335.8252,-716.3788,0.5],"rotation":[0.0,0.0,-0.0,1.0],"scale":[1.0,1.0,1.0]}},"metabolites":[{"coefficient":1.0,"bigg_id":"pyr_c"},{"coefficient":1.0,"bigg_id":"h_c"},{"coefficient":-1.0,"bigg_id":"pyr_e"},{"coefficient":-1.0,"bigg_id":"h_e"}],"segments":{"258":{"from_node_id":"1577023","to_node_id":"1577025","b1":null,"b2":null},"261":{"from_node_id":"1576557","to_node_id":"1577023","b1":{"x":325.0,"y":3945.0},"b2":{"x":360.0,"y":3945.0}},"262":{"from_node_id":"1577024","to_node_id":"1576511","b1":{"x":706.5,"y":3945.0},"b2":{"x":850.0,"y":3945.0}},"259":{"from_node_id":"1577025","to_node_id":"1577024","b1":null,"b2":null},"263":{"from_node_id":"1577024","to_node_id":"1576689","b1":{"x":660.66046,"y":3945.0},"b2":{"x":697.20154,"y":3945.0}},"260":{"from_node_id":"1576688","to_node_id":"1577023","b1":{"x":322.79846,"y":3945.0},"b2":{"x":359.33954,"y":3945.0}}}},"1576769":{"name":"Glyceraldehyde-3-phosphate dehydrogenase","bigg_id":"GAPD","reversibility":true,"label_x":1085.0,"label_y":2415.0,"gene_reaction_rule":"b1779","hist_position":{"Right":{"translation":[-1784.624,822.978,10.5],"rotation":[0.0,0.0,-0.70710677,0.7071068],"scale":[1.0,1.0,1.0]},"Left":{"translation":[-1874.9619,822.23724,0.5],"rotation":[0.0,0.0,0.70710677,0.7071068],"scale":[0.84000015,1.0,1.0]}},"metabolites":[{"coefficient":1.0,"bigg_id":"13dpg_c"},{"coefficient":-1.0,"bigg_id":"g3p_c"},{"coefficient":1.0,"bigg_id":"nadh_c"},{"coefficient":1.0,"bigg_id":"h_c"},{"coefficient":-1.0,"bigg_id":"nad_c"},{"coefficient":-1.0,"bigg_id":"pi_c"}],"segments":{"223":{"from_node_id":"1577007","to_node_id":"1576671","b1":{"x":1055.0,"y":2453.0625},"b2":{"x":1055.0,"y":2495.208}},"224":{"from_node_id":"1577007","to_node_id":"1576672","b1":{"x":1055.0,"y":2449.2302},"b2":{"x":1055.0,"y":2482.434}},"222":{"from_node_id":"1577007","to_node_id":"1576487","b1":{"x":1055.0,"y":2454.5},"b2":{"x":1055.0,"y":2500.0}},"220":{"from_node_id":"1576669","to_node_id":"1577006","b1":{"x":1055.0,"y":2284.792},"b2":{"x":1055.0,"y":2326.9375}},"217":{"from_node_id":"1577006","to_node_id":"1577008","b1":null,"b2":null},"218":{"from_node_id":"1577008","to_node_id":"1577007","b1":null,"b2":null},"219":{"from_node_id":"1576575","to_node_id":"1577006","b1":{"x":1055.0,"y":2270.0},"b2":{"x":1055.0,"y":2322.5}},"221":{"from_node_id":"1576670","to_node_id":"1577006","b1":{"x":1055.0,"y":2297.566},"b2":{"x":1055.0,"y":2330.7698}}}},"1576694":{"name":"Phosphogluconate dehydrogenase","bigg_id":"GND","reversibility":false,"label_x":1930.5045,"label_y":1313.7102,"gene_reaction_rule":"b2029","hist_position":{"Left":{"translation":[-894.1042,1914.1503,0.5],"rotation":[0.0,0.0,-1.0,-4.371139e-8],"scale":[0.93000007,1.0,1.0]},"Right":{"translation":[-910.67566,2077.9138,10.5],"rotation":[0.0,0.0,-0.0,1.0],"scale":[1.0,1.0,1.0]}},"metabolites":[{"coefficient":1.0,"bigg_id":"ru5p__D_c"},{"coefficient":1.0,"bigg_id":"nadph_c"},{"coefficient":1.0,"bigg_id":"co2_c"},{"coefficient":-1.0,"bigg_id":"nadp_c"},{"coefficient":-1.0,"bigg_id":"6pgc_c"}],"segments":{"299":{"from_node_id":"1576489","to_node_id":"1576838","b1":{"x":1884.7985,"y":1265.0},"b2":{"x":1921.3396,"y":1265.0}},"297":{"from_node_id":"1576838","to_node_id":"1576837","b1":null,"b2":null},"302":{"from_node_id":"1576839","to_node_id":"1576492","b1":{"x":1996.2094,"y":1265.0},"b2":{"x":2041.0312,"y":1265.0}},"300":{"from_node_id":"1576490","to_node_id":"1576838","b1":{"x":1882.0,"y":1265.0},"b2":{"x":1920.5,"y":1265.0}},"301":{"from_node_id":"1576839","to_node_id":"1576491","b1":{"x":1992.6604,"y":1265.0},"b2":{"x":2029.2015,"y":1265.0}},"303":{"from_node_id":"1576839","to_node_id":"1576493","b1":{"x":2003.7,"y":1265.0},"b2":{"x":2066.0,"y":1265.0}},"298":{"from_node_id":"1576837","to_node_id":"1576839","b1":null,"b2":null}}},"1577532":{"name":"Malate transport via proton symport  2 H ","bigg_id":"MALt2_2","reversibility":false,"label_x":2623.1736,"label_y":844.37933,"gene_reaction_rule":"b3528","hist_position":{"Right":{"translation":[-242.35846,1269.9282,0.5],"rotation":[0.0,0.0,-0.70557517,0.7086351],"scale":[1.0,1.0,1.0]}},"metabolites":[{"coefficient":1.0,"bigg_id":"mal__L_c"},{"coefficient":2.0,"bigg_id":"h_c"},{"coefficient":-1.0,"bigg_id":"mal__L_e"},{"coefficient":-2.0,"bigg_id":"h_e"}],"segments":{"33":{"from_node_id":"1576831","to_node_id":"1577056","b1":{"x":2610.0,"y":682.8587},"b2":{"x":2610.0,"y":720.0576}},"32":{"from_node_id":"1577057","to_node_id":"1577058","b1":null,"b2":null},"31":{"from_node_id":"1577056","to_node_id":"1577057","b1":null,"b2":null},"34":{"from_node_id":"1576816","to_node_id":"1577056","b1":{"x":2610.0,"y":693.0},"b2":{"x":2610.0,"y":723.1}},"35":{"from_node_id":"1577058","to_node_id":"1576810","b1":{"x":2610.0,"y":995.66046},"b2":{"x":2610.0,"y":1032.2015}},"36":{"from_node_id":"1577058","to_node_id":"1576504","b1":{"x":2610.0,"y":1311.8041},"b2":{"x":2610.0,"y":2086.0137}}}},"1577507":{"name":"Alcohol dehydrogenase (ethanol)","bigg_id":"ALCD2x","reversibility":true,"label_x":2356.4795,"label_y":4047.4385,"gene_reaction_rule":"b0356 or b1478 or b1241","hist_position":{"Right":{"translation":[-497.0525,-852.57544,0.5],"rotation":[0.0,0.0,-0.70710677,0.7071068],"scale":[1.0,1.0,1.0]}},"metabolites":[{"coefficient":1.0,"bigg_id":"acald_c"},{"coefficient":1.0,"bigg_id":"h_c"},{"coefficient":-1.0,"bigg_id":"nad_c"},{"coefficient":1.0,"bigg_id":"nadh_c"},{"coefficient":-1.0,"bigg_id":"etoh_c"}],"segments":{"4":{"from_node_id":"1576829","to_node_id":"1577041","b1":{"x":2437.6865,"y":4162.2407},"b2":{"x":2391.0059,"y":4118.6724}},"2":{"from_node_id":"1577041","to_node_id":"1577042","b1":null,"b2":null},"8":{"from_node_id":"1577043","to_node_id":"1576824","b1":{"x":2328.0503,"y":4056.054},"b2":{"x":2295.501,"y":4021.1794}},"6":{"from_node_id":"1577043","to_node_id":"1576817","b1":{"x":2323.3232,"y":4050.9893},"b2":{"x":2279.7444,"y":4004.2974}},"7":{"from_node_id":"1577043","to_node_id":"1576813","b1":{"x":2331.373,"y":4059.614},"b2":{"x":2306.577,"y":4033.0466}},"3":{"from_node_id":"1577042","to_node_id":"1577043","b1":null,"b2":null},"5":{"from_node_id":"1576822","to_node_id":"1577041","b1":{"x":2413.5427,"y":4139.7065},"b2":{"x":2383.763,"y":4111.912}}}},"1576753":{"name":"2-Oxoglutarate exchange","bigg_id":"EX_akg_e","reversibility":false,"label_x":5042.0,"label_y":3218.0,"gene_reaction_rule":"","hist_position":{"Right":{"translation":[2083.237,7.4137263,0.5],"rotation":[0.0,0.0,0.010397711,-0.9999437],"scale":[1.0,1.0,1.0]}},"metabolites":[{"coefficient":-1.0,"bigg_id":"akg_e"}],"segments":{"146":{"from_node_id":"1576598","to_node_id":"1576969","b1":{"x":4938.5,"y":3228.0},"b2":{"x":4977.0,"y":3228.0}}}},"1576732":{"name":"2 oxoglutarate reversible transport via symport","bigg_id":"AKGt2r","reversibility":true,"label_x":4594.6475,"label_y":3197.0503,"gene_reaction_rule":"b2587","hist_position":{"Right":{"translation":[1603.9426,2.809002,0.5],"rotation":[0.0,0.0,0.0,1.0],"scale":[0.64000034,1.0,1.0]}},"metabolites":[{"coefficient":-1.0,"bigg_id":"h_e"},{"coefficient":1.0,"bigg_id":"akg_c"},{"coefficient":-1.0,"bigg_id":"akg_e"},{"coefficient":1.0,"bigg_id":"h_c"}],"segments":{"472":{"from_node_id":"1576599","to_node_id":"1576923","b1":{"x":4843.022,"y":3228.0},"b2":{"x":4807.3066,"y":3228.0}},"469":{"from_node_id":"1576923","to_node_id":"1576924","b1":null,"b2":null},"474":{"from_node_id":"1576922","to_node_id":"1576600","b1":{"x":4486.3394,"y":3228.0},"b2":{"x":4449.7983,"y":3228.0}},"470":{"from_node_id":"1576924","to_node_id":"1576922","b1":null,"b2":null},"473":{"from_node_id":"1576922","to_node_id":"1576509","b1":{"x":4373.7754,"y":3228.0},"b2":{"x":4074.5842,"y":3228.0}},"471":{"from_node_id":"1576598","to_node_id":"1576923","b1":{"x":4857.0,"y":3228.0},"b2":{"x":4811.5,"y":3228.0}}}},"1576763":{"name":"Fumarate transport via proton symport  2 H ","bigg_id":"FUMt2_2","reversibility":false,"label_x":2851.5867,"label_y":845.8676,"gene_reaction_rule":"b3528","hist_position":{"Right":{"translation":[5.147217,1427.8418,0.5],"rotation":[0.0,0.0,-0.70663935,0.7075739],"scale":[1.0,1.0,1.0]}},"metabolites":[{"coefficient":1.0,"bigg_id":"fum_c"},{"coefficient":2.0,"bigg_id":"h_c"},{"coefficient":-1.0,"bigg_id":"fum_e"},{"coefficient":-2.0,"bigg_id":"h_e"}],"segments":{"188":{"from_node_id":"1576993","to_node_id":"1576992","b1":null,"b2":null},"189":{"from_node_id":"1576657","to_node_id":"1576991","b1":{"x":2840.0,"y":690.0},"b2":{"x":2840.0,"y":718.0}},"187":{"from_node_id":"1576991","to_node_id":"1576993","b1":null,"b2":null},"191":{"from_node_id":"1576992","to_node_id":"1576659","b1":{"x":2840.0,"y":995.66046},"b2":{"x":2840.0,"y":1032.2015}},"190":{"from_node_id":"1576658","to_node_id":"1576991","b1":{"x":2840.0,"y":677.79846},"b2":{"x":2840.0,"y":714.33954}},"192":{"from_node_id":"1576992","to_node_id":"1576503","b1":{"x":2840.0,"y":1271.0004},"b2":{"x":2840.0,"y":1950.0012}}}},"1576720":{"name":"Succinyl-CoA synthetase (ADP-forming)","bigg_id":"SUCOAS","reversibility":true,"label_x":3641.0,"label_y":3010.0,"gene_reaction_rule":"b0728 and b0729","hist_position":{"Right":{"translation":[752.5309,208.22281,0.5],"rotation":[0.0,0.0,-0.38769087,0.92178947],"scale":[1.0,1.0,1.0]}},"metabolites":[{"coefficient":-1.0,"bigg_id":"coa_c"},{"coefficient":1.0,"bigg_id":"adp_c"},{"coefficient":-1.0,"bigg_id":"succ_c"},{"coefficient":-1.0,"bigg_id":"atp_c"},{"coefficient":1.0,"bigg_id":"succoa_c"},{"coefficient":1.0,"bigg_id":"pi_c"}],"segments":{"397":{"from_node_id":"1576888","to_node_id":"1576890","b1":null,"b2":null},"396":{"from_node_id":"1576889","to_node_id":"1576888","b1":null,"b2":null},"400":{"from_node_id":"1576533","to_node_id":"1576889","b1":{"x":3518.0151,"y":2904.3875},"b2":{"x":3567.0044,"y":2954.5164}},"403":{"from_node_id":"1576890","to_node_id":"1576571","b1":{"x":3676.8845,"y":3076.3723},"b2":{"x":3702.2817,"y":3107.5745}},"399":{"from_node_id":"1576568","to_node_id":"1576889","b1":{"x":3551.9185,"y":2939.0793},"b2":{"x":3577.1755,"y":2964.9238}},"398":{"from_node_id":"1576567","to_node_id":"1576889","b1":{"x":3542.9202,"y":2929.8718},"b2":{"x":3574.476,"y":2962.1616}},"402":{"from_node_id":"1576890","to_node_id":"1576570","b1":{"x":3680.118,"y":3080.3447},"b2":{"x":3713.0593,"y":3120.8157}},"401":{"from_node_id":"1576890","to_node_id":"1576569","b1":{"x":3678.1736,"y":3077.956},"b2":{"x":3706.5786,"y":3112.8535}}}},"1576724":{"name":"Glutamine synthetase","bigg_id":"GLNS","reversibility":false,"label_x":4377.223,"label_y":3875.115,"gene_reaction_rule":"b3870 or b1297","hist_position":{"Right":{"translation":[1508.987,-669.57275,0.5],"rotation":[0.0,0.0,-0.7086357,0.7055746],"scale":[1.0,1.0,1.0]}},"metabolites":[{"coefficient":-1.0,"bigg_id":"glu__L_c"},{"coefficient":-1.0,"bigg_id":"atp_c"},{"coefficient":-1.0,"bigg_id":"nh4_c"},{"coefficient":1.0,"bigg_id":"h_c"},{"coefficient":1.0,"bigg_id":"adp_c"},{"coefficient":1.0,"bigg_id":"pi_c"},{"coefficient":1.0,"bigg_id":"gln__L_c"}],"segments":{"421":{"from_node_id":"1576554","to_node_id":"1576901","b1":{"x":4364.0,"y":3725.9705},"b2":{"x":4364.0,"y":3812.091}},"423":{"from_node_id":"1576577","to_node_id":"1576901","b1":{"x":4364.0,"y":3805.091},"b2":{"x":4364.0,"y":3835.8274}},"422":{"from_node_id":"1576576","to_node_id":"1576901","b1":{"x":4364.0,"y":3788.56},"b2":{"x":4364.0,"y":3830.868}},"425":{"from_node_id":"1576899","to_node_id":"1576579","b1":{"x":4364.0,"y":3903.3286},"b2":{"x":4364.0,"y":3936.7625}},"426":{"from_node_id":"1576899","to_node_id":"1576580","b1":{"x":4364.0,"y":3909.1943},"b2":{"x":4364.0,"y":3956.3145}},"419":{"from_node_id":"1576901","to_node_id":"1576900","b1":null,"b2":null},"424":{"from_node_id":"1576899","to_node_id":"1576578","b1":{"x":4364.0,"y":3924.4802},"b2":{"x":4364.0,"y":4007.2678}},"427":{"from_node_id":"1576899","to_node_id":"1576581","b1":{"x":4364.0,"y":3915.8853},"b2":{"x":4364.0,"y":3978.6172}},"420":{"from_node_id":"1576900","to_node_id":"1576899","b1":null,"b2":null}}},"1577548":{"name":"Aconitase (half-reaction A, Citrate hydro-lyase)","bigg_id":"ACONTa","reversibility":true,"label_x":2982.9912,"label_y":4088.6436,"gene_reaction_rule":"b0118 or b1276","hist_position":{"Right":{"translation":[191.43631,-837.3313,0.5],"rotation":[0.0,0.0,0.9847258,0.174108],"scale":[1.0,1.0,1.0]}},"metabolites":[{"coefficient":-1.0,"bigg_id":"cit_c"},{"coefficient":1.0,"bigg_id":"h2o_c"},{"coefficient":1.0,"bigg_id":"acon_C_c"}],"segments":{"507":{"from_node_id":"1577099","to_node_id":"1577100","b1":null,"b2":null},"509":{"from_node_id":"1577101","to_node_id":"1577102","b1":{"x":3125.4143,"y":4044.5586},"b2":{"x":3112.4766,"y":3993.9155}},"510":{"from_node_id":"1577101","to_node_id":"1577103","b1":{"x":3108.6467,"y":4044.2014},"b2":{"x":3126.663,"y":4045.9407}},"511":{"from_node_id":"1577099","to_node_id":"1576685","b1":{"x":3025.781,"y":4012.0957},"b2":{"x":3025.1433,"y":4010.3555}},"508":{"from_node_id":"1577101","to_node_id":"1577100","b1":null,"b2":null}}},"1576705":{"name":"Succinate exchange","bigg_id":"EX_succ_e","reversibility":false,"label_x":4968.9277,"label_y":2845.8271,"gene_reaction_rule":"","hist_position":{"Right":{"translation":[2116.376,332.35303,0.5],"rotation":[0.0,0.0,-0.70710677,0.7071068],"scale":[1.0,1.0,1.0]}},"metabolites":[{"coefficient":-1.0,"bigg_id":"succ_e"}],"segments":{"355":{"from_node_id":"1576531","to_node_id":"1576863","b1":{"x":4945.95,"y":2880.0},"b2":{"x":4978.5,"y":2880.0}}}},"1576771":{"name":"Succinate transport via proton symport  2 H ","bigg_id":"SUCCt2_2","reversibility":false,"label_x":4501.957,"label_y":2997.6619,"gene_reaction_rule":"b3528","hist_position":{"Right":{"translation":[1481.775,160.22353,0.5],"rotation":[0.0,0.0,1.0,-4.371139e-8],"scale":[0.65000033,1.0,1.0]}},"metabolites":[{"coefficient":1.0,"bigg_id":"succ_c"},{"coefficient":-1.0,"bigg_id":"succ_e"},{"coefficient":2.0,"bigg_id":"h_c"},{"coefficient":-2.0,"bigg_id":"h_e"}],"segments":{"230":{"from_node_id":"1576531","to_node_id":"1577013","b1":{"x":4896.1313,"y":3027.0},"b2":{"x":4826.0396,"y":3027.0}},"231":{"from_node_id":"1577012","to_node_id":"1576533","b1":{"x":4366.888,"y":3027.0},"b2":{"x":3972.2944,"y":3027.0}},"228":{"from_node_id":"1577011","to_node_id":"1577012","b1":null,"b2":null},"232":{"from_node_id":"1577012","to_node_id":"1576674","b1":{"x":4521.0,"y":3027.0},"b2":{"x":4486.0,"y":3027.0}},"229":{"from_node_id":"1576673","to_node_id":"1577013","b1":{"x":4832.0557,"y":3027.0},"b2":{"x":4806.817,"y":3027.0}},"227":{"from_node_id":"1577013","to_node_id":"1577011","b1":null,"b2":null}}},"1576743":{"name":"Glucose 6-phosphate dehydrogenase","bigg_id":"G6PDH2r","reversibility":true,"label_x":1261.4634,"label_y":1320.0573,"gene_reaction_rule":"b1852","hist_position":{"Left":{"translation":[-1616.285,1913.5851,0.5],"rotation":[0.0,0.0,-1.0,-4.371139e-8],"scale":[0.9200001,1.0,1.0]},"Right":{"translation":[-1556.8838,2079.1975,10.5],"rotation":[0.0,0.0,-0.0,1.0],"scale":[1.0,1.0,1.0]}},"metabolites":[{"coefficient":-1.0,"bigg_id":"g6p_c"},{"coefficient":1.0,"bigg_id":"h_c"},{"coefficient":-1.0,"bigg_id":"nadp_c"},{"coefficient":1.0,"bigg_id":"nadph_c"},{"coefficient":1.0,"bigg_id":"6pgl_c"}],"segments":{"99":{"from_node_id":"1576945","to_node_id":"1576944","b1":null,"b2":null},"100":{"from_node_id":"1576623","to_node_id":"1576946","b1":{"x":1232.3992,"y":1265.0},"b2":{"x":1270.6198,"y":1265.0}},"102":{"from_node_id":"1576944","to_node_id":"1576624","b1":{"x":1346.8005,"y":1265.0},"b2":{"x":1393.002,"y":1265.0}},"101":{"from_node_id":"1576524","to_node_id":"1576946","b1":{"x":1171.0,"y":1265.0},"b2":{"x":1252.2,"y":1265.0}},"104":{"from_node_id":"1576944","to_node_id":"1576626","b1":{"x":1354.0,"y":1265.0},"b2":{"x":1417.0,"y":1265.0}},"103":{"from_node_id":"1576944","to_node_id":"1576625","b1":{"x":1343.3802,"y":1265.0},"b2":{"x":1381.6008,"y":1265.0}},"98":{"from_node_id":"1576946","to_node_id":"1576945","b1":null,"b2":null}}},"1576750":{"name":"H2O exchange","bigg_id":"EX_h2o_e","reversibility":true,"label_x":3267.0,"label_y":4914.0,"gene_reaction_rule":"","hist_position":{"Right":{"translation":[394.87598,-1626.647,0.5],"rotation":[0.0,0.0,-0.70710677,0.7071068],"scale":[1.0,1.0,1.0]}},"metabolites":[{"coefficient":-1.0,"bigg_id":"h2o_e"}],"segments":{"136":{"from_node_id":"1576639","to_node_id":"1576962","b1":{"x":3257.0,"y":4779.5},"b2":{"x":3257.0,"y":4839.0}}}},"1576722":{"name":"L-Glutamate exchange","bigg_id":"EX_glu__L_e","reversibility":false,"label_x":4936.3667,"label_y":3680.7915,"gene_reaction_rule":"","hist_position":{"Right":{"translation":[2061.644,-401.56897,0.5],"rotation":[0.0,0.0,0.0,1.0],"scale":[1.0,1.0,1.0]}},"metabolites":[{"coefficient":-1.0,"bigg_id":"glu__L_e"}],"segments":{"411":{"from_node_id":"1576552","to_node_id":"1576895","b1":{"x":4902.8,"y":3634.3},"b2":{"x":4949.0,"y":3635.0}}}},"1576711":{"name":"Transaldolase","bigg_id":"TALA","reversibility":true,"label_x":2197.5205,"label_y":2008.8014,"gene_reaction_rule":"b2464 or b0008","hist_position":{"Right":{"translation":[-690.0674,1206.4437,10.5],"rotation":[0.0,0.0,-0.7030826,0.71110815],"scale":[0.4600005,1.0,1.0]},"Left":{"translation":[-746.57385,1211.8949,0.5],"rotation":[0.0,0.0,0.7111082,0.7030826],"scale":[0.43000028,1.0,1.0]}},"metabolites":[{"coefficient":-1.0,"bigg_id":"s7p_c"},{"coefficient":-1.0,"bigg_id":"g3p_c"},{"coefficient":1.0,"bigg_id":"f6p_c"},{"coefficient":1.0,"bigg_id":"e4p_c"}],"segments":{"372":{"from_node_id":"1576546","to_node_id":"1576873","b1":{"x":2064.2112,"y":1890.5652},"b2":{"x":2175.4026,"y":1856.1729}},"371":{"from_node_id":"1576545","to_node_id":"1576873","b1":{"x":2283.1848,"y":1892.1519},"b2":{"x":2173.816,"y":1856.1727}},"374":{"from_node_id":"1576874","to_node_id":"1576548","b1":{"x":2178.0,"y":2077.4778},"b2":{"x":2178.0002,"y":2170.2456}},"370":{"from_node_id":"1576872","to_node_id":"1576874","b1":null,"b2":null},"373":{"from_node_id":"1576874","to_node_id":"1576547","b1":{"x":2178.0,"y":2076.977},"b2":{"x":2178.0,"y":2171.7495}},"369":{"from_node_id":"1576873","to_node_id":"1576872","b1":null,"b2":null}}},"1577497":{"name":"Acetaldehyde reversible transport","bigg_id":"ACALDt","reversibility":true,"label_x":2248.5618,"label_y":4579.041,"gene_reaction_rule":"s0001","hist_position":{"Right":{"translation":[-652.124,-1268.31,0.5],"rotation":[0.0,0.0,-0.70710677,0.7071068],"scale":[1.0,1.0,1.0]}},"metabolites":[{"coefficient":1.0,"bigg_id":"acald_c"},{"coefficient":-1.0,"bigg_id":"acald_e"}],"segments":{"281":{"from_node_id":"1576815","to_node_id":"1577034","b1":{"x":2210.0,"y":4796.5527},"b2":{"x":2210.0,"y":4707.0}},"282":{"from_node_id":"1577034","to_node_id":"1576817","b1":{"x":2210.0,"y":4476.25},"b2":{"x":2210.0,"y":4257.5}}}},"1576698":{"name":"Isocitrate dehydrogenase (NADP)","bigg_id":"ICDHyr","reversibility":true,"label_x":3616.0,"label_y":3836.0,"gene_reaction_rule":"b1136","hist_position":{"Right":{"translation":[747.7626,-619.6708,0.5],"rotation":[0.0,0.0,0.92106,-0.3894182],"scale":[0.85000014,1.0,1.0]}},"metabolites":[{"coefficient":1.0,"bigg_id":"nadph_c"},{"coefficient":1.0,"bigg_id":"akg_c"},{"coefficient":1.0,"bigg_id":"co2_c"},{"coefficient":-1.0,"bigg_id":"nadp_c"},{"coefficient":-1.0,"bigg_id":"icit_c"}],"segments":{"320":{"from_node_id":"1576505","to_node_id":"1576847","b1":{"x":3468.5652,"y":3958.5796},"b2":{"x":3498.9695,"y":3933.6738}},"319":{"from_node_id":"1576846","to_node_id":"1576848","b1":null,"b2":null},"322":{"from_node_id":"1576848","to_node_id":"1576507","b1":{"x":3674.9731,"y":3767.3462},"b2":{"x":3702.911,"y":3735.4875}},"324":{"from_node_id":"1576848","to_node_id":"1576509","b1":{"x":3680.3015,"y":3761.27},"b2":{"x":3720.6719,"y":3715.2336}},"323":{"from_node_id":"1576848","to_node_id":"1576508","b1":{"x":3671.2092,"y":3771.6387},"b2":{"x":3690.364,"y":3749.7957}},"318":{"from_node_id":"1576847","to_node_id":"1576846","b1":null,"b2":null},"321":{"from_node_id":"1576506","to_node_id":"1576847","b1":{"x":3456.6829,"y":3968.313},"b2":{"x":3495.4048,"y":3936.594}}}},"1576712":{"name":"Pyruvate kinase","bigg_id":"PYK","reversibility":false,"label_x":1065.0,"label_y":3695.0,"gene_reaction_rule":"b1854 or b1676","hist_position":{"Right":{"translation":[-1826.4098,-471.93262,0.5],"rotation":[0.0,0.0,-0.70710677,0.7071068],"scale":[1.0,1.0,1.0]}},"metabolites":[{"coefficient":-1.0,"bigg_id":"pep_c"},{"coefficient":-1.0,"bigg_id":"adp_c"},{"coefficient":1.0,"bigg_id":"pyr_c"},{"coefficient":1.0,"bigg_id":"atp_c"},{"coefficient":-1.0,"bigg_id":"h_c"}],"segments":{"376":{"from_node_id":"1576876","to_node_id":"1576877","b1":null,"b2":null},"381":{"from_node_id":"1576877","to_node_id":"1576551","b1":{"x":1055.0,"y":3762.1025},"b2":{"x":1055.0,"y":3802.0088}},"378":{"from_node_id":"1576550","to_node_id":"1576875","b1":{"x":1055.0,"y":3587.732},"b2":{"x":1055.0,"y":3634.8196}},"379":{"from_node_id":"1576517","to_node_id":"1576875","b1":{"x":1055.0,"y":3515.0},"b2":{"x":1055.0,"y":3613.0}},"375":{"from_node_id":"1576875","to_node_id":"1576876","b1":null,"b2":null},"380":{"from_node_id":"1576877","to_node_id":"1576511","b1":{"x":1055.0,"y":3775.0},"b2":{"x":1055.0,"y":3845.0}},"377":{"from_node_id":"1576549","to_node_id":"1576875","b1":{"x":1055.0,"y":3607.566},"b2":{"x":1055.0,"y":3640.7698}}}},"1576734":{"name":"Triose-phosphate isomerase","bigg_id":"TPI","reversibility":true,"label_x":936.43823,"label_y":2245.297,"gene_reaction_rule":"b3919","hist_position":{"Left":{"translation":[-2091.9006,997.6922,0.5],"rotation":[0.0,0.0,-1.0,-4.371139e-8],"scale":[1.0,1.0,1.0]},"Right":{"translation":[-1937.124,987.353,10.5],"rotation":[0.0,0.0,-0.0,1.0],"scale":[1.0,1.0,1.0]}},"metabolites":[{"coefficient":-1.0,"bigg_id":"dhap_c"},{"coefficient":1.0,"bigg_id":"g3p_c"}],"segments":{"57":{"from_node_id":"1576927","to_node_id":"1576575","b1":{"x":970.0,"y":2195.0},"b2":{"x":1005.0,"y":2195.0}},"56":{"from_node_id":"1576601","to_node_id":"1576927","b1":{"x":911.25586,"y":2195.0},"b2":{"x":911.34705,"y":2195.0}}}},"1576774":{"name":"Citrate synthase","bigg_id":"CS","reversibility":false,"label_x":2808.0,"label_y":3876.0,"gene_reaction_rule":"b0720","hist_position":{"Right":{"translation":[-113.58765,-675.589,0.5],"rotation":[0.0,0.0,0.9357561,0.35264653],"scale":[0.2800004,1.0,1.0]}},"metabolites":[{"coefficient":1.0,"bigg_id":"coa_c"},{"coefficient":-1.0,"bigg_id":"oaa_c"},{"coefficient":1.0,"bigg_id":"h_c"},{"coefficient":1.0,"bigg_id":"cit_c"},{"coefficient":-1.0,"bigg_id":"accoa_c"},{"coefficient":-1.0,"bigg_id":"h2o_c"}],"segments":{"250":{"from_node_id":"1577020","to_node_id":"1577022","b1":null,"b2":null},"251":{"from_node_id":"1577022","to_node_id":"1577021","b1":null,"b2":null},"252":{"from_node_id":"1576514","to_node_id":"1577020","b1":{"x":1727.7706,"y":3679.7737},"b2":{"x":2627.4797,"y":3745.4028}},"255":{"from_node_id":"1577021","to_node_id":"1576685","b1":{"x":2857.6106,"y":3931.4175},"b2":{"x":2898.702,"y":3962.725}},"254":{"from_node_id":"1576521","to_node_id":"1577020","b1":{"x":2691.6423,"y":3789.4902},"b2":{"x":2728.2927,"y":3822.747}},"256":{"from_node_id":"1577021","to_node_id":"1576686","b1":{"x":2861.0364,"y":3934.0276},"b2":{"x":2910.121,"y":3971.4255}},"253":{"from_node_id":"1576684","to_node_id":"1577020","b1":{"x":2693.657,"y":3791.3184},"b2":{"x":2728.897,"y":3823.2954}},"257":{"from_node_id":"1577021","to_node_id":"1576687","b1":{"x":2864.6985,"y":3936.8179},"b2":{"x":2922.3281,"y":3980.7263}}}},"1576716":{"name":"Ribulose 5-phosphate 3-epimerase","bigg_id":"RPE","reversibility":true,"label_x":1937.5796,"label_y":1422.4545,"gene_reaction_rule":"b3386 or b4301","hist_position":{"Left":{"translation":[-814.31805,1790.7495,0.5],"rotation":[0.0,0.0,0.89587545,-0.44430467],"scale":[0.8200002,1.0,1.0]},"Right":{"translation":[-1017.04944,1790.6152,10.5],"rotation":[0.0,0.0,1.0,-4.371139e-8],"scale":[1.0,1.0,1.0]}},"metabolites":[{"coefficient":1.0,"bigg_id":"xu5p__D_c"},{"coefficient":-1.0,"bigg_id":"ru5p__D_c"}],"segments":{"392":{"from_node_id":"1576493","to_node_id":"1576885","b1":{"x":2138.5,"y":1287.5},"b2":{"x":2100.0,"y":1340.0}},"393":{"from_node_id":"1576885","to_node_id":"1576558","b1":{"x":2030.0,"y":1436.0},"b2":{"x":1995.0,"y":1485.0}}}},"1576695":{"name":"O2 transport  diffusion ","bigg_id":"O2t","reversibility":true,"label_x":4557.1943,"label_y":1635.4965,"gene_reaction_rule":"s0001","hist_position":{"Right":{"translation":[1696.7308,1582.2783,0.5],"rotation":[0.0,0.0,0.0,1.0],"scale":[1.0,1.0,1.0]}},"metabolites":[{"coefficient":1.0,"bigg_id":"o2_c"},{"coefficient":-1.0,"bigg_id":"o2_e"}],"segments":{"305":{"from_node_id":"1576840","to_node_id":"1576495","b1":{"x":4610.5,"y":1660.0},"b2":{"x":4495.0,"y":1660.0}},"304":{"from_node_id":"1576494","to_node_id":"1576840","b1":{"x":4821.5,"y":1660.0},"b2":{"x":4755.0,"y":1660.0}}}},"1577518":{"name":"Formate transport via diffusion","bigg_id":"FORti","reversibility":false,"label_x":1479.5206,"label_y":4509.272,"gene_reaction_rule":"b0904 or b2492","hist_position":{"Right":{"translation":[-1402.124,-1238.2275,0.5],"rotation":[0.0,0.0,-0.70710677,0.7071068],"scale":[1.0,1.0,1.0]}},"metabolites":[{"coefficient":1.0,"bigg_id":"for_e"},{"coefficient":-1.0,"bigg_id":"for_c"}],"segments":{"16":{"from_node_id":"1577047","to_node_id":"1576666","b1":{"x":1460.0,"y":4488.7},"b2":{"x":1460.0,"y":4654.3223}},"15":{"from_node_id":"1576590","to_node_id":"1577047","b1":{"x":1460.0,"y":4145.55},"b2":{"x":1460.0,"y":4263.5}}}},"1576701":{"name":"Enolase","bigg_id":"ENO","reversibility":true,"label_x":1065.0,"label_y":3215.0,"gene_reaction_rule":"b2779","hist_position":{"Right":{"translation":[-1818.374,-46.396973,10.5],"rotation":[0.0,0.0,-0.70710677,0.7071068],"scale":[1.0,1.0,1.0]},"Left":{"translation":[-1872.4532,-45.484604,0.5],"rotation":[0.0,0.0,0.70710677,0.7071068],"scale":[1.0,1.0,1.0]}},"metabolites":[{"coefficient":1.0,"bigg_id":"pep_c"},{"coefficient":1.0,"bigg_id":"h2o_c"},{"coefficient":-1.0,"bigg_id":"2pg_c"}],"segments":{"344":{"from_node_id":"1576855","to_node_id":"1576523","b1":{"x":1055.0,"y":3281.225},"b2":{"x":1055.0,"y":3319.0833}},"342":{"from_node_id":"1576856","to_node_id":"1576855","b1":null,"b2":null},"341":{"from_node_id":"1576522","to_node_id":"1576856","b1":{"x":1055.0,"y":3173.322},"b2":{"x":1055.0,"y":3175.0}},"343":{"from_node_id":"1576855","to_node_id":"1576517","b1":{"x":1055.0,"y":3281.5},"b2":{"x":1055.0,"y":3320.0}}}},"1577546":{"name":"D lactate transport via proton symport","bigg_id":"D_LACt2","reversibility":true,"label_x":1078.6528,"label_y":4609.726,"gene_reaction_rule":"b2975 or b3603","hist_position":{"Right":{"translation":[-1800.9863,-1372.5293,0.5],"rotation":[0.0,0.0,-0.70710677,0.7071068],"scale":[1.0,1.0,1.0]}},"metabolites":[{"coefficient":-1.0,"bigg_id":"lac__D_e"},{"coefficient":1.0,"bigg_id":"h_c"},{"coefficient":1.0,"bigg_id":"lac__D_c"},{"coefficient":-1.0,"bigg_id":"h_e"}],"segments":{"478":{"from_node_id":"1577067","to_node_id":"1576556","b1":{"x":1055.0,"y":4692.982},"b2":{"x":1054.9999,"y":4736.895}},"476":{"from_node_id":"1577067","to_node_id":"1577068","b1":null,"b2":null},"481":{"from_node_id":"1577069","to_node_id":"1577072","b1":{"x":1053.4132,"y":4470.7354},"b2":{"x":1074.4132,"y":4451.7354}},"477":{"from_node_id":"1577069","to_node_id":"1577068","b1":null,"b2":null},"479":{"from_node_id":"1577067","to_node_id":"1577071","b1":{"x":1055.0,"y":4696.982},"b2":{"x":1076.0,"y":4715.982}},"480":{"from_node_id":"1577069","to_node_id":"1576584","b1":{"x":1053.4132,"y":4474.7354},"b2":{"x":1055.0,"y":4413.3677}}}},"1576730":{"name":"Phosphoenolpyruvate carboxykinase","bigg_id":"PPCK","reversibility":false,"label_x":1377.3329,"label_y":3600.3345,"gene_reaction_rule":"b3403","hist_position":{"Right":{"translation":[-1139.4755,-422.41083,0.5],"rotation":[0.0,0.0,0.99500316,0.09983338],"scale":[1.05,1.0,1.0]}},"metabolites":[{"coefficient":1.0,"bigg_id":"pep_c"},{"coefficient":-1.0,"bigg_id":"atp_c"},{"coefficient":-1.0,"bigg_id":"oaa_c"},{"coefficient":1.0,"bigg_id":"co2_c"},{"coefficient":1.0,"bigg_id":"adp_c"}],"segments":{"456":{"from_node_id":"1576917","to_node_id":"1576916","b1":null,"b2":null},"462":{"from_node_id":"1576918","to_node_id":"1576517","b1":{"x":1291.1893,"y":3488.3965},"b2":{"x":1188.9644,"y":3454.3215}},"460":{"from_node_id":"1576918","to_node_id":"1576592","b1":{"x":1325.7078,"y":3499.9026},"b2":{"x":1304.0258,"y":3492.6753}},"457":{"from_node_id":"1576916","to_node_id":"1576918","b1":null,"b2":null},"459":{"from_node_id":"1576521","to_node_id":"1576917","b1":{"x":2521.6033,"y":3758.8862},"b2":{"x":1757.8987,"y":3678.7776}},"461":{"from_node_id":"1576918","to_node_id":"1576593","b1":{"x":1317.8385,"y":3497.2795},"b2":{"x":1277.7952,"y":3483.9316}},"458":{"from_node_id":"1576591","to_node_id":"1576917","b1":{"x":1519.8577,"y":3566.0496},"b2":{"x":1495.4573,"y":3557.615}}}},"1576773":{"name":"ATP synthase (four protons for one ATP)","bigg_id":"ATPS4r","reversibility":true,"label_x":4558.971,"label_y":1122.2732,"gene_reaction_rule":"((b3736 and b3737 and b3738) and (b3731 and b3732 and b3733 and b3734 and b3735)) or ((b3736 and b3737 and b3738) and (b3731 and b3732 and b3733 and b3734 and b3735) and b3739)","hist_position":{"Right":{"translation":[1753.1947,2095.8655,0.5],"rotation":[0.0,0.0,0.0,1.0],"scale":[0.5800004,1.0,1.0]}},"metabolites":[{"coefficient":-4.0,"bigg_id":"h_e"},{"coefficient":1.0,"bigg_id":"atp_c"},{"coefficient":3.0,"bigg_id":"h_c"},{"coefficient":-1.0,"bigg_id":"adp_c"},{"coefficient":-1.0,"bigg_id":"pi_c"},{"coefficient":1.0,"bigg_id":"h2o_c"}],"segments":{"244":{"from_node_id":"1576680","to_node_id":"1577017","b1":{"x":4785.0,"y":1150.0},"b2":{"x":4729.0,"y":1150.0}},"249":{"from_node_id":"1577018","to_node_id":"1576534","b1":{"x":4366.3325,"y":1148.3885},"b2":{"x":4324.1167,"y":1043.6401}},"243":{"from_node_id":"1577019","to_node_id":"1577018","b1":null,"b2":null},"247":{"from_node_id":"1577018","to_node_id":"1576682","b1":{"x":4558.047,"y":1148.3885},"b2":{"x":4520.0,"y":1150.0}},"248":{"from_node_id":"1577018","to_node_id":"1576683","b1":{"x":4575.6616,"y":1148.3884},"b2":{"x":4542.7266,"y":1150.0}},"246":{"from_node_id":"1576536","to_node_id":"1577017","b1":{"x":4965.504,"y":1523.8707},"b2":{"x":4796.2046,"y":1150.0}},"245":{"from_node_id":"1576681","to_node_id":"1577017","b1":{"x":4877.135,"y":1332.1008},"b2":{"x":4746.488,"y":1150.0}},"242":{"from_node_id":"1577017","to_node_id":"1577019","b1":null,"b2":null}}},"1576741":{"name":"GLNabc","bigg_id":"GLNabc","reversibility":false,"label_x":4535.2446,"label_y":4133.4966,"gene_reaction_rule":"b0811 and b0810 and b0809","hist_position":{"Right":{"translation":[1731.873,-925.9886,0.5],"rotation":[0.0,0.0,0.0,1.0],"scale":[0.74000025,1.0,1.0]}},"metabolites":[{"coefficient":-1.0,"bigg_id":"h2o_c"},{"coefficient":-1.0,"bigg_id":"atp_c"},{"coefficient":-1.0,"bigg_id":"gln__L_e"},{"coefficient":1.0,"bigg_id":"adp_c"},{"coefficient":1.0,"bigg_id":"h_c"},{"coefficient":1.0,"bigg_id":"pi_c"},{"coefficient":1.0,"bigg_id":"gln__L_c"}],"segments":{"85":{"from_node_id":"1576615","to_node_id":"1576940","b1":{"x":4519.0312,"y":4158.0},"b2":{"x":4474.2095,"y":4158.0}},"84":{"from_node_id":"1576537","to_node_id":"1576940","b1":{"x":4668.5,"y":4158.0},"b2":{"x":4519.05,"y":4158.0}},"83":{"from_node_id":"1576939","to_node_id":"1576938","b1":null,"b2":null},"87":{"from_node_id":"1576938","to_node_id":"1576578","b1":{"x":4387.893,"y":4158.0},"b2":{"x":4324.6436,"y":4158.0}},"89":{"from_node_id":"1576938","to_node_id":"1576618","b1":{"x":4399.3394,"y":4158.0},"b2":{"x":4362.7983,"y":4158.0}},"90":{"from_node_id":"1576938","to_node_id":"1576619","b1":{"x":4395.7905,"y":4158.0},"b2":{"x":4350.9688,"y":4158.0}},"88":{"from_node_id":"1576938","to_node_id":"1576617","b1":{"x":4390.398,"y":4158.0},"b2":{"x":4332.994,"y":4158.0}},"82":{"from_node_id":"1576940","to_node_id":"1576939","b1":null,"b2":null},"86":{"from_node_id":"1576616","to_node_id":"1576940","b1":{"x":4507.2017,"y":4158.0},"b2":{"x":4470.6606,"y":4158.0}}}},"1577498":{"name":"Acetaldehyde exchange","bigg_id":"EX_acald_e","reversibility":false,"label_x":2227.347,"label_y":4922.8926,"gene_reaction_rule":"","hist_position":{"Right":{"translation":[-651.624,-1678.4731,0.5],"rotation":[0.0,0.0,-0.70710677,0.7071068],"scale":[1.0,1.0,1.0]}},"metabolites":[{"coefficient":-1.0,"bigg_id":"acald_e"}],"segments":{"283":{"from_node_id":"1576815","to_node_id":"1577035","b1":{"x":2210.15,"y":4889.1484},"b2":{"x":2210.5,"y":4894.0}}}},"1576765":{"name":"D-glucose transport via PEP:Pyr PTS","bigg_id":"GLCpts","reversibility":false,"label_x":1074.5203,"label_y":929.05,"gene_reaction_rule":"(b2417 and b1101 and b2415 and b2416) or (b1817 and b1818 and b1819 and b2415 and b2416) or (b2417 and b1621 and b2415 and b2416)","hist_position":{"Right":{"translation":[-1805.204,2213.3057,0.5],"rotation":[0.0,0.0,-0.7071486,0.7070649],"scale":[1.0,1.0,1.0]}},"metabolites":[{"coefficient":-1.0,"bigg_id":"pep_c"},{"coefficient":1.0,"bigg_id":"pyr_c"},{"coefficient":-1.0,"bigg_id":"glc__D_e"},{"coefficient":1.0,"bigg_id":"g6p_c"}],"segments":{"199":{"from_node_id":"1576998","to_node_id":"1576997","b1":null,"b2":null},"202":{"from_node_id":"1576647","to_node_id":"1576998","b1":{"x":1054.4691,"y":841.2183},"b2":{"x":1054.654,"y":852.06464}},"203":{"from_node_id":"1576999","to_node_id":"1576663","b1":{"x":1056.5868,"y":1155.6498},"b2":{"x":1162.8999,"y":1091.9911}},"204":{"from_node_id":"1576999","to_node_id":"1576524","b1":{"x":1056.5868,"y":1156.4998},"b2":{"x":1055.0,"y":1159.3525}},"201":{"from_node_id":"1576662","to_node_id":"1576998","b1":{"x":962.1001,"y":817.61285},"b2":{"x":1056.2983,"y":830.8607}},"200":{"from_node_id":"1576997","to_node_id":"1576999","b1":null,"b2":null}}},"1576744":{"name":"Acetate exchange","bigg_id":"EX_ac_e","reversibility":false,"label_x":1742.4545,"label_y":4917.0664,"gene_reaction_rule":"","hist_position":{"Right":{"translation":[-1147.124,-1677.647,0.5],"rotation":[0.0,0.0,-0.70710677,0.7071068],"scale":[1.0,1.0,1.0]}},"metabolites":[{"coefficient":-1.0,"bigg_id":"ac_e"}],"segments":{"105":{"from_node_id":"1576627","to_node_id":"1576947","b1":{"x":1715.0,"y":4888.648},"b2":{"x":1715.0,"y":4890.0}}}},"1576736":{"name":"Ribose-5-phosphate isomerase","bigg_id":"RPI","reversibility":true,"label_x":2315.0,"label_y":1415.0,"gene_reaction_rule":"b2914 or b4090","hist_position":{"Right":{"translation":[-672.2809,1753.0106,10.5],"rotation":[0.0,0.0,0.9393711,-0.3428974],"scale":[1.0,1.0,1.0]},"Left":{"translation":[-583.9385,1827.6145,0.5],"rotation":[0.0,0.0,0.39897367,-0.9169606],"scale":[0.98,1.0,1.0]}},"metabolites":[{"coefficient":1.0,"bigg_id":"ru5p__D_c"},{"coefficient":-1.0,"bigg_id":"r5p_c"}],"segments":{"67":{"from_node_id":"1576931","to_node_id":"1576493","b1":{"x":2282.5,"y":1401.0},"b2":{"x":2230.0,"y":1345.0}},"66":{"from_node_id":"1576605","to_node_id":"1576931","b1":{"x":2401.9,"y":1535.5},"b2":{"x":2362.0,"y":1490.0}}}},"1576761":{"name":"Glutamate synthase (NADPH)","bigg_id":"GLUSy","reversibility":false,"label_x":3984.187,"label_y":3851.554,"gene_reaction_rule":"b3212 and b3213","hist_position":{"Right":{"translation":[1171.7764,-640.407,0.5],"rotation":[0.0,0.0,0.7055746,0.7086357],"scale":[0.6800003,1.0,1.0]}},"metabolites":[{"coefficient":2.0,"bigg_id":"glu__L_c"},{"coefficient":1.0,"bigg_id":"nadp_c"},{"coefficient":-1.0,"bigg_id":"h_c"},{"coefficient":-1.0,"bigg_id":"nadph_c"},{"coefficient":-1.0,"bigg_id":"gln__L_c"},{"coefficient":-1.0,"bigg_id":"akg_c"}],"segments":{"179":{"from_node_id":"1576509","to_node_id":"1576986","b1":{"x":3943.5684,"y":4145.0146},"b2":{"x":4119.223,"y":4155.746}},"181":{"from_node_id":"1576578","to_node_id":"1576986","b1":{"x":4116.0,"y":4009.795},"b2":{"x":4116.0,"y":3924.5386}},"184":{"from_node_id":"1576987","to_node_id":"1576554","b1":{"x":4116.0,"y":3810.029},"b2":{"x":4116.0,"y":3721.43}},"180":{"from_node_id":"1576654","to_node_id":"1576986","b1":{"x":4116.0,"y":3936.7468},"b2":{"x":4116.0,"y":3902.624}},"183":{"from_node_id":"1576987","to_node_id":"1576656","b1":{"x":4116.0,"y":3830.7336},"b2":{"x":4116.0,"y":3790.4456}},"178":{"from_node_id":"1576988","to_node_id":"1576987","b1":null,"b2":null},"182":{"from_node_id":"1576655","to_node_id":"1576986","b1":{"x":4116.0,"y":3952.041},"b2":{"x":4116.0,"y":3907.2124}},"177":{"from_node_id":"1576986","to_node_id":"1576988","b1":null,"b2":null}}},"1576700":{"name":"Phosphoenolpyruvate carboxylase","bigg_id":"PPC","reversibility":false,"label_x":1490.0009,"label_y":3479.6667,"gene_reaction_rule":"b3956","hist_position":{"Right":{"translation":[-1085.4917,-327.17877,10.5],"rotation":[0.0,0.0,-0.10691604,0.99426806],"scale":[1.0,1.0,1.0]}},"metabolites":[{"coefficient":-1.0,"bigg_id":"h2o_c"},{"coefficient":1.0,"bigg_id":"oaa_c"},{"coefficient":1.0,"bigg_id":"h_c"},{"coefficient":-1.0,"bigg_id":"pep_c"},{"coefficient":1.0,"bigg_id":"pi_c"},{"coefficient":-1.0,"bigg_id":"co2_c"}],"segments":{"335":{"from_node_id":"1576516","to_node_id":"1576854","b1":{"x":1302.6713,"y":3438.7695},"b2":{"x":1334.4014,"y":3452.231}},"337":{"from_node_id":"1576518","to_node_id":"1576854","b1":{"x":1264.1083,"y":3422.4097},"b2":{"x":1322.8325,"y":3447.3228}},"339":{"from_node_id":"1576853","to_node_id":"1576520","b1":{"x":1516.8129,"y":3528.9473},"b2":{"x":1572.3763,"y":3552.1572}},"340":{"from_node_id":"1576853","to_node_id":"1576521","b1":{"x":1966.2797,"y":3708.042},"b2":{"x":2580.2893,"y":3691.6243}},"334":{"from_node_id":"1576852","to_node_id":"1576853","b1":null,"b2":null},"333":{"from_node_id":"1576854","to_node_id":"1576852","b1":null,"b2":null},"336":{"from_node_id":"1576517","to_node_id":"1576854","b1":{"x":1207.828,"y":3398.5332},"b2":{"x":1305.9484,"y":3440.16}},"338":{"from_node_id":"1576853","to_node_id":"1576519","b1":{"x":1510.9506,"y":3526.4983},"b2":{"x":1552.8353,"y":3543.9946}}}},"1576707":{"name":"Adenylate kinase","bigg_id":"ADK1","reversibility":true,"label_x":3997.0718,"label_y":1251.6115,"gene_reaction_rule":"b0474","hist_position":{"Right":{"translation":[1227.4888,1932.981,0.5],"rotation":[0.0,0.0,0.70710677,0.70710677],"scale":[0.93000007,1.0,1.0]}},"metabolites":[{"coefficient":-1.0,"bigg_id":"amp_c"},{"coefficient":-1.0,"bigg_id":"atp_c"},{"coefficient":2.0,"bigg_id":"adp_c"}],"segments":{"361":{"from_node_id":"1576867","to_node_id":"1576866","b1":null,"b2":null},"363":{"from_node_id":"1576534","to_node_id":"1576867","b1":{"x":4145.0,"y":1112.6787},"b2":{"x":4145.0,"y":1173.8036}},"364":{"from_node_id":"1576535","to_node_id":"1576867","b1":{"x":4145.0,"y":1123.6783},"b2":{"x":4145.0,"y":1177.1035}},"362":{"from_node_id":"1576866","to_node_id":"1576536","b1":{"x":4145.8306,"y":1352.2914},"b2":{"x":4146.1587,"y":1441.403}}}},"1576757":{"name":"Phosphoglycerate mutase","bigg_id":"PGM","reversibility":true,"label_x":1065.0,"label_y":2985.0,"gene_reaction_rule":"b3612 or b4395 or b0755","hist_position":{"Left":{"translation":[-1874.674,216.02667,0.5],"rotation":[0.0,0.0,0.70710677,0.7071068],"scale":[1.0,1.0,1.0]},"Right":{"translation":[-1807.124,214.85303,10.5],"rotation":[0.0,0.0,-0.70710677,0.7071068],"scale":[1.0,1.0,1.0]}},"metabolites":[{"coefficient":1.0,"bigg_id":"3pg_c"},{"coefficient":-1.0,"bigg_id":"2pg_c"}],"segments":{"166":{"from_node_id":"1576978","to_node_id":"1576486","b1":{"x":1055.0,"y":2977.0},"b2":{"x":1055.0,"y":2935.0}},"165":{"from_node_id":"1576522","to_node_id":"1576978","b1":{"x":1055.0,"y":3105.5},"b2":{"x":1055.0,"y":3060.0}}}},"1576693":{"name":"Phosphoglycerate kinase","bigg_id":"PGK","reversibility":true,"label_x":1065.0,"label_y":2715.0,"gene_reaction_rule":"b2926","hist_position":{"Left":{"translation":[-1874.8145,495.55652,0.5],"rotation":[0.0,0.0,0.70710677,0.7071068],"scale":[1.0,1.0,1.0]},"Right":{"translation":[-1792.124,491.51978,10.5],"rotation":[0.0,0.0,-0.70710677,0.7071068],"scale":[1.0,1.0,1.0]}},"metabolites":[{"coefficient":-1.0,"bigg_id":"3pg_c"},{"coefficient":1.0,"bigg_id":"13dpg_c"},{"coefficient":-1.0,"bigg_id":"atp_c"},{"coefficient":1.0,"bigg_id":"adp_c"}],"segments":{"294":{"from_node_id":"1576486","to_node_id":"1576835","b1":{"x":1055.0,"y":2825.0},"b2":{"x":1055.0,"y":2790.0}},"295":{"from_node_id":"1576834","to_node_id":"1576487","b1":{"x":1055.0,"y":2650.0},"b2":{"x":1055.0,"y":2615.0}},"292":{"from_node_id":"1576836","to_node_id":"1576834","b1":null,"b2":null},"296":{"from_node_id":"1576834","to_node_id":"1576488","b1":{"x":1055.0,"y":2650.7698},"b2":{"x":1055.0,"y":2617.566}},"293":{"from_node_id":"1576485","to_node_id":"1576835","b1":{"x":1055.0,"y":2822.434},"b2":{"x":1055.0,"y":2789.2302}},"291":{"from_node_id":"1576835","to_node_id":"1576836","b1":null,"b2":null}}},"1576752":{"name":"CO2 transporter via diffusion","bigg_id":"CO2t","reversibility":true,"label_x":3631.0,"label_y":4594.0,"gene_reaction_rule":"s0001","hist_position":{"Right":{"translation":[758.876,-1386.647,0.5],"rotation":[0.0,0.0,-0.70710677,0.7071068],"scale":[1.0,1.0,1.0]}},"metabolites":[{"coefficient":-1.0,"bigg_id":"co2_e"},{"coefficient":1.0,"bigg_id":"co2_c"}],"segments":{"145":{"from_node_id":"1576967","to_node_id":"1576641","b1":{"x":3621.0,"y":4578.5},"b2":{"x":3621.0,"y":4519.0}},"144":{"from_node_id":"1576544","to_node_id":"1576967","b1":{"x":3621.0,"y":4731.5},"b2":{"x":3621.0,"y":4679.0}}}},"1576737":{"name":"Malate synthase","bigg_id":"MALS","reversibility":false,"label_x":2921.0,"label_y":3378.0,"gene_reaction_rule":"b4014 or b2976","hist_position":{"Right":{"translation":[27.746037,-148.72816,0.5],"rotation":[0.0,0.0,-0.29551998,0.95533496],"scale":[0.96000004,1.0,1.0]}},"metabolites":[{"coefficient":1.0,"bigg_id":"coa_c"},{"coefficient":1.0,"bigg_id":"h_c"},{"coefficient":1.0,"bigg_id":"mal__L_c"},{"coefficient":-1.0,"bigg_id":"accoa_c"},{"coefficient":-1.0,"bigg_id":"h2o_c"},{"coefficient":-1.0,"bigg_id":"glx_c"}],"segments":{"70":{"from_node_id":"1576532","to_node_id":"1576933","b1":{"x":3086.3665,"y":3508.4324},"b2":{"x":3021.71,"y":3464.0298}},"73":{"from_node_id":"1576932","to_node_id":"1576608","b1":{"x":2827.6748,"y":3330.4075},"b2":{"x":2791.916,"y":3305.692}},"71":{"from_node_id":"1576606","to_node_id":"1576933","b1":{"x":3043.0632,"y":3478.694},"b2":{"x":3008.719,"y":3455.1082}},"74":{"from_node_id":"1576932","to_node_id":"1576609","b1":{"x":2820.2815,"y":3325.2974},"b2":{"x":2767.2712,"y":3288.6582}},"69":{"from_node_id":"1576934","to_node_id":"1576932","b1":null,"b2":null},"68":{"from_node_id":"1576933","to_node_id":"1576934","b1":null,"b2":null},"72":{"from_node_id":"1576607","to_node_id":"1576933","b1":{"x":3067.9617,"y":3495.793},"b2":{"x":3016.1885,"y":3460.2378}},"75":{"from_node_id":"1576932","to_node_id":"1576504","b1":{"x":2810.0085,"y":3318.197},"b2":{"x":2733.0283,"y":3264.9902}}}},"1576713":{"name":"L glutamate transport via proton symport  reversible","bigg_id":"GLUt2r","reversibility":true,"label_x":4655.0,"label_y":3625.0,"gene_reaction_rule":"b4077","hist_position":{"Right":{"translation":[1670.5898,-400.53137,0.5],"rotation":[0.0,0.0,-0.004203595,-0.9999871],"scale":[0.95000005,1.0,1.0]}},"metabolites":[{"coefficient":1.0,"bigg_id":"glu__L_c"},{"coefficient":1.0,"bigg_id":"h_c"},{"coefficient":-1.0,"bigg_id":"glu__L_e"},{"coefficient":-1.0,"bigg_id":"h_e"}],"segments":{"387":{"from_node_id":"1576879","to_node_id":"1576555","b1":{"x":4528.651,"y":3635.0},"b2":{"x":4499.836,"y":3635.0}},"382":{"from_node_id":"1576880","to_node_id":"1576878","b1":null,"b2":null},"384":{"from_node_id":"1576552","to_node_id":"1576880","b1":{"x":4831.0024,"y":3635.0},"b2":{"x":4794.6006,"y":3635.0}},"386":{"from_node_id":"1576879","to_node_id":"1576554","b1":{"x":4497.048,"y":3635.0},"b2":{"x":4394.492,"y":3635.0}},"385":{"from_node_id":"1576553","to_node_id":"1576880","b1":{"x":4820.049,"y":3635.0},"b2":{"x":4791.3145,"y":3635.0}},"383":{"from_node_id":"1576878","to_node_id":"1576879","b1":null,"b2":null}}},"1576717":{"name":"H+ exchange","bigg_id":"EX_h_e","reversibility":true,"label_x":4920.259,"label_y":2195.8274,"gene_reaction_rule":"","hist_position":{"Right":{"translation":[2055.876,982.853,0.5],"rotation":[0.0,0.0,-0.70710677,0.7071068],"scale":[1.0,1.0,1.0]}},"metabolites":[{"coefficient":-1.0,"bigg_id":"h_e"}],"segments":{"394":{"from_node_id":"1576559","to_node_id":"1576887","b1":{"x":4870.4,"y":2229.15},"b2":{"x":4918.0,"y":2229.5}}}},"1576739":{"name":"Phosphotransacetylase","bigg_id":"PTAr","reversibility":true,"label_x":1725.0,"label_y":4075.0,"gene_reaction_rule":"b2297 or b2458","hist_position":{"Right":{"translation":[-1130.4574,-868.4802,0.5],"rotation":[0.0,0.0,-0.70710677,0.7071068],"scale":[1.0,1.0,1.0]}},"metabolites":[{"coefficient":-1.0,"bigg_id":"accoa_c"},{"coefficient":1.0,"bigg_id":"actp_c"},{"coefficient":-1.0,"bigg_id":"pi_c"},{"coefficient":1.0,"bigg_id":"coa_c"}],"segments":{"81":{"from_node_id":"1576936","to_node_id":"1576614","b1":{"x":1715.0,"y":4120.6606},"b2":{"x":1715.0,"y":4157.2017}},"78":{"from_node_id":"1576514","to_node_id":"1576935","b1":{"x":1715.0,"y":4005.0},"b2":{"x":1715.0,"y":4047.0}},"76":{"from_node_id":"1576935","to_node_id":"1576937","b1":null,"b2":null},"79":{"from_node_id":"1576612","to_node_id":"1576935","b1":{"x":1715.0,"y":4012.7986},"b2":{"x":1715.0,"y":4049.3396}},"80":{"from_node_id":"1576936","to_node_id":"1576613","b1":{"x":1715.0,"y":4115.5},"b2":{"x":1715.0,"y":4140.0}},"77":{"from_node_id":"1576937","to_node_id":"1576936","b1":null,"b2":null}}},"1576742":{"name":"Malic enzyme (NAD)","bigg_id":"ME1","reversibility":false,"label_x":2188.5957,"label_y":3321.4382,"gene_reaction_rule":"b1479","hist_position":{"Right":{"translation":[-1049.3055,-320.05286,0.5],"rotation":[0.0,0.0,0.22310632,0.9747938],"scale":[0.34000054,1.0,1.0]}},"metabolites":[{"coefficient":-1.0,"bigg_id":"mal__L_c"},{"coefficient":1.0,"bigg_id":"pyr_c"},{"coefficient":1.0,"bigg_id":"co2_c"},{"coefficient":-1.0,"bigg_id":"nad_c"},{"coefficient":1.0,"bigg_id":"nadh_c"}],"segments":{"92":{"from_node_id":"1576942","to_node_id":"1576943","b1":null,"b2":null},"91":{"from_node_id":"1576941","to_node_id":"1576942","b1":null,"b2":null},"94":{"from_node_id":"1576620","to_node_id":"1576941","b1":{"x":2364.037,"y":3302.9814},"b2":{"x":2326.2112,"y":3321.8945}},"93":{"from_node_id":"1576504","to_node_id":"1576941","b1":{"x":2462.1611,"y":3253.9194},"b2":{"x":2355.6484,"y":3307.1758}},"96":{"from_node_id":"1576943","to_node_id":"1576621","b1":{"x":2172.1003,"y":3398.95},"b2":{"x":2130.3342,"y":3419.8328}},"97":{"from_node_id":"1576943","to_node_id":"1576622","b1":{"x":2175.0,"y":3397.5},"b2":{"x":2140.0,"y":3415.0}},"95":{"from_node_id":"1576943","to_node_id":"1576511","b1":{"x":2020.4934,"y":3474.7534},"b2":{"x":1117.2139,"y":3870.8562}}}},"1576733":{"name":"Fructose-bisphosphate aldolase","bigg_id":"FBA","reversibility":true,"label_x":969.79425,"label_y":2031.0161,"gene_reaction_rule":"b2097 or b1773 or b2925","hist_position":{"Right":{"translation":[-1789.1038,1149.3542,10.5],"rotation":[0.0,0.0,0.70710677,-0.70710677],"scale":[1.0,1.0,1.0]},"Left":{"translation":[-1874.17,1153.1757,0.5],"rotation":[0.0,0.0,0.70710677,0.70710677],"scale":[0.6600003,1.0,1.0]}},"metabolites":[{"coefficient":1.0,"bigg_id":"dhap_c"},{"coefficient":1.0,"bigg_id":"g3p_c"},{"coefficient":-1.0,"bigg_id":"fdp_c"}],"segments":{"53":{"from_node_id":"1576926","to_node_id":"1576925","b1":null,"b2":null},"54":{"from_node_id":"1576925","to_node_id":"1576575","b1":{"x":1055.0,"y":2067.5},"b2":{"x":1055.0,"y":2120.0}},"55":{"from_node_id":"1576925","to_node_id":"1576601","b1":{"x":1055.0,"y":2082.5},"b2":{"x":929.64575,"y":2081.1414}},"475":{"from_node_id":"1576529","to_node_id":"1576926","b1":{"x":1055.0,"y":1970.4088},"b2":{"x":1055.0,"y":1974.2808}}}},"1576745":{"name":"Glutaminase","bigg_id":"GLUN","reversibility":false,"label_x":4253.777,"label_y":3866.3381,"gene_reaction_rule":"b1812 or b0485 or b1524","hist_position":{"Right":{"translation":[1316.5427,-639.27686,0.5],"rotation":[0.0,0.0,0.7055746,0.7086357],"scale":[1.0,1.0,1.0]}},"metabolites":[{"coefficient":1.0,"bigg_id":"glu__L_c"},{"coefficient":-1.0,"bigg_id":"gln__L_c"},{"coefficient":1.0,"bigg_id":"nh4_c"},{"coefficient":-1.0,"bigg_id":"h2o_c"}],"segments":{"109":{"from_node_id":"1576628","to_node_id":"1576950","b1":{"x":4247.0,"y":3916.0032},"b2":{"x":4247.0,"y":3888.701}},"112":{"from_node_id":"1576949","to_node_id":"1576554","b1":{"x":4247.0,"y":3787.5496},"b2":{"x":4247.0,"y":3723.4985}},"111":{"from_node_id":"1576949","to_node_id":"1576629","b1":{"x":4247.0,"y":3803.6504},"b2":{"x":4247.0,"y":3777.1682}},"107":{"from_node_id":"1576950","to_node_id":"1576951","b1":null,"b2":null},"108":{"from_node_id":"1576951","to_node_id":"1576949","b1":null,"b2":null},"110":{"from_node_id":"1576578","to_node_id":"1576950","b1":{"x":4247.0,"y":3985.5012},"b2":{"x":4247.0,"y":3909.5503}}}},"1577537":{"name":"L-Malate exchange","bigg_id":"EX_mal__L_e","reversibility":false,"label_x":2356.5974,"label_y":513.94995,"gene_reaction_rule":"","hist_position":{"Right":{"translation":[-252.12402,2652.353,0.5],"rotation":[0.0,0.0,-0.70710677,0.7071068],"scale":[1.0,1.0,1.0]}},"metabolites":[{"coefficient":-1.0,"bigg_id":"mal__L_e"}],"segments":{"37":{"from_node_id":"1576816","to_node_id":"1577059","b1":{"x":2610.0,"y":623.0},"b2":{"x":2610.0,"y":560.0}}}},"1576696":{"name":"NAD P  transhydrogenase","bigg_id":"THD2","reversibility":false,"label_x":3532.8918,"label_y":872.849,"gene_reaction_rule":"b1602 and b1603","hist_position":{"Right":{"translation":[591.5426,2345.895,0.5],"rotation":[0.0,0.0,0.70710677,0.70710677],"scale":[0.5700003,1.0,1.0]}},"metabolites":[{"coefficient":-2.0,"bigg_id":"h_e"},{"coefficient":-1.0,"bigg_id":"nadp_c"},{"coefficient":-1.0,"bigg_id":"nadh_c"},{"coefficient":1.0,"bigg_id":"nadph_c"},{"coefficient":2.0,"bigg_id":"h_c"},{"coefficient":1.0,"bigg_id":"nad_c"}],"segments":{"312":{"from_node_id":"1576843","to_node_id":"1576500","b1":{"x":3508.3887,"y":1061.6865},"b2":{"x":3740.4463,"y":1078.1443}},"307":{"from_node_id":"1576841","to_node_id":"1576843","b1":null,"b2":null},"310":{"from_node_id":"1576498","to_node_id":"1576842","b1":{"x":3510.0,"y":725.0},"b2":{"x":3510.0,"y":777.5}},"306":{"from_node_id":"1576842","to_node_id":"1576841","b1":null,"b2":null},"313":{"from_node_id":"1576843","to_node_id":"1576501","b1":{"x":3506.777,"y":1038.777},"b2":{"x":3624.4175,"y":1081.8176}},"311":{"from_node_id":"1576843","to_node_id":"1576499","b1":{"x":3510.0,"y":921.2842},"b2":{"x":3510.0,"y":995.28784}},"309":{"from_node_id":"1576497","to_node_id":"1576842","b1":{"x":3418.1438,"y":654.74194},"b2":{"x":3510.0,"y":750.1377}},"308":{"from_node_id":"1576496","to_node_id":"1576842","b1":{"x":3331.122,"y":580.58563},"b2":{"x":3510.0,"y":724.50665}}}},"1576706":{"name":"Isocitrate lyase","bigg_id":"ICL","reversibility":false,"label_x":3427.0,"label_y":3847.0,"gene_reaction_rule":"b4015","hist_position":{"Right":{"translation":[495.7734,-204.58069,0.5],"rotation":[0.0,0.0,0.70710677,0.70710677],"scale":[1.0,1.0,1.0]}},"metabolites":[{"coefficient":1.0,"bigg_id":"succ_c"},{"coefficient":1.0,"bigg_id":"glx_c"},{"coefficient":-1.0,"bigg_id":"icit_c"}],"segments":{"359":{"from_node_id":"1576864","to_node_id":"1576532","b1":{"x":3417.0,"y":3719.868},"b2":{"x":3417.0,"y":3612.2266}},"360":{"from_node_id":"1576864","to_node_id":"1576533","b1":{"x":3417.0,"y":3631.1492},"b2":{"x":3417.0,"y":3316.4976}},"357":{"from_node_id":"1576505","to_node_id":"1576865","b1":{"x":3413.6,"y":3958.15},"b2":{"x":3415.0,"y":3916.5}},"358":{"from_node_id":"1576865","to_node_id":"1576864","b1":null,"b2":null}}},"1576697":{"name":"Fumarase","bigg_id":"FUM","reversibility":true,"label_x":2759.0574,"label_y":3066.0,"gene_reaction_rule":"b1612 or b4122 or b1611","hist_position":{"Right":{"translation":[-152.88248,199.94724,0.5],"rotation":[0.0,0.0,-0.90341204,0.42877343],"scale":[1.0,1.0,1.0]}},"metabolites":[{"coefficient":-1.0,"bigg_id":"fum_c"},{"coefficient":-1.0,"bigg_id":"h2o_c"},{"coefficient":1.0,"bigg_id":"mal__L_c"}],"segments":{"317":{"from_node_id":"1576503","to_node_id":"1576844","b1":{"x":2775.1108,"y":2961.5818},"b2":{"x":2741.4333,"y":3003.8745}},"314":{"from_node_id":"1576844","to_node_id":"1576845","b1":null,"b2":null},"315":{"from_node_id":"1576845","to_node_id":"1576504","b1":{"x":2674.55,"y":3093.4},"b2":{"x":2652.5,"y":3134.0}},"316":{"from_node_id":"1576502","to_node_id":"1576844","b1":{"x":2758.679,"y":2982.217},"b2":{"x":2736.5037,"y":3010.0652}}}},"1576764":{"name":"Acetate reversible transport via proton symport","bigg_id":"ACt2r","reversibility":true,"label_x":1740.8676,"label_y":4638.4707,"gene_reaction_rule":"","hist_position":{"Right":{"translation":[-1131.6937,-1406.5387,0.5],"rotation":[0.0,0.0,-0.70710677,0.7071068],"scale":[1.0,1.0,1.0]}},"metabolites":[{"coefficient":-1.0,"bigg_id":"h_e"},{"coefficient":1.0,"bigg_id":"h_c"},{"coefficient":-1.0,"bigg_id":"ac_e"},{"coefficient":1.0,"bigg_id":"ac_c"}],"segments":{"197":{"from_node_id":"1576996","to_node_id":"1576652","b1":{"x":1715.0,"y":4489.4956},"b2":{"x":1715.0,"y":4450.388}},"193":{"from_node_id":"1576994","to_node_id":"1576995","b1":null,"b2":null},"196":{"from_node_id":"1576660","to_node_id":"1576994","b1":{"x":1715.0,"y":4787.6807},"b2":{"x":1715.0,"y":4760.6606}},"198":{"from_node_id":"1576996","to_node_id":"1576661","b1":{"x":1715.0,"y":4485.835},"b2":{"x":1719.7603,"y":4430.253}},"195":{"from_node_id":"1576627","to_node_id":"1576994","b1":{"x":1716.5868,"y":4779.1323},"b2":{"x":1715.0,"y":4760.0}},"194":{"from_node_id":"1576995","to_node_id":"1576996","b1":null,"b2":null}}},"1576708":{"name":"L-Glutamine exchange","bigg_id":"EX_gln__L_e","reversibility":false,"label_x":4933.3096,"label_y":4131.885,"gene_reaction_rule":"","hist_position":{"Right":{"translation":[2073.751,-925.48346,0.5],"rotation":[0.0,0.0,0.0,1.0],"scale":[1.0,1.0,1.0]}},"metabolites":[{"coefficient":-1.0,"bigg_id":"gln__L_e"}],"segments":{"365":{"from_node_id":"1576537","to_node_id":"1576868","b1":{"x":4902.7,"y":4158.0},"b2":{"x":4951.0,"y":4158.0}}}},"1576703":{"name":"Ammonia reversible transport","bigg_id":"NH4t","reversibility":true,"label_x":3999.0,"label_y":4588.0,"gene_reaction_rule":"s0001 or b0451","hist_position":{"Right":{"translation":[1126.876,-1386.147,0.5],"rotation":[0.0,0.0,-0.70710677,0.7071068],"scale":[1.0,1.0,1.0]}},"metabolites":[{"coefficient":-1.0,"bigg_id":"nh4_e"},{"coefficient":1.0,"bigg_id":"nh4_c"}],"segments":{"347":{"from_node_id":"1576526","to_node_id":"1576858","b1":{"x":3989.0,"y":4733.15},"b2":{"x":3989.0,"y":4677.5}},"348":{"from_node_id":"1576858","to_node_id":"1576527","b1":{"x":3989.0,"y":4574.45},"b2":{"x":3989.0,"y":4519.5}}}},"1576772":{"name":"Glutamate dehydrogenase (NADP)","bigg_id":"GLUDy","reversibility":true,"label_x":4025.813,"label_y":3671.957,"gene_reaction_rule":"b1761","hist_position":{"Right":{"translation":[1098.0486,-397.6302,0.5],"rotation":[0.0,0.0,0.0,1.0],"scale":[0.99,1.0,1.0]}},"metabolites":[{"coefficient":-1.0,"bigg_id":"glu__L_c"},{"coefficient":-1.0,"bigg_id":"nadp_c"},{"coefficient":1.0,"bigg_id":"nh4_c"},{"coefficient":1.0,"bigg_id":"h_c"},{"coefficient":1.0,"bigg_id":"nadph_c"},{"coefficient":1.0,"bigg_id":"akg_c"},{"coefficient":-1.0,"bigg_id":"h2o_c"}],"segments":{"235":{"from_node_id":"1576675","to_node_id":"1577016","b1":{"x":4170.3257,"y":3632.0},"b2":{"x":4133.6978,"y":3632.0}},"233":{"from_node_id":"1577016","to_node_id":"1577015","b1":null,"b2":null},"239":{"from_node_id":"1577014","to_node_id":"1576678","b1":{"x":4054.7756,"y":3632.0},"b2":{"x":4000.5854,"y":3632.0}},"238":{"from_node_id":"1577014","to_node_id":"1576677","b1":{"x":4060.9817,"y":3632.0},"b2":{"x":4021.2725,"y":3632.0}},"236":{"from_node_id":"1576554","to_node_id":"1577016","b1":{"x":4183.0,"y":3632.0},"b2":{"x":4137.5,"y":3632.0}},"241":{"from_node_id":"1577014","to_node_id":"1576679","b1":{"x":4065.6562,"y":3632.0},"b2":{"x":4036.854,"y":3632.0}},"234":{"from_node_id":"1577015","to_node_id":"1577014","b1":null,"b2":null},"237":{"from_node_id":"1576676","to_node_id":"1577016","b1":{"x":4156.8975,"y":3632.0},"b2":{"x":4129.6694,"y":3632.0}},"240":{"from_node_id":"1577014","to_node_id":"1576509","b1":{"x":4028.1943,"y":3632.0},"b2":{"x":3911.9812,"y":3632.0}}}},"1576751":{"name":"Transketolase","bigg_id":"TKT1","reversibility":true,"label_x":2185.0,"label_y":1685.0,"gene_reaction_rule":"b2935 or b2465","hist_position":{"Right":{"translation":[-682.6646,1522.0455,10.5],"rotation":[0.0,0.0,0.70710677,-0.70710677],"scale":[0.2900006,1.0,1.0]},"Left":{"translation":[-746.3946,1518.5106,0.5],"rotation":[0.0,0.0,0.70710677,0.70710677],"scale":[0.32000056,1.0,1.0]}},"metabolites":[{"coefficient":-1.0,"bigg_id":"xu5p__D_c"},{"coefficient":-1.0,"bigg_id":"r5p_c"},{"coefficient":1.0,"bigg_id":"g3p_c"},{"coefficient":1.0,"bigg_id":"s7p_c"}],"segments":{"140":{"from_node_id":"1576605","to_node_id":"1576964","b1":{"x":2171.8264,"y":1557.8079},"b2":{"x":2175.0,"y":1605.9896}},"139":{"from_node_id":"1576965","to_node_id":"1576966","b1":null,"b2":null},"141":{"from_node_id":"1576558","to_node_id":"1576964","b1":{"x":2171.8267,"y":1558.0048},"b2":{"x":2175.0,"y":1607.9528}},"142":{"from_node_id":"1576966","to_node_id":"1576546","b1":{"x":2173.4133,"y":1823.8191},"b2":{"x":2070.2734,"y":1816.322}},"143":{"from_node_id":"1576966","to_node_id":"1576545","b1":{"x":2175.0,"y":1822.2324},"b2":{"x":2297.1807,"y":1821.0824}},"138":{"from_node_id":"1576964","to_node_id":"1576965","b1":null,"b2":null}}},"1576770":{"name":"Fumarate exchange","bigg_id":"EX_fum_e","reversibility":false,"label_x":2915.0574,"label_y":529.81757,"gene_reaction_rule":"","hist_position":{"Right":{"translation":[-22.124023,2652.353,0.5],"rotation":[0.0,0.0,-0.70710677,0.7071068],"scale":[1.0,1.0,1.0]}},"metabolites":[{"coefficient":-1.0,"bigg_id":"fum_e"}],"segments":{"225":{"from_node_id":"1576657","to_node_id":"1577009","b1":{"x":2840.0,"y":623.0},"b2":{"x":2840.0,"y":560.0}}}},"1577549":{"name":"Aconitase (half-reaction B, Isocitrate hydro-lyase)","bigg_id":"ACONTb","reversibility":true,"label_x":3291.8333,"label_y":4081.3535,"gene_reaction_rule":"b0118 or b1276","hist_position":{"Right":{"translation":[435.5236,-831.8281,0.5],"rotation":[0.0,0.0,-0.9806296,0.19586977],"scale":[1.0,1.0,1.0]}},"metabolites":[{"coefficient":1.0,"bigg_id":"icit_c"},{"coefficient":-1.0,"bigg_id":"h2o_c"},{"coefficient":-1.0,"bigg_id":"acon_C_c"}],"segments":{"516":{"from_node_id":"1577104","to_node_id":"1577103","b1":{"x":3262.863,"y":4046.0562},"b2":{"x":3260.814,"y":4046.2227}},"513":{"from_node_id":"1577106","to_node_id":"1577105","b1":null,"b2":null},"515":{"from_node_id":"1577106","to_node_id":"1576505","b1":{"x":3344.1052,"y":4014.8025},"b2":{"x":3345.4226,"y":4013.192}},"512":{"from_node_id":"1577104","to_node_id":"1577105","b1":null,"b2":null},"514":{"from_node_id":"1577104","to_node_id":"1577102","b1":{"x":3261.3542,"y":4044.3608},"b2":{"x":3266.0227,"y":3991.549}}}},"1576760":{"name":"Ammonia exchange","bigg_id":"EX_nh4_e","reversibility":true,"label_x":4001.0,"label_y":4908.0,"gene_reaction_rule":"","hist_position":{"Right":{"translation":[1127.876,-1625.147,0.5],"rotation":[0.0,0.0,-0.70710677,0.7071068],"scale":[1.0,1.0,1.0]}},"metabolites":[{"coefficient":-1.0,"bigg_id":"nh4_e"}],"segments":{"175":{"from_node_id":"1576526","to_node_id":"1576985","b1":{"x":3989.3,"y":4781.15},"b2":{"x":3990.0,"y":4837.5}}}},"1576754":{"name":"Phosphoenolpyruvate synthase","bigg_id":"PPS","reversibility":false,"label_x":741.8604,"label_y":3669.9087,"gene_reaction_rule":"b1702","hist_position":{"Right":{"translation":[-2030.4573,-428.75806,0.5],"rotation":[0.0,0.0,-0.70710677,0.7071068],"scale":[1.0,1.0,1.0]}},"metabolites":[{"coefficient":-1.0,"bigg_id":"pyr_c"},{"coefficient":-1.0,"bigg_id":"atp_c"},{"coefficient":1.0,"bigg_id":"amp_c"},{"coefficient":1.0,"bigg_id":"pep_c"},{"coefficient":2.0,"bigg_id":"h_c"},{"coefficient":1.0,"bigg_id":"pi_c"},{"coefficient":-1.0,"bigg_id":"h2o_c"}],"segments":{"153":{"from_node_id":"1576971","to_node_id":"1576517","b1":{"x":835.0,"y":3485.0593},"b2":{"x":835.0,"y":3391.8647}},"156":{"from_node_id":"1576971","to_node_id":"1576646","b1":{"x":835.0,"y":3503.7869},"b2":{"x":835.0,"y":3454.2893}},"154":{"from_node_id":"1576971","to_node_id":"1576644","b1":{"x":835.0,"y":3508.2295},"b2":{"x":835.0,"y":3469.0984}},"150":{"from_node_id":"1576642","to_node_id":"1576970","b1":{"x":835.0,"y":3860.9016},"b2":{"x":835.0,"y":3821.7705}},"148":{"from_node_id":"1576970","to_node_id":"1576972","b1":null,"b2":null},"155":{"from_node_id":"1576971","to_node_id":"1576645","b1":{"x":835.0,"y":3510.0},"b2":{"x":835.0,"y":3475.0}},"151":{"from_node_id":"1576511","to_node_id":"1576970","b1":{"x":835.0,"y":3935.384},"b2":{"x":835.0,"y":3844.1152}},"152":{"from_node_id":"1576643","to_node_id":"1576970","b1":{"x":835.0,"y":3855.0},"b2":{"x":835.0,"y":3820.0}},"149":{"from_node_id":"1576972","to_node_id":"1576971","b1":null,"b2":null}}},"1576731":{"name":"Phosphate reversible transport via symport","bigg_id":"PIt2r","reversibility":true,"label_x":2916.975,"label_y":4649.3384,"gene_reaction_rule":"b2987 or b3493","hist_position":{"Right":{"translation":[3.3759766,-1403.8135,0.5],"rotation":[0.0,0.0,-0.70710677,0.7071068],"scale":[1.0,1.0,1.0]}},"metabolites":[{"coefficient":-1.0,"bigg_id":"h_e"},{"coefficient":1.0,"bigg_id":"h_c"},{"coefficient":1.0,"bigg_id":"pi_c"},{"coefficient":-1.0,"bigg_id":"pi_e"}],"segments":{"466":{"from_node_id":"1576595","to_node_id":"1576921","b1":{"x":2880.0,"y":4775.936},"b2":{"x":2880.0,"y":4740.281}},"468":{"from_node_id":"1576919","to_node_id":"1576597","b1":{"x":2880.0,"y":4506.5},"b2":{"x":2880.0,"y":4475.0}},"464":{"from_node_id":"1576920","to_node_id":"1576919","b1":null,"b2":null},"467":{"from_node_id":"1576919","to_node_id":"1576596","b1":{"x":2880.0,"y":4503.4365},"b2":{"x":2880.0,"y":4464.789}},"465":{"from_node_id":"1576594","to_node_id":"1576921","b1":{"x":2880.0,"y":4782.0},"b2":{"x":2880.0,"y":4742.1}},"463":{"from_node_id":"1576921","to_node_id":"1576920","b1":null,"b2":null}}},"1576756":{"name":"ETOHt2r","bigg_id":"ETOHt2r","reversibility":true,"label_x":2530.628,"label_y":4611.4043,"gene_reaction_rule":"","hist_position":{"Right":{"translation":[-405.374,-1354.1968,0.5],"rotation":[0.0,0.0,0.70651925,0.7076938],"scale":[1.0,1.0,1.0]}},"metabolites":[{"coefficient":-1.0,"bigg_id":"h_e"},{"coefficient":1.0,"bigg_id":"etoh_c"},{"coefficient":-1.0,"bigg_id":"etoh_e"},{"coefficient":1.0,"bigg_id":"h_c"}],"segments":{"163":{"from_node_id":"1576975","to_node_id":"1576650","b1":{"x":2500.0,"y":4414.3394},"b2":{"x":2500.0,"y":4377.7983}},"162":{"from_node_id":"1576649","to_node_id":"1576977","b1":{"x":2500.0,"y":4780.0},"b2":{"x":2500.0,"y":4745.0}},"159":{"from_node_id":"1576977","to_node_id":"1576976","b1":null,"b2":null},"164":{"from_node_id":"1576975","to_node_id":"1576829","b1":{"x":2500.0,"y":4399.6997},"b2":{"x":2500.0,"y":4328.9985}},"161":{"from_node_id":"1576648","to_node_id":"1576977","b1":{"x":2500.0,"y":4782.2017},"b2":{"x":2500.0,"y":4745.6606}},"160":{"from_node_id":"1576976","to_node_id":"1576975","b1":null,"b2":null}}},"1576721":{"name":"Phosphofructokinase","bigg_id":"PFK","reversibility":false,"label_x":1065.0,"label_y":1725.0,"gene_reaction_rule":"b3916 or b1723","hist_position":{"Left":{"translation":[-1875.9656,1478.6595,0.5],"rotation":[0.0,0.0,0.70710677,0.7071068],"scale":[0.84000015,1.0,1.0]},"Right":{"translation":[-1787.8383,1468.4244,10.5],"rotation":[0.0,0.0,-0.70710677,0.7071068],"scale":[1.0,1.0,1.0]}},"metabolites":[{"coefficient":1.0,"bigg_id":"h_c"},{"coefficient":1.0,"bigg_id":"adp_c"},{"coefficient":-1.0,"bigg_id":"f6p_c"},{"coefficient":-1.0,"bigg_id":"atp_c"},{"coefficient":1.0,"bigg_id":"fdp_c"}],"segments":{"409":{"from_node_id":"1576892","to_node_id":"1576529","b1":{"x":1055.0,"y":1797.5},"b2":{"x":1055.0,"y":1850.0}},"407":{"from_node_id":"1576572","to_node_id":"1576893","b1":{"x":1055.0,"y":1639.6885},"b2":{"x":1055.0,"y":1674.9065}},"410":{"from_node_id":"1576892","to_node_id":"1576574","b1":{"x":1055.0,"y":1793.0624},"b2":{"x":1055.0,"y":1835.208}},"404":{"from_node_id":"1576893","to_node_id":"1576891","b1":null,"b2":null},"406":{"from_node_id":"1576525","to_node_id":"1576893","b1":{"x":1055.0,"y":1617.5},"b2":{"x":1055.0,"y":1668.25}},"405":{"from_node_id":"1576891","to_node_id":"1576892","b1":null,"b2":null},"408":{"from_node_id":"1576892","to_node_id":"1576573","b1":{"x":1055.0,"y":1789.2302},"b2":{"x":1055.0,"y":1822.4342}}}},"1577540":{"name":"NADH dehydrogenase (ubiquinone-8 & 3 protons)","bigg_id":"NADH16","reversibility":false,"label_x":4589.7554,"label_y":2624.4604,"gene_reaction_rule":"b2276 and b2277 and b2278 and b2279 and b2280 and b2281 and b2282 and b2283 and b2284 and b2285 and b2286 and b2287 and b2288","hist_position":{"Right":{"translation":[1761.9955,682.43317,0.5],"rotation":[0.0,0.0,-0.6392872,0.7689681],"scale":[1.0,1.0,1.0]}},"metabolites":[{"coefficient":3.0,"bigg_id":"h_e"},{"coefficient":-1.0,"bigg_id":"q8_c"},{"coefficient":-1.0,"bigg_id":"nadh_c"},{"coefficient":1.0,"bigg_id":"q8h2_c"},{"coefficient":-4.0,"bigg_id":"h_c"},{"coefficient":1.0,"bigg_id":"nad_c"}],"segments":{"42":{"from_node_id":"1576827","to_node_id":"1577061","b1":{"x":4458.799,"y":2567.302},"b2":{"x":4595.729,"y":2570.0}},"45":{"from_node_id":"1577063","to_node_id":"1576809","b1":{"x":4798.6357,"y":2570.0002},"b2":{"x":4928.0996,"y":2655.41}},"41":{"from_node_id":"1576820","to_node_id":"1577061","b1":{"x":4470.0,"y":2570.0},"b2":{"x":4582.0,"y":2570.0}},"44":{"from_node_id":"1577063","to_node_id":"1576808","b1":{"x":4766.4536,"y":2568.3884},"b2":{"x":4780.0,"y":2570.0}},"43":{"from_node_id":"1576539","to_node_id":"1577061","b1":{"x":4706.3423,"y":2375.007},"b2":{"x":4542.514,"y":2570.0}},"39":{"from_node_id":"1577061","to_node_id":"1577062","b1":null,"b2":null},"46":{"from_node_id":"1577063","to_node_id":"1576542","b1":{"x":4800.0537,"y":2571.6116},"b2":{"x":4630.9385,"y":2507.1511}},"40":{"from_node_id":"1577062","to_node_id":"1577063","b1":null,"b2":null}}},"1576755":{"name":"D-Glucose exchange","bigg_id":"EX_glc__D_e","reversibility":true,"label_x":1082.5206,"label_y":598.4705,"gene_reaction_rule":"","hist_position":{"Right":{"translation":[-1806.2644,2588.1465,0.5],"rotation":[0.0,0.0,-0.70710677,0.7071068],"scale":[1.0,1.0,1.0]}},"metabolites":[{"coefficient":-1.0,"bigg_id":"glc__D_e"}],"segments":{"157":{"from_node_id":"1576647","to_node_id":"1576974","b1":{"x":1055.0662,"y":625.46326},"b2":{"x":1056.653,"y":623.41327}}}},"1576749":{"name":"H2O transport via diffusion","bigg_id":"H2Ot","reversibility":true,"label_x":3267.0,"label_y":4604.0,"gene_reaction_rule":"b0875 or s0001","hist_position":{"Right":{"translation":[394.87598,-1391.647,0.5],"rotation":[0.0,0.0,-0.70710677,0.7071068],"scale":[1.0,1.0,1.0]}},"metabolites":[{"coefficient":1.0,"bigg_id":"h2o_c"},{"coefficient":-1.0,"bigg_id":"h2o_e"}],"segments":{"135":{"from_node_id":"1576961","to_node_id":"1576640","b1":{"x":3257.0,"y":4587.0},"b2":{"x":3257.0,"y":4524.0}},"134":{"from_node_id":"1576639","to_node_id":"1576961","b1":{"x":3257.0,"y":4733.0},"b2":{"x":3257.0,"y":4684.0}}}},"1576776":{"name":"Malic enzyme (NADP)","bigg_id":"ME2","reversibility":false,"label_x":2281.1072,"label_y":3432.3633,"gene_reaction_rule":"b2463","hist_position":{"Right":{"translation":[-1067.7258,-396.12708,0.5],"rotation":[0.0,0.0,-0.96266854,0.27068287],"scale":[1.0,1.0,1.0]}},"metabolites":[{"coefficient":1.0,"bigg_id":"pyr_c"},{"coefficient":-1.0,"bigg_id":"mal__L_c"},{"coefficient":1.0,"bigg_id":"co2_c"},{"coefficient":-1.0,"bigg_id":"nadp_c"},{"coefficient":1.0,"bigg_id":"nadph_c"}],"segments":{"264":{"from_node_id":"1577028","to_node_id":"1577026","b1":null,"b2":null},"266":{"from_node_id":"1576690","to_node_id":"1577028","b1":{"x":2361.628,"y":3329.0232},"b2":{"x":2325.4883,"y":3350.707}},"265":{"from_node_id":"1577026","to_node_id":"1577027","b1":null,"b2":null},"269":{"from_node_id":"1577027","to_node_id":"1576511","b1":{"x":2048.0056,"y":3495.9973},"b2":{"x":1164.3092,"y":3895.0027}},"268":{"from_node_id":"1577027","to_node_id":"1576691","b1":{"x":2205.55,"y":3417.2249},"b2":{"x":2171.8337,"y":3434.0833}},"267":{"from_node_id":"1576504","to_node_id":"1577028","b1":{"x":2461.5515,"y":3269.069},"b2":{"x":2355.4653,"y":3332.7207}},"270":{"from_node_id":"1577027","to_node_id":"1576692","b1":{"x":2202.3535,"y":3418.8232},"b2":{"x":2161.1782,"y":3439.411}}}},"1576729":{"name":"O2 exchange","bigg_id":"EX_o2_e","reversibility":true,"label_x":4894.59,"label_y":1633.8849,"gene_reaction_rule":"","hist_position":{"Right":{"translation":[2047.876,1552.353,0.5],"rotation":[0.0,0.0,-0.70710677,0.7071068],"scale":[1.0,1.0,1.0]}},"metabolites":[{"coefficient":-1.0,"bigg_id":"o2_e"}],"segments":{"454":{"from_node_id":"1576494","to_node_id":"1576914","b1":{"x":4868.0,"y":1660.0},"b2":{"x":4910.0,"y":1660.0}}}},"1576727":{"name":"2-Oxogluterate dehydrogenase","bigg_id":"AKGDH","reversibility":false,"label_x":3793.0,"label_y":3392.0,"gene_reaction_rule":"b0116 and b0726 and b0727","hist_position":{"Right":{"translation":[908.8135,-190.52197,0.5],"rotation":[0.0,0.0,-0.70710677,0.7071068],"scale":[1.0,1.0,1.0]}},"metabolites":[{"coefficient":1.0,"bigg_id":"nadh_c"},{"coefficient":-1.0,"bigg_id":"coa_c"},{"coefficient":-1.0,"bigg_id":"nad_c"},{"coefficient":1.0,"bigg_id":"co2_c"},{"coefficient":1.0,"bigg_id":"succoa_c"},{"coefficient":-1.0,"bigg_id":"akg_c"}],"segments":{"445":{"from_node_id":"1576910","to_node_id":"1576570","b1":{"x":3773.9402,"y":3308.8137},"b2":{"x":3769.134,"y":3259.3787}},"440":{"from_node_id":"1576908","to_node_id":"1576909","b1":null,"b2":null},"442":{"from_node_id":"1576509","to_node_id":"1576908","b1":{"x":3777.1006,"y":3555.3845},"b2":{"x":3779.1301,"y":3502.6155}},"444":{"from_node_id":"1576586","to_node_id":"1576908","b1":{"x":3777.623,"y":3541.8008},"b2":{"x":3779.2869,"y":3498.5403}},"446":{"from_node_id":"1576910","to_node_id":"1576587","b1":{"x":3774.4612,"y":3314.1711},"b2":{"x":3770.8704,"y":3277.237}},"443":{"from_node_id":"1576585","to_node_id":"1576908","b1":{"x":3778.0889,"y":3529.6926},"b2":{"x":3779.4265,"y":3494.9077}},"441":{"from_node_id":"1576909","to_node_id":"1576910","b1":null,"b2":null},"447":{"from_node_id":"1576910","to_node_id":"1576588","b1":{"x":3774.4539,"y":3314.0981},"b2":{"x":3770.8467,"y":3276.9934}}}},"1576715":{"name":"Pyruvate exchange","bigg_id":"EX_pyr_e","reversibility":false,"label_x":96.76921,"label_y":3904.8513,"gene_reaction_rule":"","hist_position":{"Right":{"translation":[-2688.971,-714.522,0.5],"rotation":[0.0,0.0,0.010397937,-0.99994487],"scale":[0.9000001,1.0,1.0]}},"metabolites":[{"coefficient":-1.0,"bigg_id":"pyr_e"}],"segments":{"390":{"from_node_id":"1576557","to_node_id":"1576884","b1":{"x":257.0,"y":3945.0},"b2":{"x":215.0,"y":3945.0}}}},"1576748":{"name":"Malate dehydrogenase","bigg_id":"MDH","reversibility":true,"label_x":2587.0,"label_y":3394.0,"gene_reaction_rule":"b3236","hist_position":{"Right":{"translation":[-254.91461,-216.64156,0.5],"rotation":[0.0,0.0,-0.68145174,0.7318631],"scale":[1.0,1.0,1.0]}},"metabolites":[{"coefficient":-1.0,"bigg_id":"mal__L_c"},{"coefficient":1.0,"bigg_id":"h_c"},{"coefficient":1.0,"bigg_id":"oaa_c"},{"coefficient":-1.0,"bigg_id":"nad_c"},{"coefficient":1.0,"bigg_id":"nadh_c"}],"segments":{"132":{"from_node_id":"1576958","to_node_id":"1576638","b1":{"x":2578.2832,"y":3470.7249},"b2":{"x":2578.9438,"y":3505.0828}},"127":{"from_node_id":"1576960","to_node_id":"1576959","b1":null,"b2":null},"130":{"from_node_id":"1576636","to_node_id":"1576960","b1":{"x":2585.691,"y":3294.4958},"b2":{"x":2583.1072,"y":3327.0488}},"133":{"from_node_id":"1576958","to_node_id":"1576521","b1":{"x":2578.8074,"y":3497.9883},"b2":{"x":2580.6917,"y":3595.9607}},"129":{"from_node_id":"1576504","to_node_id":"1576960","b1":{"x":2588.0928,"y":3264.2317},"b2":{"x":2583.828,"y":3317.9695}},"128":{"from_node_id":"1576959","to_node_id":"1576958","b1":null,"b2":null},"131":{"from_node_id":"1576958","to_node_id":"1576637","b1":{"x":2578.4744,"y":3480.6636},"b2":{"x":2579.581,"y":3538.2117}}}},"1576762":{"name":"Phosphate exchange","bigg_id":"EX_pi_e","reversibility":true,"label_x":2902.694,"label_y":4926.215,"gene_reaction_rule":"","hist_position":{"Right":{"translation":[17.875977,-1669.7007,0.5],"rotation":[0.0,0.0,-0.70710677,0.7071068],"scale":[1.0,1.0,1.0]}},"metabolites":[{"coefficient":-1.0,"bigg_id":"pi_e"}],"segments":{"185":{"from_node_id":"1576594","to_node_id":"1576989","b1":{"x":2879.9998,"y":4896.2666},"b2":{"x":2880.0,"y":4909.822}}}}},"nodes":{"1576808":{"node_type":"metabolite","x":4850.0,"y":2570.0,"label_x":4874.173,"label_y":2601.2805,"name":"H+","bigg_id":"h_e","node_is_primary":false},"1576853":{"node_type":"multimarker","x":1493.0,"y":3519.0},"1577061":{"node_type":"multimarker","x":4630.0,"y":2570.0},"1576813":{"node_type":"metabolite","x":2392.0,"y":3980.0,"label_x":2406.0,"label_y":3965.0,"name":"H+","bigg_id":"h_c","node_is_primary":false},"1576892":{"node_type":"multimarker","x":1055.0,"y":1775.0},"1577047":{"node_type":"midmarker","x":1460.0,"y":4432.0},"1577017":{"node_type":"multimarker","x":4705.0,"y":1150.0},"1576914":{"node_type":"midmarker","x":4970.0,"y":1660.0},"1576577":{"node_type":"metabolite","x":4440.0,"y":3805.0,"label_x":4477.0,"label_y":3811.0,"name":"Ammonium","bigg_id":"nh4_c","node_is_primary":false},"1576918":{"node_type":"multimarker","x":1335.0,"y":3503.0},"1577021":{"node_type":"multimarker","x":2840.0,"y":3918.0},"1576589":{"node_type":"metabolite","x":1165.0,"y":4045.0,"label_x":1165.0,"label_y":4065.0,"name":"Coenzyme A","bigg_id":"coa_c","node_is_primary":false},"1577082":{"node_type":"metabolite","x":5403.0186,"y":4418.716,"label_x":5390.7686,"label_y":4391.747,"name":"Alpha-D-Ribose 5-phosphate","bigg_id":"r5p_c","node_is_primary":false},"1576692":{"node_type":"metabolite","x":2200.0,"y":3540.0,"label_x":2220.0,"label_y":3550.0,"name":"Nicotinamide adenine dinucleotide phosphate - reduced","bigg_id":"nadph_c","node_is_primary":false},"1576569":{"node_type":"metabolite","x":3794.0,"y":3051.0,"label_x":3814.0,"label_y":3051.0,"name":"Phosphate","bigg_id":"pi_c","node_is_primary":false},"1576898":{"node_type":"multimarker","x":1405.0,"y":1735.0},"1577079":{"node_type":"metabolite","x":5512.265,"y":4517.5845,"label_x":5534.871,"label_y":4508.572,"name":"Glyceraldehyde 3-phosphate","bigg_id":"g3p_c","node_is_primary":false},"1576900":{"node_type":"midmarker","x":4364.0,"y":3869.0},"1576668":{"node_type":"metabolite","x":1687.0,"y":1160.0,"label_x":1687.0,"label_y":1140.0,"name":"H+","bigg_id":"h_c","node_is_primary":false},"1576665":{"node_type":"metabolite","x":4461.381,"y":2763.554,"label_x":4389.424,"label_y":2763.9424,"name":"H+","bigg_id":"h_c","node_is_primary":false},"1576581":{"node_type":"metabolite","x":4434.0,"y":4054.0,"label_x":4454.0,"label_y":4054.0,"name":"Phosphate","bigg_id":"pi_c","node_is_primary":false},"1577103":{"node_type":"metabolite","x":3197.464,"y":4053.2847,"label_x":3156.1555,"label_y":4098.0264,"name":"Cis-Aconitate","bigg_id":"acon_C_c","node_is_primary":true},"1576876":{"node_type":"midmarker","x":1055.0,"y":3705.0},"1576544":{"node_type":"metabolite","x":3621.0,"y":4754.0,"label_x":3651.0,"label_y":4754.0,"name":"CO2","bigg_id":"co2_e","node_is_primary":true},"1577084":{"node_type":"metabolite","x":5087.0713,"y":4498.6187,"label_x":5052.6396,"label_y":4477.9873,"name":"D-Fructose 6-phosphate","bigg_id":"f6p_c","node_is_primary":false},"1577001":{"node_type":"multimarker","x":4770.0,"y":2846.0},"1577096":{"node_type":"metabolite","x":5028.7144,"y":4864.8184,"label_x":4968.0845,"label_y":4902.362,"name":"Nicotinamide adenine dinucleotide phosphate","bigg_id":"nadp_c","node_is_primary":false},"1576513":{"node_type":"metabolite","x":1605.0,"y":3855.0,"label_x":1595.0,"label_y":3835.0,"name":"CO2","bigg_id":"co2_c","node_is_primary":false},"1576685":{"node_type":"metabolite","x":2971.0,"y":3986.0,"label_x":2972.653,"label_y":3943.1826,"name":"Citrate","bigg_id":"cit_c","node_is_primary":true},"1576863":{"node_type":"midmarker","x":5025.0,"y":2880.0},"1577065":{"node_type":"midmarker","x":3129.0,"y":2819.0},"1576617":{"node_type":"metabolite","x":4285.0,"y":4258.0,"label_x":4268.885,"label_y":4287.669,"name":"Phosphate","bigg_id":"pi_c","node_is_primary":false},"1576590":{"node_type":"metabolite","x":1460.0,"y":4095.0,"label_x":1495.2307,"label_y":4083.959,"name":"Formate","bigg_id":"for_c","node_is_primary":true},"1576588":{"node_type":"metabolite","x":3820.0,"y":3233.0,"label_x":3846.0,"label_y":3233.0,"name":"Nicotinamide adenine dinucleotide - reduced","bigg_id":"nadh_c","node_is_primary":false},"1576508":{"node_type":"metabolite","x":3620.0,"y":3710.0,"label_x":3539.82,"label_y":3711.6116,"name":"CO2","bigg_id":"co2_c","node_is_primary":false},"1576851":{"node_type":"multimarker","x":1555.0,"y":3945.0},"1576494":{"node_type":"metabolite","x":4850.0,"y":1660.0,"label_x":4840.331,"label_y":1702.8921,"name":"O2","bigg_id":"o2_e","node_is_primary":true},"1576615":{"node_type":"metabolite","x":4535.0,"y":4258.0,"label_x":4552.7266,"label_y":4269.943,"name":"ATP","bigg_id":"atp_c","node_is_primary":false},"1576917":{"node_type":"multimarker","x":1485.0,"y":3554.0},"1576660":{"node_type":"metabolite","x":1815.0,"y":4775.0,"label_x":1835.0,"label_y":4775.0,"name":"H+","bigg_id":"h_e","node_is_primary":false},"1576848":{"node_type":"multimarker","x":3663.0,"y":3781.0},"1576844":{"node_type":"multimarker","x":2727.0,"y":3022.0},"1576855":{"node_type":"multimarker","x":1055.0,"y":3265.0},"1576594":{"node_type":"metabolite","x":2880.0,"y":4839.0,"label_x":2910.0,"label_y":4839.0,"name":"Phosphate","bigg_id":"pi_e","node_is_primary":true},"1577085":{"node_type":"metabolite","x":4988.0586,"y":4509.181,"label_x":4962.0767,"label_y":4488.55,"name":"Pyruvate","bigg_id":"pyr_c","node_is_primary":false},"1576936":{"node_type":"multimarker","x":1715.0,"y":4105.0},"1576641":{"node_type":"metabolite","x":3621.0,"y":4434.0,"label_x":3651.0,"label_y":4434.0,"name":"CO2","bigg_id":"co2_c","node_is_primary":true},"1576927":{"node_type":"midmarker","x":955.0,"y":2195.0},"1576860":{"node_type":"multimarker","x":835.0,"y":1665.0},"1576888":{"node_type":"midmarker","x":3631.0,"y":3020.0},"1577059":{"node_type":"midmarker","x":2610.0,"y":470.0},"1576618":{"node_type":"metabolite","x":4385.0,"y":4258.0,"label_x":4381.777,"label_y":4290.892,"name":"ADP","bigg_id":"adp_c","node_is_primary":false},"1576525":{"node_type":"metabolite","x":1055.0,"y":1545.0,"label_x":1075.0,"label_y":1525.0,"name":"D-Fructose 6-phosphate","bigg_id":"f6p_c","node_is_primary":true},"1577087":{"node_type":"metabolite","x":5208.852,"y":4931.9473,"label_x":5175.4883,"label_y":4975.333,"name":"Coenzyme A","bigg_id":"coa_c","node_is_primary":false},"1576861":{"node_type":"multimarker","x":835.0,"y":1765.0},"1576867":{"node_type":"multimarker","x":4145.0,"y":1200.0},"1577099":{"node_type":"multimarker","x":3055.624,"y":4023.6458},"1576686":{"node_type":"metabolite","x":2806.0,"y":4091.0,"label_x":2786.8264,"label_y":4132.215,"name":"Coenzyme A","bigg_id":"coa_c","node_is_primary":false},"1577069":{"node_type":"multimarker","x":1053.4132,"y":4506.7354},"1576637":{"node_type":"metabolite","x":2680.0,"y":3585.0,"label_x":2710.0,"label_y":3590.0,"name":"Nicotinamide adenine dinucleotide - reduced","bigg_id":"nadh_c","node_is_primary":false},"1577071":{"node_type":"metabolite","x":1095.0,"y":4750.982,"label_x":1125.0,"label_y":4760.982,"name":"H+","bigg_id":"h_e","node_is_primary":false},"1576612":{"node_type":"metabolite","x":1815.0,"y":4035.0,"label_x":1835.0,"label_y":4035.0,"name":"Phosphate","bigg_id":"pi_c","node_is_primary":false},"1576650":{"node_type":"metabolite","x":2600.0,"y":4400.0,"label_x":2620.0,"label_y":4400.0,"name":"H+","bigg_id":"h_c","node_is_primary":false},"1577024":{"node_type":"multimarker","x":645.0,"y":3945.0},"1576669":{"node_type":"metabolite","x":1145.0,"y":2265.0,"label_x":1165.0,"label_y":2265.0,"name":"Nicotinamide adenine dinucleotide","bigg_id":"nad_c","node_is_primary":false},"1577048":{"node_type":"multimarker","x":3080.0,"y":2600.0},"1576953":{"node_type":"midmarker","x":4215.0,"y":1260.0},"1576554":{"node_type":"metabolite","x":4248.0,"y":3632.0,"label_x":4221.216,"label_y":3601.0,"name":"L-Glutamate","bigg_id":"glu__L_c","node_is_primary":true},"1576991":{"node_type":"multimarker","x":2840.0,"y":730.0},"1576832":{"node_type":"metabolite","x":1950.0,"y":3860.0,"label_x":1950.0,"label_y":3840.0,"name":"H+","bigg_id":"h_c","node_is_primary":false},"1576681":{"node_type":"metabolite","x":4495.0,"y":1330.0,"label_x":4459.547,"label_y":1293.597,"name":"Phosphate","bigg_id":"pi_c","node_is_primary":false},"1577086":{"node_type":"metabolite","x":4893.271,"y":4529.2505,"label_x":4860.9517,"label_y":4501.225,"name":"Nicotinamide adenine dinucleotide","bigg_id":"nad_c","node_is_primary":false},"1576552":{"node_type":"metabolite","x":4883.0,"y":3634.0,"label_x":4883.0,"label_y":3604.0,"name":"L-Glutamate","bigg_id":"glu__L_e","node_is_primary":true},"1576646":{"node_type":"metabolite","x":735.0,"y":3425.0,"label_x":684.8515,"label_y":3409.1323,"name":"Phosphate","bigg_id":"pi_c","node_is_primary":false},"1576931":{"node_type":"midmarker","x":2305.0,"y":1425.0},"1576573":{"node_type":"metabolite","x":1145.0,"y":1805.0,"label_x":1165.0,"label_y":1805.0,"name":"ADP","bigg_id":"adp_c","node_is_primary":false},"1576933":{"node_type":"multimarker","x":2994.0,"y":3445.0},"1576889":{"node_type":"multimarker","x":3588.0,"y":2976.0},"1576895":{"node_type":"midmarker","x":5015.0,"y":3636.0},"1576683":{"node_type":"metabolite","x":4482.7266,"y":1030.0,"label_x":4482.7266,"label_y":1010.0,"name":"H2O","bigg_id":"h2o_c","node_is_primary":false},"1576491":{"node_type":"metabolite","x":2007.0,"y":1165.0,"label_x":2007.0,"label_y":1145.0,"name":"CO2","bigg_id":"co2_c","node_is_primary":false},"1576534":{"node_type":"metabolite","x":4215.0,"y":1040.0,"label_x":4215.0,"label_y":1010.0,"name":"ATP","bigg_id":"atp_c","node_is_primary":true},"1576982":{"node_type":"midmarker","x":1715.0,"y":4275.0},"1576919":{"node_type":"multimarker","x":2880.0,"y":4520.0},"1576841":{"node_type":"midmarker","x":3510.0,"y":820.0},"1577009":{"node_type":"midmarker","x":2840.0,"y":470.0},"1576632":{"node_type":"metabolite","x":4285.0,"y":1380.0,"label_x":4305.0,"label_y":1380.0,"name":"H+","bigg_id":"h_c","node_is_primary":false},"1576658":{"node_type":"metabolite","x":2940.0,"y":700.0,"label_x":2962.2146,"label_y":718.4132,"name":"H+","bigg_id":"h_e","node_is_primary":false},"1577043":{"node_type":"multimarker","x":2342.0,"y":4071.0},"1577000":{"node_type":"midmarker","x":4667.0,"y":2846.0},"1576523":{"node_type":"metabolite","x":965.0,"y":3325.0,"label_x":886.2898,"label_y":3307.9587,"name":"H2O","bigg_id":"h2o_c","node_is_primary":false},"1576925":{"node_type":"multimarker","x":1055.0,"y":2045.0},"1576944":{"node_type":"multimarker","x":1327.0,"y":1265.0},"1576596":{"node_type":"metabolite","x":2793.0,"y":4452.0,"label_x":2754.1323,"label_y":4426.612,"name":"H+","bigg_id":"h_c","node_is_primary":false},"1576648":{"node_type":"metabolite","x":2600.0,"y":4760.0,"label_x":2620.0,"label_y":4760.0,"name":"H+","bigg_id":"h_e","node_is_primary":false},"1577052":{"node_type":"midmarker","x":640.0,"y":1361.5867},"1576511":{"node_type":"metabolite","x":1055.0,"y":3945.0,"label_x":1025.0,"label_y":3965.0,"name":"Pyruvate","bigg_id":"pyr_c","node_is_primary":true},"1576887":{"node_type":"midmarker","x":4986.0,"y":2230.0},"1576553":{"node_type":"metabolite","x":4825.0,"y":3703.0,"label_x":4857.2305,"label_y":3723.0,"name":"H+","bigg_id":"h_e","node_is_primary":false},"1577054":{"node_type":"midmarker","x":182.0,"y":1360.0},"1576850":{"node_type":"midmarker","x":1495.0,"y":3945.0},"1576987":{"node_type":"multimarker","x":4116.0,"y":3848.0},"1577106":{"node_type":"multimarker","x":3331.3035,"y":4020.0757},"1577105":{"node_type":"midmarker","x":3312.8958,"y":4027.8962},"1576487":{"node_type":"metabolite","x":1055.0,"y":2565.0,"label_x":1085.0,"label_y":2565.0,"name":"3-Phospho-D-glyceroyl phosphate","bigg_id":"13dpg_c","node_is_primary":true},"1576645":{"node_type":"metabolite","x":735.0,"y":3525.0,"label_x":640.4222,"label_y":3545.628,"name":"AMP","bigg_id":"amp_c","node_is_primary":false},"1576814":{"node_type":"metabolite","x":3210.0,"y":2730.0,"label_x":3228.0823,"label_y":2736.3472,"name":"Ubiquinone-8","bigg_id":"q8_c","node_is_primary":false},"1576558":{"node_type":"metabolite","x":1945.0,"y":1555.0,"label_x":1944.7603,"label_y":1599.5205,"name":"D-Xylulose 5-phosphate","bigg_id":"xu5p__D_c","node_is_primary":true},"1576820":{"node_type":"metabolite","x":4310.0,"y":2570.0,"label_x":4273.547,"label_y":2604.669,"name":"H+","bigg_id":"h_c","node_is_primary":false},"1577026":{"node_type":"midmarker","x":2260.0,"y":3390.0},"1577075":{"node_type":"midmarker","x":5334.052,"y":4737.482},"1576901":{"node_type":"multimarker","x":4364.0,"y":3849.0},"1576559":{"node_type":"metabolite","x":4850.0,"y":2229.0,"label_x":4867.7266,"label_y":2273.5037,"name":"H+","bigg_id":"h_e","node_is_primary":true},"1576578":{"node_type":"metabolite","x":4246.0,"y":4094.0,"label_x":4245.0,"label_y":4130.0,"name":"L-Glutamine","bigg_id":"gln__L_c","node_is_primary":true},"1576549":{"node_type":"metabolite","x":965.0,"y":3625.0,"label_x":911.678,"label_y":3612.306,"name":"H+","bigg_id":"h_c","node_is_primary":false},"1577004":{"node_type":"multimarker","x":1657.0,"y":1265.0},"1576506":{"node_type":"metabolite","x":3495.0,"y":4065.0,"label_x":3495.0,"label_y":4098.0,"name":"Nicotinamide adenine dinucleotide phosphate","bigg_id":"nadp_c","node_is_primary":false},"1576503":{"node_type":"metabolite","x":2843.0,"y":2920.0,"label_x":2867.1895,"label_y":2939.6028,"name":"Fumarate","bigg_id":"fum_c","node_is_primary":true},"1576653":{"node_type":"metabolite","x":1815.0,"y":4225.0,"label_x":1835.0,"label_y":4225.0,"name":"ADP","bigg_id":"adp_c","node_is_primary":false},"1577042":{"node_type":"midmarker","x":2356.0,"y":4086.0},"1576518":{"node_type":"metabolite","x":1205.0,"y":3345.0,"label_x":1215.0,"label_y":3325.0,"name":"CO2","bigg_id":"co2_c","node_is_primary":false},"1576865":{"node_type":"midmarker","x":3417.0,"y":3857.0},"1576815":{"node_type":"metabolite","x":2210.0,"y":4837.653,"label_x":2240.0,"label_y":4837.653,"name":"Acetaldehyde","bigg_id":"acald_e","node_is_primary":true},"1576585":{"node_type":"metabolite","x":3684.0,"y":3506.0,"label_x":3628.9927,"label_y":3483.0503,"name":"Coenzyme A","bigg_id":"coa_c","node_is_primary":false},"1576837":{"node_type":"midmarker","x":1957.0,"y":1265.0},"1577092":{"node_type":"metabolite","x":4601.514,"y":4576.7817,"label_x":4556.52,"label_y":4549.813,"name":"Acetyl-CoA","bigg_id":"accoa_c","node_is_primary":false},"1577073":{"node_type":"metabolite","x":5527.458,"y":4574.025,"label_x":5539.5015,"label_y":4562.9,"name":"H2O","bigg_id":"h2o_c","node_is_primary":false},"1576526":{"node_type":"metabolite","x":3989.0,"y":4757.0,"label_x":4019.0,"label_y":4757.0,"name":"Ammonium","bigg_id":"nh4_e","node_is_primary":true},"1576640":{"node_type":"metabolite","x":3257.0,"y":4434.0,"label_x":3287.0,"label_y":4434.0,"name":"H2O","bigg_id":"h2o_c","node_is_primary":true},"1576527":{"node_type":"metabolite","x":3989.0,"y":4441.0,"label_x":4019.0,"label_y":4441.0,"name":"Ammonium","bigg_id":"nh4_c","node_is_primary":true},"1576932":{"node_type":"multimarker","x":2843.0,"y":3341.0},"1576970":{"node_type":"multimarker","x":835.0,"y":3805.0},"1576530":{"node_type":"metabolite","x":755.0,"y":1565.0,"label_x":686.74414,"label_y":1563.4132,"name":"Phosphate","bigg_id":"pi_c","node_is_primary":false},"1577023":{"node_type":"multimarker","x":375.0,"y":3945.0},"1576856":{"node_type":"midmarker","x":1055.0,"y":3225.0},"1576811":{"node_type":"metabolite","x":1270.0,"y":4440.0,"label_x":1245.2397,"label_y":4424.1323,"name":"H+","bigg_id":"h_c","node_is_primary":false},"1576498":{"node_type":"metabolite","x":3510.0,"y":650.0,"label_x":3529.3381,"label_y":639.66907,"name":"H+","bigg_id":"h_e","node_is_primary":false},"1576958":{"node_type":"multimarker","x":2578.0,"y":3456.0},"1576647":{"node_type":"metabolite","x":1055.0662,"y":705.0,"label_x":1085.0662,"label_y":705.0,"name":"D-Glucose","bigg_id":"glc__D_e","node_is_primary":true},"1576521":{"node_type":"metabolite","x":2659.0,"y":3724.0,"label_x":2692.0,"label_y":3724.0,"name":"Oxaloacetate","bigg_id":"oaa_c","node_is_primary":true},"1576859":{"node_type":"midmarker","x":835.0,"y":1715.0},"1576954":{"node_type":"multimarker","x":4215.0,"y":1350.0},"1576661":{"node_type":"metabolite","x":1819.7603,"y":4452.4546,"label_x":1839.7603,"label_y":4452.4546,"name":"H+","bigg_id":"h_c","node_is_primary":false},"1576643":{"node_type":"metabolite","x":735.0,"y":3805.0,"label_x":681.678,"label_y":3787.5457,"name":"H2O","bigg_id":"h2o_c","node_is_primary":false},"1576890":{"node_type":"multimarker","x":3666.0,"y":3063.0},"1576986":{"node_type":"multimarker","x":4116.0,"y":3888.0},"1576880":{"node_type":"multimarker","x":4779.0,"y":3635.0},"1576868":{"node_type":"midmarker","x":5020.0,"y":4158.0},"1576972":{"node_type":"midmarker","x":835.0,"y":3645.0},"1576576":{"node_type":"metabolite","x":4440.0,"y":3755.0,"label_x":4474.0,"label_y":3753.0,"name":"ATP","bigg_id":"atp_c","node_is_primary":false},"1576639":{"node_type":"metabolite","x":3257.0,"y":4754.0,"label_x":3287.0,"label_y":4754.0,"name":"H2O","bigg_id":"h2o_e","node_is_primary":true},"1576520":{"node_type":"metabolite","x":1665.0,"y":3515.0,"label_x":1685.0,"label_y":3515.0,"name":"Phosphate","bigg_id":"pi_c","node_is_primary":false},"1576602":{"node_type":"metabolite","x":4301.6978,"y":1895.1654,"label_x":4234.014,"label_y":1903.8849,"name":"H+","bigg_id":"h_c","node_is_primary":false},"1576934":{"node_type":"midmarker","x":2911.0,"y":3388.0},"1576586":{"node_type":"metabolite","x":3684.0,"y":3558.0,"label_x":3606.2087,"label_y":3539.885,"name":"Nicotinamide adenine dinucleotide","bigg_id":"nad_c","node_is_primary":false},"1576657":{"node_type":"metabolite","x":2840.0,"y":650.0,"label_x":2879.8176,"label_y":635.0912,"name":"Fumarate","bigg_id":"fum_e","node_is_primary":true},"1576628":{"node_type":"metabolite","x":4201.0,"y":3940.0,"label_x":4175.8276,"label_y":3972.892,"name":"H2O","bigg_id":"h2o_c","node_is_primary":false},"1576842":{"node_type":"multimarker","x":3510.0,"y":800.0},"1576966":{"node_type":"multimarker","x":2175.0,"y":1735.0},"1577094":{"node_type":"metabolite","x":4414.052,"y":4629.594,"label_x":4379.62,"label_y":4607.9067,"name":"Phosphoenolpyruvate","bigg_id":"pep_c","node_is_primary":false},"1576826":{"node_type":"metabolite","x":300.0,"y":1360.0,"label_x":284.13235,"label_y":1405.8676,"name":"D-Fructose","bigg_id":"fru_e","node_is_primary":true},"1576574":{"node_type":"metabolite","x":1145.0,"y":1855.0,"label_x":1165.0,"label_y":1855.0,"name":"H+","bigg_id":"h_c","node_is_primary":false},"1576838":{"node_type":"multimarker","x":1937.0,"y":1265.0},"1576556":{"node_type":"metabolite","x":1055.0,"y":4835.0,"label_x":1088.4705,"label_y":4857.215,"name":"D-Lactate","bigg_id":"lac__D_e","node_is_primary":true},"1576488":{"node_type":"metabolite","x":1145.0,"y":2635.0,"label_x":1165.0,"label_y":2635.0,"name":"ADP","bigg_id":"adp_c","node_is_primary":false},"1576846":{"node_type":"midmarker","x":3606.0,"y":3846.0},"1576964":{"node_type":"multimarker","x":2175.0,"y":1645.0},"1576879":{"node_type":"multimarker","x":4541.0,"y":3635.0},"1576949":{"node_type":"multimarker","x":4247.0,"y":3815.0},"1576922":{"node_type":"multimarker","x":4502.0,"y":3228.0},"1577034":{"node_type":"midmarker","x":2210.0,"y":4570.0},"1576952":{"node_type":"multimarker","x":4215.0,"y":1200.0},"1576945":{"node_type":"midmarker","x":1307.0,"y":1265.0},"1576613":{"node_type":"metabolite","x":1715.0,"y":4175.0,"label_x":1745.0,"label_y":4175.0,"name":"Acetyl phosphate","bigg_id":"actp_c","node_is_primary":true},"1577091":{"node_type":"metabolite","x":5481.047,"y":4979.5103,"label_x":5497.316,"label_y":5004.298,"name":"2-Oxoglutarate","bigg_id":"akg_c","node_is_primary":false},"1576584":{"node_type":"metabolite","x":1055.0,"y":4345.0,"label_x":1089.0,"label_y":4349.0,"name":"D-Lactate","bigg_id":"lac__D_c","node_is_primary":true},"1577051":{"node_type":"multimarker","x":576.05005,"y":1361.5868},"1576500":{"node_type":"metabolite","x":3740.0,"y":1270.0,"label_x":3740.0,"label_y":1310.0,"name":"Nicotinamide adenine dinucleotide phosphate - reduced","bigg_id":"nadph_c","node_is_primary":true},"1576592":{"node_type":"metabolite","x":1285.0,"y":3545.0,"label_x":1285.0,"label_y":3575.0,"name":"ADP","bigg_id":"adp_c","node_is_primary":false},"1576873":{"node_type":"multimarker","x":2175.0,"y":1955.0},"1577088":{"node_type":"metabolite","x":4783.696,"y":4544.0376,"label_x":4770.389,"label_y":4522.3496,"name":"Oxaloacetate","bigg_id":"oaa_c","node_is_primary":false},"1576509":{"node_type":"metabolite","x":3746.0,"y":3627.0,"label_x":3669.7122,"label_y":3611.9426,"name":"2-Oxoglutarate","bigg_id":"akg_c","node_is_primary":true},"1577077":{"node_type":"metabolite","x":5503.3354,"y":4924.507,"label_x":5529.1104,"label_y":4931.338,"name":"ADP","bigg_id":"adp_c","node_is_primary":false},"1576598":{"node_type":"metabolite","x":4922.0,"y":3228.0,"label_x":4922.0,"label_y":3268.0,"name":"2-Oxoglutarate","bigg_id":"akg_e","node_is_primary":true},"1576501":{"node_type":"metabolite","x":3625.7842,"y":1147.3959,"label_x":3556.82,"label_y":1187.065,"name":"Nicotinamide adenine dinucleotide","bigg_id":"nad_c","node_is_primary":true},"1576928":{"node_type":"midmarker","x":4660.0,"y":1900.0},"1576605":{"node_type":"metabolite","x":2419.0,"y":1555.0,"label_x":2418.4133,"label_y":1601.1073,"name":"Alpha-D-Ribose 5-phosphate","bigg_id":"r5p_c","node_is_primary":true},"1576537":{"node_type":"metabolite","x":4882.0,"y":4158.0,"label_x":4851.3813,"label_y":4199.2803,"name":"L-Glutamine","bigg_id":"gln__L_e","node_is_primary":true},"1576906":{"node_type":"multimarker","x":3570.0,"y":1270.0},"1576535":{"node_type":"metabolite","x":4065.0,"y":1070.0,"label_x":4033.3884,"label_y":1030.6619,"name":"AMP","bigg_id":"amp_c","node_is_primary":true},"1576515":{"node_type":"metabolite","x":1655.0,"y":3885.0,"label_x":1647.5457,"label_y":3855.4795,"name":"Nicotinamide adenine dinucleotide - reduced","bigg_id":"nadh_c","node_is_primary":false},"1576663":{"node_type":"metabolite","x":1161.347,"y":972.8192,"label_x":1193.0823,"label_y":986.47217,"name":"Pyruvate","bigg_id":"pyr_c","node_is_primary":false},"1576939":{"node_type":"midmarker","x":4435.0,"y":4158.0},"1576505":{"node_type":"metabolite","x":3413.0,"y":3976.0,"label_x":3344.3237,"label_y":3949.223,"name":"Isocitrate","bigg_id":"icit_c","node_is_primary":true},"1576905":{"node_type":"multimarker","x":3470.0,"y":1270.0},"1576827":{"node_type":"metabolite","x":4417.827,"y":2478.9136,"label_x":4322.086,"label_y":2462.7983,"name":"Nicotinamide adenine dinucleotide - reduced","bigg_id":"nadh_c","node_is_primary":true},"1576673":{"node_type":"metabolite","x":4836.0,"y":3087.0,"label_x":4836.0,"label_y":3115.0,"name":"H+","bigg_id":"h_e","node_is_primary":false},"1577098":{"node_type":"metabolite","x":4933.435,"y":4831.3755,"label_x":4884.8584,"label_y":4859.1143,"name":"Phosphate","bigg_id":"pi_c","node_is_primary":false},"1576567":{"node_type":"metabolite","x":3460.0,"y":2960.0,"label_x":3448.8926,"label_y":2991.1074,"name":"Coenzyme A","bigg_id":"coa_c","node_is_primary":false},"1576912":{"node_type":"multimarker","x":1255.0,"y":3995.0},"1576690":{"node_type":"metabolite","x":2430.0,"y":3370.0,"label_x":2450.0,"label_y":3370.0,"name":"Nicotinamide adenine dinucleotide phosphate","bigg_id":"nadp_c","node_is_primary":false},"1576975":{"node_type":"multimarker","x":2500.0,"y":4430.0},"1576654":{"node_type":"metabolite","x":4029.0,"y":3932.0,"label_x":3993.9424,"label_y":3909.0503,"name":"Nicotinamide adenine dinucleotide phosphate - reduced","bigg_id":"nadph_c","node_is_primary":false},"1577095":{"node_type":"metabolite","x":4332.995,"y":4650.7197,"label_x":4253.1445,"label_y":4627.976,"name":"L-Glutamine","bigg_id":"gln__L_c","node_is_primary":false},"1576495":{"node_type":"metabolite","x":4330.0,"y":1660.0,"label_x":4259.0933,"label_y":1677.4388,"name":"O2","bigg_id":"o2_c","node_is_primary":true},"1576828":{"node_type":"metabolite","x":2070.0,"y":3860.0,"label_x":2070.0,"label_y":3840.0,"name":"Nicotinamide adenine dinucleotide","bigg_id":"nad_c","node_is_primary":false},"1577007":{"node_type":"multimarker","x":1055.0,"y":2435.0},"1576545":{"node_type":"metabolite","x":2358.9841,"y":1865.0,"label_x":2375.0916,"label_y":1898.4132,"name":"Glyceraldehyde 3-phosphate","bigg_id":"g3p_c","node_is_primary":true},"1576967":{"node_type":"midmarker","x":3621.0,"y":4604.0},"1576493":{"node_type":"metabolite","x":2155.0,"y":1265.0,"label_x":2155.0,"label_y":1235.0,"name":"D-Ribulose 5-phosphate","bigg_id":"ru5p__D_c","node_is_primary":true},"1576874":{"node_type":"multimarker","x":2178.0,"y":2035.0},"1576529":{"node_type":"metabolite","x":1055.0,"y":1925.0,"label_x":1096.4043,"label_y":1928.1736,"name":"D-Fructose 1,6-bisphosphate","bigg_id":"fdp_c","node_is_primary":true},"1576960":{"node_type":"multimarker","x":2582.0,"y":3341.0},"1577025":{"node_type":"midmarker","x":505.0,"y":3945.0},"1576609":{"node_type":"metabolite","x":2780.0,"y":3168.0,"label_x":2800.0,"label_y":3168.0,"name":"Coenzyme A","bigg_id":"coa_c","node_is_primary":false},"1576881":{"node_type":"midmarker","x":1055.0,"y":4925.0},"1576621":{"node_type":"metabolite","x":2060.0,"y":3420.0,"label_x":1979.7031,"label_y":3415.2397,"name":"CO2","bigg_id":"co2_c","node_is_primary":false},"1576636":{"node_type":"metabolite","x":2670.0,"y":3310.0,"label_x":2690.0,"label_y":3320.0,"name":"Nicotinamide adenine dinucleotide","bigg_id":"nad_c","node_is_primary":false},"1576872":{"node_type":"midmarker","x":2178.0,"y":1995.0},"1576670":{"node_type":"metabolite","x":1145.0,"y":2315.0,"label_x":1165.0,"label_y":2315.0,"name":"Phosphate","bigg_id":"pi_c","node_is_primary":false},"1576822":{"node_type":"metabolite","x":2482.0,"y":4065.0,"label_x":2496.0,"label_y":4051.0,"name":"Nicotinamide adenine dinucleotide","bigg_id":"nad_c","node_is_primary":false},"1576825":{"node_type":"metabolite","x":2130.0,"y":3860.0,"label_x":2140.0,"label_y":3840.0,"name":"Coenzyme A","bigg_id":"coa_c","node_is_primary":false},"1576532":{"node_type":"metabolite","x":3180.0,"y":3570.0,"label_x":3211.3271,"label_y":3543.2676,"name":"Glyoxylate","bigg_id":"glx_c","node_is_primary":true},"1576913":{"node_type":"multimarker","x":1415.0,"y":3995.0},"1577083":{"node_type":"metabolite","x":5183.9717,"y":4488.056,"label_x":5152.709,"label_y":4461.0874,"name":"ATP","bigg_id":"atp_c","node_is_primary":false},"1577032":{"node_type":"midmarker","x":2010.0,"y":3945.0},"1576539":{"node_type":"metabolite","x":4758.6763,"y":2215.0361,"label_x":4686.612,"label_y":2192.475,"name":"Ubiquinone-8","bigg_id":"q8_c","node_is_primary":true},"1576977":{"node_type":"multimarker","x":2500.0,"y":4730.0},"1576947":{"node_type":"midmarker","x":1715.0,"y":4935.0},"1576542":{"node_type":"metabolite","x":4508.475,"y":2210.331,"label_x":4411.0005,"label_y":2217.3958,"name":"Ubiquinol-8","bigg_id":"q8h2_c","node_is_primary":true},"1576840":{"node_type":"midmarker","x":4660.0,"y":1660.0},"1576971":{"node_type":"multimarker","x":835.0,"y":3525.0},"1577022":{"node_type":"midmarker","x":2798.0,"y":3886.0},"1576938":{"node_type":"multimarker","x":4415.0,"y":4158.0},"1577049":{"node_type":"midmarker","x":3110.0,"y":2600.0},"1576920":{"node_type":"midmarker","x":2880.0,"y":4580.0},"1576607":{"node_type":"metabolite","x":3170.0,"y":3480.0,"label_x":3190.0,"label_y":3480.0,"name":"H2O","bigg_id":"h2o_c","node_is_primary":false},"1576921":{"node_type":"multimarker","x":2880.0,"y":4725.0},"1576909":{"node_type":"midmarker","x":3783.0,"y":3402.0},"1577033":{"node_type":"multimarker","x":1980.0,"y":3945.0},"1577013":{"node_type":"multimarker","x":4796.0,"y":3027.0},"1576624":{"node_type":"metabolite","x":1407.0,"y":1160.0,"label_x":1430.0,"label_y":1140.0,"name":"Nicotinamide adenine dinucleotide phosphate - reduced","bigg_id":"nadph_c","node_is_primary":false},"1577072":{"node_type":"metabolite","x":1093.4132,"y":4416.7354,"label_x":1123.4132,"label_y":4426.7354,"name":"H+","bigg_id":"h_c","node_is_primary":false},"1576994":{"node_type":"multimarker","x":1715.0,"y":4745.0},"1576824":{"node_type":"metabolite","x":2333.0,"y":3935.0,"label_x":2347.0,"label_y":3921.0,"name":"Nicotinamide adenine dinucleotide - reduced","bigg_id":"nadh_c","node_is_primary":false},"1576955":{"node_type":"multimarker","x":1055.0,"y":4125.0},"1576666":{"node_type":"metabolite","x":1460.0,"y":4843.3223,"label_x":1500.0,"label_y":4843.3223,"name":"Formate","bigg_id":"for_e","node_is_primary":true},"1576688":{"node_type":"metabolite","x":345.0,"y":4045.0,"label_x":351.34708,"label_y":4072.9338,"name":"H+","bigg_id":"h_e","node_is_primary":false},"1576680":{"node_type":"metabolite","x":4865.0,"y":1150.0,"label_x":4865.0,"label_y":1180.0,"name":"H+","bigg_id":"h_e","node_is_primary":false},"1576849":{"node_type":"multimarker","x":1430.0,"y":3945.0},"1576689":{"node_type":"metabolite","x":675.0,"y":4045.0,"label_x":675.0,"label_y":4077.694,"name":"H+","bigg_id":"h_c","node_is_primary":false},"1576619":{"node_type":"metabolite","x":4335.0,"y":4258.0,"label_x":4331.7773,"label_y":4286.0576,"name":"H+","bigg_id":"h_c","node_is_primary":false},"1576864":{"node_type":"multimarker","x":3417.0,"y":3766.0},"1577053":{"node_type":"multimarker","x":704.5778,"y":1361.5867},"1577100":{"node_type":"midmarker","x":3074.2756,"y":4030.8645},"1576935":{"node_type":"multimarker","x":1715.0,"y":4065.0},"1576877":{"node_type":"multimarker","x":1055.0,"y":3745.0},"1576510":{"node_type":"metabolite","x":1365.0,"y":3855.0,"label_x":1394.1897,"label_y":3851.8264,"name":"Nicotinamide adenine dinucleotide","bigg_id":"nad_c","node_is_primary":false},"1576988":{"node_type":"midmarker","x":4116.0,"y":3868.0},"1576937":{"node_type":"midmarker","x":1715.0,"y":4085.0},"1577062":{"node_type":"midmarker","x":4670.0,"y":2570.0},"1576644":{"node_type":"metabolite","x":735.0,"y":3475.0,"label_x":672.1574,"label_y":3478.1736,"name":"H+","bigg_id":"h_c","node_is_primary":false},"1577058":{"node_type":"multimarker","x":2610.0,"y":980.0},"1576504":{"node_type":"metabolite","x":2621.0,"y":3192.0,"label_x":2506.8354,"label_y":3174.8264,"name":"L-Malate","bigg_id":"mal__L_c","node_is_primary":true},"1576961":{"node_type":"midmarker","x":3257.0,"y":4614.0},"1576570":{"node_type":"metabolite","x":3739.0,"y":3193.0,"label_x":3772.2307,"label_y":3193.4792,"name":"Succinyl-CoA","bigg_id":"succoa_c","node_is_primary":true},"1577028":{"node_type":"multimarker","x":2310.0,"y":3360.0},"1577002":{"node_type":"multimarker","x":4560.0,"y":2846.0},"1576519":{"node_type":"metabolite","x":1615.0,"y":3475.0,"label_x":1635.0,"label_y":3475.0,"name":"H+","bigg_id":"h_c","node_is_primary":false},"1576976":{"node_type":"midmarker","x":2500.0,"y":4550.0},"1576962":{"node_type":"midmarker","x":3257.0,"y":4924.0},"1576642":{"node_type":"metabolite","x":735.0,"y":3855.0,"label_x":670.5706,"label_y":3840.7192,"name":"ATP","bigg_id":"atp_c","node_is_primary":false},"1576950":{"node_type":"multimarker","x":4247.0,"y":3877.0},"1576940":{"node_type":"multimarker","x":4455.0,"y":4158.0},"1576664":{"node_type":"metabolite","x":4791.7197,"y":2921.9421,"label_x":4818.7197,"label_y":2921.9421,"name":"H+","bigg_id":"h_e","node_is_primary":false},"1576547":{"node_type":"metabolite","x":1945.0,"y":2190.0,"label_x":1922.7853,"label_y":2242.2146,"name":"D-Erythrose 4-phosphate","bigg_id":"e4p_c","node_is_primary":true},"1576601":{"node_type":"metabolite","x":855.0,"y":2195.0,"label_x":739.3148,"label_y":2179.1326,"name":"Dihydroxyacetone phosphate","bigg_id":"dhap_c","node_is_primary":true},"1576599":{"node_type":"metabolite","x":4834.0,"y":3321.0,"label_x":4861.396,"label_y":3334.554,"name":"H+","bigg_id":"h_e","node_is_primary":false},"1577044":{"node_type":"multimarker","x":1360.0,"y":4730.0},"1577104":{"node_type":"multimarker","x":3294.488,"y":4035.7166},"1576834":{"node_type":"multimarker","x":1055.0,"y":2665.0},"1576930":{"node_type":"multimarker","x":4630.0,"y":1900.0},"1576522":{"node_type":"metabolite","x":1055.0,"y":3125.0,"label_x":1093.0,"label_y":3125.0,"name":"D-Glycerate 2-phosphate","bigg_id":"2pg_c","node_is_primary":true},"1577078":{"node_type":"metabolite","x":5534.5215,"y":4651.9224,"label_x":5555.0156,"label_y":4645.022,"name":"L-Glutamate","bigg_id":"glu__L_c","node_is_primary":false},"1576878":{"node_type":"midmarker","x":4645.0,"y":3635.0},"1577081":{"node_type":"metabolite","x":5262.9536,"y":4994.3545,"label_x":5204.5664,"label_y":5025.468,"name":"H+","bigg_id":"h_c","node_is_primary":false},"1576524":{"node_type":"metabolite","x":1055.0,"y":1265.0,"label_x":1075.0,"label_y":1245.0,"name":"D-Glucose 6-phosphate","bigg_id":"g6p_c","node_is_primary":true},"1576965":{"node_type":"midmarker","x":2175.0,"y":1695.0},"1576675":{"node_type":"metabolite","x":4192.0,"y":3558.0,"label_x":4210.0,"label_y":3530.0,"name":"H2O","bigg_id":"h2o_c","node_is_primary":false},"1576499":{"node_type":"metabolite","x":3510.0,"y":1080.2878,"label_x":3522.8923,"label_y":1099.0072,"name":"H+","bigg_id":"h_c","node_is_primary":false},"1576485":{"node_type":"metabolite","x":1145.0,"y":2805.0,"label_x":1165.0,"label_y":2805.0,"name":"ATP","bigg_id":"atp_c","node_is_primary":false},"1576843":{"node_type":"multimarker","x":3510.0,"y":870.0},"1576911":{"node_type":"midmarker","x":1335.0,"y":3995.0},"1576651":{"node_type":"metabolite","x":1815.0,"y":4335.0,"label_x":1835.0,"label_y":4335.0,"name":"ATP","bigg_id":"atp_c","node_is_primary":false},"1576671":{"node_type":"metabolite","x":1145.0,"y":2515.0,"label_x":1165.0,"label_y":2515.0,"name":"Nicotinamide adenine dinucleotide - reduced","bigg_id":"nadh_c","node_is_primary":false},"1576682":{"node_type":"metabolite","x":4415.0,"y":1150.0,"label_x":4398.885,"label_y":1187.7267,"name":"H+","bigg_id":"h_c","node_is_primary":false},"1577101":{"node_type":"multimarker","x":3092.9275,"y":4038.0835},"1576946":{"node_type":"multimarker","x":1287.0,"y":1265.0},"1576821":{"node_type":"metabolite","x":714.76025,"y":1237.7854,"label_x":692.5456,"label_y":1207.7854,"name":"Pyruvate","bigg_id":"pyr_c","node_is_primary":false},"1577056":{"node_type":"multimarker","x":2610.0,"y":736.0},"1576655":{"node_type":"metabolite","x":4029.0,"y":3982.0,"label_x":4002.0,"label_y":3986.0,"name":"H+","bigg_id":"h_c","node_is_primary":false},"1577015":{"node_type":"midmarker","x":4098.0,"y":3632.0},"1576839":{"node_type":"multimarker","x":1977.0,"y":1265.0},"1576548":{"node_type":"metabolite","x":2362.637,"y":2186.8264,"label_x":2367.637,"label_y":2216.8264,"name":"D-Fructose 6-phosphate","bigg_id":"f6p_c","node_is_primary":true},"1576649":{"node_type":"metabolite","x":2500.0,"y":4830.0,"label_x":2530.0,"label_y":4830.0,"name":"Ethanol","bigg_id":"etoh_e","node_is_primary":true},"1576857":{"node_type":"midmarker","x":1055.0,"y":1395.0},"1577066":{"node_type":"multimarker","x":3078.0,"y":2826.0},"1576514":{"node_type":"metabolite","x":1715.0,"y":3945.0,"label_x":1695.0,"label_y":3965.0,"name":"Acetyl-CoA","bigg_id":"accoa_c","node_is_primary":true},"1576875":{"node_type":"multimarker","x":1055.0,"y":3655.0},"1576595":{"node_type":"metabolite","x":2793.0,"y":4778.0,"label_x":2733.8354,"label_y":4763.8516,"name":"H+","bigg_id":"h_e","node_is_primary":false},"1576989":{"node_type":"midmarker","x":2880.0,"y":4925.1074},"1576845":{"node_type":"midmarker","x":2684.0,"y":3076.0},"1577093":{"node_type":"metabolite","x":4508.8394,"y":4602.132,"label_x":4459.62,"label_y":4576.219,"name":"3-Phospho-D-glycerate","bigg_id":"3pg_c","node_is_primary":false},"1576580":{"node_type":"metabolite","x":4434.0,"y":4004.0,"label_x":4454.0,"label_y":4004.0,"name":"H+","bigg_id":"h_c","node_is_primary":false},"1576557":{"node_type":"metabolite","x":275.0,"y":3945.0,"label_x":249.61182,"label_y":3994.041,"name":"Pyruvate","bigg_id":"pyr_e","node_is_primary":true},"1576893":{"node_type":"multimarker","x":1055.0,"y":1690.0},"1576662":{"node_type":"metabolite","x":957.6941,"y":974.40607,"label_x":877.8765,"label_y":976.9517,"name":"Phosphoenolpyruvate","bigg_id":"pep_c","node_is_primary":false},"1576884":{"node_type":"midmarker","x":155.0,"y":3945.0},"1576969":{"node_type":"midmarker","x":5032.0,"y":3228.0},"1576829":{"node_type":"metabolite","x":2501.0,"y":4228.0,"label_x":2522.0,"label_y":4206.0,"name":"Ethanol","bigg_id":"etoh_c","node_is_primary":true},"1576497":{"node_type":"metabolite","x":3420.0,"y":1120.0,"label_x":3450.0,"label_y":1150.0,"name":"Nicotinamide adenine dinucleotide - reduced","bigg_id":"nadh_c","node_is_primary":true},"1576810":{"node_type":"metabolite","x":2510.0,"y":1010.0,"label_x":2473.5044,"label_y":1043.1735,"name":"H+","bigg_id":"h_c","node_is_primary":false},"1576941":{"node_type":"multimarker","x":2310.0,"y":3330.0},"1576974":{"node_type":"midmarker","x":1056.653,"y":543.41327},"1576830":{"node_type":"metabolite","x":3020.0,"y":2740.0,"label_x":3041.587,"label_y":2740.0,"name":"Ubiquinol-8","bigg_id":"q8h2_c","node_is_primary":false},"1576871":{"node_type":"midmarker","x":3621.0,"y":4914.0},"1576587":{"node_type":"metabolite","x":3872.0,"y":3285.0,"label_x":3898.0,"label_y":3285.0,"name":"CO2","bigg_id":"co2_c","node_is_primary":false},"1576899":{"node_type":"multimarker","x":4364.0,"y":3889.0},"1576600":{"node_type":"metabolite","x":4472.0,"y":3328.0,"label_x":4490.338,"label_y":3342.3308,"name":"H+","bigg_id":"h_c","node_is_primary":false},"1576907":{"node_type":"midmarker","x":3520.0,"y":1270.0},"1576516":{"node_type":"metabolite","x":1295.0,"y":3375.0,"label_x":1315.0,"label_y":3375.0,"name":"H2O","bigg_id":"h2o_c","node_is_primary":false},"1577050":{"node_type":"multimarker","x":3140.0,"y":2600.0},"1576836":{"node_type":"midmarker","x":1055.0,"y":2725.0},"1576591":{"node_type":"metabolite","x":1505.0,"y":3625.0,"label_x":1525.0,"label_y":3625.0,"name":"ATP","bigg_id":"atp_c","node_is_primary":false},"1576995":{"node_type":"midmarker","x":1715.0,"y":4585.0},"1576833":{"node_type":"metabolite","x":1270.0,"y":4770.0,"label_x":1228.8927,"label_y":4750.9585,"name":"H+","bigg_id":"h_e","node_is_primary":false},"1576916":{"node_type":"midmarker","x":1404.0,"y":3526.0},"1576606":{"node_type":"metabolite","x":3105.0,"y":3402.0,"label_x":3125.0,"label_y":3402.0,"name":"Acetyl-CoA","bigg_id":"accoa_c","node_is_primary":false},"1577031":{"node_type":"multimarker","x":2040.0,"y":3945.0},"1576951":{"node_type":"midmarker","x":4247.0,"y":3857.0},"1576978":{"node_type":"midmarker","x":1055.0,"y":2995.0},"1576812":{"node_type":"metabolite","x":1890.0,"y":3860.0,"label_x":1868.8926,"label_y":3840.8103,"name":"Nicotinamide adenine dinucleotide - reduced","bigg_id":"nadh_c","node_is_primary":false},"1576635":{"node_type":"metabolite","x":955.0,"y":4095.0,"label_x":935.0,"label_y":4095.0,"name":"H+","bigg_id":"h_c","node_is_primary":false},"1576809":{"node_type":"metabolite","x":4449.0073,"y":2646.7769,"label_x":4356.724,"label_y":2646.9585,"name":"Nicotinamide adenine dinucleotide","bigg_id":"nad_c","node_is_primary":true},"1577046":{"node_type":"multimarker","x":1360.0,"y":4470.0},"1577090":{"node_type":"metabolite","x":5134.052,"y":4897.126,"label_x":5078.886,"label_y":4936.3223,"name":"Nicotinamide adenine dinucleotide - reduced","bigg_id":"nadh_c","node_is_primary":false},"1577011":{"node_type":"midmarker","x":4666.0,"y":3027.0},"1576571":{"node_type":"metabolite","x":3768.0,"y":3116.0,"label_x":3788.0,"label_y":3126.0,"name":"ADP","bigg_id":"adp_c","node_is_primary":false},"1576575":{"node_type":"metabolite","x":1055.0,"y":2195.0,"label_x":1085.0,"label_y":2195.0,"name":"Glyceraldehyde 3-phosphate","bigg_id":"g3p_c","node_is_primary":true},"1576492":{"node_type":"metabolite","x":2057.0,"y":1165.0,"label_x":2080.0,"label_y":1140.0,"name":"Nicotinamide adenine dinucleotide phosphate - reduced","bigg_id":"nadph_c","node_is_primary":false},"1576885":{"node_type":"midmarker","x":2045.0,"y":1415.0},"1576691":{"node_type":"metabolite","x":2260.0,"y":3510.0,"label_x":2280.0,"label_y":3510.0,"name":"CO2","bigg_id":"co2_c","node_is_primary":false},"1576997":{"node_type":"midmarker","x":1056.5865,"y":1008.86755},"1577064":{"node_type":"multimarker","x":3180.0,"y":2817.0},"1576679":{"node_type":"metabolite","x":4042.0,"y":3558.0,"label_x":4050.0,"label_y":3530.0,"name":"H+","bigg_id":"h_c","node_is_primary":false},"1577102":{"node_type":"metabolite","x":3188.117,"y":3976.1445,"label_x":3189.1794,"label_y":3930.7124,"name":"H2O","bigg_id":"h2o_c","node_is_primary":false},"1576924":{"node_type":"midmarker","x":4662.0,"y":3228.0},"1576593":{"node_type":"metabolite","x":1215.0,"y":3515.0,"label_x":1215.0,"label_y":3535.0,"name":"CO2","bigg_id":"co2_c","node_is_primary":false},"1576667":{"node_type":"metabolite","x":1587.0,"y":1160.0,"label_x":1587.0,"label_y":1140.0,"name":"H2O","bigg_id":"h2o_c","node_is_primary":false},"1577008":{"node_type":"midmarker","x":1055.0,"y":2395.0},"1576633":{"node_type":"metabolite","x":955.0,"y":4255.0,"label_x":935.0,"label_y":4255.0,"name":"Nicotinamide adenine dinucleotide","bigg_id":"nad_c","node_is_primary":false},"1577018":{"node_type":"multimarker","x":4625.0,"y":1150.0},"1576852":{"node_type":"midmarker","x":1414.0,"y":3486.0},"1576929":{"node_type":"multimarker","x":4690.0,"y":1900.0},"1576993":{"node_type":"midmarker","x":2840.0,"y":840.0},"1576496":{"node_type":"metabolite","x":3330.0,"y":1270.0,"label_x":3330.0,"label_y":1310.0,"name":"Nicotinamide adenine dinucleotide phosphate","bigg_id":"nadp_c","node_is_primary":true},"1576638":{"node_type":"metabolite","x":2660.0,"y":3510.0,"label_x":2692.0,"label_y":3510.0,"name":"H+","bigg_id":"h_c","node_is_primary":false},"1576684":{"node_type":"metabolite","x":2610.0,"y":3860.0,"label_x":2599.5208,"label_y":3890.1484,"name":"H2O","bigg_id":"h2o_c","node_is_primary":false},"1577016":{"node_type":"multimarker","x":4118.0,"y":3632.0},"1576816":{"node_type":"metabolite","x":2610.0,"y":650.0,"label_x":2640.0,"label_y":630.0,"name":"L-Malate","bigg_id":"mal__L_e","node_is_primary":true},"1576608":{"node_type":"metabolite","x":2871.0,"y":3220.0,"label_x":2891.0,"label_y":3220.0,"name":"H+","bigg_id":"h_c","node_is_primary":false},"1576568":{"node_type":"metabolite","x":3500.0,"y":3030.0,"label_x":3496.8264,"label_y":3062.694,"name":"ATP","bigg_id":"atp_c","node_is_primary":false},"1576676":{"node_type":"metabolite","x":4142.0,"y":3558.0,"label_x":4142.0,"label_y":3528.0,"name":"Nicotinamide adenine dinucleotide phosphate","bigg_id":"nadp_c","node_is_primary":false},"1576943":{"node_type":"multimarker","x":2190.0,"y":3390.0},"1576942":{"node_type":"midmarker","x":2250.0,"y":3360.0},"1577030":{"node_type":"midmarker","x":1460.0,"y":4925.0},"1576603":{"node_type":"metabolite","x":4860.0,"y":1900.0,"label_x":4858.388,"label_y":1950.6188,"name":"H+","bigg_id":"h_e","node_is_primary":false},"1576502":{"node_type":"metabolite","x":2715.0,"y":2921.0,"label_x":2693.413,"label_y":2896.7192,"name":"H2O","bigg_id":"h2o_c","node_is_primary":false},"1576959":{"node_type":"midmarker","x":2577.0,"y":3404.0},"1576546":{"node_type":"metabolite","x":1983.0823,"y":1865.0,"label_x":1955.8676,"label_y":1814.3147,"name":"Sedoheptulose 7-phosphate","bigg_id":"s7p_c","node_is_primary":true},"1576687":{"node_type":"metabolite","x":2897.0,"y":4117.0,"label_x":2899.041,"label_y":4155.867,"name":"H+","bigg_id":"h_c","node_is_primary":false},"1577063":{"node_type":"multimarker","x":4710.0,"y":2570.0},"1576507":{"node_type":"metabolite","x":3659.0,"y":3660.0,"label_x":3557.6475,"label_y":3655.3884,"name":"Nicotinamide adenine dinucleotide phosphate - reduced","bigg_id":"nadph_c","node_is_primary":false},"1577097":{"node_type":"metabolite","x":4267.7827,"y":4682.407,"label_x":4203.7754,"label_y":4664.945,"name":"Nicotinamide adenine dinucleotide phosphate - reduced","bigg_id":"nadph_c","node_is_primary":false},"1576512":{"node_type":"metabolite","x":1315.0,"y":3905.0,"label_x":1287.0662,"label_y":3887.5457,"name":"Coenzyme A","bigg_id":"coa_c","node_is_primary":false},"1576579":{"node_type":"metabolite","x":4434.0,"y":3954.0,"label_x":4454.0,"label_y":3954.0,"name":"ADP","bigg_id":"adp_c","node_is_primary":false},"1576983":{"node_type":"multimarker","x":1715.0,"y":4255.0},"1577014":{"node_type":"multimarker","x":4078.0,"y":3632.0},"1576486":{"node_type":"metabolite","x":1055.0,"y":2875.0,"label_x":1085.0,"label_y":2875.0,"name":"3-Phospho-D-glycerate","bigg_id":"3pg_c","node_is_primary":true},"1576536":{"node_type":"metabolite","x":4215.0,"y":1510.0,"label_x":4196.6113,"label_y":1556.1151,"name":"ADP","bigg_id":"adp_c","node_is_primary":true},"1577041":{"node_type":"multimarker","x":2371.0,"y":4100.0},"1576604":{"node_type":"metabolite","x":4439.0938,"y":1760.9496,"label_x":4452.77,"label_y":1736.7769,"name":"H2O","bigg_id":"h2o_c","node_is_primary":false},"1576956":{"node_type":"multimarker","x":1055.0,"y":4225.0},"1576926":{"node_type":"midmarker","x":1055.0,"y":1995.0},"1576629":{"node_type":"metabolite","x":4193.0,"y":3762.0,"label_x":4160.9927,"label_y":3793.2231,"name":"Ammonium","bigg_id":"nh4_c","node_is_primary":false},"1576999":{"node_type":"multimarker","x":1056.5868,"y":1041.7102},"1576819":{"node_type":"metabolite","x":565.6046,"y":1448.4132,"label_x":554.4973,"label_y":1479.5206,"name":"Phosphoenolpyruvate","bigg_id":"pep_c","node_is_primary":false},"1576533":{"node_type":"metabolite","x":3420.0,"y":2867.0,"label_x":3439.016,"label_y":2838.8103,"name":"Succinate","bigg_id":"succ_c","node_is_primary":true},"1577089":{"node_type":"metabolite","x":4700.5273,"y":4559.8813,"label_x":4679.827,"label_y":4537.1377,"name":"D-Glucose 6-phosphate","bigg_id":"g6p_c","node_is_primary":false},"1576923":{"node_type":"multimarker","x":4792.0,"y":3228.0},"1577005":{"node_type":"multimarker","x":1617.0,"y":1265.0},"1576627":{"node_type":"metabolite","x":1715.0,"y":4845.0,"label_x":1759.0985,"label_y":4848.174,"name":"Acetate","bigg_id":"ac_e","node_is_primary":true},"1576957":{"node_type":"midmarker","x":1055.0,"y":4175.0},"1576981":{"node_type":"multimarker","x":1715.0,"y":4305.0},"1576623":{"node_type":"metabolite","x":1257.0,"y":1160.0,"label_x":1257.0,"label_y":1140.0,"name":"Nicotinamide adenine dinucleotide phosphate","bigg_id":"nadp_c","node_is_primary":false},"1577045":{"node_type":"midmarker","x":1360.0,"y":4600.0},"1577068":{"node_type":"midmarker","x":1055.0,"y":4583.8584},"1576998":{"node_type":"multimarker","x":1057.0,"y":976.1735},"1577027":{"node_type":"multimarker","x":2220.0,"y":3410.0},"1577080":{"node_type":"metabolite","x":5437.547,"y":4466.3354,"label_x":5442.197,"label_y":4450.9854,"name":"D-Erythrose 4-phosphate","bigg_id":"e4p_c","node_is_primary":false},"1576992":{"node_type":"multimarker","x":2840.0,"y":980.0},"1577020":{"node_type":"multimarker","x":2744.0,"y":3837.0},"1576835":{"node_type":"multimarker","x":1055.0,"y":2775.0},"1576626":{"node_type":"metabolite","x":1507.0,"y":1265.0,"label_x":1507.0,"label_y":1235.0,"name":"6-phospho-D-glucono-1,5-lactone","bigg_id":"6pgl_c","node_is_primary":true},"1576630":{"node_type":"metabolite","x":4275.0,"y":1140.0,"label_x":4295.0,"label_y":1140.0,"name":"H2O","bigg_id":"h2o_c","node_is_primary":false},"1576616":{"node_type":"metabolite","x":4485.0,"y":4258.0,"label_x":4481.777,"label_y":4287.669,"name":"H2O","bigg_id":"h2o_c","node_is_primary":false},"1576572":{"node_type":"metabolite","x":1145.0,"y":1645.0,"label_x":1165.0,"label_y":1645.0,"name":"ATP","bigg_id":"atp_c","node_is_primary":false},"1576634":{"node_type":"metabolite","x":955.0,"y":4045.0,"label_x":935.0,"label_y":4045.0,"name":"Nicotinamide adenine dinucleotide - reduced","bigg_id":"nadh_c","node_is_primary":false},"1576858":{"node_type":"midmarker","x":3989.0,"y":4598.0},"1577074":{"node_type":"multimarker","x":5334.052,"y":4717.482},"1576625":{"node_type":"metabolite","x":1357.0,"y":1160.0,"label_x":1357.0,"label_y":1140.0,"name":"H+","bigg_id":"h_c","node_is_primary":false},"1576985":{"node_type":"midmarker","x":3991.0,"y":4918.0},"1577006":{"node_type":"multimarker","x":1055.0,"y":2345.0},"1576614":{"node_type":"metabolite","x":1815.0,"y":4135.0,"label_x":1835.0,"label_y":4135.0,"name":"Coenzyme A","bigg_id":"coa_c","node_is_primary":false},"1577067":{"node_type":"multimarker","x":1055.0,"y":4660.982},"1576910":{"node_type":"multimarker","x":3776.0,"y":3330.0},"1577057":{"node_type":"midmarker","x":2610.0,"y":756.0},"1576847":{"node_type":"multimarker","x":3512.0,"y":3923.0},"1576659":{"node_type":"metabolite","x":2940.0,"y":1010.0,"label_x":2954.2808,"label_y":1038.4132,"name":"H+","bigg_id":"h_c","node_is_primary":false},"1576672":{"node_type":"metabolite","x":1145.0,"y":2465.0,"label_x":1169.0,"label_y":2465.0,"name":"H+","bigg_id":"h_c","node_is_primary":false},"1576677":{"node_type":"metabolite","x":3992.0,"y":3558.0,"label_x":3935.4316,"label_y":3532.2231,"name":"Nicotinamide adenine dinucleotide phosphate - reduced","bigg_id":"nadph_c","node_is_primary":false},"1576528":{"node_type":"metabolite","x":765.0,"y":1855.0,"label_x":672.94275,"label_y":1861.347,"name":"H2O","bigg_id":"h2o_c","node_is_primary":false},"1576597":{"node_type":"metabolite","x":2880.0,"y":4430.0,"label_x":2921.0,"label_y":4428.0,"name":"Phosphate","bigg_id":"pi_c","node_is_primary":true},"1576551":{"node_type":"metabolite","x":965.0,"y":3815.0,"label_x":929.1324,"label_y":3794.3723,"name":"ATP","bigg_id":"atp_c","node_is_primary":false},"1576674":{"node_type":"metabolite","x":4456.0,"y":3087.0,"label_x":4456.0,"label_y":3109.0,"name":"H+","bigg_id":"h_c","node_is_primary":false},"1576555":{"node_type":"metabolite","x":4478.0,"y":3688.0,"label_x":4503.1797,"label_y":3696.8347,"name":"H+","bigg_id":"h_c","node_is_primary":false},"1576831":{"node_type":"metabolite","x":2510.0,"y":700.0,"label_x":2460.1826,"label_y":722.5456,"name":"H+","bigg_id":"h_e","node_is_primary":false},"1577003":{"node_type":"midmarker","x":1637.0,"y":1265.0},"1576531":{"node_type":"metabolite","x":4932.0,"y":2880.0,"label_x":4950.4463,"label_y":2915.2805,"name":"Succinate","bigg_id":"succ_e","node_is_primary":true},"1576896":{"node_type":"midmarker","x":1525.0,"y":1735.0},"1576656":{"node_type":"metabolite","x":4043.0,"y":3759.0,"label_x":3957.9856,"label_y":3736.2156,"name":"Nicotinamide adenine dinucleotide phosphate","bigg_id":"nadp_c","node_is_primary":false},"1576652":{"node_type":"metabolite","x":1715.0,"y":4385.0,"label_x":1745.0,"label_y":4385.0,"name":"Acetate","bigg_id":"ac_c","node_is_primary":true},"1576897":{"node_type":"multimarker","x":1695.0,"y":1735.0},"1576631":{"node_type":"metabolite","x":4285.0,"y":1450.0,"label_x":4305.0,"label_y":1450.0,"name":"Phosphate","bigg_id":"pi_c","node_is_primary":false},"1576620":{"node_type":"metabolite","x":2360.0,"y":3220.0,"label_x":2380.0,"label_y":3220.0,"name":"Nicotinamide adenine dinucleotide","bigg_id":"nad_c","node_is_primary":false},"1576490":{"node_type":"metabolite","x":1827.0,"y":1265.0,"label_x":1800.025,"label_y":1235.0,"name":"6-Phospho-D-gluconate","bigg_id":"6pgc_c","node_is_primary":true},"1576996":{"node_type":"multimarker","x":1715.0,"y":4501.4956},"1576517":{"node_type":"metabolite","x":1055.0,"y":3375.0,"label_x":1085.0,"label_y":3355.0,"name":"Phosphoenolpyruvate","bigg_id":"pep_c","node_is_primary":true},"1576678":{"node_type":"metabolite","x":3942.0,"y":3558.0,"label_x":3856.82,"label_y":3573.223,"name":"Ammonium","bigg_id":"nh4_c","node_is_primary":false},"1576489":{"node_type":"metabolite","x":1907.0,"y":1165.0,"label_x":1907.0,"label_y":1145.0,"name":"Nicotinamide adenine dinucleotide phosphate","bigg_id":"nadp_c","node_is_primary":false},"1576854":{"node_type":"multimarker","x":1348.0,"y":3458.0},"1576622":{"node_type":"metabolite","x":2080.0,"y":3370.0,"label_x":1994.9427,"label_y":3350.9587,"name":"Nicotinamide adenine dinucleotide - reduced","bigg_id":"nadh_c","node_is_primary":false},"1576817":{"node_type":"metabolite","x":2210.0,"y":3945.0,"label_x":2210.0,"label_y":3905.0,"name":"Acetaldehyde","bigg_id":"acald_c","node_is_primary":true},"1576908":{"node_type":"multimarker","x":3780.0,"y":3480.0},"1577076":{"node_type":"multimarker","x":5334.052,"y":4757.482},"1577012":{"node_type":"multimarker","x":4536.0,"y":3027.0},"1577019":{"node_type":"midmarker","x":4665.0,"y":1150.0},"1576550":{"node_type":"metabolite","x":965.0,"y":3555.0,"label_x":903.74414,"label_y":3528.025,"name":"ADP","bigg_id":"adp_c","node_is_primary":false},"1576891":{"node_type":"midmarker","x":1055.0,"y":1735.0},"1576866":{"node_type":"midmarker","x":4145.0,"y":1260.0},"1576980":{"node_type":"midmarker","x":2500.0,"y":4937.9336},"1577035":{"node_type":"midmarker","x":2211.0,"y":4944.0}}}}
