# Supplementary material for: Shu: visualization of high-dimensional biological pathways
Source: Bioinformatics. 2024 Mar 7;40(3):btae140. doi: 10.1093/bioinformatics/btae140 (PMC10957514; doi:10.1093/bioinformatics/btae140)
Supplement: btae140_Supplementary_Data [file btae140_supplementary_data.zip › shu_case_studies/models/maud_ecoli_glycolysis_and_ppp/priors.toml]

kcat = [
  {enzyme = "PGI", reaction = "PGI", exploc = 1550, scale = 0.2},
  {enzyme = "PFKA", reaction = "PFK", exploc = 130, scale = 0.5},
  {enzyme = "PFKB", reaction = "PFK", exploc = 53, scale = 0.2},
  {enzyme = "FBPA", reaction = "FBP", exploc = 24, scale = 0.2},
  {enzyme = "FBPB", reaction = "FBP", exploc = 5.7, scale = 0.2},
  {enzyme = "FBAA", reaction = "FBA", exploc = 30.3, scale = 0.2},
  {enzyme = "FBAB", reaction = "FBA", exploc = 0.23, scale = 0.2},
  {enzyme = "TPI", reaction = "TPI", exploc  = 8700, scale = 0.2},
  {enzyme = "GAPD", reaction = "GAPD", exploc= 1056, scale = 0.2},
  {enzyme = "PGK", reaction = "PGK", exploc  = 349.6, scale = 0.2},
  {enzyme = "PGM", reaction = "PGM", exploc  = 220, scale = 0.2},
  {enzyme = "ENO", reaction = "ENO", exploc  = 199.3, scale = 0.2},
  # ppp
  {enzyme = "G6PDH2r", reaction = "G6PDH2r", exploc  = 174.0, scale = 0.2},
  {enzyme = "PGL", reaction = "PGL",         exploc  = 472, scale = 0.2},
  {enzyme = "GND", reaction = "GND",         pct1    = 63.7, pct99 = 200},  # derived from kappt
  {enzyme = "RPI", reaction = "RPI",         exploc  = 2100, scale = 0.2},
  {enzyme = "RPE", reaction = "RPE",         exploc  = 3800, scale = 0.2},
  {enzyme = "TKT1", reaction = "TKT1",       exploc  = 61.3, scale = 0.2},
  {enzyme = "TKT2", reaction = "TKT2",       exploc  = 133.8, scale = 0.2},
  {enzyme = "TALA", reaction = "TALA",       exploc  = 46.7, scale = 0.2},
  {enzyme = "EDD", reaction = "EDD",         exploc  = 425.2, scale = 0.2},
  {enzyme = "EDA", reaction = "EDA",         exploc  = 83.0, scale = 0.2},
  {enzyme = "PFK3", reaction = "PFK3",       pct1  = 67.7, pct99 = 200},  # derived from kappt
  {enzyme = "FBA3", reaction = "FBA3",       pct1  = 17.9, pct99 = 55},  # derived from kappt
 ]

transfer_constant = [
  {exploc = 1, scale = 0.6, enzyme = "PFKA"},
  {exploc = 1, scale = 0.6, enzyme = "FBPA"},
  # {exploc = 1, scale = 0.6, enzyme = "G6PDH2r"},
]

dissociation_constant = [
  # {exploc = 0.025, scale = 0.2, enzyme = "PFKA", metabolite = "adp", compartment = "c", modification_type = "activation"},
  {exploc = 0.75, scale = 1.0, enzyme = "PFKA", metabolite = "pep", compartment = "c", modification_type = "inhibition"},
  {exploc = 0.027, scale = 1.0, enzyme = "FBPA", metabolite = "pep", compartment = "c", modification_type = "activation"},
  {exploc = 0.038, scale = 1.0, enzyme = "FBPA", metabolite = "g6p", compartment = "c", modification_type = "inhibition"},
  # {exploc = 0.05, scale = 1.0, enzyme = "G6PDH2r", metabolite = "6pgc", compartment = "c", modification_type = "inhibition"},
]

km = [
  {metabolite = "g6p",   compartment = "c", enzyme = "PGI" , exploc = 3.0,    scale = 0.2},
  {metabolite = "f6p",   compartment = "c", enzyme = "PGI" , exploc = 0.16,   scale = 0.2},
  {metabolite = "f6p",   compartment = "c", enzyme = "PFKA", exploc = 0.0125, scale = 0.2},
  {metabolite = "fdp",   compartment = "c", enzyme = "PFKA", exploc = 3.5,    scale = 0.2},
  {metabolite = "atp",   compartment = "c", enzyme = "PFKA", exploc = 0.06,   scale = 0.2},
  {metabolite = "adp",   compartment = "c", enzyme = "PFKA", exploc = 0.025,  scale = 0.2},
  {metabolite = "f6p",   compartment = "c", enzyme = "PFKB", exploc = 0.052,  scale = 0.2},
  {metabolite = "fdp",   compartment = "c", enzyme = "PFKB", exploc = 0.14,   scale = 0.2},
  {metabolite = "atp",   compartment = "c", enzyme = "PFKB", exploc = 0.015,  scale = 0.2},
  {metabolite = "adp",   compartment = "c", enzyme = "PFKB", exploc = 0.025,  scale = 0.2},
  {metabolite = "fdp",   compartment = "c", enzyme = "FBPA", exploc = 0.0017, scale = 0.2},
  {metabolite = "f6p",   compartment = "c", enzyme = "FBPA", exploc = 0.02,   scale = 0.2},
  {metabolite = "pi" ,   compartment = "c", enzyme = "FBPA", exploc = 0.02,   scale = 0.2},
  {metabolite = "fdp",   compartment = "c", enzyme = "FBPB", exploc = 0.07,   scale = 0.2},
  {metabolite = "f6p",   compartment = "c", enzyme = "FBPB", exploc = 0.02,   scale = 0.2},
  {metabolite = "pi" ,   compartment = "c", enzyme = "FBPB", exploc = 0.02,   scale = 0.2},
  {metabolite = "fdp",   compartment = "c", enzyme = "FBAA", exploc = 0.29,   scale = 0.2},
  {metabolite = "dhap",  compartment = "c", enzyme = "FBAA", exploc = 0.088,  scale = 0.2},
  {metabolite = "g3p",   compartment = "c", enzyme = "FBAA", exploc = 0.088,  scale = 0.2},
  {metabolite = "fdp",   compartment = "c", enzyme = "FBAB", exploc = 0.02,   scale = 0.2},
  {metabolite = "dhap",  compartment = "c", enzyme = "FBAB", exploc = 2.0,    scale = 0.2},
  {metabolite = "g3p",   compartment = "c", enzyme = "FBAB", exploc = 2.4,    scale = 0.2},
  {metabolite = "dhap",  compartment = "c", enzyme = "TPI" , exploc = 2.8,    scale = 0.2},
  {metabolite = "g3p",   compartment = "c", enzyme = "TPI" , exploc = 0.3,    scale = 0.2},
  {metabolite = "g3p",   compartment = "c", enzyme = "GAPD", exploc = 0.9,    scale = 0.2},
  {metabolite = "13dpg", compartment = "c", enzyme = "GAPD", exploc = 0.015,  scale = 0.2},
  {metabolite = "pi",    compartment = "c", enzyme = "GAPD", exploc = 0.53,   scale = 0.2},
  {metabolite = "nad",   compartment = "c", enzyme = "GAPD", exploc = 0.045,  scale = 0.2},
  {metabolite = "nadh",  compartment = "c", enzyme = "GAPD", exploc = 0.011,  scale = 0.2},
  {metabolite = "13dpg", compartment = "c", enzyme = "PGK" , exploc = 0.0018, scale = 0.2},
  {metabolite = "3pg",   compartment = "c", enzyme = "PGK" , exploc = 1.28,   scale = 0.2},
  {metabolite = "atp",   compartment = "c", enzyme = "PGK" , exploc = 0.48,   scale = 0.2},
  {metabolite = "adp",   compartment = "c", enzyme = "PGK" , exploc = 0.2,    scale = 0.2},
  {metabolite = "3pg",   compartment = "c", enzyme = "PGM" , exploc = 0.2,    scale = 0.2},
  {metabolite = "2pg",   compartment = "c", enzyme = "PGM" , exploc = 0.19,   scale = 0.2},
  {metabolite = "2pg",   compartment = "c", enzyme = "ENO" , exploc = 0.113,  scale = 0.2},
  {metabolite = "pep",   compartment = "c", enzyme = "ENO" , exploc = 0.1,    scale = 0.2},
  {metabolite = "g6p",   compartment = "c", enzyme = "G6PDH2r" , exploc = 0.174,  scale = 0.5},
  {metabolite = "nadp",  compartment = "c", enzyme = "G6PDH2r" , exploc = 0.0075, scale = 0.5},
  {metabolite = "6pgl",  compartment = "c", enzyme = "G6PDH2r" , exploc = 0.122,  scale = 1},
  {metabolite = "nadph", compartment = "c", enzyme = "G6PDH2r" , exploc = 0.0168, scale = 1},
  {metabolite = "6pgl",  compartment = "c", enzyme = "PGL" , exploc = 0.023,  scale = 1},
  {metabolite = "6pgc",  compartment = "c", enzyme = "PGL" , exploc = 10,     scale = 1},
  {metabolite = "6pgc",  compartment = "c", enzyme = "GND" , exploc = 0.093,  scale = 0.5},
  {metabolite = "nadp",  compartment = "c", enzyme = "GND" , exploc = 0.007,  scale = 0.5},
  {metabolite = "ru5pD", compartment = "c", enzyme = "GND" , exploc = 0.044,  scale = 0.5},
  {metabolite = "nadph", compartment = "c", enzyme = "GND" , exploc = 0.0034, scale = 0.5},
  {metabolite = "co2",   compartment = "c", enzyme = "GND" , exploc = 0.1,    scale = 2},
  {metabolite = "r5p",   compartment = "c", enzyme = "RPI" , exploc = 3.1,    scale = 0.5},
  {metabolite = "ru5pD", compartment = "c", enzyme = "RPI" , exploc = 0.035,  scale = 0.5},
  {metabolite = "ru5pD", compartment = "c", enzyme = "RPE" , exploc = 1.2,    scale = 0.1},
  {metabolite = "xu5pD", compartment = "c", enzyme = "RPE" , exploc = 0.5,    scale = 0.5},
  {metabolite = "r5p",   compartment = "c", enzyme = "TKT1" , exploc = 1.4,   scale = 0.5},
  {metabolite = "xu5pD", compartment = "c", enzyme = "TKT1" , exploc = 0.16,  scale = 0.5},
  {metabolite = "s7p",   compartment = "c", enzyme = "TKT1" , exploc = 4.0,   scale = 0.5},
  {metabolite = "g3p",   compartment = "c", enzyme = "TKT1" , exploc = 2.1,   scale = 0.5},
  {metabolite = "e4p",   compartment = "c", enzyme = "TKT2" , exploc = 0.09,    scale = 0.5},
  {metabolite = "xu5p", compartment = "c", enzyme = "TKT2" , exploc = 0.16,    scale = 0.5},
  {metabolite = "f6p",   compartment = "c", enzyme = "TKT2" , exploc = 1.1,    scale = 0.5},
  {metabolite = "g3p",   compartment = "c", enzyme = "TKT2" , exploc = 2.1,    scale = 0.5},
  {metabolite = "s7p",   compartment = "c", enzyme = "TALA" , exploc = 0.285, scale = 0.5},
  {metabolite = "g3p",   compartment = "c", enzyme = "TALA" , exploc = 0.038, scale = 0.5},
  {metabolite = "e4p",   compartment = "c", enzyme = "TALA" , exploc = 0.09,  scale = 0.5},
  {metabolite = "f6p",   compartment = "c", enzyme = "TALA" , exploc = 1.2,   scale = 0.5},
  {metabolite = "6pgc",  compartment = "c", enzyme = "EDD" , exploc = 0.6,    scale = 0.5},
  {metabolite = "2ddg6p",compartment = "c", enzyme = "EDD" , exploc = 10,     scale = 1.5},
  {metabolite = "2ddg6p",compartment = "c", enzyme = "EDA" , exploc = 0.1,    scale = 0.5},
  {metabolite = "g3p",   compartment = "c", enzyme = "EDA" , exploc = 10,     scale = 1.5},
  {metabolite = "pyr",   compartment = "c", enzyme = "EDA" , exploc = 10,     scale = 0.5},
  {metabolite = "s7p",   compartment = "c", enzyme = "PFK3" , exploc = 0.16,  scale = 0.5},
  {metabolite = "atp",   compartment = "c", enzyme = "PFK3" , exploc = 0.06,  scale = 0.5},
  {metabolite = "s17bp", compartment = "c", enzyme = "PFK3" , exploc = 10,    scale = 0.5},
  {metabolite = "adp",   compartment = "c", enzyme = "PFK3" , exploc = 0.025, scale = 0.5},
  {metabolite = "s17bp", compartment = "c", enzyme = "FBA3" , exploc = 0.23,    scale = 0.5},
  {metabolite = "e4p",   compartment = "c", enzyme = "FBA3" , exploc = 0.088,    scale = 1.5},
  {metabolite = "dhap",  compartment = "c", enzyme = "FBA3" , exploc = 0.088,    scale = 0.5},
]

conc_unbalanced = [
  {metabolite = "g6p" , compartment = "c", experiment = "Evo04Evo01EP", exploc = 2.0806, scale = 0.188651075},
  {metabolite = "atp" , compartment = "c", experiment = "Evo04Evo01EP", exploc = 5.4080, scale = 0.186961632},
  {metabolite = "adp" , compartment = "c", experiment = "Evo04Evo01EP", exploc = 0.6113, scale = 0.03881099},
  {metabolite = "pi"  , compartment = "c", experiment = "Evo04Evo01EP", exploc = 10.0,   scale = 1.0},
  {metabolite = "nad" , compartment = "c", experiment = "Evo04Evo01EP", exploc = 2.3760, scale = 0.081215809},
  {metabolite = "nadh", compartment = "c", experiment = "Evo04Evo01EP", exploc = 0.0030, scale = 0.151193656},
  {metabolite = "nadp", compartment = "c", experiment = "Evo04Evo01EP", exploc = 0.839, scale = 0.2},
  {metabolite = "nadph", compartment = "c", experiment = "Evo04Evo01EP", exploc = 0.032, scale = 0.2},
  {metabolite = "co2", compartment = "c", experiment = "Evo04Evo01EP", exploc = 0.1, scale = 2.0},
]

conc_enzyme = [
  {enzyme = "PGI",  experiment = "Evo04Evo01EP", exploc = 0.033387486, scale = 0.064064068},
  {enzyme = "PFKA", experiment = "Evo04Evo01EP", exploc = 0.01866776 , scale = 0.045107419},
  {enzyme = "PFKB", experiment = "Evo04Evo01EP", exploc = 0.00271650 , scale = 0.103598456},
  {enzyme = "FBPA", experiment = "Evo04Evo01EP", exploc = 0.005712846, scale = 0.151376977},
  {enzyme = "FBPB", experiment = "Evo04Evo01EP", exploc = 0.001233755, scale = 0.153426472},
  {enzyme = "FBAA", experiment = "Evo04Evo01EP", exploc = 0.070459268, scale = 0.207826961},
  {enzyme = "FBAB", experiment = "Evo04Evo01EP", exploc = 0.004038784, scale = 0.120200118},
  {enzyme = "TPI" , experiment = "Evo04Evo01EP", exploc = 0.019814776, scale = 0.179349963},
  {enzyme = "GAPD", experiment = "Evo04Evo01EP", exploc = 0.284564245, scale = 0.238691504},
  {enzyme = "PGK",  experiment = "Evo04Evo01EP", exploc = 0.101511805, scale = 0.244464329},
  {enzyme = "PGM",  experiment = "Evo04Evo01EP", exploc = 0.051619855, scale = 0.249953545},
  {enzyme = "ENO",  experiment = "Evo04Evo01EP", exploc = 0.183803705, scale = 0.250725164},

  {enzyme = "G6PDH2r", experiment = "Evo04Evo01EP", exploc = 0.010857028, scale = 0.116712437}, 
  {enzyme = "PGL", experiment = "Evo04Evo01EP", exploc = 0.004528800, scale = 0.113817636}, 
  {enzyme = "GND", experiment = "Evo04Evo01EP", exploc = 0.034849578, scale = 0.253933711},     
  {enzyme = "RPI", experiment = "Evo04Evo01EP", exploc = 0.010759547, scale = 0.068869600},     
  {enzyme = "RPE", experiment = "Evo04Evo01EP", exploc = 0.004120512, scale = 0.131309013},     
  {enzyme = "TKT1", experiment = "Evo04Evo01EP", exploc = 0.014103094, scale = 0.078010725},    
  {enzyme = "TKT2", experiment = "Evo04Evo01EP", exploc = 0.014103094, scale = 0.078010725},    
  {enzyme = "TALA", experiment = "Evo04Evo01EP", exploc = 0.052483733, scale = 0.235174882},    
  {enzyme = "EDD", experiment = "Evo04Evo01EP", exploc = 0.000956663, scale = 0.583425764},     
  {enzyme = "EDA", experiment = "Evo04Evo01EP", exploc = 0.015285953, scale = 0.159442825},     
  {enzyme = "PFK3", experiment = "Evo04Evo01EP", exploc = 0.009333879, scale = 0.045107419},   
  {enzyme = "FBA3", experiment = "Evo04Evo01EP", exploc = 0.035229633, scale = 0.207826960},    
]

drain = [
  {reaction = "pepdrain", experiment = "Evo04Evo01EP", location = 0.60306381, scale = 1.0},
  {reaction = "pyrdrain", experiment = "Evo04Evo01EP", location = 6.6, scale = 1.0},
]

# dgf = [
#   {metabolite = "13dpg", location = -2212, scale = 2.1},
#   {metabolite = "g6p", location = -1304.7, scale = 1.3},
#   {metabolite = "f6p", location = -1302.1, scale = 1.3},
#   {metabolite = "fdp", location = -2194.8, scale = 2.1},
#   {metabolite = "atp", location = -2280.7 , scale = 2.9},
#   {metabolite = "adp", location = -1405.9, scale = 2.4},
#   {metabolite = "pi", location = -1072.6, scale = 1.5},
#   {metabolite = "dhap", location = -1097.2, scale = 1.1},
#   {metabolite = "g3p", location = -1091.5, scale = 1.3},
#   {metabolite = "nad", location = -1146.0, scale = 13.1},
#   {metabolite = "nadh", location = -1079.8, scale = 13.1},
#   {metabolite = "pep", location = -1205.1, scale = 1.6},
#   {metabolite = "3pg", location = -1356.7, scale = 1.5},
#   {metabolite = "2pg", location = -1352.2, scale = 1.6},

# ]

[dgf]
ids = [
  "13dpg",
  "2ddg6p",
  "2pg",
  "3pg",
  "6pgc",
  "6pgl",
  "adp",
  "atp",
  "co2",
  "dhap",
  "e4p",
  "f6p",
  "fdp",
  "g3p",
  "g6p",
  "nad",
  "nadh",
  "nadp",
  "nadph",
  "pep",
  "pi",
  "pyr",
  "r5p",
  "ru5pD",
  "s17bp",
  "s7p",
  "xu5pD",
]
mean_vector = [
  -2194.9218505989,
  -1428.8176393309,
  -1335.1104841284,
  -1339.5854384586,
  -1536.9165788942,
  -1360.5947091252,
  -1388.7412412051,
  -2263.6274533927,
  -386.0,
  -1080.051739274,
  -1138.9134394262,
  -1284.9538242106,
  -2177.6494268959,
  -1074.4339968873,
  -1287.5913200687,
  -1128.8599592068,
  -1062.6807489268,
  -2016.5052486697,
  -1950.3238942947,
  -1187.9781843917,
  -1055.4711071927,
  -338.1192921596,
  -1211.254877153,
  -1206.7836235177,
  -2239.9543674421,
  -1348.4951880066,
  -1210.1717813722,

]
covariance_matrix = [
  [1.1447533154,0.5062683263,0.591312516,0.6170059361,0.3390687494,0.2697145463,0.2482609962,0.63616301,-0.0,0.3327102836,0.3345168266,0.2676719278,0.6733930763,0.4480894391,0.2758687778,-0.1687612381,-0.2539501846,0.2191407757,0.1578663707,0.4626604808,0.4860760373,0.0581788872,-0.0,0.2277945399,-0.0,0.1114743152,0.29599454],
  [0.5062683263,5.4994054849,0.4482181183,0.4159391431,-0.061052139,0.1365814952,0.0604525368,0.1636587028,0.0,0.2338393238,0.3599476473,0.1833751187,0.4823174466,0.5351968164,0.1431864204,-0.0175484933,-0.0454478963,0.0856576726,0.0581172241,0.6798877725,-0.0502764572,0.6662756107,-0.0,0.1485250565,-0.0,-0.0502349479,0.2419024926],
  [0.591312516,0.4482181183,0.6464028166,0.5537752348,0.2675634663,0.0867565178,0.0569495993,0.1332728297,-0.0,0.1314433192,0.1938658038,0.1442383739,0.2680925869,0.2284028448,0.1338188306,-0.097381534,-0.0919116457,-0.0210583037,0.0043148797,0.3393654948,0.3621797702,0.2198152735,-0.0,0.1820955916,-0.0,0.1106236042,0.1806199575],
  [0.6170059361,0.4159391431,0.5537752348,0.5913607307,0.278422402,0.1030715391,0.0574659122,0.1259291152,-0.0,0.1365374198,0.2055818834,0.1490765201,0.27879639,0.2468675607,0.1356212722,-0.0859630565,-0.0988271594,-0.0174998535,-0.0107180052,0.2676497298,0.349436161,0.1690715823,-0.0,0.1832709723,-0.0,0.105821058,0.1864226279],
  [0.3390687494,-0.061052139,0.2675634663,0.278422402,1.4519121263,0.2579132087,0.075468666,0.1235201491,-0.0,0.1276302407,0.1966746876,0.2986190144,0.2533605668,0.057851818,0.326867468,-0.0711713035,-0.0382404757,-0.0231198203,-0.0186438631,-0.0548233773,0.3309133396,-0.118903957,0.0,0.5781071792,0.0,0.5536393935,0.3921911639],
  [0.2697145463,0.1365814952,0.0867565178,0.1030715391,0.2579132087,2.1572044123,0.1068110866,0.2641988558,0.0,0.1650210782,0.1224008172,0.2557601937,0.3278784823,0.0933518472,0.2991683313,0.0500335976,-0.1412401715,0.2074213668,-0.0409492884,0.217296974,-0.0020201104,0.043229648,0.0,0.1965652838,-0.0,0.2764352916,0.2099634793],
  [0.2482609962,0.0604525368,0.0569495993,0.0574659122,0.075468666,0.1068110866,1.5025633513,1.695559566,0.0,0.12605125,0.1158320728,0.0880414075,0.2526469897,0.1059453847,0.100651592,0.2097622169,0.1798387823,0.4027584316,0.3698961653,0.1437658365,0.1180043227,-0.0454928479,-0.0,0.1037165874,0.0,0.1050286144,0.0923557572],
  [0.63616301,0.1636587028,0.1332728297,0.1259291152,0.1235201491,0.2641988558,1.695559566,2.2200569198,0.0,0.3225992047,0.2374458224,0.2046963296,0.647674646,0.2978290786,0.2415682966,0.1175088882,0.0286922256,0.642006242,0.5533259689,0.3779798438,0.2588681125,-0.1341703758,-0.0,0.1420664438,0.0,0.1101427563,0.1967389513],
  [-0.0,0.0,-0.0,-0.0,-0.0,0.0,0.0,0.0,8.5958661157,-0.0,-0.0,-0.0,-0.0,-0.0,-0.0,0.0,0.0,0.0,0.0,0.0,-0.0,0.0,-0.0,-0.0,-0.0,-0.0,-0.0],
  [0.3327102836,0.2338393238,0.1314433192,0.1365374198,0.1276302407,0.1650210782,0.12605125,0.3225992047,-0.0,0.3151931631,0.1817661024,0.233855497,0.5838648419,0.2292349948,0.2108065333,-0.0767899018,-0.0731265443,0.1197580528,0.1242882384,0.2020979551,0.1161617956,0.004604329,-0.0,0.1128990495,-0.0,0.139601788,0.1877547561],
  [0.3345168266,0.3599476473,0.1938658038,0.2055818834,0.1966746876,0.1224008172,0.1158320728,0.2374458224,-0.0,0.1817661024,2.972359317,0.2120653143,0.3700591584,0.2940018232,0.1876078338,-0.0583544446,-0.0142979796,0.0632593051,0.0978661174,0.1975506936,0.0981342987,0.0659458241,-0.0,0.2755298404,-0.0,1.9806216244,0.0120385111],
  [0.2676719278,0.1833751187,0.1442383739,0.1490765201,0.2986190144,0.2557601937,0.0880414075,0.2046963296,-0.0,0.233855497,0.2120653143,0.4457235964,0.4675034203,0.1815162992,0.3580089303,-0.06589674,-0.0347237633,0.0507581821,0.0890668703,0.1219050365,0.1258958865,0.0018588195,-0.0,0.2256030458,-0.0,0.4236138516,0.3098570615],
  [0.6733930763,0.4823174466,0.2680925869,0.27879639,0.2533605668,0.3278784823,0.2526469897,0.647674646,-0.0,0.5838648419,0.3700591584,0.4675034203,1.1695734032,0.4699670997,0.4217837316,-0.1554983214,-0.1446084174,0.2395293349,0.2514649636,0.4098891535,0.2327698447,0.0123503469,-0.0,0.2259730433,-0.0,0.2727515017,0.377723407],
  [0.4480894391,0.5351968164,0.2284028448,0.2468675607,0.057851818,0.0933518472,0.1059453847,0.2978290786,-0.0,0.2292349948,0.2940018232,0.1815162992,0.4699670997,0.4443114367,0.1699188736,-0.0906345821,-0.0291186549,0.1012491117,0.1544781763,0.301583461,0.0831881328,0.0908853796,-0.0,0.0975191552,0.0,-0.0338785247,0.2016554918],
  [0.2758687778,0.1431864204,0.1338188306,0.1356212722,0.326867468,0.2991683313,0.100651592,0.2415682966,-0.0,0.2108065333,0.1876078338,0.3580089303,0.4217837316,0.1699188736,0.4167273653,-0.0778706501,-0.0449331152,0.0630460545,0.1058130057,0.114546024,0.1461600948,-0.0267324532,-0.0,0.2052416229,-0.0,0.3381761275,0.2652764439],
  [-0.1687612381,-0.0175484933,-0.097381534,-0.0859630565,-0.0711713035,0.0500335976,0.2097622169,0.1175088882,0.0,-0.0767899018,-0.0583544446,-0.06589674,-0.1554983214,-0.0906345821,-0.0778706501,44.8084852477,44.6789721766,41.2778854727,41.1374728256,0.0007818827,-0.2068120368,0.0730860888,0.9645736846,-0.0082274435,2.3197509411,-0.0086306486,-0.0482049697],
  [-0.2539501846,-0.0454478963,-0.0919116457,-0.0988271594,-0.0382404757,-0.1412401715,0.1798387823,0.0286922256,0.0,-0.0731265443,-0.0142979796,-0.0347237633,-0.1446084174,-0.0291186549,-0.0449331152,44.6789721766,44.8530250694,41.0894791737,41.2210962729,-0.1705275747,-0.0601524155,-0.0163292414,0.9645736846,-0.0207721483,2.3197509411,-0.0119107851,-0.0335598329],
  [0.2191407757,0.0856576726,-0.0210583037,-0.0174998535,-0.0231198203,0.2074213668,0.4027584316,0.642006242,0.0,0.1197580528,0.0632593051,0.0507581821,0.2395293349,0.1012491117,0.0630460545,41.2778854727,41.0894791737,46.6746529526,46.4784222986,0.2349958901,-0.065948247,-0.0155914391,0.9645736846,0.0301224129,2.3197509411,-0.0035165067,0.0561782244],
  [0.1578663707,0.0581172241,0.0043148797,-0.0107180052,-0.0186438631,-0.0409492884,0.3698961653,0.5533259689,0.0,0.1242882384,0.0978661174,0.0890668703,0.2514649636,0.1544781763,0.1058130057,41.1374728256,41.2210962729,46.4784222986,46.6354219147,0.0779206965,0.0827369858,-0.0963609523,0.9645736846,-0.010342569,2.3197509411,-0.0108844937,0.0590003191],
  [0.4626604808,0.6798877725,0.3393654948,0.2676497298,-0.0548233773,0.217296974,0.1437658365,0.3779798438,0.0,0.2020979551,0.1975506936,0.1219050365,0.4098891535,0.301583461,0.114546024,0.0007818827,-0.1705275747,0.2349958901,0.0779206965,0.6748815854,-0.0202493238,0.3783043115,-0.0,0.0868314892,-0.0,-0.0207683739,0.148656518],
  [0.4860760373,-0.0502764572,0.3621797702,0.349436161,0.3309133396,-0.0020201104,0.1180043227,0.2588681125,-0.0,0.1161617956,0.0981342987,0.1258958865,0.2327698447,0.0831881328,0.1461600948,-0.2068120368,-0.0601524155,-0.065948247,0.0827369858,-0.0202493238,0.5605856885,-0.13346459,-0.0,0.1276596375,-0.0,0.1454836961,0.1202330078],
  [0.0581788872,0.6662756107,0.2198152735,0.1690715823,-0.118903957,0.043229648,-0.0454928479,-0.1341703758,0.0,0.004604329,0.0659458241,0.0018588195,0.0123503469,0.0908853796,-0.0267324532,0.0730860888,-0.0163292414,-0.0155914391,-0.0963609523,0.3783043115,-0.13346459,0.5753902311,-0.0,0.0510059014,-0.0,-0.0163564232,0.0402470008],
  [-0.0,-0.0,-0.0,-0.0,0.0,0.0,-0.0,-0.0,-0.0,-0.0,-0.0,-0.0,-0.0,-0.0,-0.0,0.9645736846,0.9645736846,0.9645736846,0.9645736846,-0.0,-0.0,-0.0,1.8442810767,0.0,1.8075242364,-0.0,-0.0],
  [0.2277945399,0.1485250565,0.1820955916,0.1832709723,0.5781071792,0.1965652838,0.1037165874,0.1420664438,-0.0,0.1128990495,0.2755298404,0.2256030458,0.2259730433,0.0975191552,0.2052416229,-0.0082274435,-0.0207721483,0.0301224129,-0.010342569,0.0868314892,0.1276596375,0.0510059014,0.0,0.9342251711,-0.0,0.6499006229,0.5401661442],
  [-0.0,-0.0,-0.0,-0.0,0.0,-0.0,0.0,0.0,-0.0,-0.0,-0.0,-0.0,-0.0,0.0,-0.0,2.3197509411,2.3197509411,2.3197509411,2.3197509411,-0.0,-0.0,-0.0,1.8075242364,-0.0,4.245439179,-0.0,-0.0],
  [0.1114743152,-0.0502349479,0.1106236042,0.105821058,0.5536393935,0.2764352916,0.1050286144,0.1101427563,-0.0,0.139601788,1.9806216244,0.4236138516,0.2727515017,-0.0338785247,0.3381761275,-0.0086306486,-0.0119107851,-0.0035165067,-0.0108844937,-0.0207683739,0.1454836961,-0.0163564232,-0.0,0.6499006229,-0.0,3.5381029296,0.60909156],
  [0.29599454,0.2419024926,0.1806199575,0.1864226279,0.3921911639,0.2099634793,0.0923557572,0.1967389513,-0.0,0.1877547561,0.0120385111,0.3098570615,0.377723407,0.2016554918,0.2652764439,-0.0482049697,-0.0335598329,0.0561782244,0.0590003191,0.148656518,0.1202330078,0.0402470008,-0.0,0.5401661442,-0.0,0.60909156,1.4771770006],
]
