# Supplementary material for: Shu: visualization of high-dimensional biological pathways
Source: Bioinformatics. 2024 Mar 7;40(3):btae140. doi: 10.1093/bioinformatics/btae140 (PMC10957514; doi:10.1093/bioinformatics/btae140)
Supplement: btae140_Supplementary_Data [file btae140_supplementary_data.zip › shu_case_studies/models/maud_ecoli_glycolysis_and_ppp/priors.csv]

parameter	metabolite	compartment	enzyme	reaction	experiment	location	scale	pct1	pct99
kcat			PGI	PGI		1550.0	0.2
kcat			PFKA	PFK		130.0	0.5
kcat			PFKB	PFK		53.0	0.2
kcat			FBPA	FBP		24.0	0.2
kcat			FBPB	FBP		5.7	0.2
kcat			FBAA	FBA		30.3	0.2
kcat			FBAB	FBA		0.23	0.2
kcat			TPI	TPI		8700.0	0.2
kcat			GAPD	GAPD		1056.0	0.2
kcat			PGK	PGK		349.6	0.2
kcat			PGM	PGM		220.0	0.2
kcat			ENO	ENO		199.3	0.2
km	g6p	c	PGI			3.0	0.2
km	f6p	c	PGI			0.16	0.2
km	f6p	c	PFKA			0.0125	0.2
km	fdp	c	PFKA			3.5	0.2
km	atp	c	PFKA			0.06	0.2
km	adp	c	PFKA			0.025	0.2
km	f6p	c	PFKB			0.052	0.2
km	fdp	c	PFKB			0.14	0.2
km	atp	c	PFKB			0.015	0.2
km	adp	c	PFKB			0.025	0.2
km	fdp	c	FBPA			0.0017	0.2
km	f6p	c	FBPA			0.02	0.2
km	pi	c	FBPA			0.02	0.2
km	fdp	c	FBPB			0.07	0.2
km	f6p	c	FBPB			0.02	0.2
km	pi	c	FBPB			0.02	0.2
km	fdp	c	FBAA			0.29	0.2
km	dhap	c	FBAA			0.088	0.2
km	g3p	c	FBAA			0.088	0.2
km	fdp	c	FBAB			0.02	0.2
km	dhap	c	FBAB			2.0	0.2
km	g3p	c	FBAB			2.4	0.2
km	dhap	c	TPI			2.8	0.2
km	g3p	c	TPI			0.3	0.2
km	g3p	c	GAPD			0.9	0.2
km	13dpg	c	GAPD			0.015	0.2
km	pi	c	GAPD			0.53	0.2
km	nad	c	GAPD			0.045	0.2
km	nadh	c	GAPD			0.011	0.2
km	13dpg	c	PGK			0.0018	0.2
km	3pg	c	PGK			1.28	0.2
km	atp	c	PGK			0.48	0.2
km	adp	c	PGK			0.2	0.2
km	3pg	c	PGM			0.2	0.2
km	2pg	c	PGM			0.19	0.2
km	2pg	c	ENO			0.113	0.2
km	pep	c	ENO			0.1	0.2
conc_unbalanced	g6p	c			Evo04Evo01EP	2.080410886	0.188651075
conc_unbalanced	atp	c			Evo04Evo01EP	5.408003186	0.186961632
conc_unbalanced	adp	c			Evo04Evo01EP	0.611364975	0.03881099
conc_unbalanced	pi	c			Evo04Evo01EP	10.0	1.0
conc_unbalanced	nad	c			Evo04Evo01EP	2.376025956	0.081215809
conc_unbalanced	nadh	c			Evo04Evo01EP	0.003004516	0.151193656
# conc_unbalanced	g6p	c			Evo04pgiEvo01EP	14.30223081	0.284590959
# conc_unbalanced	atp	c			Evo04pgiEvo01EP	5.669676161	0.239173007
# conc_unbalanced	adp	c			Evo04pgiEvo01EP	0.989846874	0.217976575
# conc_unbalanced	pi	c			Evo04pgiEvo01EP	10.0	1.0
# conc_unbalanced	nad	c			Evo04pgiEvo01EP	3.625289012	0.087311262
# conc_unbalanced	nadh	c			Evo04pgiEvo01EP	0.003488253	0.098172919
# conc_unbalanced	g6p	c			Evo04ptsHIcrrEvo01EP	6.354952226	0.125919344
# conc_unbalanced	atp	c			Evo04ptsHIcrrEvo01EP	2.843811706	0.162291536
# conc_unbalanced	adp	c			Evo04ptsHIcrrEvo01EP	0.711381062	0.163077688
# conc_unbalanced	pi	c			Evo04ptsHIcrrEvo01EP	10.0	1.0
# conc_unbalanced	nad	c			Evo04ptsHIcrrEvo01EP	4.259562826	0.210574709
# conc_unbalanced	nadh	c			Evo04ptsHIcrrEvo01EP	0.003712649	0.123685326
# conc_unbalanced	g6p	c			Evo04sdhCBEvo01EP	1.899048647	0.192963384
# conc_unbalanced	atp	c			Evo04sdhCBEvo01EP	3.845420404	0.162167786
# conc_unbalanced	adp	c			Evo04sdhCBEvo01EP	0.910542232	0.338289714
# conc_unbalanced	pi	c			Evo04sdhCBEvo01EP	10.0	1.0
# conc_unbalanced	nad	c			Evo04sdhCBEvo01EP	2.798938816	0.034504776
# conc_unbalanced	nadh	c			Evo04sdhCBEvo01EP	0.002679525	0.127733252
conc_enzyme			PGI		Evo04Evo01EP	0.033387486	0.064064068
conc_enzyme			PFKA		Evo04Evo01EP	0.01866776	0.045107419
conc_enzyme			PFKB		Evo04Evo01EP	0.00271650	0.103598456
conc_enzyme			FBPA		Evo04Evo01EP	0.005712846	0.151376977
conc_enzyme			FBPB		Evo04Evo01EP	0.001233755	0.153426472
conc_enzyme			FBAA		Evo04Evo01EP	0.070459268	0.207826961
conc_enzyme			FBAB		Evo04Evo01EP	0.004038784	0.120200118
conc_enzyme			TPI		Evo04Evo01EP	0.019814776	0.179349963
conc_enzyme			GAPD		Evo04Evo01EP	0.284564245	0.238691504
conc_enzyme			PGK		Evo04Evo01EP	0.101511805	0.244464329
conc_enzyme			PGM		Evo04Evo01EP	0.051619855	0.249953545
conc_enzyme			ENO		Evo04Evo01EP	0.183803705	0.250725164
# conc_enzyme			PFKA		Evo04pgiEvo01EP	0.013087079	0.101343988
# conc_enzyme			PFKB		Evo04pgiEvo01EP	0.003651614	0.102308653
# conc_enzyme			FBPA		Evo04pgiEvo01EP	0.011733262	0.082686967
# conc_enzyme			FBPB		Evo04pgiEvo01EP	0.001783168	0.302373049
# conc_enzyme			FBAA		Evo04pgiEvo01EP	0.052288437	0.075937691
# conc_enzyme			FBAB		Evo04pgiEvo01EP	0.008492123	0.300630268
# conc_enzyme			TPI		Evo04pgiEvo01EP	0.022968874	0.210076239
# conc_enzyme			GAPD		Evo04pgiEvo01EP	0.199661478	0.067168371
# conc_enzyme			PGK		Evo04pgiEvo01EP	0.06878679	0.286794838
# conc_enzyme			PGM		Evo04pgiEvo01EP	0.04387258	0.12767452
# conc_enzyme			ENO		Evo04pgiEvo01EP	0.080995854	0.274444531
# conc_enzyme			PGI		Evo04ptsHIcrrEvo01EP	0.044449649	0.064047827
# conc_enzyme			PFKA		Evo04ptsHIcrrEvo01EP	0.018055101	0.34086685
# conc_enzyme			PFKB		Evo04ptsHIcrrEvo01EP	0.003119205	0.19248881
# conc_enzyme			FBPA		Evo04ptsHIcrrEvo01EP	0.043628495	0.231288216
# conc_enzyme			FBPB		Evo04ptsHIcrrEvo01EP	0.001775953	0.404517923
# conc_enzyme			FBAA		Evo04ptsHIcrrEvo01EP	0.061971177	0.243797235
# conc_enzyme			FBAB		Evo04ptsHIcrrEvo01EP	0.028518936	0.245493454
# conc_enzyme			TPI		Evo04ptsHIcrrEvo01EP	0.020866941	0.227181763
# conc_enzyme			GAPD		Evo04ptsHIcrrEvo01EP	0.18384332	0.242792699
# conc_enzyme			PGK		Evo04ptsHIcrrEvo01EP	0.064111156	0.189379653
# conc_enzyme			PGM		Evo04ptsHIcrrEvo01EP	0.035560378	0.135959451
# conc_enzyme			ENO		Evo04ptsHIcrrEvo01EP	0.098723548	0.248917603
# conc_enzyme			PGI		Evo04sdhCBEvo01EP	0.03421127	0.04655572
# conc_enzyme			PFKA		Evo04sdhCBEvo01EP	0.016287812	0.114165964
# conc_enzyme			PFKB		Evo04sdhCBEvo01EP	0.002594388	0.039721925
# conc_enzyme			FBPA		Evo04sdhCBEvo01EP	0.007599806	0.059238521
# conc_enzyme			FBPB		Evo04sdhCBEvo01EP	0.001306563	0.131842468
# conc_enzyme			FBAA		Evo04sdhCBEvo01EP	0.067838065	0.243727134
# conc_enzyme			FBAB		Evo04sdhCBEvo01EP	0.002562714	0.037991888
# conc_enzyme			TPI		Evo04sdhCBEvo01EP	0.02367224	0.188001419
# conc_enzyme			GAPD		Evo04sdhCBEvo01EP	0.257136601	0.147404746
# conc_enzyme			PGK		Evo04sdhCBEvo01EP	0.066383179	0.152658798
# conc_enzyme			PGM		Evo04sdhCBEvo01EP	0.039823251	0.144027707
# conc_enzyme			ENO		Evo04sdhCBEvo01EP	0.191990816	0.035975973
drain				pepdrain	Evo04Evo01EP	0.60306381	1.0
# drain				pepdrain	Evo04pgiEvo01EP	2.754434388	1.0
# drain				pepdrain	Evo04ptsHIcrrEvo01EP	4.965944432	1.0
# drain				pepdrain	Evo04sdhCBEvo01EP	6.225733155	1.0
