# Supplementary material for: Shu: visualization of high-dimensional biological pathways
Source: Bioinformatics. 2024 Mar 7;40(3):btae140. doi: 10.1093/bioinformatics/btae140 (PMC10957514; doi:10.1093/bioinformatics/btae140)
Supplement: btae140_Supplementary_Data [file btae140_supplementary_data.zip › shu_case_studies/models/maud_ecoli_glycolysis_and_ppp/escher_map.json]

[{"map_name":"iJO1366.Central metabolism","map_id":"c50080dc494c0686982966090cefc2de","map_description":"Central metabolism (iJO1366)\nLast Modified Wed Dec 21 2022 12:39:12 GMT+0100 (Central European Standard Time)","homepage":"https://escher.github.io","schema":"https://escher.github.io/escher/jsonschema/1-0-0#"},{"reactions":{"2075855":{"name":"Sedoheptulose 1,7-bisphosphate D-glyceraldehyde-3-phosphate-lyase","bigg_id":"FBA3","reversibility":true,"label_x":2450.6428450828917,"label_y":3093.550613678522,"gene_reaction_rule":"b2925","genes":[{"bigg_id":"b2925","name":"fbaA"}],"metabolites":[{"coefficient":-1,"bigg_id":"s17bp_c"},{"coefficient":1,"bigg_id":"e4p_c"},{"coefficient":1,"bigg_id":"dhap_c"}],"segments":{"772":{"from_node_id":"2075353","to_node_id":"2076089","b1":{"y":3032.8786593022237,"x":2581.629592630417},"b2":{"y":3032.9804644521737,"x":2580.791716548558}},"773":{"from_node_id":"2076089","to_node_id":"2076090","b1":null,"b2":null},"774":{"from_node_id":"2076090","to_node_id":"2075354","b1":{"y":3033.213571385795,"x":2192.3974868146915},"b2":{"y":3036.6347513077717,"x":1856.3825237328647}},"775":{"from_node_id":"2076090","to_node_id":"2075355","b1":{"y":3033.2081745920796,"x":2144.493769037808},"b2":{"y":3071.7800046875,"x":1386.0047960071638}}}},"2075868":{"name":"Glucose-6-phosphate isomerase","bigg_id":"PGI","reversibility":true,"label_x":1631.5208638671875,"label_y":1867.371069140625,"gene_reaction_rule":"b4025","genes":[{"bigg_id":"b4025","name":"pgi"}],"metabolites":[{"coefficient":-1,"bigg_id":"g6p_c"},{"coefficient":1,"bigg_id":"f6p_c"}],"segments":{"848":{"from_node_id":"2075395","to_node_id":"2076122","b1":{"y":1713.4302,"x":1614.8579},"b2":{"y":1761.7302,"x":1614.8579}},"849":{"from_node_id":"2076122","to_node_id":"2075396","b1":{"y":1853.2302,"x":1614.8579},"b2":{"y":1905.7302,"x":1614.8579}}}},"2075872":{"name":"Phosphoglycerate kinase","bigg_id":"PGK","reversibility":true,"label_x":1628.8579,"label_y":3150.7302,"gene_reaction_rule":"b2926","genes":[{"bigg_id":"b2926","name":"pgk"}],"metabolites":[{"coefficient":-1,"bigg_id":"atp_c"},{"coefficient":1,"bigg_id":"13dpg_c"},{"coefficient":-1,"bigg_id":"3pg_c"},{"coefficient":1,"bigg_id":"adp_c"}],"segments":{"866":{"from_node_id":"2076130","to_node_id":"2076131","b1":null,"b2":null},"867":{"from_node_id":"2076131","to_node_id":"2076132","b1":null,"b2":null},"868":{"from_node_id":"2075405","to_node_id":"2076130","b1":{"y":3258.1643649025254,"x":1618.8579},"b2":{"y":3224.960449470758,"x":1618.8579}},"869":{"from_node_id":"2075406","to_node_id":"2076130","b1":{"y":3260.7302,"x":1618.8579},"b2":{"y":3225.7302,"x":1618.8579}},"870":{"from_node_id":"2076132","to_node_id":"2075407","b1":{"y":3086.499950529242,"x":1618.8579},"b2":{"y":3053.2960350974745,"x":1618.8579}},"871":{"from_node_id":"2076132","to_node_id":"2075408","b1":{"y":3085.7302,"x":1618.8579},"b2":{"y":3050.7302,"x":1618.8579}}}},"2075881":{"name":"Glucose 6-phosphate dehydrogenase","bigg_id":"G6PDH2r","reversibility":true,"label_x":1800.6558736328125,"label_y":1654.3738767578125,"gene_reaction_rule":"b1852","genes":[{"bigg_id":"b1852","name":"zwf"}],"metabolites":[{"coefficient":-1,"bigg_id":"g6p_c"},{"coefficient":1,"bigg_id":"h_c"},{"coefficient":1,"bigg_id":"nadph_c"},{"coefficient":1,"bigg_id":"6pgl_c"},{"coefficient":-1,"bigg_id":"nadp_c"}],"segments":{"896":{"from_node_id":"2076147","to_node_id":"2076146","b1":null,"b2":null},"897":{"from_node_id":"2076146","to_node_id":"2076145","b1":null,"b2":null},"898":{"from_node_id":"2075395","to_node_id":"2076147","b1":{"y":1692.7302,"x":1702.8579},"b2":{"y":1692.7303220703125,"x":1816.4356832031249}},"899":{"from_node_id":"2075424","to_node_id":"2076147","b1":{"y":1692.7302,"x":1734.8556679016274},"b2":{"y":1692.7303220703125,"x":1826.0350135736132}},"900":{"from_node_id":"2076145","to_node_id":"2075425","b1":{"y":1692.7303220703125,"x":1897.7943763278602},"b2":{"y":1692.7303220703125,"x":1932.6979936189089}},"901":{"from_node_id":"2076145","to_node_id":"2075426","b1":{"y":1692.7303220703125,"x":1901.885683203125},"b2":{"y":1692.7303220703125,"x":1946.335683203125}},"902":{"from_node_id":"2076145","to_node_id":"2075427","b1":{"y":1692.7303220703125,"x":1899.7936459345383},"b2":{"y":1692.7303220703125,"x":1939.362225641169}}}},"2075886":{"name":"6-phosphogluconolactonase","bigg_id":"PGL","reversibility":false,"label_x":2234.49618359375,"label_y":1648.5474607421875,"gene_reaction_rule":"b0767","genes":[{"bigg_id":"b0767","name":"pgl"}],"metabolites":[{"coefficient":1,"bigg_id":"6pgc_c"},{"coefficient":1,"bigg_id":"h_c"},{"coefficient":-1,"bigg_id":"h2o_c"},{"coefficient":-1,"bigg_id":"6pgl_c"}],"segments":{"930":{"from_node_id":"2076161","to_node_id":"2076162","b1":null,"b2":null},"931":{"from_node_id":"2076162","to_node_id":"2076160","b1":null,"b2":null},"932":{"from_node_id":"2075443","to_node_id":"2076161","b1":{"y":1689.48166484375,"x":2154.4229718881506},"b2":{"y":1689.48166484375,"x":2176.39228648832}},"933":{"from_node_id":"2075426","to_node_id":"2076161","b1":{"y":1692.7303220703125,"x":2065.335733203125},"b2":{"y":1689.48166484375,"x":2169.15769203125}},"934":{"from_node_id":"2076160","to_node_id":"2075444","b1":{"y":1689.48166484375,"x":2296.55770703125},"b2":{"y":1689.48166484375,"x":2385.788419921875}},"935":{"from_node_id":"2076160","to_node_id":"2075445","b1":{"y":1689.48166484375,"x":2290.5019970862318},"b2":{"y":1689.48166484375,"x":2320.1220072145215}}}},"2075893":{"name":"Ribose-5-phosphate isomerase","bigg_id":"RPI","reversibility":true,"label_x":3014.049162109375,"label_y":1838.6641599609375,"gene_reaction_rule":"b2914 or b4090","genes":[{"bigg_id":"b2914","name":"rpiA"},{"bigg_id":"b4090","name":"rpiB"}],"metabolites":[{"coefficient":-1,"bigg_id":"r5p_c"},{"coefficient":1,"bigg_id":"ru5p__D_c"}],"segments":{"964":{"from_node_id":"2075464","to_node_id":"2076175","b1":{"y":1974.5816648437499,"x":3055.1884199218753},"b2":{"y":1930.48166484375,"x":3029.288419921875}},"965":{"from_node_id":"2076175","to_node_id":"2075465","b1":{"y":1840.78166484375,"x":2977.738419921875},"b2":{"y":1778.48166484375,"x":2943.788419921875}}}},"2075931":{"name":"2-dehydro-3-deoxy-phosphogluconate aldolase","bigg_id":"EDA","reversibility":false,"label_x":2087.9142744140627,"label_y":2263.7448484375,"gene_reaction_rule":"b1850","genes":[{"bigg_id":"b1850","name":"eda"}],"metabolites":[{"coefficient":1,"bigg_id":"g3p_c"},{"coefficient":1,"bigg_id":"pyr_c"},{"coefficient":-1,"bigg_id":"2ddg6p_c"}],"segments":{"43":{"from_node_id":"2075575","to_node_id":"2076272","b1":{"y":2283.9655515625,"x":2180.692716796875},"b2":{"y":2283.9694578125,"x":2180.2897626953127}},"44":{"from_node_id":"2076272","to_node_id":"2076271","b1":null,"b2":null},"45":{"from_node_id":"2076271","to_node_id":"2075576","b1":{"y":2284.52561015625,"x":2024.461973728935},"b2":{"y":2285.647436328125,"x":1986.0909723256161}},"46":{"from_node_id":"2076271","to_node_id":"2076584","b1":{"y":2282.64475078125,"x":1897.732595596021},"b2":{"x":2191.887210254966,"y":2373.79221171875}}}},"2075940":{"name":"Phosphoglycerate mutase","bigg_id":"PGM","reversibility":true,"label_x":1628.8579,"label_y":3420.7302,"gene_reaction_rule":"b3612 or b4395 or b0755","genes":[{"bigg_id":"b3612","name":"gpmM"},{"bigg_id":"b4395","name":"ytjC"},{"bigg_id":"b0755","name":"gpmA"}],"metabolites":[{"coefficient":-1,"bigg_id":"2pg_c"},{"coefficient":1,"bigg_id":"3pg_c"}],"segments":{"101":{"from_node_id":"2075602","to_node_id":"2076296","b1":{"y":3541.2302,"x":1618.8579},"b2":{"y":3495.7302,"x":1618.8579}},"102":{"from_node_id":"2076296","to_node_id":"2075406","b1":{"y":3412.7302,"x":1618.8579},"b2":{"y":3370.7302,"x":1618.8579}}}},"2075941":{"name":"Ribulose 5-phosphate 3-epimerase","bigg_id":"RPE","reversibility":true,"label_x":2696.984708984375,"label_y":1846.349340625,"gene_reaction_rule":"b4301 or b3386","genes":[{"bigg_id":"b4301","name":"sgcE"},{"bigg_id":"b3386","name":"rpe"}],"metabolites":[{"coefficient":1,"bigg_id":"xu5p__D_c"},{"coefficient":-1,"bigg_id":"ru5p__D_c"}],"segments":{"103":{"from_node_id":"2075465","to_node_id":"2076297","b1":{"y":1711.38166484375,"x":2882.988419921875},"b2":{"y":1762.48166484375,"x":2854.288419921875}},"104":{"from_node_id":"2076297","to_node_id":"2075603","b1":{"y":1858.5816648437499,"x":2799.788419921875},"b2":{"y":1912.48166484375,"x":2768.288419921875}}}},"2075955":{"name":"Fructose-bisphosphatase","bigg_id":"FBP","reversibility":false,"label_x":1579.8579,"label_y":2148.7302,"gene_reaction_rule":"b3925 or b4232 or b2930","genes":[{"bigg_id":"b2930","name":"yggF"},{"bigg_id":"b3925","name":"glpX"},{"bigg_id":"b4232","name":"fbp"}],"metabolites":[{"coefficient":1,"bigg_id":"f6p_c"},{"coefficient":-1,"bigg_id":"h2o_c"},{"coefficient":-1,"bigg_id":"fdp_c"},{"coefficient":1,"bigg_id":"pi_c"}],"segments":{"183":{"from_node_id":"2076333","to_node_id":"2076335","b1":null,"b2":null},"184":{"from_node_id":"2076335","to_node_id":"2076334","b1":null,"b2":null},"185":{"from_node_id":"2075638","to_node_id":"2076333","b1":{"y":2296.832949727361,"x":1567.76543409504},"b2":{"y":2246.3610249182084,"x":1568.530160228512}},"186":{"from_node_id":"2075639","to_node_id":"2076333","b1":{"y":2259.7297540809,"x":1568.3276037260468},"b2":{"y":2235.23006622427,"x":1568.698811117814}},"187":{"from_node_id":"2076334","to_node_id":"2075640","b1":{"y":2083.5438522899713,"x":1571.070583027581},"b2":{"y":2052.7757076332377,"x":1571.5668434252702}},"188":{"from_node_id":"2076334","to_node_id":"2075396","b1":{"y":2078.122945237974,"x":1571.1580170122907},"b2":{"y":2034.7060174599137,"x":1571.858290040969}}}},"2075957":{"name":"Triose-phosphate isomerase","bigg_id":"TPI","reversibility":true,"label_x":1500.1951802734375,"label_y":2746.65842265625,"gene_reaction_rule":"b3919","genes":[{"bigg_id":"b3919","name":"tpiA"}],"metabolites":[{"coefficient":1,"bigg_id":"g3p_c"},{"coefficient":-1,"bigg_id":"dhap_c"}],"segments":{"196":{"from_node_id":"2075355","to_node_id":"2076339","b1":{"y":2708.7302,"x":1448.873280859375},"b2":{"y":2710.061498828125,"x":1456.3338521484375}},"197":{"from_node_id":"2076339","to_node_id":"2075576","b1":{"y":2708.8802,"x":1511.6079},"b2":{"y":2709.2302,"x":1555.3579}}}},"2075964":{"name":"Enolase","bigg_id":"ENO","reversibility":true,"label_x":1628.8579,"label_y":3650.7302,"gene_reaction_rule":"b2779","genes":[{"bigg_id":"b2779","name":"eno"}],"metabolites":[{"coefficient":1,"bigg_id":"pep_c"},{"coefficient":1,"bigg_id":"h2o_c"},{"coefficient":-1,"bigg_id":"2pg_c"}],"segments":{"221":{"from_node_id":"2075602","to_node_id":"2076352","b1":{"y":3575.7302,"x":1618.8579},"b2":{"y":3610.7302,"x":1618.8579}},"222":{"from_node_id":"2076352","to_node_id":"2076351","b1":null,"b2":null},"223":{"from_node_id":"2076351","to_node_id":"2075653","b1":{"y":3716.955180739588,"x":1618.8579},"b2":{"y":3754.8134691319597,"x":1618.8579}},"224":{"from_node_id":"2076351","to_node_id":"2075338","b1":{"y":3717.2302,"x":1618.8579},"b2":{"y":3755.7302,"x":1618.8579}}}},"2075971":{"name":"Glyceraldehyde-3-phosphate dehydrogenase","bigg_id":"GAPD","reversibility":true,"label_x":1491.8499654296875,"label_y":2894.698217578125,"gene_reaction_rule":"b1779","genes":[{"bigg_id":"b1779","name":"gapA"}],"metabolites":[{"coefficient":-1,"bigg_id":"g3p_c"},{"coefficient":-1,"bigg_id":"nad_c"},{"coefficient":1,"bigg_id":"h_c"},{"coefficient":1,"bigg_id":"nadh_c"},{"coefficient":-1,"bigg_id":"pi_c"},{"coefficient":1,"bigg_id":"13dpg_c"}],"segments":{"264":{"from_node_id":"2076372","to_node_id":"2076371","b1":null,"b2":null},"265":{"from_node_id":"2076371","to_node_id":"2076373","b1":null,"b2":null},"266":{"from_node_id":"2075670","to_node_id":"2076372","b1":{"y":2772.381550626507,"x":1617.8579},"b2":{"y":2804.125605187952,"x":1617.8579}},"267":{"from_node_id":"2075671","to_node_id":"2076372","b1":{"y":2797.864445726291,"x":1620.5206197265625},"b2":{"y":2808.5752832882,"x":1617.8579}},"268":{"from_node_id":"2075576","to_node_id":"2076372","b1":{"y":2763.7302,"x":1617.8579},"b2":{"y":2801.5302,"x":1617.8579}},"269":{"from_node_id":"2076373","to_node_id":"2075672","b1":{"y":2884.120710496809,"x":1619.3042503498937},"b2":{"y":2915.365234989363,"x":1620.3457344996455}},"270":{"from_node_id":"2076373","to_node_id":"2075673","b1":{"y":2888.3273853515684,"x":1619.4444728450521},"b2":{"y":2929.3874845052273,"x":1620.8131428168408}},"271":{"from_node_id":"2076373","to_node_id":"2075408","b1":{"y":2890.2193756860934,"x":1619.5075391895364},"b2":{"y":2935.694118953645,"x":1621.0233639651215}}}},"2075976":{"name":"Phosphofructokinase","bigg_id":"PFK","reversibility":false,"label_x":1673.8579,"label_y":2148.7302,"gene_reaction_rule":"b3916 or b1723","genes":[{"bigg_id":"b3916","name":"pfkA"},{"bigg_id":"b1723","name":"pfkB"}],"metabolites":[{"coefficient":1,"bigg_id":"adp_c"},{"coefficient":-1,"bigg_id":"f6p_c"},{"coefficient":-1,"bigg_id":"atp_c"},{"coefficient":1,"bigg_id":"fdp_c"},{"coefficient":1,"bigg_id":"h_c"}],"segments":{"292":{"from_node_id":"2076384","to_node_id":"2076385","b1":null,"b2":null},"293":{"from_node_id":"2076385","to_node_id":"2076383","b1":null,"b2":null},"294":{"from_node_id":"2075396","to_node_id":"2076384","b1":{"y":2045.5015441634719,"x":1663.8579},"b2":{"y":2079.564801491229,"x":1663.8579}},"295":{"from_node_id":"2075682","to_node_id":"2076384","b1":{"y":2066.7262939883894,"x":1663.8579},"b2":{"y":2089.1290281965166,"x":1663.8579}},"296":{"from_node_id":"2076383","to_node_id":"2075683","b1":{"y":2238.8333911282516,"x":1663.8579},"b2":{"y":2271.7408370941725,"x":1663.8579}},"297":{"from_node_id":"2076383","to_node_id":"2075638","b1":{"y":2246.3140481277087,"x":1663.8579},"b2":{"y":2296.676360425696,"x":1663.8579}},"298":{"from_node_id":"2076383","to_node_id":"2075684","b1":{"y":2238.4073707600655,"x":1663.8579},"b2":{"y":2270.3207692002193,"x":1663.8579}}}},"2075980":{"name":"Phosphofructokinase (s7p)","bigg_id":"PFK_3","reversibility":false,"label_x":2718.763505489932,"label_y":2833.560945326842,"gene_reaction_rule":"b3916","genes":[{"bigg_id":"b3916","name":"pfkA"}],"metabolites":[{"coefficient":1,"bigg_id":"h_c"},{"coefficient":-1,"bigg_id":"atp_c"},{"coefficient":-1,"bigg_id":"s7p_c"},{"coefficient":1,"bigg_id":"adp_c"},{"coefficient":1,"bigg_id":"s17bp_c"}],"segments":{"315":{"from_node_id":"2076395","to_node_id":"2076393","b1":null,"b2":null},"316":{"from_node_id":"2076393","to_node_id":"2076394","b1":null,"b2":null},"317":{"from_node_id":"2075695","to_node_id":"2076395","b1":{"y":2737.85022320615,"x":2666.9690280989234},"b2":{"y":2777.6139315034643,"x":2667.9973774782497}},"318":{"from_node_id":"2075696","to_node_id":"2076395","b1":{"y":2681.3380244505647,"x":2668.2197665924778},"b2":{"y":2682.6239019466316,"x":2669.800725177023}},"319":{"from_node_id":"2076394","to_node_id":"2075697","b1":{"y":2850.2973765240868,"x":2669.87708082521},"b2":{"y":2918.76251507397,"x":2664.8337350273023}},"320":{"from_node_id":"2076394","to_node_id":"2075698","b1":{"y":2853.8451032804705,"x":2669.968830381882},"b2":{"y":2930.5882709285784,"x":2665.1395668828777}},"321":{"from_node_id":"2076394","to_node_id":"2075353","b1":{"y":2854.1356334285865,"x":2669.9763439290414},"b2":{"y":2967.065005536888,"x":2669.7407839150746}}}},"2075993":{"name":"Transketolase","bigg_id":"TKT1","reversibility":true,"label_x":2915.19442578125,"label_y":2195.1667234375,"gene_reaction_rule":"b2935 or b2465","genes":[{"bigg_id":"b2935","name":"tktA"},{"bigg_id":"b2465","name":"tktB"}],"metabolites":[{"coefficient":-1,"bigg_id":"r5p_c"},{"coefficient":1,"bigg_id":"g3p_c"},{"coefficient":1,"bigg_id":"s7p_c"},{"coefficient":-1,"bigg_id":"xu5p__D_c"}],"segments":{"387":{"from_node_id":"2076428","to_node_id":"2076429","b1":null,"b2":null},"388":{"from_node_id":"2076429","to_node_id":"2076427","b1":null,"b2":null},"389":{"from_node_id":"2075603","to_node_id":"2076428","b1":{"y":2043.346331230443,"x":2888.6124263650145},"b2":{"y":2088.598157044914,"x":2892.0880388470046}},"390":{"from_node_id":"2075464","to_node_id":"2076428","b1":{"y":2050.66969324974,"x":2890.7568759860824},"b2":{"y":2088.9987178967967,"x":2892.132545608325}},"391":{"from_node_id":"2076427","to_node_id":"2075576","b1":{"y":2715.5546748115066,"x":2896.1632075386083},"b2":{"y":2697.960545725856,"x":2959.6753259099432}},"392":{"from_node_id":"2076427","to_node_id":"2075696","b1":{"y":2517.1477660368037,"x":2892.0815294517133},"b2":{"y":2550.213783934218,"x":2914.8291367237507}}}},"2076010":{"name":"Transaldolase","bigg_id":"TALA","reversibility":true,"label_x":2713.1527908429434,"label_y":2336.693470664108,"gene_reaction_rule":"b2464 or b0008","genes":[{"bigg_id":"b2464","name":"talA"},{"bigg_id":"b0008","name":"talB"}],"metabolites":[{"coefficient":-1,"bigg_id":"g3p_c"},{"coefficient":1,"bigg_id":"f6p_c"},{"coefficient":-1,"bigg_id":"s7p_c"},{"coefficient":1,"bigg_id":"e4p_c"}],"segments":{"476":{"from_node_id":"2076468","to_node_id":"2076469","b1":null,"b2":null},"477":{"from_node_id":"2076469","to_node_id":"2076467","b1":null,"b2":null},"478":{"from_node_id":"2075576","to_node_id":"2076468","b1":{"y":2437.6079780121117,"x":2487.349455078125},"b2":{"y":2520.427616602643,"x":2660.98799984928}},"479":{"from_node_id":"2075696","to_node_id":"2076468","b1":{"y":2454.970813571239,"x":2668.0641796244854},"b2":{"y":2381.5568088005566,"x":2667.090147457323}},"480":{"from_node_id":"2076467","to_node_id":"2075396","b1":{"y":2132.981630256176,"x":2662.802534374014},"b2":{"y":2218.6959494151606,"x":2239.8168623046877}},"481":{"from_node_id":"2076467","to_node_id":"2075354","b1":{"y":2193.5411049152613,"x":2665.1924743143836},"b2":{"y":2160.945162621386,"x":2664.6553468739216}}}},"2076011":{"name":"Transketolase","bigg_id":"TKT2","reversibility":true,"label_x":2200.228849609375,"label_y":1986.204809375,"gene_reaction_rule":"b2935 or b2465","genes":[{"bigg_id":"b2935","name":"tktA"},{"bigg_id":"b2465","name":"tktB"}],"metabolites":[{"coefficient":1,"bigg_id":"g3p_c"},{"coefficient":1,"bigg_id":"f6p_c"},{"coefficient":-1,"bigg_id":"e4p_c"},{"coefficient":-1,"bigg_id":"xu5p__D_c"}],"segments":{"482":{"from_node_id":"2076470","to_node_id":"2076471","b1":null,"b2":null},"483":{"from_node_id":"2076471","to_node_id":"2076472","b1":null,"b2":null},"484":{"from_node_id":"2075603","to_node_id":"2076470","b1":{"y":1951.7852537109375,"x":2592.1910836183065},"b2":{"y":1944.7164060546875,"x":2556.6443752808045}},"485":{"from_node_id":"2075354","to_node_id":"2076470","b1":{"y":1947.5439217710036,"x":2490.8241202639665},"b2":{"y":1944.716528125,"x":2482.565134691554}},"486":{"from_node_id":"2076472","to_node_id":"2075396","b1":{"y":1940.38498515625,"x":1763.9251155204452},"b2":{"y":1938.4683591796875,"x":1765.4729429457548}},"487":{"from_node_id":"2076472","to_node_id":"2075576","b1":{"y":1944.716528125,"x":2063.8047937392857},"b2":{"y":1942.15744609375,"x":2086.412324443452}}}},"2076019":{"name":"6-phosphogluconate dehydratase","bigg_id":"EDD","reversibility":false,"label_x":2348.88094921875,"label_y":2067.638647265625,"gene_reaction_rule":"b1851","genes":[{"bigg_id":"b1851","name":"edd"}],"metabolites":[{"coefficient":-1,"bigg_id":"6pgc_c"},{"coefficient":1,"bigg_id":"h2o_c"},{"coefficient":1,"bigg_id":"2ddg6p_c"}],"segments":{"523":{"from_node_id":"2075444","to_node_id":"2076487","b1":{"y":1796.88166484375,"x":2449.1884199218753},"b2":{"y":1731.614721484375,"x":2447.65731640625}},"524":{"from_node_id":"2076487","to_node_id":"2076488","b1":null,"b2":null},"525":{"from_node_id":"2076488","to_node_id":"2075575","b1":{"y":2288.195584043048,"x":2447.76962109375},"b2":{"y":2287.937404622659,"x":2380.94442578125}},"526":{"from_node_id":"2076488","to_node_id":"2075776","b1":{"y":2162.0086563213135,"x":2450.65731640625},"b2":{"y":2205.8512588314616,"x":2448.66122265625}}}},"2076030":{"name":"Phosphogluconate dehydrogenase","bigg_id":"GND","reversibility":false,"label_x":2614.997892578125,"label_y":1640.813940234375,"gene_reaction_rule":"b2029","genes":[{"bigg_id":"b2029","name":"gnd"}],"metabolites":[{"coefficient":-1,"bigg_id":"6pgc_c"},{"coefficient":1,"bigg_id":"ru5p__D_c"},{"coefficient":-1,"bigg_id":"nadp_c"},{"coefficient":1,"bigg_id":"nadph_c"},{"coefficient":1,"bigg_id":"co2_c"}],"segments":{"582":{"from_node_id":"2076514","to_node_id":"2076516","b1":null,"b2":null},"583":{"from_node_id":"2076516","to_node_id":"2076515","b1":null,"b2":null},"584":{"from_node_id":"2075798","to_node_id":"2076514","b1":{"y":1689.48166484375,"x":2588.450571290498},"b2":{"y":1689.48166484375,"x":2612.137065332462}},"585":{"from_node_id":"2075444","to_node_id":"2076514","b1":{"y":1689.48166484375,"x":2535.288419921875},"b2":{"y":1689.48166484375,"x":2596.1884199218753}},"586":{"from_node_id":"2076515","to_node_id":"2075465","b1":{"y":1689.48166484375,"x":2732.0884199218754},"b2":{"y":1689.48166484375,"x":2799.288419921875}},"587":{"from_node_id":"2076515","to_node_id":"2075799","b1":{"y":1689.48166484375,"x":2719.8347186016404},"b2":{"y":1689.48166484375,"x":2758.442748854426}},"588":{"from_node_id":"2076515","to_node_id":"2075800","b1":{"y":1689.48166484375,"x":2719.9984468518355},"b2":{"y":1689.48166484375,"x":2758.9885096884095}}}},"2076036":{"name":"Fructose-bisphosphate aldolase","bigg_id":"FBA","reversibility":true,"label_x":1626.8579,"label_y":2459.7302,"gene_reaction_rule":"b2097 or b1773 or b2925","genes":[{"bigg_id":"b2925","name":"fbaA"},{"bigg_id":"b2097","name":"fbaB"},{"bigg_id":"b1773","name":"ydjI"}],"metabolites":[{"coefficient":1,"bigg_id":"g3p_c"},{"coefficient":1,"bigg_id":"dhap_c"},{"coefficient":-1,"bigg_id":"fdp_c"}],"segments":{"617":{"from_node_id":"2075638","to_node_id":"2076529","b1":{"y":2377.0802,"x":1616.8579},"b2":{"y":2415.2302,"x":1616.8579}},"618":{"from_node_id":"2076529","to_node_id":"2076530","b1":null,"b2":null},"619":{"from_node_id":"2076530","to_node_id":"2075355","b1":{"y":2590.6339289510133,"x":1616.8579},"b2":{"y":2597.878534784628,"x":1616.8579}},"620":{"from_node_id":"2076530","to_node_id":"2075576","b1":{"y":2572.8806658340163,"x":1616.8579},"b2":{"y":2629.231752780055,"x":1616.8579}}}}},"nodes":{"2075338":{"node_type":"metabolite","x":1618.8579,"y":3810.7302,"bigg_id":"pep_c","name":"Phosphoenolpyruvate","label_x":1528.8360494140625,"label_y":3814.796850390625,"node_is_primary":true},"2075353":{"node_type":"metabolite","x":2671.42121994423,"y":3032.0432798657157,"bigg_id":"s17bp_c","name":"Sedoheptulose 1,7-bisphosphate","label_x":2695.29329025673,"label_y":3054.0711118969657,"node_is_primary":true},"2075354":{"node_type":"metabolite","x":2662.431386236149,"y":2085.7472361046266,"bigg_id":"e4p_c","name":"D-Erythrose 4-phosphate","label_x":2697.223622564274,"label_y":2111.4322946983766,"node_is_primary":true},"2075355":{"node_type":"metabolite","x":1387.8579,"y":2708.7302,"bigg_id":"dhap_c","name":"Dihydroxyacetone phosphate","label_x":1399.1772359375,"label_y":2738.7302,"node_is_primary":true},"2075395":{"node_type":"metabolite","x":1614.8579,"y":1692.7302,"bigg_id":"g6p_c","name":"D-Glucose 6-phosphate","label_x":1534.79393515625,"label_y":1733.56223125,"node_is_primary":true},"2075396":{"node_type":"metabolite","x":1614.8579,"y":1980.7302,"bigg_id":"f6p_c","name":"D-Fructose 6-phosphate","label_x":1629.8211568359375,"label_y":1949.3050291015625,"node_is_primary":true},"2075405":{"node_type":"metabolite","x":1708.8579,"y":3240.7302,"bigg_id":"atp_c","name":"ATP","label_x":1724.3890279296875,"label_y":3231.9010984375,"node_is_primary":false},"2075406":{"node_type":"metabolite","x":1618.8579,"y":3310.7302,"bigg_id":"3pg_c","name":"3-Phospho-D-glycerate","label_x":1532.8579,"label_y":3308.7302,"node_is_primary":true},"2075407":{"node_type":"metabolite","x":1708.8579,"y":3070.7302,"bigg_id":"adp_c","name":"ADP","label_x":1728.8579,"label_y":3070.7302,"node_is_primary":false},"2075408":{"node_type":"metabolite","x":1618.8579,"y":3000.7302,"bigg_id":"13dpg_c","name":"3-Phospho-D-glyceroyl phosphate","label_x":1489.1929830078125,"label_y":3011.1999265625,"node_is_primary":true},"2075424":{"node_type":"metabolite","x":1722.8579,"y":1781.7302,"bigg_id":"nadp_c","name":"Nicotinamide adenine dinucleotide phosphate","label_x":1719.52635703125,"label_y":1813.39035625,"node_is_primary":false},"2075425":{"node_type":"metabolite","x":1954.835683203125,"y":1761.7303220703125,"bigg_id":"nadph_c","name":"Nicotinamide adenine dinucleotide phosphate - reduced","label_x":1938.183827734375,"label_y":1795.7193357421875,"node_is_primary":false},"2075426":{"node_type":"metabolite","x":2009.835683203125,"y":1692.7303220703125,"bigg_id":"6pgl_c","name":"6-phospho-D-glucono-1,5-lactone","label_x":2009.835683203125,"label_y":1663.7303220703125,"node_is_primary":true},"2075427":{"node_type":"metabolite","x":1912.835683203125,"y":1801.7303220703125,"bigg_id":"h_c","name":"H+","label_x":1897.8438619140625,"label_y":1835.056371875,"node_is_primary":false},"2075443":{"node_type":"metabolite","x":2153.80760703125,"y":1743.48166484375,"bigg_id":"h2o_c","name":"H2O","label_x":2140.481679296875,"label_y":1773.476049609375,"node_is_primary":false},"2075444":{"node_type":"metabolite","x":2448.288419921875,"y":1689.48166484375,"bigg_id":"6pgc_c","name":"6-Phospho-D-gluconate","label_x":2447.288419921875,"label_y":1653.48166484375,"node_is_primary":true},"2075445":{"node_type":"metabolite","x":2326.80770703125,"y":1758.48166484375,"bigg_id":"h_c","name":"H+","label_x":2309.8160078125,"label_y":1788.4761716796875,"node_is_primary":false},"2075464":{"node_type":"metabolite","x":3066.288419921875,"y":1993.48166484375,"bigg_id":"r5p_c","name":"Alpha-D-Ribose 5-phosphate","label_x":3097.288419921875,"label_y":1974.48166484375,"node_is_primary":true},"2075465":{"node_type":"metabolite","x":2895.288419921875,"y":1689.48166484375,"bigg_id":"ru5p__D_c","name":"D-Ribulose 5-phosphate","label_x":2929.288419921875,"label_y":1691.48166484375,"node_is_primary":true},"2075575":{"node_type":"metabolite","x":2254.952482421875,"y":2284.51779765625,"bigg_id":"2ddg6p_c","name":"2-Dehydro-3-deoxy-D-gluconate 6-phosphate","label_x":2219.89657421875,"label_y":2330.9177,"node_is_primary":true},"2075576":{"node_type":"metabolite","x":1617.8579,"y":2709.7302,"bigg_id":"g3p_c","name":"Glyceraldehyde 3-phosphate","label_x":1637.5325826171875,"label_y":2743.62228984375,"node_is_primary":true},"2075602":{"node_type":"metabolite","x":1618.8579,"y":3560.7302,"bigg_id":"2pg_c","name":"D-Glycerate 2-phosphate","label_x":1526.4053853515625,"label_y":3570.49143046875,"node_is_primary":true},"2075603":{"node_type":"metabolite","x":2723.288419921875,"y":1989.48166484375,"bigg_id":"xu5p__D_c","name":"D-Xylulose 5-phosphate","label_x":2772.10409375,"label_y":1990.9935056640625,"node_is_primary":true},"2075638":{"node_type":"metabolite","x":1616.8579,"y":2360.7302,"bigg_id":"fdp_c","name":"D-Fructose 1,6-bisphosphate","label_x":1647.8579,"label_y":2363.7302,"node_is_primary":true},"2075639":{"node_type":"metabolite","x":1519.8579,"y":2274.7302,"bigg_id":"h2o_c","name":"H2O","label_x":1465.309071875,"label_y":2253.42893046875,"node_is_primary":false},"2075640":{"node_type":"metabolite","x":1497.8579,"y":2047.7302,"bigg_id":"pi_c","name":"Phosphate","label_x":1486.08983359375,"label_y":2074.9460203125,"node_is_primary":false},"2075653":{"node_type":"metabolite","x":1528.8579,"y":3760.7302,"bigg_id":"h2o_c","name":"H2O","label_x":1453.1136373046875,"label_y":3760.7302,"node_is_primary":false},"2075670":{"node_type":"metabolite","x":1692.8579,"y":2766.7302,"bigg_id":"pi_c","name":"Phosphate","label_x":1714.1893208984375,"label_y":2774.718237109375,"node_is_primary":false},"2075671":{"node_type":"metabolite","x":1696.0213521484375,"y":2805.00754375,"bigg_id":"nad_c","name":"Nicotinamide adenine dinucleotide","label_x":1720.9615376953125,"label_y":2811.66428203125,"node_is_primary":false},"2075672":{"node_type":"metabolite","x":1701.8579,"y":2903.7302,"bigg_id":"h_c","name":"H+","label_x":1721.8579,"label_y":2903.7302,"node_is_primary":false},"2075673":{"node_type":"metabolite","x":1701.8579,"y":2953.7302,"bigg_id":"nadh_c","name":"Nicotinamide adenine dinucleotide - reduced","label_x":1715.8579,"label_y":2971.7302,"node_is_primary":false},"2075682":{"node_type":"metabolite","x":1694.8579,"y":2042.7302,"bigg_id":"atp_c","name":"ATP","label_x":1700.87596640625,"label_y":2074.356908984375,"node_is_primary":false},"2075683":{"node_type":"metabolite","x":1749.8579,"y":2262.7302,"bigg_id":"adp_c","name":"ADP","label_x":1769.8579,"label_y":2262.7302,"node_is_primary":false},"2075684":{"node_type":"metabolite","x":1696.8579,"y":2309.7302,"bigg_id":"h_c","name":"H+","label_x":1716.8579,"label_y":2309.7302,"node_is_primary":false},"2075695":{"node_type":"metabolite","x":2767.0086199840175,"y":2738.088283594176,"bigg_id":"atp_c","name":"ATP","label_x":2784.9727313121425,"label_y":2758.088283594176,"node_is_primary":false},"2075696":{"node_type":"metabolite","x":2667.8371820441785,"y":2546.577310335444,"bigg_id":"s7p_c","name":"Sedoheptulose 7-phosphate","label_x":2578.5715570441785,"label_y":2553.749673616694,"node_is_primary":true},"2075697":{"node_type":"metabolite","x":2764.226337761028,"y":2893.983116995269,"bigg_id":"adp_c","name":"ADP","label_x":2788.178486198528,"label_y":2905.999230276519,"node_is_primary":false},"2075698":{"node_type":"metabolite","x":2765.5189808603754,"y":2943.966404940516,"bigg_id":"h_c","name":"H+","label_x":2787.4391468760004,"label_y":2965.986424471766,"node_is_primary":false},"2075776":{"node_type":"metabolite","x":2368.66122265625,"y":2209.654760546875,"bigg_id":"h2o_c","name":"H2O","label_x":2296.45126171875,"label_y":2199.978979296875,"node_is_primary":false},"2075798":{"node_type":"metabolite","x":2584.288419921875,"y":1745.48166484375,"bigg_id":"nadp_c","name":"Nicotinamide adenine dinucleotide phosphate","label_x":2597.800626953125,"label_y":1773.104467578125,"node_is_primary":false},"2075799":{"node_type":"metabolite","x":2805.288419921875,"y":1647.48166484375,"bigg_id":"nadph_c","name":"Nicotinamide adenine dinucleotide phosphate - reduced","label_x":2828.288419921875,"label_y":1641.48166484375,"node_is_primary":false},"2075800":{"node_type":"metabolite","x":2770.288419921875,"y":1600.48166484375,"bigg_id":"co2_c","name":"CO2","label_x":2769.288419921875,"label_y":1578.48166484375,"node_is_primary":false},"2076089":{"node_type":"midmarker","x":2523.6228255516417,"y":3032.726639069147},"2076090":{"node_type":"multimarker","x":2454.6391146633014,"y":3032.5631731483986},"2076122":{"node_type":"midmarker","x":1614.8579,"y":1830.7302},"2076130":{"node_type":"multimarker","x":1618.8579,"y":3210.7302},"2076131":{"node_type":"midmarker","x":1618.8579,"y":3160.7302},"2076132":{"node_type":"multimarker","x":1618.8579,"y":3100.7302},"2076145":{"node_type":"multimarker","x":1882.835683203125,"y":1692.7303220703125},"2076146":{"node_type":"midmarker","x":1862.835683203125,"y":1692.7303220703125},"2076147":{"node_type":"multimarker","x":1842.835683203125,"y":1692.7303220703125},"2076160":{"node_type":"multimarker","x":2277.80770703125,"y":1689.48166484375},"2076161":{"node_type":"multimarker","x":2185.80770703125,"y":1689.48166484375},"2076162":{"node_type":"midmarker","x":2234.80770703125,"y":1689.48166484375},"2076175":{"node_type":"midmarker","x":2992.288419921875,"y":1867.48166484375},"2076271":{"node_type":"multimarker","x":2093.2897626953127,"y":2284.52561015625},"2076272":{"node_type":"midmarker","x":2155.2897626953127,"y":2283.9694578125},"2076296":{"node_type":"midmarker","x":1618.8579,"y":3430.7302},"2076297":{"node_type":"midmarker","x":2813.288419921875,"y":1835.48166484375},"2076333":{"node_type":"multimarker","x":1568.8579,"y":2224.7302},"2076334":{"node_type":"multimarker","x":1570.8579,"y":2096.7302},"2076335":{"node_type":"midmarker","x":1569.8579,"y":2158.7302},"2076339":{"node_type":"midmarker","x":1492.8579,"y":2708.7302},"2076351":{"node_type":"multimarker","x":1618.8579,"y":3700.7302},"2076352":{"node_type":"midmarker","x":1618.8579,"y":3660.7302},"2076371":{"node_type":"midmarker","x":1617.8579,"y":2840.7302},"2076372":{"node_type":"multimarker","x":1617.8579,"y":2817.7302},"2076373":{"node_type":"multimarker","x":1618.8579,"y":2870.7302},"2076383":{"node_type":"multimarker","x":1663.8579,"y":2224.7302},"2076384":{"node_type":"multimarker","x":1663.8579,"y":2098.7302},"2076385":{"node_type":"midmarker","x":1663.8579,"y":2158.7302},"2076393":{"node_type":"midmarker","x":2668.955155880557,"y":2814.648835951842},"2076394":{"node_type":"multimarker","x":2669.4722131202943,"y":2834.642151129944},"2076395":{"node_type":"multimarker","x":2668.4380986408128,"y":2794.6555207737415},"2076427":{"node_type":"multimarker","x":2895.292326171875,"y":2183.40158671875},"2076428":{"node_type":"multimarker","x":2895.288419921875,"y":2117.40158671875},"2076429":{"node_type":"midmarker","x":2894.629728515625,"y":2149.407690234375},"2076467":{"node_type":"multimarker","x":2667.501403262441,"y":2275.048941276132},"2076468":{"node_type":"multimarker","x":2667.2195325361645,"y":2348.0483970884425},"2076469":{"node_type":"midmarker","x":2667.3739822491934,"y":2308.048695273483},"2076470":{"node_type":"multimarker","x":2285.36141796875,"y":1943.27268046875},"2076471":{"node_type":"midmarker","x":2250.938078125,"y":1943.27268046875},"2076472":{"node_type":"multimarker","x":2212.69432578125,"y":1943.27268046875},"2076487":{"node_type":"midmarker","x":2450.65731640625,"y":2089.614721484375},"2076488":{"node_type":"multimarker","x":2450.65731640625,"y":2139.614721484375},"2076514":{"node_type":"multimarker","x":2622.288419921875,"y":1689.48166484375},"2076515":{"node_type":"multimarker","x":2703.288419921875,"y":1689.48166484375},"2076516":{"node_type":"midmarker","x":2664.288419921875,"y":1689.48166484375},"2076529":{"node_type":"midmarker","x":1616.8579,"y":2469.7302},"2076530":{"node_type":"multimarker","x":1616.8579,"y":2548.7302},"2076584":{"node_type":"metabolite","x":1874.849355078125,"y":2593.5815624999996,"bigg_id":"pyr_c","name":"Pyruvate","label_x":1918.5106099609375,"label_y":2583.8413281249996,"node_is_primary":true}},"text_labels":{},"canvas":{"x":-286.3920445,"y":132.78023100000001,"width":9047.498999,"height":6642.899758}}]
