# Supplementary material for: Shu: visualization of high-dimensional biological pathways
Source: Bioinformatics. 2024 Mar 7;40(3):btae140. doi: 10.1093/bioinformatics/btae140 (PMC10957514; doi:10.1093/bioinformatics/btae140)
Supplement: btae140_Supplementary_Data [file btae140_supplementary_data.zip › shu_case_studies/models/eciCLAU786.xml]

<?xml version="1.0" encoding="UTF-8"?>
<sbml xmlns="http://www.sbml.org/sbml/level3/version1/core" xmlns:fbc="http://www.sbml.org/sbml/level3/version1/fbc/version2" xmlns:groups="http://www.sbml.org/sbml/level3/version1/groups/version1" metaid="meta_" sboTerm="SBO:0000624" level="3" version="1" fbc:required="false" groups:required="false">
  <model metaid="meta_eciCLAU786" id="eciCLAU786" name="Enzyme constrained model of Clostridium autoethanogenum " fbc:strict="true">
    <listOfUnitDefinitions>
      <unitDefinition id="mmol_per_gDW_per_hr">
        <listOfUnits>
          <unit kind="mole" exponent="1" scale="-3" multiplier="1"/>
          <unit kind="gram" exponent="-1" scale="0" multiplier="1"/>
          <unit kind="second" exponent="-1" scale="0" multiplier="3600"/>
        </listOfUnits>
      </unitDefinition>
    </listOfUnitDefinitions>
    <listOfCompartments>
      <compartment id="c" name="Cytoplasm" constant="true"/>
    </listOfCompartments>
    <listOfSpecies>
      <species metaid="meta_M_S_cpd00113_c" sboTerm="SBO:0000247" id="M_S_cpd00113_c" name="Isopentenyldiphosphate" compartment="c" hasOnlySubstanceUnits="false" boundaryCondition="false" constant="false" fbc:charge="-2147483648" fbc:chemicalFormula="C5H10O7P2">
        <annotation>
          <rdf:RDF xmlns:rdf="http://www.w3.org/1999/02/22-rdf-syntax-ns#" xmlns:dcterms="http://purl.org/dc/terms/" xmlns:vCard="http://www.w3.org/2001/vcard-rdf/3.0#" xmlns:vCard4="http://www.w3.org/2006/vcard/ns#" xmlns:bqbiol="http://biomodels.net/biology-qualifiers/" xmlns:bqmodel="http://biomodels.net/model-qualifiers/">
            <rdf:Description rdf:about="#meta_M_S_cpd00113_c">
              <bqbiol:is>
                <rdf:Bag>
                  <rdf:li rdf:resource="https://identifiers.org/chebi/CHEBI:128769"/>
                  <rdf:li rdf:resource="https://identifiers.org/chebi/CHEBI:16584"/>
                  <rdf:li rdf:resource="https://identifiers.org/chebi/128769"/>
                  <rdf:li rdf:resource="https://identifiers.org/chebi/14473"/>
                  <rdf:li rdf:resource="https://identifiers.org/chebi/16584"/>
                  <rdf:li rdf:resource="https://identifiers.org/chebi/24907"/>
                  <rdf:li rdf:resource="https://identifiers.org/chebi/6037"/>
                  <rdf:li rdf:resource="https://identifiers.org/slm/SLM:000000303"/>
                  <rdf:li rdf:resource="https://identifiers.org/slm/000000303"/>
                  <rdf:li rdf:resource="https://identifiers.org/bigg.metabolite/ipdp"/>
                  <rdf:li rdf:resource="https://identifiers.org/biggM/M_ipdp"/>
                  <rdf:li rdf:resource="https://identifiers.org/biggM/ipdp"/>
                  <rdf:li rdf:resource="https://identifiers.org/hmdb/HMDB0001347"/>
                  <rdf:li rdf:resource="https://identifiers.org/hmdb/HMDB0004196"/>
                  <rdf:li rdf:resource="https://identifiers.org/hmdb/HMDB01347"/>
                  <rdf:li rdf:resource="https://identifiers.org/hmdb/HMDB04196"/>
                  <rdf:li rdf:resource="https://identifiers.org/kegg.compound/C00129"/>
                  <rdf:li rdf:resource="https://identifiers.org/keggC/C00129"/>
                  <rdf:li rdf:resource="https://identifiers.org/keggC/M_C00129"/>
                  <rdf:li rdf:resource="https://identifiers.org/lipidmaps/LMPR01010008"/>
                  <rdf:li rdf:resource="https://identifiers.org/lipidmapsM/LMPR01010008"/>
                  <rdf:li rdf:resource="https://identifiers.org/metacyc.compound/DELTA3-ISOPENTENYL-PP"/>
                  <rdf:li rdf:resource="https://identifiers.org/metacycM/DELTA3-ISOPENTENYL-PP"/>
                  <rdf:li rdf:resource="https://identifiers.org/reactome/R-ALL-191362"/>
                  <rdf:li rdf:resource="https://identifiers.org/reactome/R-ALL-2162256"/>
                  <rdf:li rdf:resource="https://identifiers.org/reactomeM/R-ALL-191362"/>
                  <rdf:li rdf:resource="https://identifiers.org/reactomeM/R-ALL-2162256"/>
                  <rdf:li rdf:resource="https://identifiers.org/sabiork.compound/5009"/>
                  <rdf:li rdf:resource="https://identifiers.org/sabiorkM/5009"/>
                  <rdf:li rdf:resource="https://identifiers.org/seed.compound/cpd00113"/>
                  <rdf:li rdf:resource="https://identifiers.org/seedM/M_cpd00113"/>
                  <rdf:li rdf:resource="https://identifiers.org/seedM/cpd00113"/>
                  <rdf:li rdf:resource="https://identifiers.org/metanetx.chemical/MNXM83"/>
                </rdf:Bag>
              </bqbiol:is>
            </rdf:Description>
          </rdf:RDF>
        </annotation>
      </species>
      <species metaid="meta_M_S_cpd02590_c" sboTerm="SBO:0000247" id="M_S_cpd02590_c" name="all-trans-Heptaprenyl diphosphate" compartment="c" hasOnlySubstanceUnits="false" boundaryCondition="false" constant="false" fbc:charge="-2147483648" fbc:chemicalFormula="C35H58O7P2">
        <annotation>
          <rdf:RDF xmlns:rdf="http://www.w3.org/1999/02/22-rdf-syntax-ns#" xmlns:dcterms="http://purl.org/dc/terms/" xmlns:vCard="http://www.w3.org/2001/vcard-rdf/3.0#" xmlns:vCard4="http://www.w3.org/2006/vcard/ns#" xmlns:bqbiol="http://biomodels.net/biology-qualifiers/" xmlns:bqmodel="http://biomodels.net/model-qualifiers/">
            <rdf:Description rdf:about="#meta_M_S_cpd02590_c">
              <bqbiol:is>
                <rdf:Bag>
                  <rdf:li rdf:resource="https://identifiers.org/chebi/CHEBI:17613"/>
                  <rdf:li rdf:resource="https://identifiers.org/chebi/CHEBI:58206"/>
                  <rdf:li rdf:resource="https://identifiers.org/chebi/10191"/>
                  <rdf:li rdf:resource="https://identifiers.org/chebi/12778"/>
                  <rdf:li rdf:resource="https://identifiers.org/chebi/17613"/>
                  <rdf:li rdf:resource="https://identifiers.org/chebi/22342"/>
                  <rdf:li rdf:resource="https://identifiers.org/chebi/58206"/>
                  <rdf:li rdf:resource="https://identifiers.org/hmdb/HMDB0012187"/>
                  <rdf:li rdf:resource="https://identifiers.org/hmdb/HMDB12187"/>
                  <rdf:li rdf:resource="https://identifiers.org/kegg.compound/C04216"/>
                  <rdf:li rdf:resource="https://identifiers.org/keggC/C04216"/>
                  <rdf:li rdf:resource="https://identifiers.org/keggC/M_C04216"/>
                  <rdf:li rdf:resource="https://identifiers.org/lipidmaps/LMPR03030006"/>
                  <rdf:li rdf:resource="https://identifiers.org/lipidmapsM/LMPR03030006"/>
                  <rdf:li rdf:resource="https://identifiers.org/metacyc.compound/ALL-TRANS-HEPTAPRENYL-DIPHOSPHATE"/>
                  <rdf:li rdf:resource="https://identifiers.org/metacycM/ALL-TRANS-HEPTAPRENYL-DIPHOSPHATE"/>
                  <rdf:li rdf:resource="https://identifiers.org/sabiork.compound/1795"/>
                  <rdf:li rdf:resource="https://identifiers.org/sabiorkM/1795"/>
                  <rdf:li rdf:resource="https://identifiers.org/seed.compound/cpd02590"/>
                  <rdf:li rdf:resource="https://identifiers.org/seedM/M_cpd02590"/>
                  <rdf:li rdf:resource="https://identifiers.org/seedM/cpd02590"/>
                  <rdf:li rdf:resource="https://identifiers.org/metanetx.chemical/MNXM731634"/>
                </rdf:Bag>
              </bqbiol:is>
            </rdf:Description>
          </rdf:RDF>
        </annotation>
      </species>
      <species metaid="meta_M_S_cpd00012_c" sboTerm="SBO:0000247" id="M_S_cpd00012_c" name="PPi" compartment="c" hasOnlySubstanceUnits="false" boundaryCondition="false" constant="false" fbc:charge="-2147483648" fbc:chemicalFormula="H2O7P2">
        <annotation>
          <rdf:RDF xmlns:rdf="http://www.w3.org/1999/02/22-rdf-syntax-ns#" xmlns:dcterms="http://purl.org/dc/terms/" xmlns:vCard="http://www.w3.org/2001/vcard-rdf/3.0#" xmlns:vCard4="http://www.w3.org/2006/vcard/ns#" xmlns:bqbiol="http://biomodels.net/biology-qualifiers/" xmlns:bqmodel="http://biomodels.net/model-qualifiers/">
            <rdf:Description rdf:about="#meta_M_S_cpd00012_c">
              <bqbiol:is>
                <rdf:Bag>
                  <rdf:li rdf:resource="https://identifiers.org/chebi/CHEBI:18361"/>
                  <rdf:li rdf:resource="https://identifiers.org/chebi/CHEBI:29888"/>
                  <rdf:li rdf:resource="https://identifiers.org/chebi/CHEBI:33017"/>
                  <rdf:li rdf:resource="https://identifiers.org/chebi/CHEBI:33019"/>
                  <rdf:li rdf:resource="https://identifiers.org/chebi/CHEBI:45212"/>
                  <rdf:li rdf:resource="https://identifiers.org/chebi/13420"/>
                  <rdf:li rdf:resource="https://identifiers.org/chebi/18361"/>
                  <rdf:li rdf:resource="https://identifiers.org/chebi/29888"/>
                  <rdf:li rdf:resource="https://identifiers.org/chebi/33017"/>
                  <rdf:li rdf:resource="https://identifiers.org/chebi/33018"/>
                  <rdf:li rdf:resource="https://identifiers.org/chebi/33019"/>
                  <rdf:li rdf:resource="https://identifiers.org/chebi/42009"/>
                  <rdf:li rdf:resource="https://identifiers.org/chebi/45067"/>
                  <rdf:li rdf:resource="https://identifiers.org/chebi/45208"/>
                  <rdf:li rdf:resource="https://identifiers.org/chebi/45212"/>
                  <rdf:li rdf:resource="https://identifiers.org/chebi/8683"/>
                  <rdf:li rdf:resource="https://identifiers.org/bigg.metabolite/ppi"/>
                  <rdf:li rdf:resource="https://identifiers.org/biggM/M_ppi"/>
                  <rdf:li rdf:resource="https://identifiers.org/biggM/ppi"/>
                  <rdf:li rdf:resource="https://identifiers.org/hmdb/HMDB0000250"/>
                  <rdf:li rdf:resource="https://identifiers.org/hmdb/HMDB00250"/>
                  <rdf:li rdf:resource="https://identifiers.org/kegg.compound/C00013"/>
                  <rdf:li rdf:resource="https://identifiers.org/keggC/C00013"/>
                  <rdf:li rdf:resource="https://identifiers.org/keggC/M_C00013"/>
                  <rdf:li rdf:resource="https://identifiers.org/metacyc.compound/PPI"/>
                  <rdf:li rdf:resource="https://identifiers.org/metacyc.compound/PYROPHOSPHATE-GROUP"/>
                  <rdf:li rdf:resource="https://identifiers.org/metacycM/PPI"/>
                  <rdf:li rdf:resource="https://identifiers.org/metacycM/PYROPHOSPHATE-GROUP"/>
                  <rdf:li rdf:resource="https://identifiers.org/reactome/R-ALL-111294"/>
                  <rdf:li rdf:resource="https://identifiers.org/reactome/R-ALL-113541"/>
                  <rdf:li rdf:resource="https://identifiers.org/reactome/R-ALL-113542"/>
                  <rdf:li rdf:resource="https://identifiers.org/reactome/R-ALL-114654"/>
                  <rdf:li rdf:resource="https://identifiers.org/reactome/R-ALL-159450"/>
                  <rdf:li rdf:resource="https://identifiers.org/reactome/R-ALL-2046049"/>
                  <rdf:li rdf:resource="https://identifiers.org/reactome/R-ALL-389593"/>
                  <rdf:li rdf:resource="https://identifiers.org/reactomeM/R-ALL-111294"/>
                  <rdf:li rdf:resource="https://identifiers.org/reactomeM/R-ALL-113541"/>
                  <rdf:li rdf:resource="https://identifiers.org/reactomeM/R-ALL-113542"/>
                  <rdf:li rdf:resource="https://identifiers.org/reactomeM/R-ALL-114654"/>
                  <rdf:li rdf:resource="https://identifiers.org/reactomeM/R-ALL-159450"/>
                  <rdf:li rdf:resource="https://identifiers.org/reactomeM/R-ALL-2046049"/>
                  <rdf:li rdf:resource="https://identifiers.org/reactomeM/R-ALL-389593"/>
                  <rdf:li rdf:resource="https://identifiers.org/sabiork.compound/1267"/>
                  <rdf:li rdf:resource="https://identifiers.org/sabiorkM/1267"/>
                  <rdf:li rdf:resource="https://identifiers.org/seed.compound/cpd00012"/>
                  <rdf:li rdf:resource="https://identifiers.org/seed.compound/cpd27828"/>
                  <rdf:li rdf:resource="https://identifiers.org/seedM/M_cpd00012"/>
                  <rdf:li rdf:resource="https://identifiers.org/seedM/M_cpd27828"/>
                  <rdf:li rdf:resource="https://identifiers.org/seedM/cpd00012"/>
                  <rdf:li rdf:resource="https://identifiers.org/seedM/cpd27828"/>
                  <rdf:li rdf:resource="https://identifiers.org/metanetx.chemical/MNXM11"/>
                </rdf:Bag>
              </bqbiol:is>
            </rdf:Description>
          </rdf:RDF>
        </annotation>
      </species>
      <species metaid="meta_M_S_cpd02557_c" sboTerm="SBO:0000247" id="M_S_cpd02557_c" name="Farnesylfarnesylgeraniol" compartment="c" hasOnlySubstanceUnits="false" boundaryCondition="false" constant="false" fbc:charge="-2147483648" fbc:chemicalFormula="C40H66O7P2">
        <annotation>
          <rdf:RDF xmlns:rdf="http://www.w3.org/1999/02/22-rdf-syntax-ns#" xmlns:dcterms="http://purl.org/dc/terms/" xmlns:vCard="http://www.w3.org/2001/vcard-rdf/3.0#" xmlns:vCard4="http://www.w3.org/2006/vcard/ns#" xmlns:bqbiol="http://biomodels.net/biology-qualifiers/" xmlns:bqmodel="http://biomodels.net/model-qualifiers/">
            <rdf:Description rdf:about="#meta_M_S_cpd02557_c">
              <bqbiol:is>
                <rdf:Bag>
                  <rdf:li rdf:resource="https://identifiers.org/chebi/CHEBI:16275"/>
                  <rdf:li rdf:resource="https://identifiers.org/chebi/CHEBI:53045"/>
                  <rdf:li rdf:resource="https://identifiers.org/chebi/CHEBI:57711"/>
                  <rdf:li rdf:resource="https://identifiers.org/chebi/10194"/>
                  <rdf:li rdf:resource="https://identifiers.org/chebi/12781"/>
                  <rdf:li rdf:resource="https://identifiers.org/chebi/16275"/>
                  <rdf:li rdf:resource="https://identifiers.org/chebi/22346"/>
                  <rdf:li rdf:resource="https://identifiers.org/chebi/44585"/>
                  <rdf:li rdf:resource="https://identifiers.org/chebi/53045"/>
                  <rdf:li rdf:resource="https://identifiers.org/chebi/57711"/>
                  <rdf:li rdf:resource="https://identifiers.org/bigg.metabolite/octdp"/>
                  <rdf:li rdf:resource="https://identifiers.org/biggM/M_octdp"/>
                  <rdf:li rdf:resource="https://identifiers.org/biggM/octdp"/>
                  <rdf:li rdf:resource="https://identifiers.org/hmdb/HMDB0001094"/>
                  <rdf:li rdf:resource="https://identifiers.org/hmdb/HMDB01094"/>
                  <rdf:li rdf:resource="https://identifiers.org/kegg.compound/C04146"/>
                  <rdf:li rdf:resource="https://identifiers.org/keggC/C04146"/>
                  <rdf:li rdf:resource="https://identifiers.org/keggC/M_C04146"/>
                  <rdf:li rdf:resource="https://identifiers.org/lipidmaps/LMPR01070226"/>
                  <rdf:li rdf:resource="https://identifiers.org/lipidmapsM/LMPR01070226"/>
                  <rdf:li rdf:resource="https://identifiers.org/metacyc.compound/OCTAPRENYL-DIPHOSPHATE"/>
                  <rdf:li rdf:resource="https://identifiers.org/metacycM/OCTAPRENYL-DIPHOSPHATE"/>
                  <rdf:li rdf:resource="https://identifiers.org/sabiork.compound/7112"/>
                  <rdf:li rdf:resource="https://identifiers.org/sabiorkM/7112"/>
                  <rdf:li rdf:resource="https://identifiers.org/seed.compound/cpd02557"/>
                  <rdf:li rdf:resource="https://identifiers.org/seed.compound/cpd30761"/>
                  <rdf:li rdf:resource="https://identifiers.org/seedM/M_cpd02557"/>
                  <rdf:li rdf:resource="https://identifiers.org/seedM/M_cpd30761"/>
                  <rdf:li rdf:resource="https://identifiers.org/seedM/cpd02557"/>
                  <rdf:li rdf:resource="https://identifiers.org/seedM/cpd30761"/>
                  <rdf:li rdf:resource="https://identifiers.org/metanetx.chemical/MNXM811"/>
                </rdf:Bag>
              </bqbiol:is>
            </rdf:Description>
          </rdf:RDF>
        </annotation>
      </species>
      <species metaid="meta_M_S_cpd00161_c" sboTerm="SBO:0000247" id="M_S_cpd00161_c" name="L-Threonine" compartment="c" hasOnlySubstanceUnits="false" boundaryCondition="false" constant="false" fbc:charge="-2147483648" fbc:chemicalFormula="C4H9NO3">
        <annotation>
          <rdf:RDF xmlns:rdf="http://www.w3.org/1999/02/22-rdf-syntax-ns#" xmlns:dcterms="http://purl.org/dc/terms/" xmlns:vCard="http://www.w3.org/2001/vcard-rdf/3.0#" xmlns:vCard4="http://www.w3.org/2006/vcard/ns#" xmlns:bqbiol="http://biomodels.net/biology-qualifiers/" xmlns:bqmodel="http://biomodels.net/model-qualifiers/">
            <rdf:Description rdf:about="#meta_M_S_cpd00161_c">
              <bqbiol:is>
                <rdf:Bag>
                  <rdf:li rdf:resource="https://identifiers.org/chebi/CHEBI:16857"/>
                  <rdf:li rdf:resource="https://identifiers.org/chebi/CHEBI:26986"/>
                  <rdf:li rdf:resource="https://identifiers.org/chebi/CHEBI:32820"/>
                  <rdf:li rdf:resource="https://identifiers.org/chebi/CHEBI:32822"/>
                  <rdf:li rdf:resource="https://identifiers.org/chebi/CHEBI:32832"/>
                  <rdf:li rdf:resource="https://identifiers.org/chebi/CHEBI:32833"/>
                  <rdf:li rdf:resource="https://identifiers.org/chebi/CHEBI:57926"/>
                  <rdf:li rdf:resource="https://identifiers.org/chebi/13175"/>
                  <rdf:li rdf:resource="https://identifiers.org/chebi/16857"/>
                  <rdf:li rdf:resource="https://identifiers.org/chebi/21403"/>
                  <rdf:li rdf:resource="https://identifiers.org/chebi/26986"/>
                  <rdf:li rdf:resource="https://identifiers.org/chebi/32820"/>
                  <rdf:li rdf:resource="https://identifiers.org/chebi/32822"/>
                  <rdf:li rdf:resource="https://identifiers.org/chebi/32832"/>
                  <rdf:li rdf:resource="https://identifiers.org/chebi/32833"/>
                  <rdf:li rdf:resource="https://identifiers.org/chebi/42083"/>
                  <rdf:li rdf:resource="https://identifiers.org/chebi/45843"/>
                  <rdf:li rdf:resource="https://identifiers.org/chebi/45983"/>
                  <rdf:li rdf:resource="https://identifiers.org/chebi/57926"/>
                  <rdf:li rdf:resource="https://identifiers.org/chebi/6308"/>
                  <rdf:li rdf:resource="https://identifiers.org/bigg.metabolite/thr__L"/>
                  <rdf:li rdf:resource="https://identifiers.org/biggM/M_thr__L"/>
                  <rdf:li rdf:resource="https://identifiers.org/biggM/thr-L"/>
                  <rdf:li rdf:resource="https://identifiers.org/biggM/thr__L"/>
                  <rdf:li rdf:resource="https://identifiers.org/envipath/32de3cf4-e3e6-4168-956e-32fa5ddb0ce1/compound/b570a573-71c2-4661-a517-6ac1b121dc59"/>
                  <rdf:li rdf:resource="https://identifiers.org/envipathM/32de3cf4-e3e6-4168-956e-32fa5ddb0ce1/compound/b570a573-71c2-4661-a517-6ac1b121dc59"/>
                  <rdf:li rdf:resource="https://identifiers.org/hmdb/HMDB0000167"/>
                  <rdf:li rdf:resource="https://identifiers.org/hmdb/HMDB00167"/>
                  <rdf:li rdf:resource="https://identifiers.org/kegg.compound/C00188"/>
                  <rdf:li rdf:resource="https://identifiers.org/kegg.drug/D00041"/>
                  <rdf:li rdf:resource="https://identifiers.org/keggC/C00188"/>
                  <rdf:li rdf:resource="https://identifiers.org/keggC/M_C00188"/>
                  <rdf:li rdf:resource="https://identifiers.org/keggD/D00041"/>
                  <rdf:li rdf:resource="https://identifiers.org/keggD/M_D00041"/>
                  <rdf:li rdf:resource="https://identifiers.org/metacyc.compound/THR"/>
                  <rdf:li rdf:resource="https://identifiers.org/metacycM/THR"/>
                  <rdf:li rdf:resource="https://identifiers.org/reactome/R-ALL-351990"/>
                  <rdf:li rdf:resource="https://identifiers.org/reactome/R-ALL-352000"/>
                  <rdf:li rdf:resource="https://identifiers.org/reactome/R-ALL-379706"/>
                  <rdf:li rdf:resource="https://identifiers.org/reactomeM/R-ALL-351990"/>
                  <rdf:li rdf:resource="https://identifiers.org/reactomeM/R-ALL-352000"/>
                  <rdf:li rdf:resource="https://identifiers.org/reactomeM/R-ALL-379706"/>
                  <rdf:li rdf:resource="https://identifiers.org/sabiork.compound/27463"/>
                  <rdf:li rdf:resource="https://identifiers.org/sabiork.compound/76"/>
                  <rdf:li rdf:resource="https://identifiers.org/sabiorkM/27463"/>
                  <rdf:li rdf:resource="https://identifiers.org/sabiorkM/76"/>
                  <rdf:li rdf:resource="https://identifiers.org/seed.compound/cpd00161"/>
                  <rdf:li rdf:resource="https://identifiers.org/seedM/M_cpd00161"/>
                  <rdf:li rdf:resource="https://identifiers.org/seedM/cpd00161"/>
                  <rdf:li rdf:resource="https://identifiers.org/metanetx.chemical/MNXM142"/>
                </rdf:Bag>
              </bqbiol:is>
            </rdf:Description>
          </rdf:RDF>
        </annotation>
      </species>
      <species metaid="meta_M_S_cpd00033_c" sboTerm="SBO:0000247" id="M_S_cpd00033_c" name="Glycine" compartment="c" hasOnlySubstanceUnits="false" boundaryCondition="false" constant="false" fbc:charge="-2147483648" fbc:chemicalFormula="C2H5NO2">
        <annotation>
          <rdf:RDF xmlns:rdf="http://www.w3.org/1999/02/22-rdf-syntax-ns#" xmlns:dcterms="http://purl.org/dc/terms/" xmlns:vCard="http://www.w3.org/2001/vcard-rdf/3.0#" xmlns:vCard4="http://www.w3.org/2006/vcard/ns#" xmlns:bqbiol="http://biomodels.net/biology-qualifiers/" xmlns:bqmodel="http://biomodels.net/model-qualifiers/">
            <rdf:Description rdf:about="#meta_M_S_cpd00033_c">
              <bqbiol:is>
                <rdf:Bag>
                  <rdf:li rdf:resource="https://identifiers.org/chebi/CHEBI:132194"/>
                  <rdf:li rdf:resource="https://identifiers.org/chebi/CHEBI:15428"/>
                  <rdf:li rdf:resource="https://identifiers.org/chebi/CHEBI:32507"/>
                  <rdf:li rdf:resource="https://identifiers.org/chebi/CHEBI:32508"/>
                  <rdf:li rdf:resource="https://identifiers.org/chebi/CHEBI:57305"/>
                  <rdf:li rdf:resource="https://identifiers.org/chebi/10792"/>
                  <rdf:li rdf:resource="https://identifiers.org/chebi/132194"/>
                  <rdf:li rdf:resource="https://identifiers.org/chebi/14344"/>
                  <rdf:li rdf:resource="https://identifiers.org/chebi/15428"/>
                  <rdf:li rdf:resource="https://identifiers.org/chebi/24368"/>
                  <rdf:li rdf:resource="https://identifiers.org/chebi/32507"/>
                  <rdf:li rdf:resource="https://identifiers.org/chebi/32508"/>
                  <rdf:li rdf:resource="https://identifiers.org/chebi/42964"/>
                  <rdf:li rdf:resource="https://identifiers.org/chebi/5460"/>
                  <rdf:li rdf:resource="https://identifiers.org/chebi/57305"/>
                  <rdf:li rdf:resource="https://identifiers.org/bigg.metabolite/gly"/>
                  <rdf:li rdf:resource="https://identifiers.org/biggM/M_gly"/>
                  <rdf:li rdf:resource="https://identifiers.org/biggM/gly"/>
                  <rdf:li rdf:resource="https://identifiers.org/envipath/32de3cf4-e3e6-4168-956e-32fa5ddb0ce1/compound/19441357-44af-48e1-b5ac-0e48c8dcbb87"/>
                  <rdf:li rdf:resource="https://identifiers.org/envipath/650babc9-9d68-4b73-9332-11972ca26f7b/compound/870d7ca5-6659-40eb-8b5d-858bd29cddaa"/>
                  <rdf:li rdf:resource="https://identifiers.org/envipathM/32de3cf4-e3e6-4168-956e-32fa5ddb0ce1/compound/19441357-44af-48e1-b5ac-0e48c8dcbb87"/>
                  <rdf:li rdf:resource="https://identifiers.org/envipathM/650babc9-9d68-4b73-9332-11972ca26f7b/compound/870d7ca5-6659-40eb-8b5d-858bd29cddaa"/>
                  <rdf:li rdf:resource="https://identifiers.org/hmdb/HMDB0000123"/>
                  <rdf:li rdf:resource="https://identifiers.org/hmdb/HMDB00123"/>
                  <rdf:li rdf:resource="https://identifiers.org/kegg.compound/C00037"/>
                  <rdf:li rdf:resource="https://identifiers.org/kegg.drug/D00011"/>
                  <rdf:li rdf:resource="https://identifiers.org/keggC/C00037"/>
                  <rdf:li rdf:resource="https://identifiers.org/keggC/M_C00037"/>
                  <rdf:li rdf:resource="https://identifiers.org/keggD/D00011"/>
                  <rdf:li rdf:resource="https://identifiers.org/keggD/M_D00011"/>
                  <rdf:li rdf:resource="https://identifiers.org/metacyc.compound/GLY"/>
                  <rdf:li rdf:resource="https://identifiers.org/metacyc.compound/Phosphorylated-Amino-Acids"/>
                  <rdf:li rdf:resource="https://identifiers.org/metacycM/GLY"/>
                  <rdf:li rdf:resource="https://identifiers.org/metacycM/Phosphorylated-Amino-Acids"/>
                  <rdf:li rdf:resource="https://identifiers.org/reactome/R-ALL-113545"/>
                  <rdf:li rdf:resource="https://identifiers.org/reactome/R-ALL-159549"/>
                  <rdf:li rdf:resource="https://identifiers.org/reactome/R-ALL-193446"/>
                  <rdf:li rdf:resource="https://identifiers.org/reactome/R-ALL-266029"/>
                  <rdf:li rdf:resource="https://identifiers.org/reactome/R-ALL-29424"/>
                  <rdf:li rdf:resource="https://identifiers.org/reactome/R-ALL-428557"/>
                  <rdf:li rdf:resource="https://identifiers.org/reactomeM/R-ALL-113545"/>
                  <rdf:li rdf:resource="https://identifiers.org/reactomeM/R-ALL-159549"/>
                  <rdf:li rdf:resource="https://identifiers.org/reactomeM/R-ALL-193446"/>
                  <rdf:li rdf:resource="https://identifiers.org/reactomeM/R-ALL-266029"/>
                  <rdf:li rdf:resource="https://identifiers.org/reactomeM/R-ALL-29424"/>
                  <rdf:li rdf:resource="https://identifiers.org/reactomeM/R-ALL-428557"/>
                  <rdf:li rdf:resource="https://identifiers.org/sabiork.compound/66"/>
                  <rdf:li rdf:resource="https://identifiers.org/sabiorkM/66"/>
                  <rdf:li rdf:resource="https://identifiers.org/seed.compound/cpd00033"/>
                  <rdf:li rdf:resource="https://identifiers.org/seedM/M_cpd00033"/>
                  <rdf:li rdf:resource="https://identifiers.org/seedM/cpd00033"/>
                  <rdf:li rdf:resource="https://identifiers.org/metanetx.chemical/MNXM29"/>
                </rdf:Bag>
              </bqbiol:is>
            </rdf:Description>
          </rdf:RDF>
        </annotation>
      </species>
      <species metaid="meta_M_S_cpd00071_c" sboTerm="SBO:0000247" id="M_S_cpd00071_c" name="Acetaldehyde" compartment="c" hasOnlySubstanceUnits="false" boundaryCondition="false" constant="false" fbc:charge="-2147483648" fbc:chemicalFormula="C2H4O">
        <annotation>
          <rdf:RDF xmlns:rdf="http://www.w3.org/1999/02/22-rdf-syntax-ns#" xmlns:dcterms="http://purl.org/dc/terms/" xmlns:vCard="http://www.w3.org/2001/vcard-rdf/3.0#" xmlns:vCard4="http://www.w3.org/2006/vcard/ns#" xmlns:bqbiol="http://biomodels.net/biology-qualifiers/" xmlns:bqmodel="http://biomodels.net/model-qualifiers/">
            <rdf:Description rdf:about="#meta_M_S_cpd00071_c">
              <bqbiol:is>
                <rdf:Bag>
                  <rdf:li rdf:resource="https://identifiers.org/chebi/CHEBI:15343"/>
                  <rdf:li rdf:resource="https://identifiers.org/chebi/13703"/>
                  <rdf:li rdf:resource="https://identifiers.org/chebi/15343"/>
                  <rdf:li rdf:resource="https://identifiers.org/chebi/22158"/>
                  <rdf:li rdf:resource="https://identifiers.org/chebi/2383"/>
                  <rdf:li rdf:resource="https://identifiers.org/chebi/40533"/>
                  <rdf:li rdf:resource="https://identifiers.org/bigg.metabolite/acald"/>
                  <rdf:li rdf:resource="https://identifiers.org/biggM/M_acald"/>
                  <rdf:li rdf:resource="https://identifiers.org/biggM/acald"/>
                  <rdf:li rdf:resource="https://identifiers.org/envipath/32de3cf4-e3e6-4168-956e-32fa5ddb0ce1/compound/78f3645f-408e-4001-9dda-a52ea62a15d4"/>
                  <rdf:li rdf:resource="https://identifiers.org/envipath/4fd7f3e0-dd25-43ac-9453-dda3e52396e4/compound/9c8865b2-a99d-42e4-a042-c88504f04b51"/>
                  <rdf:li rdf:resource="https://identifiers.org/envipath/5882df9c-dae1-4d80-a40e-db4724271456/compound/47aa8e53-36ae-4be3-987c-c1cfab66af78"/>
                  <rdf:li rdf:resource="https://identifiers.org/envipath/650babc9-9d68-4b73-9332-11972ca26f7b/compound/ee2c714d-ff9d-4df8-b343-48c1ec76ef0e"/>
                  <rdf:li rdf:resource="https://identifiers.org/envipathM/32de3cf4-e3e6-4168-956e-32fa5ddb0ce1/compound/78f3645f-408e-4001-9dda-a52ea62a15d4"/>
                  <rdf:li rdf:resource="https://identifiers.org/envipathM/4fd7f3e0-dd25-43ac-9453-dda3e52396e4/compound/9c8865b2-a99d-42e4-a042-c88504f04b51"/>
                  <rdf:li rdf:resource="https://identifiers.org/envipathM/5882df9c-dae1-4d80-a40e-db4724271456/compound/47aa8e53-36ae-4be3-987c-c1cfab66af78"/>
                  <rdf:li rdf:resource="https://identifiers.org/envipathM/650babc9-9d68-4b73-9332-11972ca26f7b/compound/ee2c714d-ff9d-4df8-b343-48c1ec76ef0e"/>
                  <rdf:li rdf:resource="https://identifiers.org/hmdb/HMDB0000990"/>
                  <rdf:li rdf:resource="https://identifiers.org/hmdb/HMDB00990"/>
                  <rdf:li rdf:resource="https://identifiers.org/kegg.compound/C00084"/>
                  <rdf:li rdf:resource="https://identifiers.org/keggC/C00084"/>
                  <rdf:li rdf:resource="https://identifiers.org/keggC/M_C00084"/>
                  <rdf:li rdf:resource="https://identifiers.org/metacyc.compound/ACETALD"/>
                  <rdf:li rdf:resource="https://identifiers.org/metacycM/ACETALD"/>
                  <rdf:li rdf:resource="https://identifiers.org/reactome/R-ALL-113532"/>
                  <rdf:li rdf:resource="https://identifiers.org/reactome/R-ALL-113681"/>
                  <rdf:li rdf:resource="https://identifiers.org/reactome/R-ALL-113745"/>
                  <rdf:li rdf:resource="https://identifiers.org/reactome/R-ALL-29510"/>
                  <rdf:li rdf:resource="https://identifiers.org/reactomeM/R-ALL-113532"/>
                  <rdf:li rdf:resource="https://identifiers.org/reactomeM/R-ALL-113681"/>
                  <rdf:li rdf:resource="https://identifiers.org/reactomeM/R-ALL-113745"/>
                  <rdf:li rdf:resource="https://identifiers.org/reactomeM/R-ALL-29510"/>
                  <rdf:li rdf:resource="https://identifiers.org/sabiork.compound/1292"/>
                  <rdf:li rdf:resource="https://identifiers.org/sabiorkM/1292"/>
                  <rdf:li rdf:resource="https://identifiers.org/seed.compound/cpd00071"/>
                  <rdf:li rdf:resource="https://identifiers.org/seedM/M_cpd00071"/>
                  <rdf:li rdf:resource="https://identifiers.org/seedM/cpd00071"/>
                  <rdf:li rdf:resource="https://identifiers.org/metanetx.chemical/MNXM75"/>
                </rdf:Bag>
              </bqbiol:is>
            </rdf:Description>
          </rdf:RDF>
        </annotation>
      </species>
      <species metaid="meta_M_S_cpd00008_c" sboTerm="SBO:0000247" id="M_S_cpd00008_c" name="ADP" compartment="c" hasOnlySubstanceUnits="false" boundaryCondition="false" constant="false" fbc:charge="-2147483648" fbc:chemicalFormula="C10H13N5O10P2">
        <annotation>
          <rdf:RDF xmlns:rdf="http://www.w3.org/1999/02/22-rdf-syntax-ns#" xmlns:dcterms="http://purl.org/dc/terms/" xmlns:vCard="http://www.w3.org/2001/vcard-rdf/3.0#" xmlns:vCard4="http://www.w3.org/2006/vcard/ns#" xmlns:bqbiol="http://biomodels.net/biology-qualifiers/" xmlns:bqmodel="http://biomodels.net/model-qualifiers/">
            <rdf:Description rdf:about="#meta_M_S_cpd00008_c">
              <bqbiol:is>
                <rdf:Bag>
                  <rdf:li rdf:resource="https://identifiers.org/chebi/CHEBI:16761"/>
                  <rdf:li rdf:resource="https://identifiers.org/chebi/CHEBI:456216"/>
                  <rdf:li rdf:resource="https://identifiers.org/chebi/CHEBI:87518"/>
                  <rdf:li rdf:resource="https://identifiers.org/chebi/13222"/>
                  <rdf:li rdf:resource="https://identifiers.org/chebi/16761"/>
                  <rdf:li rdf:resource="https://identifiers.org/chebi/22244"/>
                  <rdf:li rdf:resource="https://identifiers.org/chebi/2342"/>
                  <rdf:li rdf:resource="https://identifiers.org/chebi/40553"/>
                  <rdf:li rdf:resource="https://identifiers.org/chebi/456216"/>
                  <rdf:li rdf:resource="https://identifiers.org/chebi/87518"/>
                  <rdf:li rdf:resource="https://identifiers.org/bigg.metabolite/adp"/>
                  <rdf:li rdf:resource="https://identifiers.org/biggM/M_adp"/>
                  <rdf:li rdf:resource="https://identifiers.org/biggM/adp"/>
                  <rdf:li rdf:resource="https://identifiers.org/hmdb/HMDB0001341"/>
                  <rdf:li rdf:resource="https://identifiers.org/hmdb/HMDB01341"/>
                  <rdf:li rdf:resource="https://identifiers.org/kegg.compound/C00008"/>
                  <rdf:li rdf:resource="https://identifiers.org/kegg.glycan/G11113"/>
                  <rdf:li rdf:resource="https://identifiers.org/keggC/C00008"/>
                  <rdf:li rdf:resource="https://identifiers.org/keggC/M_C00008"/>
                  <rdf:li rdf:resource="https://identifiers.org/keggG/G11113"/>
                  <rdf:li rdf:resource="https://identifiers.org/keggG/M_G11113"/>
                  <rdf:li rdf:resource="https://identifiers.org/metacyc.compound/ADP"/>
                  <rdf:li rdf:resource="https://identifiers.org/metacyc.compound/ADP-GROUP"/>
                  <rdf:li rdf:resource="https://identifiers.org/metacycM/ADP"/>
                  <rdf:li rdf:resource="https://identifiers.org/metacycM/ADP-GROUP"/>
                  <rdf:li rdf:resource="https://identifiers.org/reactome/R-ALL-113581"/>
                  <rdf:li rdf:resource="https://identifiers.org/reactome/R-ALL-113582"/>
                  <rdf:li rdf:resource="https://identifiers.org/reactome/R-ALL-114564"/>
                  <rdf:li rdf:resource="https://identifiers.org/reactome/R-ALL-114565"/>
                  <rdf:li rdf:resource="https://identifiers.org/reactome/R-ALL-196180"/>
                  <rdf:li rdf:resource="https://identifiers.org/reactome/R-ALL-211606"/>
                  <rdf:li rdf:resource="https://identifiers.org/reactome/R-ALL-29370"/>
                  <rdf:li rdf:resource="https://identifiers.org/reactome/R-ALL-5632457"/>
                  <rdf:li rdf:resource="https://identifiers.org/reactome/R-ALL-8931884"/>
                  <rdf:li rdf:resource="https://identifiers.org/reactomeM/R-ALL-113581"/>
                  <rdf:li rdf:resource="https://identifiers.org/reactomeM/R-ALL-113582"/>
                  <rdf:li rdf:resource="https://identifiers.org/reactomeM/R-ALL-114564"/>
                  <rdf:li rdf:resource="https://identifiers.org/reactomeM/R-ALL-114565"/>
                  <rdf:li rdf:resource="https://identifiers.org/reactomeM/R-ALL-196180"/>
                  <rdf:li rdf:resource="https://identifiers.org/reactomeM/R-ALL-211606"/>
                  <rdf:li rdf:resource="https://identifiers.org/reactomeM/R-ALL-29370"/>
                  <rdf:li rdf:resource="https://identifiers.org/reactomeM/R-ALL-5632457"/>
                  <rdf:li rdf:resource="https://identifiers.org/reactomeM/R-ALL-8931884"/>
                  <rdf:li rdf:resource="https://identifiers.org/sabiork.compound/35"/>
                  <rdf:li rdf:resource="https://identifiers.org/sabiorkM/35"/>
                  <rdf:li rdf:resource="https://identifiers.org/seed.compound/cpd00008"/>
                  <rdf:li rdf:resource="https://identifiers.org/seed.compound/cpd22244"/>
                  <rdf:li rdf:resource="https://identifiers.org/seedM/M_cpd00008"/>
                  <rdf:li rdf:resource="https://identifiers.org/seedM/M_cpd22244"/>
                  <rdf:li rdf:resource="https://identifiers.org/seedM/cpd00008"/>
                  <rdf:li rdf:resource="https://identifiers.org/seedM/cpd22244"/>
                  <rdf:li rdf:resource="https://identifiers.org/metanetx.chemical/MNXM40333"/>
                </rdf:Bag>
              </bqbiol:is>
            </rdf:Description>
          </rdf:RDF>
        </annotation>
      </species>
      <species metaid="meta_M_S_cpd00196_c" sboTerm="SBO:0000247" id="M_S_cpd00196_c" name="Acetylphosphate" compartment="c" hasOnlySubstanceUnits="false" boundaryCondition="false" constant="false" fbc:charge="-2147483648" fbc:chemicalFormula="C2H4O5P">
        <annotation>
          <rdf:RDF xmlns:rdf="http://www.w3.org/1999/02/22-rdf-syntax-ns#" xmlns:dcterms="http://purl.org/dc/terms/" xmlns:vCard="http://www.w3.org/2001/vcard-rdf/3.0#" xmlns:vCard4="http://www.w3.org/2006/vcard/ns#" xmlns:bqbiol="http://biomodels.net/biology-qualifiers/" xmlns:bqmodel="http://biomodels.net/model-qualifiers/">
            <rdf:Description rdf:about="#meta_M_S_cpd00196_c">
              <bqbiol:is>
                <rdf:Bag>
                  <rdf:li rdf:resource="https://identifiers.org/chebi/CHEBI:13711"/>
                  <rdf:li rdf:resource="https://identifiers.org/chebi/CHEBI:15350"/>
                  <rdf:li rdf:resource="https://identifiers.org/chebi/CHEBI:22191"/>
                  <rdf:li rdf:resource="https://identifiers.org/chebi/13711"/>
                  <rdf:li rdf:resource="https://identifiers.org/chebi/15350"/>
                  <rdf:li rdf:resource="https://identifiers.org/chebi/22191"/>
                  <rdf:li rdf:resource="https://identifiers.org/chebi/2407"/>
                  <rdf:li rdf:resource="https://identifiers.org/chebi/46262"/>
                  <rdf:li rdf:resource="https://identifiers.org/bigg.metabolite/actp"/>
                  <rdf:li rdf:resource="https://identifiers.org/biggM/M_actp"/>
                  <rdf:li rdf:resource="https://identifiers.org/biggM/actp"/>
                  <rdf:li rdf:resource="https://identifiers.org/hmdb/HMDB0001494"/>
                  <rdf:li rdf:resource="https://identifiers.org/hmdb/HMDB01494"/>
                  <rdf:li rdf:resource="https://identifiers.org/kegg.compound/C00227"/>
                  <rdf:li rdf:resource="https://identifiers.org/keggC/C00227"/>
                  <rdf:li rdf:resource="https://identifiers.org/keggC/M_C00227"/>
                  <rdf:li rdf:resource="https://identifiers.org/metacyc.compound/ACETYL-P"/>
                  <rdf:li rdf:resource="https://identifiers.org/metacycM/ACETYL-P"/>
                  <rdf:li rdf:resource="https://identifiers.org/sabiork.compound/1316"/>
                  <rdf:li rdf:resource="https://identifiers.org/sabiorkM/1316"/>
                  <rdf:li rdf:resource="https://identifiers.org/seed.compound/cpd00196"/>
                  <rdf:li rdf:resource="https://identifiers.org/seedM/M_cpd00196"/>
                  <rdf:li rdf:resource="https://identifiers.org/seedM/cpd00196"/>
                  <rdf:li rdf:resource="https://identifiers.org/metanetx.chemical/MNXM280"/>
                </rdf:Bag>
              </bqbiol:is>
            </rdf:Description>
          </rdf:RDF>
        </annotation>
      </species>
      <species metaid="meta_M_S_cpd00002_c" sboTerm="SBO:0000247" id="M_S_cpd00002_c" name="ATP" compartment="c" hasOnlySubstanceUnits="false" boundaryCondition="false" constant="false" fbc:charge="-2147483648" fbc:chemicalFormula="C10H13N5O13P3">
        <annotation>
          <rdf:RDF xmlns:rdf="http://www.w3.org/1999/02/22-rdf-syntax-ns#" xmlns:dcterms="http://purl.org/dc/terms/" xmlns:vCard="http://www.w3.org/2001/vcard-rdf/3.0#" xmlns:vCard4="http://www.w3.org/2006/vcard/ns#" xmlns:bqbiol="http://biomodels.net/biology-qualifiers/" xmlns:bqmodel="http://biomodels.net/model-qualifiers/">
            <rdf:Description rdf:about="#meta_M_S_cpd00002_c">
              <bqbiol:is>
                <rdf:Bag>
                  <rdf:li rdf:resource="https://identifiers.org/chebi/CHEBI:15422"/>
                  <rdf:li rdf:resource="https://identifiers.org/chebi/CHEBI:237958"/>
                  <rdf:li rdf:resource="https://identifiers.org/chebi/CHEBI:30616"/>
                  <rdf:li rdf:resource="https://identifiers.org/chebi/CHEBI:57299"/>
                  <rdf:li rdf:resource="https://identifiers.org/chebi/10789"/>
                  <rdf:li rdf:resource="https://identifiers.org/chebi/10841"/>
                  <rdf:li rdf:resource="https://identifiers.org/chebi/13236"/>
                  <rdf:li rdf:resource="https://identifiers.org/chebi/15422"/>
                  <rdf:li rdf:resource="https://identifiers.org/chebi/22249"/>
                  <rdf:li rdf:resource="https://identifiers.org/chebi/2359"/>
                  <rdf:li rdf:resource="https://identifiers.org/chebi/237958"/>
                  <rdf:li rdf:resource="https://identifiers.org/chebi/30616"/>
                  <rdf:li rdf:resource="https://identifiers.org/chebi/40938"/>
                  <rdf:li rdf:resource="https://identifiers.org/chebi/57299"/>
                  <rdf:li rdf:resource="https://identifiers.org/bigg.metabolite/atp"/>
                  <rdf:li rdf:resource="https://identifiers.org/biggM/M_atp"/>
                  <rdf:li rdf:resource="https://identifiers.org/biggM/atp"/>
                  <rdf:li rdf:resource="https://identifiers.org/hmdb/HMDB0000538"/>
                  <rdf:li rdf:resource="https://identifiers.org/hmdb/HMDB00538"/>
                  <rdf:li rdf:resource="https://identifiers.org/kegg.compound/C00002"/>
                  <rdf:li rdf:resource="https://identifiers.org/kegg.drug/D08646"/>
                  <rdf:li rdf:resource="https://identifiers.org/keggC/C00002"/>
                  <rdf:li rdf:resource="https://identifiers.org/keggC/M_C00002"/>
                  <rdf:li rdf:resource="https://identifiers.org/keggD/D08646"/>
                  <rdf:li rdf:resource="https://identifiers.org/keggD/M_D08646"/>
                  <rdf:li rdf:resource="https://identifiers.org/metacyc.compound/ATP"/>
                  <rdf:li rdf:resource="https://identifiers.org/metacycM/ATP"/>
                  <rdf:li rdf:resource="https://identifiers.org/reactome/R-ALL-113592"/>
                  <rdf:li rdf:resource="https://identifiers.org/reactome/R-ALL-113593"/>
                  <rdf:li rdf:resource="https://identifiers.org/reactome/R-ALL-114570"/>
                  <rdf:li rdf:resource="https://identifiers.org/reactome/R-ALL-114571"/>
                  <rdf:li rdf:resource="https://identifiers.org/reactome/R-ALL-139836"/>
                  <rdf:li rdf:resource="https://identifiers.org/reactome/R-ALL-211579"/>
                  <rdf:li rdf:resource="https://identifiers.org/reactome/R-ALL-29358"/>
                  <rdf:li rdf:resource="https://identifiers.org/reactome/R-ALL-389573"/>
                  <rdf:li rdf:resource="https://identifiers.org/reactome/R-ALL-5632460"/>
                  <rdf:li rdf:resource="https://identifiers.org/reactomeM/R-ALL-113592"/>
                  <rdf:li rdf:resource="https://identifiers.org/reactomeM/R-ALL-113593"/>
                  <rdf:li rdf:resource="https://identifiers.org/reactomeM/R-ALL-114570"/>
                  <rdf:li rdf:resource="https://identifiers.org/reactomeM/R-ALL-114571"/>
                  <rdf:li rdf:resource="https://identifiers.org/reactomeM/R-ALL-139836"/>
                  <rdf:li rdf:resource="https://identifiers.org/reactomeM/R-ALL-211579"/>
                  <rdf:li rdf:resource="https://identifiers.org/reactomeM/R-ALL-29358"/>
                  <rdf:li rdf:resource="https://identifiers.org/reactomeM/R-ALL-389573"/>
                  <rdf:li rdf:resource="https://identifiers.org/reactomeM/R-ALL-5632460"/>
                  <rdf:li rdf:resource="https://identifiers.org/sabiork.compound/34"/>
                  <rdf:li rdf:resource="https://identifiers.org/sabiorkM/34"/>
                  <rdf:li rdf:resource="https://identifiers.org/seed.compound/cpd00002"/>
                  <rdf:li rdf:resource="https://identifiers.org/seedM/M_cpd00002"/>
                  <rdf:li rdf:resource="https://identifiers.org/seedM/cpd00002"/>
                  <rdf:li rdf:resource="https://identifiers.org/metanetx.chemical/MNXM3"/>
                </rdf:Bag>
              </bqbiol:is>
            </rdf:Description>
          </rdf:RDF>
        </annotation>
      </species>
      <species metaid="meta_M_S_cpd00029_c" sboTerm="SBO:0000247" id="M_S_cpd00029_c" name="Acetate" compartment="c" hasOnlySubstanceUnits="false" boundaryCondition="false" constant="false" fbc:charge="-2147483648" fbc:chemicalFormula="C2H3O2">
        <annotation>
          <rdf:RDF xmlns:rdf="http://www.w3.org/1999/02/22-rdf-syntax-ns#" xmlns:dcterms="http://purl.org/dc/terms/" xmlns:vCard="http://www.w3.org/2001/vcard-rdf/3.0#" xmlns:vCard4="http://www.w3.org/2006/vcard/ns#" xmlns:bqbiol="http://biomodels.net/biology-qualifiers/" xmlns:bqmodel="http://biomodels.net/model-qualifiers/">
            <rdf:Description rdf:about="#meta_M_S_cpd00029_c">
              <bqbiol:is>
                <rdf:Bag>
                  <rdf:li rdf:resource="https://identifiers.org/chebi/CHEBI:15366"/>
                  <rdf:li rdf:resource="https://identifiers.org/chebi/CHEBI:30089"/>
                  <rdf:li rdf:resource="https://identifiers.org/chebi/13704"/>
                  <rdf:li rdf:resource="https://identifiers.org/chebi/15366"/>
                  <rdf:li rdf:resource="https://identifiers.org/chebi/22165"/>
                  <rdf:li rdf:resource="https://identifiers.org/chebi/22169"/>
                  <rdf:li rdf:resource="https://identifiers.org/chebi/2387"/>
                  <rdf:li rdf:resource="https://identifiers.org/chebi/30089"/>
                  <rdf:li rdf:resource="https://identifiers.org/chebi/40480"/>
                  <rdf:li rdf:resource="https://identifiers.org/chebi/40486"/>
                  <rdf:li rdf:resource="https://identifiers.org/slm/SLM:000000449"/>
                  <rdf:li rdf:resource="https://identifiers.org/slm/000000449"/>
                  <rdf:li rdf:resource="https://identifiers.org/bigg.metabolite/ac"/>
                  <rdf:li rdf:resource="https://identifiers.org/biggM/M_ac"/>
                  <rdf:li rdf:resource="https://identifiers.org/biggM/ac"/>
                  <rdf:li rdf:resource="https://identifiers.org/envipath/32de3cf4-e3e6-4168-956e-32fa5ddb0ce1/compound/b545cabc-8c9e-4b20-8848-efa015b481ea"/>
                  <rdf:li rdf:resource="https://identifiers.org/envipath/4fd7f3e0-dd25-43ac-9453-dda3e52396e4/compound/d45256fe-61fa-4f5b-bb16-91a3d615e3d8"/>
                  <rdf:li rdf:resource="https://identifiers.org/envipath/5882df9c-dae1-4d80-a40e-db4724271456/compound/5e4989fc-13d3-45d4-ad57-3be380a9d3c0"/>
                  <rdf:li rdf:resource="https://identifiers.org/envipath/5882df9c-dae1-4d80-a40e-db4724271456/compound/9e26dcbe-4db9-46a0-8614-9f03545032d2"/>
                  <rdf:li rdf:resource="https://identifiers.org/envipath/650babc9-9d68-4b73-9332-11972ca26f7b/compound/3e2d750f-df31-4445-9255-163c627e9b4a"/>
                  <rdf:li rdf:resource="https://identifiers.org/envipath/650babc9-9d68-4b73-9332-11972ca26f7b/compound/a8f0be58-24e8-441b-8d81-a516a0ead4b3"/>
                  <rdf:li rdf:resource="https://identifiers.org/envipathM/32de3cf4-e3e6-4168-956e-32fa5ddb0ce1/compound/b545cabc-8c9e-4b20-8848-efa015b481ea"/>
                  <rdf:li rdf:resource="https://identifiers.org/envipathM/4fd7f3e0-dd25-43ac-9453-dda3e52396e4/compound/d45256fe-61fa-4f5b-bb16-91a3d615e3d8"/>
                  <rdf:li rdf:resource="https://identifiers.org/envipathM/5882df9c-dae1-4d80-a40e-db4724271456/compound/5e4989fc-13d3-45d4-ad57-3be380a9d3c0"/>
                  <rdf:li rdf:resource="https://identifiers.org/envipathM/5882df9c-dae1-4d80-a40e-db4724271456/compound/9e26dcbe-4db9-46a0-8614-9f03545032d2"/>
                  <rdf:li rdf:resource="https://identifiers.org/envipathM/650babc9-9d68-4b73-9332-11972ca26f7b/compound/3e2d750f-df31-4445-9255-163c627e9b4a"/>
                  <rdf:li rdf:resource="https://identifiers.org/envipathM/650babc9-9d68-4b73-9332-11972ca26f7b/compound/a8f0be58-24e8-441b-8d81-a516a0ead4b3"/>
                  <rdf:li rdf:resource="https://identifiers.org/hmdb/HMDB0000042"/>
                  <rdf:li rdf:resource="https://identifiers.org/hmdb/HMDB00042"/>
                  <rdf:li rdf:resource="https://identifiers.org/kegg.compound/C00033"/>
                  <rdf:li rdf:resource="https://identifiers.org/kegg.drug/D00010"/>
                  <rdf:li rdf:resource="https://identifiers.org/keggC/C00033"/>
                  <rdf:li rdf:resource="https://identifiers.org/keggC/M_C00033"/>
                  <rdf:li rdf:resource="https://identifiers.org/keggD/D00010"/>
                  <rdf:li rdf:resource="https://identifiers.org/keggD/M_D00010"/>
                  <rdf:li rdf:resource="https://identifiers.org/lipidmaps/LMFA01010002"/>
                  <rdf:li rdf:resource="https://identifiers.org/lipidmapsM/LMFA01010002"/>
                  <rdf:li rdf:resource="https://identifiers.org/metacyc.compound/ACET"/>
                  <rdf:li rdf:resource="https://identifiers.org/metacyc.compound/CPD-24335"/>
                  <rdf:li rdf:resource="https://identifiers.org/metacycM/ACET"/>
                  <rdf:li rdf:resource="https://identifiers.org/metacycM/CPD-24335"/>
                  <rdf:li rdf:resource="https://identifiers.org/reactome/R-ALL-113539"/>
                  <rdf:li rdf:resource="https://identifiers.org/reactome/R-ALL-1524044"/>
                  <rdf:li rdf:resource="https://identifiers.org/reactome/R-ALL-2022890"/>
                  <rdf:li rdf:resource="https://identifiers.org/reactome/R-ALL-29416"/>
                  <rdf:li rdf:resource="https://identifiers.org/reactome/R-ALL-372540"/>
                  <rdf:li rdf:resource="https://identifiers.org/reactome/R-ALL-390305"/>
                  <rdf:li rdf:resource="https://identifiers.org/reactome/R-ALL-427486"/>
                  <rdf:li rdf:resource="https://identifiers.org/reactome/R-ALL-5566518"/>
                  <rdf:li rdf:resource="https://identifiers.org/reactomeM/R-ALL-113539"/>
                  <rdf:li rdf:resource="https://identifiers.org/reactomeM/R-ALL-1524044"/>
                  <rdf:li rdf:resource="https://identifiers.org/reactomeM/R-ALL-2022890"/>
                  <rdf:li rdf:resource="https://identifiers.org/reactomeM/R-ALL-29416"/>
                  <rdf:li rdf:resource="https://identifiers.org/reactomeM/R-ALL-372540"/>
                  <rdf:li rdf:resource="https://identifiers.org/reactomeM/R-ALL-390305"/>
                  <rdf:li rdf:resource="https://identifiers.org/reactomeM/R-ALL-427486"/>
                  <rdf:li rdf:resource="https://identifiers.org/reactomeM/R-ALL-5566518"/>
                  <rdf:li rdf:resource="https://identifiers.org/sabiork.compound/1278"/>
                  <rdf:li rdf:resource="https://identifiers.org/sabiorkM/1278"/>
                  <rdf:li rdf:resource="https://identifiers.org/seed.compound/cpd00029"/>
                  <rdf:li rdf:resource="https://identifiers.org/seedM/M_cpd00029"/>
                  <rdf:li rdf:resource="https://identifiers.org/seedM/cpd00029"/>
                  <rdf:li rdf:resource="https://identifiers.org/metanetx.chemical/MNXM26"/>
                </rdf:Bag>
              </bqbiol:is>
            </rdf:Description>
          </rdf:RDF>
        </annotation>
      </species>
      <species metaid="meta_M_S_cpd00067_c" sboTerm="SBO:0000247" id="M_S_cpd00067_c" name="H+" compartment="c" hasOnlySubstanceUnits="false" boundaryCondition="false" constant="false" fbc:charge="-2147483648" fbc:chemicalFormula="H">
        <annotation>
          <rdf:RDF xmlns:rdf="http://www.w3.org/1999/02/22-rdf-syntax-ns#" xmlns:dcterms="http://purl.org/dc/terms/" xmlns:vCard="http://www.w3.org/2001/vcard-rdf/3.0#" xmlns:vCard4="http://www.w3.org/2006/vcard/ns#" xmlns:bqbiol="http://biomodels.net/biology-qualifiers/" xmlns:bqmodel="http://biomodels.net/model-qualifiers/">
            <rdf:Description rdf:about="#meta_M_S_cpd00067_c">
              <bqbiol:is>
                <rdf:Bag>
                  <rdf:li rdf:resource="https://identifiers.org/chebi/CHEBI:15378"/>
                  <rdf:li rdf:resource="https://identifiers.org/chebi/CHEBI:24636"/>
                  <rdf:li rdf:resource="https://identifiers.org/chebi/CHEBI:29233"/>
                  <rdf:li rdf:resource="https://identifiers.org/chebi/CHEBI:29234"/>
                  <rdf:li rdf:resource="https://identifiers.org/chebi/10744"/>
                  <rdf:li rdf:resource="https://identifiers.org/chebi/13357"/>
                  <rdf:li rdf:resource="https://identifiers.org/chebi/15378"/>
                  <rdf:li rdf:resource="https://identifiers.org/chebi/24636"/>
                  <rdf:li rdf:resource="https://identifiers.org/chebi/29233"/>
                  <rdf:li rdf:resource="https://identifiers.org/chebi/29234"/>
                  <rdf:li rdf:resource="https://identifiers.org/chebi/5584"/>
                  <rdf:li rdf:resource="https://identifiers.org/bigg.metabolite/h"/>
                  <rdf:li rdf:resource="https://identifiers.org/biggM/M_h"/>
                  <rdf:li rdf:resource="https://identifiers.org/biggM/h"/>
                  <rdf:li rdf:resource="https://identifiers.org/hmdb/HMDB0059597"/>
                  <rdf:li rdf:resource="https://identifiers.org/hmdb/HMDB59597"/>
                  <rdf:li rdf:resource="https://identifiers.org/kegg.compound/C00080"/>
                  <rdf:li rdf:resource="https://identifiers.org/keggC/C00080"/>
                  <rdf:li rdf:resource="https://identifiers.org/keggC/M_C00080"/>
                  <rdf:li rdf:resource="https://identifiers.org/metacyc.compound/PROTON"/>
                  <rdf:li rdf:resource="https://identifiers.org/metacycM/PROTON"/>
                  <rdf:li rdf:resource="https://identifiers.org/reactome/R-ALL-1132304"/>
                  <rdf:li rdf:resource="https://identifiers.org/reactome/R-ALL-113529"/>
                  <rdf:li rdf:resource="https://identifiers.org/reactome/R-ALL-1470067"/>
                  <rdf:li rdf:resource="https://identifiers.org/reactome/R-ALL-156540"/>
                  <rdf:li rdf:resource="https://identifiers.org/reactome/R-ALL-1614597"/>
                  <rdf:li rdf:resource="https://identifiers.org/reactome/R-ALL-163953"/>
                  <rdf:li rdf:resource="https://identifiers.org/reactome/R-ALL-193465"/>
                  <rdf:li rdf:resource="https://identifiers.org/reactome/R-ALL-194688"/>
                  <rdf:li rdf:resource="https://identifiers.org/reactome/R-ALL-2000349"/>
                  <rdf:li rdf:resource="https://identifiers.org/reactome/R-ALL-2429673"/>
                  <rdf:li rdf:resource="https://identifiers.org/reactome/R-ALL-2872447"/>
                  <rdf:li rdf:resource="https://identifiers.org/reactome/R-ALL-351626"/>
                  <rdf:li rdf:resource="https://identifiers.org/reactome/R-ALL-372511"/>
                  <rdf:li rdf:resource="https://identifiers.org/reactome/R-ALL-374900"/>
                  <rdf:li rdf:resource="https://identifiers.org/reactome/R-ALL-425969"/>
                  <rdf:li rdf:resource="https://identifiers.org/reactome/R-ALL-425978"/>
                  <rdf:li rdf:resource="https://identifiers.org/reactome/R-ALL-425999"/>
                  <rdf:li rdf:resource="https://identifiers.org/reactome/R-ALL-427899"/>
                  <rdf:li rdf:resource="https://identifiers.org/reactome/R-ALL-428040"/>
                  <rdf:li rdf:resource="https://identifiers.org/reactome/R-ALL-428548"/>
                  <rdf:li rdf:resource="https://identifiers.org/reactome/R-ALL-5228597"/>
                  <rdf:li rdf:resource="https://identifiers.org/reactome/R-ALL-5244410"/>
                  <rdf:li rdf:resource="https://identifiers.org/reactome/R-ALL-5668577"/>
                  <rdf:li rdf:resource="https://identifiers.org/reactome/R-ALL-70106"/>
                  <rdf:li rdf:resource="https://identifiers.org/reactome/R-ALL-74722"/>
                  <rdf:li rdf:resource="https://identifiers.org/reactomeM/R-ALL-1132304"/>
                  <rdf:li rdf:resource="https://identifiers.org/reactomeM/R-ALL-113529"/>
                  <rdf:li rdf:resource="https://identifiers.org/reactomeM/R-ALL-1470067"/>
                  <rdf:li rdf:resource="https://identifiers.org/reactomeM/R-ALL-156540"/>
                  <rdf:li rdf:resource="https://identifiers.org/reactomeM/R-ALL-1614597"/>
                  <rdf:li rdf:resource="https://identifiers.org/reactomeM/R-ALL-163953"/>
                  <rdf:li rdf:resource="https://identifiers.org/reactomeM/R-ALL-193465"/>
                  <rdf:li rdf:resource="https://identifiers.org/reactomeM/R-ALL-194688"/>
                  <rdf:li rdf:resource="https://identifiers.org/reactomeM/R-ALL-2000349"/>
                  <rdf:li rdf:resource="https://identifiers.org/reactomeM/R-ALL-2429673"/>
                  <rdf:li rdf:resource="https://identifiers.org/reactomeM/R-ALL-2872447"/>
                  <rdf:li rdf:resource="https://identifiers.org/reactomeM/R-ALL-351626"/>
                  <rdf:li rdf:resource="https://identifiers.org/reactomeM/R-ALL-372511"/>
                  <rdf:li rdf:resource="https://identifiers.org/reactomeM/R-ALL-374900"/>
                  <rdf:li rdf:resource="https://identifiers.org/reactomeM/R-ALL-425969"/>
                  <rdf:li rdf:resource="https://identifiers.org/reactomeM/R-ALL-425978"/>
                  <rdf:li rdf:resource="https://identifiers.org/reactomeM/R-ALL-425999"/>
                  <rdf:li rdf:resource="https://identifiers.org/reactomeM/R-ALL-427899"/>
                  <rdf:li rdf:resource="https://identifiers.org/reactomeM/R-ALL-428040"/>
                  <rdf:li rdf:resource="https://identifiers.org/reactomeM/R-ALL-428548"/>
                  <rdf:li rdf:resource="https://identifiers.org/reactomeM/R-ALL-5228597"/>
                  <rdf:li rdf:resource="https://identifiers.org/reactomeM/R-ALL-5244410"/>
                  <rdf:li rdf:resource="https://identifiers.org/reactomeM/R-ALL-5668577"/>
                  <rdf:li rdf:resource="https://identifiers.org/reactomeM/R-ALL-70106"/>
                  <rdf:li rdf:resource="https://identifiers.org/reactomeM/R-ALL-74722"/>
                  <rdf:li rdf:resource="https://identifiers.org/sabiork.compound/39"/>
                  <rdf:li rdf:resource="https://identifiers.org/sabiorkM/39"/>
                  <rdf:li rdf:resource="https://identifiers.org/seed.compound/cpd00067"/>
                  <rdf:li rdf:resource="https://identifiers.org/seedM/M_cpd00067"/>
                  <rdf:li rdf:resource="https://identifiers.org/seedM/cpd00067"/>
                  <rdf:li rdf:resource="https://identifiers.org/metanetx.chemical/MNXM1"/>
                </rdf:Bag>
              </bqbiol:is>
            </rdf:Description>
          </rdf:RDF>
        </annotation>
      </species>
      <species metaid="meta_M_S_cpd00259_c" sboTerm="SBO:0000247" id="M_S_cpd00259_c" name="D-Lyxulose" compartment="c" hasOnlySubstanceUnits="false" boundaryCondition="false" constant="false" fbc:charge="-2147483648" fbc:chemicalFormula="C5H10O5">
        <annotation>
          <rdf:RDF xmlns:rdf="http://www.w3.org/1999/02/22-rdf-syntax-ns#" xmlns:dcterms="http://purl.org/dc/terms/" xmlns:vCard="http://www.w3.org/2001/vcard-rdf/3.0#" xmlns:vCard4="http://www.w3.org/2006/vcard/ns#" xmlns:bqbiol="http://biomodels.net/biology-qualifiers/" xmlns:bqmodel="http://biomodels.net/model-qualifiers/">
            <rdf:Description rdf:about="#meta_M_S_cpd00259_c">
              <bqbiol:is>
                <rdf:Bag>
                  <rdf:li rdf:resource="https://identifiers.org/chebi/CHEBI:17140"/>
                  <rdf:li rdf:resource="https://identifiers.org/chebi/13035"/>
                  <rdf:li rdf:resource="https://identifiers.org/chebi/17140"/>
                  <rdf:li rdf:resource="https://identifiers.org/chebi/21120"/>
                  <rdf:li rdf:resource="https://identifiers.org/chebi/4268"/>
                  <rdf:li rdf:resource="https://identifiers.org/chebi/46514"/>
                  <rdf:li rdf:resource="https://identifiers.org/bigg.metabolite/xylu__D"/>
                  <rdf:li rdf:resource="https://identifiers.org/biggM/M_xylu__D"/>
                  <rdf:li rdf:resource="https://identifiers.org/biggM/xylu_D"/>
                  <rdf:li rdf:resource="https://identifiers.org/biggM/xylu__D"/>
                  <rdf:li rdf:resource="https://identifiers.org/hmdb/HMDB0000654"/>
                  <rdf:li rdf:resource="https://identifiers.org/hmdb/HMDB0001644"/>
                  <rdf:li rdf:resource="https://identifiers.org/hmdb/HMDB00654"/>
                  <rdf:li rdf:resource="https://identifiers.org/hmdb/HMDB01644"/>
                  <rdf:li rdf:resource="https://identifiers.org/metacyc.compound/D-XYLULOSE"/>
                  <rdf:li rdf:resource="https://identifiers.org/metacycM/D-XYLULOSE"/>
                  <rdf:li rdf:resource="https://identifiers.org/sabiork.compound/1504"/>
                  <rdf:li rdf:resource="https://identifiers.org/sabiork.compound/24685"/>
                  <rdf:li rdf:resource="https://identifiers.org/sabiorkM/1504"/>
                  <rdf:li rdf:resource="https://identifiers.org/sabiorkM/24685"/>
                  <rdf:li rdf:resource="https://identifiers.org/seed.compound/cpd00259"/>
                  <rdf:li rdf:resource="https://identifiers.org/seedM/M_cpd00259"/>
                  <rdf:li rdf:resource="https://identifiers.org/seedM/cpd00259"/>
                  <rdf:li rdf:resource="https://identifiers.org/metanetx.chemical/MNXM731281"/>
                </rdf:Bag>
              </bqbiol:is>
            </rdf:Description>
          </rdf:RDF>
        </annotation>
      </species>
      <species metaid="meta_M_S_cpd00198_c" sboTerm="SBO:0000247" id="M_S_cpd00198_c" name="D-Xylulose5-phosphate" compartment="c" hasOnlySubstanceUnits="false" boundaryCondition="false" constant="false" fbc:charge="-2147483648" fbc:chemicalFormula="C5H10O8P">
        <annotation>
          <rdf:RDF xmlns:rdf="http://www.w3.org/1999/02/22-rdf-syntax-ns#" xmlns:dcterms="http://purl.org/dc/terms/" xmlns:vCard="http://www.w3.org/2001/vcard-rdf/3.0#" xmlns:vCard4="http://www.w3.org/2006/vcard/ns#" xmlns:bqbiol="http://biomodels.net/biology-qualifiers/" xmlns:bqmodel="http://biomodels.net/model-qualifiers/">
            <rdf:Description rdf:about="#meta_M_S_cpd00198_c">
              <bqbiol:is>
                <rdf:Bag>
                  <rdf:li rdf:resource="https://identifiers.org/chebi/CHEBI:16332"/>
                  <rdf:li rdf:resource="https://identifiers.org/chebi/CHEBI:27354"/>
                  <rdf:li rdf:resource="https://identifiers.org/chebi/CHEBI:57737"/>
                  <rdf:li rdf:resource="https://identifiers.org/chebi/13036"/>
                  <rdf:li rdf:resource="https://identifiers.org/chebi/16332"/>
                  <rdf:li rdf:resource="https://identifiers.org/chebi/21121"/>
                  <rdf:li rdf:resource="https://identifiers.org/chebi/27354"/>
                  <rdf:li rdf:resource="https://identifiers.org/chebi/4269"/>
                  <rdf:li rdf:resource="https://identifiers.org/chebi/57737"/>
                  <rdf:li rdf:resource="https://identifiers.org/bigg.metabolite/xu5p__D"/>
                  <rdf:li rdf:resource="https://identifiers.org/biggM/M_xu5p__D"/>
                  <rdf:li rdf:resource="https://identifiers.org/biggM/xu5p__D"/>
                  <rdf:li rdf:resource="https://identifiers.org/hmdb/HMDB0000868"/>
                  <rdf:li rdf:resource="https://identifiers.org/hmdb/HMDB0006212"/>
                  <rdf:li rdf:resource="https://identifiers.org/hmdb/HMDB00868"/>
                  <rdf:li rdf:resource="https://identifiers.org/hmdb/HMDB06212"/>
                  <rdf:li rdf:resource="https://identifiers.org/kegg.compound/C00231"/>
                  <rdf:li rdf:resource="https://identifiers.org/keggC/C00231"/>
                  <rdf:li rdf:resource="https://identifiers.org/keggC/M_C00231"/>
                  <rdf:li rdf:resource="https://identifiers.org/metacyc.compound/XYLULOSE-5-PHOSPHATE"/>
                  <rdf:li rdf:resource="https://identifiers.org/metacycM/XYLULOSE-5-PHOSPHATE"/>
                  <rdf:li rdf:resource="https://identifiers.org/reactome/R-ALL-29790"/>
                  <rdf:li rdf:resource="https://identifiers.org/reactomeM/R-ALL-29790"/>
                  <rdf:li rdf:resource="https://identifiers.org/sabiork.compound/1317"/>
                  <rdf:li rdf:resource="https://identifiers.org/sabiorkM/1317"/>
                  <rdf:li rdf:resource="https://identifiers.org/seed.compound/cpd00198"/>
                  <rdf:li rdf:resource="https://identifiers.org/seedM/M_cpd00198"/>
                  <rdf:li rdf:resource="https://identifiers.org/seedM/cpd00198"/>
                  <rdf:li rdf:resource="https://identifiers.org/metanetx.chemical/MNXM186"/>
                </rdf:Bag>
              </bqbiol:is>
            </rdf:Description>
          </rdf:RDF>
        </annotation>
      </species>
      <species metaid="meta_M_S_cpd11434_c" sboTerm="SBO:0000247" id="M_S_cpd11434_c" name="fa12coa" compartment="c" hasOnlySubstanceUnits="false" boundaryCondition="false" constant="false" fbc:charge="-2147483648" fbc:chemicalFormula="C38H65N7O17P3S">
        <annotation>
          <rdf:RDF xmlns:rdf="http://www.w3.org/1999/02/22-rdf-syntax-ns#" xmlns:dcterms="http://purl.org/dc/terms/" xmlns:vCard="http://www.w3.org/2001/vcard-rdf/3.0#" xmlns:vCard4="http://www.w3.org/2006/vcard/ns#" xmlns:bqbiol="http://biomodels.net/biology-qualifiers/" xmlns:bqmodel="http://biomodels.net/model-qualifiers/">
            <rdf:Description rdf:about="#meta_M_S_cpd11434_c">
              <bqbiol:is>
                <rdf:Bag>
                  <rdf:li rdf:resource="https://identifiers.org/seed.compound/cpd11434"/>
                  <rdf:li rdf:resource="https://identifiers.org/seedM/M_cpd11434"/>
                  <rdf:li rdf:resource="https://identifiers.org/seedM/cpd11434"/>
                  <rdf:li rdf:resource="https://identifiers.org/metanetx.chemical/MNXM5742"/>
                </rdf:Bag>
              </bqbiol:is>
            </rdf:Description>
          </rdf:RDF>
        </annotation>
      </species>
      <species metaid="meta_M_S_cpd15672_c" sboTerm="SBO:0000247" id="M_S_cpd15672_c" name="1-anteisoheptadecanoyl-sn-glycerol 3-phosphate" compartment="c" hasOnlySubstanceUnits="false" boundaryCondition="false" constant="false" fbc:charge="-2147483648" fbc:chemicalFormula="C20H40O7P">
        <annotation>
          <rdf:RDF xmlns:rdf="http://www.w3.org/1999/02/22-rdf-syntax-ns#" xmlns:dcterms="http://purl.org/dc/terms/" xmlns:vCard="http://www.w3.org/2001/vcard-rdf/3.0#" xmlns:vCard4="http://www.w3.org/2006/vcard/ns#" xmlns:bqbiol="http://biomodels.net/biology-qualifiers/" xmlns:bqmodel="http://biomodels.net/model-qualifiers/">
            <rdf:Description rdf:about="#meta_M_S_cpd15672_c">
              <bqbiol:is>
                <rdf:Bag>
                  <rdf:li rdf:resource="https://identifiers.org/seed.compound/cpd15672"/>
                  <rdf:li rdf:resource="https://identifiers.org/seedM/M_cpd15672"/>
                  <rdf:li rdf:resource="https://identifiers.org/seedM/cpd15672"/>
                  <rdf:li rdf:resource="https://identifiers.org/metanetx.chemical/MNXM9603"/>
                </rdf:Bag>
              </bqbiol:is>
            </rdf:Description>
          </rdf:RDF>
        </annotation>
      </species>
      <species metaid="meta_M_S_cpd00010_c" sboTerm="SBO:0000247" id="M_S_cpd00010_c" name="CoA" compartment="c" hasOnlySubstanceUnits="false" boundaryCondition="false" constant="false" fbc:charge="-2147483648" fbc:chemicalFormula="C21H33N7O16P3S">
        <annotation>
          <rdf:RDF xmlns:rdf="http://www.w3.org/1999/02/22-rdf-syntax-ns#" xmlns:dcterms="http://purl.org/dc/terms/" xmlns:vCard="http://www.w3.org/2001/vcard-rdf/3.0#" xmlns:vCard4="http://www.w3.org/2006/vcard/ns#" xmlns:bqbiol="http://biomodels.net/biology-qualifiers/" xmlns:bqmodel="http://biomodels.net/model-qualifiers/">
            <rdf:Description rdf:about="#meta_M_S_cpd00010_c">
              <bqbiol:is>
                <rdf:Bag>
                  <rdf:li rdf:resource="https://identifiers.org/chebi/CHEBI:15346"/>
                  <rdf:li rdf:resource="https://identifiers.org/chebi/CHEBI:57287"/>
                  <rdf:li rdf:resource="https://identifiers.org/chebi/13294"/>
                  <rdf:li rdf:resource="https://identifiers.org/chebi/13295"/>
                  <rdf:li rdf:resource="https://identifiers.org/chebi/13298"/>
                  <rdf:li rdf:resource="https://identifiers.org/chebi/15346"/>
                  <rdf:li rdf:resource="https://identifiers.org/chebi/23355"/>
                  <rdf:li rdf:resource="https://identifiers.org/chebi/3771"/>
                  <rdf:li rdf:resource="https://identifiers.org/chebi/41597"/>
                  <rdf:li rdf:resource="https://identifiers.org/chebi/41631"/>
                  <rdf:li rdf:resource="https://identifiers.org/chebi/57287"/>
                  <rdf:li rdf:resource="https://identifiers.org/chebi/741566"/>
                  <rdf:li rdf:resource="https://identifiers.org/bigg.metabolite/coa"/>
                  <rdf:li rdf:resource="https://identifiers.org/biggM/M_coa"/>
                  <rdf:li rdf:resource="https://identifiers.org/biggM/coa"/>
                  <rdf:li rdf:resource="https://identifiers.org/envipath/32de3cf4-e3e6-4168-956e-32fa5ddb0ce1/compound/19310484-6aa5-4dcf-b1da-855a8c21ecfd"/>
                  <rdf:li rdf:resource="https://identifiers.org/envipathM/32de3cf4-e3e6-4168-956e-32fa5ddb0ce1/compound/19310484-6aa5-4dcf-b1da-855a8c21ecfd"/>
                  <rdf:li rdf:resource="https://identifiers.org/hmdb/HMDB0001423"/>
                  <rdf:li rdf:resource="https://identifiers.org/hmdb/HMDB0062184"/>
                  <rdf:li rdf:resource="https://identifiers.org/hmdb/HMDB01423"/>
                  <rdf:li rdf:resource="https://identifiers.org/hmdb/HMDB62184"/>
                  <rdf:li rdf:resource="https://identifiers.org/kegg.compound/C00010"/>
                  <rdf:li rdf:resource="https://identifiers.org/keggC/C00010"/>
                  <rdf:li rdf:resource="https://identifiers.org/keggC/M_C00010"/>
                  <rdf:li rdf:resource="https://identifiers.org/metacyc.compound/CO-A"/>
                  <rdf:li rdf:resource="https://identifiers.org/metacyc.compound/COA-GROUP"/>
                  <rdf:li rdf:resource="https://identifiers.org/metacycM/CO-A"/>
                  <rdf:li rdf:resource="https://identifiers.org/metacycM/COA-GROUP"/>
                  <rdf:li rdf:resource="https://identifiers.org/reactome/R-ALL-162743"/>
                  <rdf:li rdf:resource="https://identifiers.org/reactome/R-ALL-193514"/>
                  <rdf:li rdf:resource="https://identifiers.org/reactome/R-ALL-2485002"/>
                  <rdf:li rdf:resource="https://identifiers.org/reactome/R-ALL-29374"/>
                  <rdf:li rdf:resource="https://identifiers.org/reactome/R-ALL-76194"/>
                  <rdf:li rdf:resource="https://identifiers.org/reactomeM/R-ALL-162743"/>
                  <rdf:li rdf:resource="https://identifiers.org/reactomeM/R-ALL-193514"/>
                  <rdf:li rdf:resource="https://identifiers.org/reactomeM/R-ALL-2485002"/>
                  <rdf:li rdf:resource="https://identifiers.org/reactomeM/R-ALL-29374"/>
                  <rdf:li rdf:resource="https://identifiers.org/reactomeM/R-ALL-76194"/>
                  <rdf:li rdf:resource="https://identifiers.org/sabiork.compound/1265"/>
                  <rdf:li rdf:resource="https://identifiers.org/sabiorkM/1265"/>
                  <rdf:li rdf:resource="https://identifiers.org/seed.compound/cpd00010"/>
                  <rdf:li rdf:resource="https://identifiers.org/seedM/M_cpd00010"/>
                  <rdf:li rdf:resource="https://identifiers.org/seedM/cpd00010"/>
                  <rdf:li rdf:resource="https://identifiers.org/metanetx.chemical/MNXM727276"/>
                </rdf:Bag>
              </bqbiol:is>
            </rdf:Description>
          </rdf:RDF>
        </annotation>
      </species>
      <species metaid="meta_M_S_cpd15678_c" sboTerm="SBO:0000247" id="M_S_cpd15678_c" name="1,2-dianteisoheptadecanoyl-sn-glycerol 3-phosphate" compartment="c" hasOnlySubstanceUnits="false" boundaryCondition="false" constant="false" fbc:charge="-2147483648" fbc:chemicalFormula="C37H72O8P">
        <annotation>
          <rdf:RDF xmlns:rdf="http://www.w3.org/1999/02/22-rdf-syntax-ns#" xmlns:dcterms="http://purl.org/dc/terms/" xmlns:vCard="http://www.w3.org/2001/vcard-rdf/3.0#" xmlns:vCard4="http://www.w3.org/2006/vcard/ns#" xmlns:bqbiol="http://biomodels.net/biology-qualifiers/" xmlns:bqmodel="http://biomodels.net/model-qualifiers/">
            <rdf:Description rdf:about="#meta_M_S_cpd15678_c">
              <bqbiol:is>
                <rdf:Bag>
                  <rdf:li rdf:resource="https://identifiers.org/seed.compound/cpd15678"/>
                  <rdf:li rdf:resource="https://identifiers.org/seedM/M_cpd15678"/>
                  <rdf:li rdf:resource="https://identifiers.org/seedM/cpd15678"/>
                  <rdf:li rdf:resource="https://identifiers.org/metanetx.chemical/MNXM6573"/>
                </rdf:Bag>
              </bqbiol:is>
            </rdf:Description>
          </rdf:RDF>
        </annotation>
      </species>
      <species metaid="meta_M_S_cpd00938_c" sboTerm="SBO:0000247" id="M_S_cpd00938_c" name="4-Carboxymuconolactone" compartment="c" hasOnlySubstanceUnits="false" boundaryCondition="false" constant="false" fbc:charge="-2147483648" fbc:chemicalFormula="C7H4O6">
        <annotation>
          <rdf:RDF xmlns:rdf="http://www.w3.org/1999/02/22-rdf-syntax-ns#" xmlns:dcterms="http://purl.org/dc/terms/" xmlns:vCard="http://www.w3.org/2001/vcard-rdf/3.0#" xmlns:vCard4="http://www.w3.org/2006/vcard/ns#" xmlns:bqbiol="http://biomodels.net/biology-qualifiers/" xmlns:bqmodel="http://biomodels.net/model-qualifiers/">
            <rdf:Description rdf:about="#meta_M_S_cpd00938_c">
              <bqbiol:is>
                <rdf:Bag>
                  <rdf:li rdf:resource="https://identifiers.org/chebi/CHEBI:16993"/>
                  <rdf:li rdf:resource="https://identifiers.org/chebi/CHEBI:49030"/>
                  <rdf:li rdf:resource="https://identifiers.org/chebi/CHEBI:57979"/>
                  <rdf:li rdf:resource="https://identifiers.org/chebi/CHEBI:58771"/>
                  <rdf:li rdf:resource="https://identifiers.org/chebi/1033"/>
                  <rdf:li rdf:resource="https://identifiers.org/chebi/11534"/>
                  <rdf:li rdf:resource="https://identifiers.org/chebi/16993"/>
                  <rdf:li rdf:resource="https://identifiers.org/chebi/19491"/>
                  <rdf:li rdf:resource="https://identifiers.org/chebi/19493"/>
                  <rdf:li rdf:resource="https://identifiers.org/chebi/49030"/>
                  <rdf:li rdf:resource="https://identifiers.org/chebi/57979"/>
                  <rdf:li rdf:resource="https://identifiers.org/chebi/58771"/>
                  <rdf:li rdf:resource="https://identifiers.org/kegg.compound/C01278"/>
                  <rdf:li rdf:resource="https://identifiers.org/keggC/C01278"/>
                  <rdf:li rdf:resource="https://identifiers.org/keggC/M_C01278"/>
                  <rdf:li rdf:resource="https://identifiers.org/metacyc.compound/CPD-7737"/>
                  <rdf:li rdf:resource="https://identifiers.org/metacycM/CPD-7737"/>
                  <rdf:li rdf:resource="https://identifiers.org/sabiork.compound/5496"/>
                  <rdf:li rdf:resource="https://identifiers.org/sabiorkM/5496"/>
                  <rdf:li rdf:resource="https://identifiers.org/seed.compound/cpd00938"/>
                  <rdf:li rdf:resource="https://identifiers.org/seedM/M_cpd00938"/>
                  <rdf:li rdf:resource="https://identifiers.org/seedM/cpd00938"/>
                  <rdf:li rdf:resource="https://identifiers.org/metanetx.chemical/MNXM726914"/>
                </rdf:Bag>
              </bqbiol:is>
            </rdf:Description>
          </rdf:RDF>
        </annotation>
      </species>
      <species metaid="meta_M_S_cpd00011_c" sboTerm="SBO:0000247" id="M_S_cpd00011_c" name="CO2" compartment="c" hasOnlySubstanceUnits="false" boundaryCondition="false" constant="false" fbc:charge="-2147483648" fbc:chemicalFormula="CO2">
        <annotation>
          <rdf:RDF xmlns:rdf="http://www.w3.org/1999/02/22-rdf-syntax-ns#" xmlns:dcterms="http://purl.org/dc/terms/" xmlns:vCard="http://www.w3.org/2001/vcard-rdf/3.0#" xmlns:vCard4="http://www.w3.org/2006/vcard/ns#" xmlns:bqbiol="http://biomodels.net/biology-qualifiers/" xmlns:bqmodel="http://biomodels.net/model-qualifiers/">
            <rdf:Description rdf:about="#meta_M_S_cpd00011_c">
              <bqbiol:is>
                <rdf:Bag>
                  <rdf:li rdf:resource="https://identifiers.org/chebi/CHEBI:139538"/>
                  <rdf:li rdf:resource="https://identifiers.org/chebi/CHEBI:16526"/>
                  <rdf:li rdf:resource="https://identifiers.org/chebi/13282"/>
                  <rdf:li rdf:resource="https://identifiers.org/chebi/13283"/>
                  <rdf:li rdf:resource="https://identifiers.org/chebi/13284"/>
                  <rdf:li rdf:resource="https://identifiers.org/chebi/13285"/>
                  <rdf:li rdf:resource="https://identifiers.org/chebi/139538"/>
                  <rdf:li rdf:resource="https://identifiers.org/chebi/16526"/>
                  <rdf:li rdf:resource="https://identifiers.org/chebi/23011"/>
                  <rdf:li rdf:resource="https://identifiers.org/chebi/3283"/>
                  <rdf:li rdf:resource="https://identifiers.org/chebi/48829"/>
                  <rdf:li rdf:resource="https://identifiers.org/bigg.metabolite/co2"/>
                  <rdf:li rdf:resource="https://identifiers.org/biggM/M_co2"/>
                  <rdf:li rdf:resource="https://identifiers.org/biggM/co2"/>
                  <rdf:li rdf:resource="https://identifiers.org/envipath/32de3cf4-e3e6-4168-956e-32fa5ddb0ce1/compound/05f60af4-0a3f-4ead-9a29-33bb0f123379"/>
                  <rdf:li rdf:resource="https://identifiers.org/envipath/650babc9-9d68-4b73-9332-11972ca26f7b/compound/2ec3da94-5f50-4525-81b1-5607c5c7a3d3"/>
                  <rdf:li rdf:resource="https://identifiers.org/envipathM/32de3cf4-e3e6-4168-956e-32fa5ddb0ce1/compound/05f60af4-0a3f-4ead-9a29-33bb0f123379"/>
                  <rdf:li rdf:resource="https://identifiers.org/envipathM/650babc9-9d68-4b73-9332-11972ca26f7b/compound/2ec3da94-5f50-4525-81b1-5607c5c7a3d3"/>
                  <rdf:li rdf:resource="https://identifiers.org/hmdb/HMDB0001967"/>
                  <rdf:li rdf:resource="https://identifiers.org/hmdb/HMDB01967"/>
                  <rdf:li rdf:resource="https://identifiers.org/kegg.compound/C00011"/>
                  <rdf:li rdf:resource="https://identifiers.org/kegg.drug/D00004"/>
                  <rdf:li rdf:resource="https://identifiers.org/keggC/C00011"/>
                  <rdf:li rdf:resource="https://identifiers.org/keggC/M_C00011"/>
                  <rdf:li rdf:resource="https://identifiers.org/keggD/D00004"/>
                  <rdf:li rdf:resource="https://identifiers.org/keggD/M_D00004"/>
                  <rdf:li rdf:resource="https://identifiers.org/metacyc.compound/CARBON-DIOXIDE"/>
                  <rdf:li rdf:resource="https://identifiers.org/metacycM/CARBON-DIOXIDE"/>
                  <rdf:li rdf:resource="https://identifiers.org/reactome/R-ALL-113528"/>
                  <rdf:li rdf:resource="https://identifiers.org/reactome/R-ALL-1237009"/>
                  <rdf:li rdf:resource="https://identifiers.org/reactome/R-ALL-159751"/>
                  <rdf:li rdf:resource="https://identifiers.org/reactome/R-ALL-159942"/>
                  <rdf:li rdf:resource="https://identifiers.org/reactome/R-ALL-189480"/>
                  <rdf:li rdf:resource="https://identifiers.org/reactome/R-ALL-29376"/>
                  <rdf:li rdf:resource="https://identifiers.org/reactome/R-ALL-389536"/>
                  <rdf:li rdf:resource="https://identifiers.org/reactome/R-ALL-5668565"/>
                  <rdf:li rdf:resource="https://identifiers.org/reactomeM/R-ALL-113528"/>
                  <rdf:li rdf:resource="https://identifiers.org/reactomeM/R-ALL-1237009"/>
                  <rdf:li rdf:resource="https://identifiers.org/reactomeM/R-ALL-159751"/>
                  <rdf:li rdf:resource="https://identifiers.org/reactomeM/R-ALL-159942"/>
                  <rdf:li rdf:resource="https://identifiers.org/reactomeM/R-ALL-189480"/>
                  <rdf:li rdf:resource="https://identifiers.org/reactomeM/R-ALL-29376"/>
                  <rdf:li rdf:resource="https://identifiers.org/reactomeM/R-ALL-389536"/>
                  <rdf:li rdf:resource="https://identifiers.org/reactomeM/R-ALL-5668565"/>
                  <rdf:li rdf:resource="https://identifiers.org/sabiork.compound/1266"/>
                  <rdf:li rdf:resource="https://identifiers.org/sabiorkM/1266"/>
                  <rdf:li rdf:resource="https://identifiers.org/seed.compound/cpd00011"/>
                  <rdf:li rdf:resource="https://identifiers.org/seedM/M_cpd00011"/>
                  <rdf:li rdf:resource="https://identifiers.org/seedM/cpd00011"/>
                  <rdf:li rdf:resource="https://identifiers.org/metanetx.chemical/MNXM13"/>
                </rdf:Bag>
              </bqbiol:is>
            </rdf:Description>
          </rdf:RDF>
        </annotation>
      </species>
      <species metaid="meta_M_S_cpd02255_c" sboTerm="SBO:0000247" id="M_S_cpd02255_c" name="3-oxoadipate-enol-lactone" compartment="c" hasOnlySubstanceUnits="false" boundaryCondition="false" constant="false" fbc:charge="-2147483648" fbc:chemicalFormula="C6H5O4">
        <annotation>
          <rdf:RDF xmlns:rdf="http://www.w3.org/1999/02/22-rdf-syntax-ns#" xmlns:dcterms="http://purl.org/dc/terms/" xmlns:vCard="http://www.w3.org/2001/vcard-rdf/3.0#" xmlns:vCard4="http://www.w3.org/2006/vcard/ns#" xmlns:bqbiol="http://biomodels.net/biology-qualifiers/" xmlns:bqmodel="http://biomodels.net/model-qualifiers/">
            <rdf:Description rdf:about="#meta_M_S_cpd02255_c">
              <bqbiol:is>
                <rdf:Bag>
                  <rdf:li rdf:resource="https://identifiers.org/chebi/CHEBI:18267"/>
                  <rdf:li rdf:resource="https://identifiers.org/chebi/CHEBI:58425"/>
                  <rdf:li rdf:resource="https://identifiers.org/chebi/11871"/>
                  <rdf:li rdf:resource="https://identifiers.org/chebi/11923"/>
                  <rdf:li rdf:resource="https://identifiers.org/chebi/1239"/>
                  <rdf:li rdf:resource="https://identifiers.org/chebi/18267"/>
                  <rdf:li rdf:resource="https://identifiers.org/chebi/20269"/>
                  <rdf:li rdf:resource="https://identifiers.org/chebi/58425"/>
                  <rdf:li rdf:resource="https://identifiers.org/bigg.metabolite/5odhf2a"/>
                  <rdf:li rdf:resource="https://identifiers.org/biggM/5odhf2a"/>
                  <rdf:li rdf:resource="https://identifiers.org/biggM/M_5odhf2a"/>
                  <rdf:li rdf:resource="https://identifiers.org/kegg.compound/C03586"/>
                  <rdf:li rdf:resource="https://identifiers.org/keggC/C03586"/>
                  <rdf:li rdf:resource="https://identifiers.org/keggC/M_C03586"/>
                  <rdf:li rdf:resource="https://identifiers.org/metacyc.compound/3-OXOADIPATE-ENOL-LACTONE"/>
                  <rdf:li rdf:resource="https://identifiers.org/metacycM/3-OXOADIPATE-ENOL-LACTONE"/>
                  <rdf:li rdf:resource="https://identifiers.org/seed.compound/cpd02255"/>
                  <rdf:li rdf:resource="https://identifiers.org/seedM/M_cpd02255"/>
                  <rdf:li rdf:resource="https://identifiers.org/seedM/cpd02255"/>
                  <rdf:li rdf:resource="https://identifiers.org/metanetx.chemical/MNXM829"/>
                </rdf:Bag>
              </bqbiol:is>
            </rdf:Description>
          </rdf:RDF>
        </annotation>
      </species>
      <species metaid="meta_M_S_cpd02152_c" sboTerm="SBO:0000247" id="M_S_cpd02152_c" name="L-Argininosuccinate" compartment="c" hasOnlySubstanceUnits="false" boundaryCondition="false" constant="false" fbc:charge="-2147483648" fbc:chemicalFormula="C10H17N4O6">
        <annotation>
          <rdf:RDF xmlns:rdf="http://www.w3.org/1999/02/22-rdf-syntax-ns#" xmlns:dcterms="http://purl.org/dc/terms/" xmlns:vCard="http://www.w3.org/2001/vcard-rdf/3.0#" xmlns:vCard4="http://www.w3.org/2006/vcard/ns#" xmlns:bqbiol="http://biomodels.net/biology-qualifiers/" xmlns:bqmodel="http://biomodels.net/model-qualifiers/">
            <rdf:Description rdf:about="#meta_M_S_cpd02152_c">
              <bqbiol:is>
                <rdf:Bag>
                  <rdf:li rdf:resource="https://identifiers.org/chebi/CHEBI:15682"/>
                  <rdf:li rdf:resource="https://identifiers.org/chebi/CHEBI:57472"/>
                  <rdf:li rdf:resource="https://identifiers.org/chebi/10960"/>
                  <rdf:li rdf:resource="https://identifiers.org/chebi/15682"/>
                  <rdf:li rdf:resource="https://identifiers.org/chebi/21475"/>
                  <rdf:li rdf:resource="https://identifiers.org/chebi/57472"/>
                  <rdf:li rdf:resource="https://identifiers.org/chebi/7098"/>
                  <rdf:li rdf:resource="https://identifiers.org/bigg.metabolite/argsuc"/>
                  <rdf:li rdf:resource="https://identifiers.org/biggM/M_argsuc"/>
                  <rdf:li rdf:resource="https://identifiers.org/biggM/argsuc"/>
                  <rdf:li rdf:resource="https://identifiers.org/hmdb/HMDB0000052"/>
                  <rdf:li rdf:resource="https://identifiers.org/hmdb/HMDB0001006"/>
                  <rdf:li rdf:resource="https://identifiers.org/hmdb/HMDB00052"/>
                  <rdf:li rdf:resource="https://identifiers.org/hmdb/HMDB01006"/>
                  <rdf:li rdf:resource="https://identifiers.org/kegg.compound/C03406"/>
                  <rdf:li rdf:resource="https://identifiers.org/keggC/C03406"/>
                  <rdf:li rdf:resource="https://identifiers.org/keggC/M_C03406"/>
                  <rdf:li rdf:resource="https://identifiers.org/metacyc.compound/L-ARGININO-SUCCINATE"/>
                  <rdf:li rdf:resource="https://identifiers.org/metacycM/L-ARGININO-SUCCINATE"/>
                  <rdf:li rdf:resource="https://identifiers.org/reactome/R-ALL-34575"/>
                  <rdf:li rdf:resource="https://identifiers.org/reactomeM/R-ALL-34575"/>
                  <rdf:li rdf:resource="https://identifiers.org/sabiork.compound/4057"/>
                  <rdf:li rdf:resource="https://identifiers.org/sabiorkM/4057"/>
                  <rdf:li rdf:resource="https://identifiers.org/seed.compound/cpd02152"/>
                  <rdf:li rdf:resource="https://identifiers.org/seed.compound/cpd29673"/>
                  <rdf:li rdf:resource="https://identifiers.org/seedM/M_cpd02152"/>
                  <rdf:li rdf:resource="https://identifiers.org/seedM/M_cpd29673"/>
                  <rdf:li rdf:resource="https://identifiers.org/seedM/cpd02152"/>
                  <rdf:li rdf:resource="https://identifiers.org/seedM/cpd29673"/>
                  <rdf:li rdf:resource="https://identifiers.org/metanetx.chemical/MNXM722743"/>
                </rdf:Bag>
              </bqbiol:is>
            </rdf:Description>
          </rdf:RDF>
        </annotation>
      </species>
      <species metaid="meta_M_S_cpd00051_c" sboTerm="SBO:0000247" id="M_S_cpd00051_c" name="L-Arginine" compartment="c" hasOnlySubstanceUnits="false" boundaryCondition="false" constant="false" fbc:charge="-2147483648" fbc:chemicalFormula="C6H15N4O2">
        <annotation>
          <rdf:RDF xmlns:rdf="http://www.w3.org/1999/02/22-rdf-syntax-ns#" xmlns:dcterms="http://purl.org/dc/terms/" xmlns:vCard="http://www.w3.org/2001/vcard-rdf/3.0#" xmlns:vCard4="http://www.w3.org/2006/vcard/ns#" xmlns:bqbiol="http://biomodels.net/biology-qualifiers/" xmlns:bqmodel="http://biomodels.net/model-qualifiers/">
            <rdf:Description rdf:about="#meta_M_S_cpd00051_c">
              <bqbiol:is>
                <rdf:Bag>
                  <rdf:li rdf:resource="https://identifiers.org/chebi/CHEBI:16467"/>
                  <rdf:li rdf:resource="https://identifiers.org/chebi/CHEBI:32681"/>
                  <rdf:li rdf:resource="https://identifiers.org/chebi/CHEBI:32682"/>
                  <rdf:li rdf:resource="https://identifiers.org/chebi/CHEBI:32683"/>
                  <rdf:li rdf:resource="https://identifiers.org/chebi/13077"/>
                  <rdf:li rdf:resource="https://identifiers.org/chebi/133495"/>
                  <rdf:li rdf:resource="https://identifiers.org/chebi/16467"/>
                  <rdf:li rdf:resource="https://identifiers.org/chebi/21235"/>
                  <rdf:li rdf:resource="https://identifiers.org/chebi/32681"/>
                  <rdf:li rdf:resource="https://identifiers.org/chebi/32682"/>
                  <rdf:li rdf:resource="https://identifiers.org/chebi/32683"/>
                  <rdf:li rdf:resource="https://identifiers.org/chebi/42927"/>
                  <rdf:li rdf:resource="https://identifiers.org/chebi/6185"/>
                  <rdf:li rdf:resource="https://identifiers.org/bigg.metabolite/arg__L"/>
                  <rdf:li rdf:resource="https://identifiers.org/biggM/M_arg__L"/>
                  <rdf:li rdf:resource="https://identifiers.org/biggM/arg-L"/>
                  <rdf:li rdf:resource="https://identifiers.org/biggM/arg__L"/>
                  <rdf:li rdf:resource="https://identifiers.org/hmdb/HMDB0000517"/>
                  <rdf:li rdf:resource="https://identifiers.org/hmdb/HMDB00517"/>
                  <rdf:li rdf:resource="https://identifiers.org/hmdb/HMDB0062762"/>
                  <rdf:li rdf:resource="https://identifiers.org/hmdb/HMDB62762"/>
                  <rdf:li rdf:resource="https://identifiers.org/kegg.compound/C00062"/>
                  <rdf:li rdf:resource="https://identifiers.org/kegg.drug/D02982"/>
                  <rdf:li rdf:resource="https://identifiers.org/keggC/C00062"/>
                  <rdf:li rdf:resource="https://identifiers.org/keggC/M_C00062"/>
                  <rdf:li rdf:resource="https://identifiers.org/keggD/D02982"/>
                  <rdf:li rdf:resource="https://identifiers.org/keggD/M_D02982"/>
                  <rdf:li rdf:resource="https://identifiers.org/metacyc.compound/ARG"/>
                  <rdf:li rdf:resource="https://identifiers.org/metacycM/ARG"/>
                  <rdf:li rdf:resource="https://identifiers.org/reactome/R-ALL-113530"/>
                  <rdf:li rdf:resource="https://identifiers.org/reactome/R-ALL-29468"/>
                  <rdf:li rdf:resource="https://identifiers.org/reactome/R-ALL-351977"/>
                  <rdf:li rdf:resource="https://identifiers.org/reactome/R-ALL-374064"/>
                  <rdf:li rdf:resource="https://identifiers.org/reactome/R-ALL-428011"/>
                  <rdf:li rdf:resource="https://identifiers.org/reactomeM/R-ALL-113530"/>
                  <rdf:li rdf:resource="https://identifiers.org/reactomeM/R-ALL-29468"/>
                  <rdf:li rdf:resource="https://identifiers.org/reactomeM/R-ALL-351977"/>
                  <rdf:li rdf:resource="https://identifiers.org/reactomeM/R-ALL-374064"/>
                  <rdf:li rdf:resource="https://identifiers.org/reactomeM/R-ALL-428011"/>
                  <rdf:li rdf:resource="https://identifiers.org/sabiork.compound/23080"/>
                  <rdf:li rdf:resource="https://identifiers.org/sabiork.compound/80"/>
                  <rdf:li rdf:resource="https://identifiers.org/sabiorkM/23080"/>
                  <rdf:li rdf:resource="https://identifiers.org/sabiorkM/80"/>
                  <rdf:li rdf:resource="https://identifiers.org/seed.compound/cpd00051"/>
                  <rdf:li rdf:resource="https://identifiers.org/seedM/M_cpd00051"/>
                  <rdf:li rdf:resource="https://identifiers.org/seedM/cpd00051"/>
                  <rdf:li rdf:resource="https://identifiers.org/metanetx.chemical/MNXM739527"/>
                </rdf:Bag>
              </bqbiol:is>
            </rdf:Description>
          </rdf:RDF>
        </annotation>
      </species>
      <species metaid="meta_M_S_cpd00106_c" sboTerm="SBO:0000247" id="M_S_cpd00106_c" name="Fumarate" compartment="c" hasOnlySubstanceUnits="false" boundaryCondition="false" constant="false" fbc:charge="-2147483648" fbc:chemicalFormula="C4H2O4">
        <annotation>
          <rdf:RDF xmlns:rdf="http://www.w3.org/1999/02/22-rdf-syntax-ns#" xmlns:dcterms="http://purl.org/dc/terms/" xmlns:vCard="http://www.w3.org/2001/vcard-rdf/3.0#" xmlns:vCard4="http://www.w3.org/2006/vcard/ns#" xmlns:bqbiol="http://biomodels.net/biology-qualifiers/" xmlns:bqmodel="http://biomodels.net/model-qualifiers/">
            <rdf:Description rdf:about="#meta_M_S_cpd00106_c">
              <bqbiol:is>
                <rdf:Bag>
                  <rdf:li rdf:resource="https://identifiers.org/chebi/CHEBI:18012"/>
                  <rdf:li rdf:resource="https://identifiers.org/chebi/CHEBI:29806"/>
                  <rdf:li rdf:resource="https://identifiers.org/chebi/CHEBI:37154"/>
                  <rdf:li rdf:resource="https://identifiers.org/chebi/14284"/>
                  <rdf:li rdf:resource="https://identifiers.org/chebi/18012"/>
                  <rdf:li rdf:resource="https://identifiers.org/chebi/24122"/>
                  <rdf:li rdf:resource="https://identifiers.org/chebi/24124"/>
                  <rdf:li rdf:resource="https://identifiers.org/chebi/29806"/>
                  <rdf:li rdf:resource="https://identifiers.org/chebi/37154"/>
                  <rdf:li rdf:resource="https://identifiers.org/chebi/42511"/>
                  <rdf:li rdf:resource="https://identifiers.org/chebi/42743"/>
                  <rdf:li rdf:resource="https://identifiers.org/chebi/5190"/>
                  <rdf:li rdf:resource="https://identifiers.org/slm/SLM:000389686"/>
                  <rdf:li rdf:resource="https://identifiers.org/slm/000389686"/>
                  <rdf:li rdf:resource="https://identifiers.org/bigg.metabolite/fum"/>
                  <rdf:li rdf:resource="https://identifiers.org/biggM/M_fum"/>
                  <rdf:li rdf:resource="https://identifiers.org/biggM/fum"/>
                  <rdf:li rdf:resource="https://identifiers.org/envipath/32de3cf4-e3e6-4168-956e-32fa5ddb0ce1/compound/709035ec-4868-4de8-9095-06428f6be14b"/>
                  <rdf:li rdf:resource="https://identifiers.org/envipathM/32de3cf4-e3e6-4168-956e-32fa5ddb0ce1/compound/709035ec-4868-4de8-9095-06428f6be14b"/>
                  <rdf:li rdf:resource="https://identifiers.org/hmdb/HMDB0000134"/>
                  <rdf:li rdf:resource="https://identifiers.org/hmdb/HMDB00134"/>
                  <rdf:li rdf:resource="https://identifiers.org/kegg.compound/C00122"/>
                  <rdf:li rdf:resource="https://identifiers.org/kegg.drug/D02308"/>
                  <rdf:li rdf:resource="https://identifiers.org/keggC/C00122"/>
                  <rdf:li rdf:resource="https://identifiers.org/keggC/M_C00122"/>
                  <rdf:li rdf:resource="https://identifiers.org/keggD/D02308"/>
                  <rdf:li rdf:resource="https://identifiers.org/keggD/M_D02308"/>
                  <rdf:li rdf:resource="https://identifiers.org/metacyc.compound/FUM"/>
                  <rdf:li rdf:resource="https://identifiers.org/metacycM/FUM"/>
                  <rdf:li rdf:resource="https://identifiers.org/reactome/R-ALL-113588"/>
                  <rdf:li rdf:resource="https://identifiers.org/reactome/R-ALL-29586"/>
                  <rdf:li rdf:resource="https://identifiers.org/reactomeM/R-ALL-113588"/>
                  <rdf:li rdf:resource="https://identifiers.org/reactomeM/R-ALL-29586"/>
                  <rdf:li rdf:resource="https://identifiers.org/sabiork.compound/1910"/>
                  <rdf:li rdf:resource="https://identifiers.org/sabiorkM/1910"/>
                  <rdf:li rdf:resource="https://identifiers.org/seed.compound/cpd00106"/>
                  <rdf:li rdf:resource="https://identifiers.org/seedM/M_cpd00106"/>
                  <rdf:li rdf:resource="https://identifiers.org/seedM/cpd00106"/>
                  <rdf:li rdf:resource="https://identifiers.org/metanetx.chemical/MNXM737340"/>
                </rdf:Bag>
              </bqbiol:is>
            </rdf:Description>
          </rdf:RDF>
        </annotation>
      </species>
      <species metaid="meta_M_S_cpd00022_c" sboTerm="SBO:0000247" id="M_S_cpd00022_c" name="Acetyl-CoA" compartment="c" hasOnlySubstanceUnits="false" boundaryCondition="false" constant="false" fbc:charge="-2147483648" fbc:chemicalFormula="C23H35N7O17P3S">
        <annotation>
          <rdf:RDF xmlns:rdf="http://www.w3.org/1999/02/22-rdf-syntax-ns#" xmlns:dcterms="http://purl.org/dc/terms/" xmlns:vCard="http://www.w3.org/2001/vcard-rdf/3.0#" xmlns:vCard4="http://www.w3.org/2006/vcard/ns#" xmlns:bqbiol="http://biomodels.net/biology-qualifiers/" xmlns:bqmodel="http://biomodels.net/model-qualifiers/">
            <rdf:Description rdf:about="#meta_M_S_cpd00022_c">
              <bqbiol:is>
                <rdf:Bag>
                  <rdf:li rdf:resource="https://identifiers.org/chebi/CHEBI:15351"/>
                  <rdf:li rdf:resource="https://identifiers.org/chebi/CHEBI:57288"/>
                  <rdf:li rdf:resource="https://identifiers.org/chebi/13712"/>
                  <rdf:li rdf:resource="https://identifiers.org/chebi/15351"/>
                  <rdf:li rdf:resource="https://identifiers.org/chebi/22192"/>
                  <rdf:li rdf:resource="https://identifiers.org/chebi/2408"/>
                  <rdf:li rdf:resource="https://identifiers.org/chebi/40470"/>
                  <rdf:li rdf:resource="https://identifiers.org/chebi/57288"/>
                  <rdf:li rdf:resource="https://identifiers.org/slm/SLM:000000297"/>
                  <rdf:li rdf:resource="https://identifiers.org/slm/000000297"/>
                  <rdf:li rdf:resource="https://identifiers.org/bigg.metabolite/accoa"/>
                  <rdf:li rdf:resource="https://identifiers.org/biggM/M_accoa"/>
                  <rdf:li rdf:resource="https://identifiers.org/biggM/accoa"/>
                  <rdf:li rdf:resource="https://identifiers.org/envipath/32de3cf4-e3e6-4168-956e-32fa5ddb0ce1/compound/57bd5e24-9d14-4b91-bc60-64c8ea6c2d11"/>
                  <rdf:li rdf:resource="https://identifiers.org/envipathM/32de3cf4-e3e6-4168-956e-32fa5ddb0ce1/compound/57bd5e24-9d14-4b91-bc60-64c8ea6c2d11"/>
                  <rdf:li rdf:resource="https://identifiers.org/hmdb/HMDB0001206"/>
                  <rdf:li rdf:resource="https://identifiers.org/hmdb/HMDB01206"/>
                  <rdf:li rdf:resource="https://identifiers.org/kegg.compound/C00024"/>
                  <rdf:li rdf:resource="https://identifiers.org/keggC/C00024"/>
                  <rdf:li rdf:resource="https://identifiers.org/keggC/M_C00024"/>
                  <rdf:li rdf:resource="https://identifiers.org/lipidmaps/LMFA07050281"/>
                  <rdf:li rdf:resource="https://identifiers.org/lipidmapsM/LMFA07050281"/>
                  <rdf:li rdf:resource="https://identifiers.org/metacyc.compound/ACETYL-COA"/>
                  <rdf:li rdf:resource="https://identifiers.org/metacycM/ACETYL-COA"/>
                  <rdf:li rdf:resource="https://identifiers.org/reactome/R-ALL-113559"/>
                  <rdf:li rdf:resource="https://identifiers.org/reactome/R-ALL-113560"/>
                  <rdf:li rdf:resource="https://identifiers.org/reactome/R-ALL-353123"/>
                  <rdf:li rdf:resource="https://identifiers.org/reactome/R-ALL-727753"/>
                  <rdf:li rdf:resource="https://identifiers.org/reactome/R-ALL-76183"/>
                  <rdf:li rdf:resource="https://identifiers.org/reactomeM/R-ALL-113559"/>
                  <rdf:li rdf:resource="https://identifiers.org/reactomeM/R-ALL-113560"/>
                  <rdf:li rdf:resource="https://identifiers.org/reactomeM/R-ALL-353123"/>
                  <rdf:li rdf:resource="https://identifiers.org/reactomeM/R-ALL-727753"/>
                  <rdf:li rdf:resource="https://identifiers.org/reactomeM/R-ALL-76183"/>
                  <rdf:li rdf:resource="https://identifiers.org/sabiork.compound/1276"/>
                  <rdf:li rdf:resource="https://identifiers.org/sabiorkM/1276"/>
                  <rdf:li rdf:resource="https://identifiers.org/seed.compound/cpd00022"/>
                  <rdf:li rdf:resource="https://identifiers.org/seedM/M_cpd00022"/>
                  <rdf:li rdf:resource="https://identifiers.org/seedM/cpd00022"/>
                  <rdf:li rdf:resource="https://identifiers.org/metanetx.chemical/MNXM1104266"/>
                </rdf:Bag>
              </bqbiol:is>
            </rdf:Description>
          </rdf:RDF>
        </annotation>
      </species>
      <species metaid="meta_M_S_cpd03671_c" sboTerm="SBO:0000247" id="M_S_cpd03671_c" name="D-Glucosamine1-phosphate" compartment="c" hasOnlySubstanceUnits="false" boundaryCondition="false" constant="false" fbc:charge="-2147483648" fbc:chemicalFormula="C6H14NO8P">
        <annotation>
          <rdf:RDF xmlns:rdf="http://www.w3.org/1999/02/22-rdf-syntax-ns#" xmlns:dcterms="http://purl.org/dc/terms/" xmlns:vCard="http://www.w3.org/2001/vcard-rdf/3.0#" xmlns:vCard4="http://www.w3.org/2006/vcard/ns#" xmlns:bqbiol="http://biomodels.net/biology-qualifiers/" xmlns:bqmodel="http://biomodels.net/model-qualifiers/">
            <rdf:Description rdf:about="#meta_M_S_cpd03671_c">
              <bqbiol:is>
                <rdf:Bag>
                  <rdf:li rdf:resource="https://identifiers.org/chebi/CHEBI:27625"/>
                  <rdf:li rdf:resource="https://identifiers.org/chebi/CHEBI:58516"/>
                  <rdf:li rdf:resource="https://identifiers.org/chebi/12316"/>
                  <rdf:li rdf:resource="https://identifiers.org/chebi/20994"/>
                  <rdf:li rdf:resource="https://identifiers.org/chebi/27625"/>
                  <rdf:li rdf:resource="https://identifiers.org/chebi/4163"/>
                  <rdf:li rdf:resource="https://identifiers.org/chebi/42868"/>
                  <rdf:li rdf:resource="https://identifiers.org/chebi/58516"/>
                  <rdf:li rdf:resource="https://identifiers.org/bigg.metabolite/gam1p"/>
                  <rdf:li rdf:resource="https://identifiers.org/biggM/M_gam1p"/>
                  <rdf:li rdf:resource="https://identifiers.org/biggM/gam1p"/>
                  <rdf:li rdf:resource="https://identifiers.org/kegg.compound/C06156"/>
                  <rdf:li rdf:resource="https://identifiers.org/keggC/C06156"/>
                  <rdf:li rdf:resource="https://identifiers.org/keggC/M_C06156"/>
                  <rdf:li rdf:resource="https://identifiers.org/metacyc.compound/GLUCOSAMINE-1P"/>
                  <rdf:li rdf:resource="https://identifiers.org/metacycM/GLUCOSAMINE-1P"/>
                  <rdf:li rdf:resource="https://identifiers.org/sabiork.compound/1854"/>
                  <rdf:li rdf:resource="https://identifiers.org/sabiorkM/1854"/>
                  <rdf:li rdf:resource="https://identifiers.org/seed.compound/cpd03671"/>
                  <rdf:li rdf:resource="https://identifiers.org/seedM/M_cpd03671"/>
                  <rdf:li rdf:resource="https://identifiers.org/seedM/cpd03671"/>
                  <rdf:li rdf:resource="https://identifiers.org/metanetx.chemical/MNXM1104944"/>
                </rdf:Bag>
              </bqbiol:is>
            </rdf:Description>
          </rdf:RDF>
        </annotation>
      </species>
      <species metaid="meta_M_S_cpd02611_c" sboTerm="SBO:0000247" id="M_S_cpd02611_c" name="N-Acetyl-D-glucosamine1-phosphate" compartment="c" hasOnlySubstanceUnits="false" boundaryCondition="false" constant="false" fbc:charge="-2147483648" fbc:chemicalFormula="C8H15NO9P">
        <annotation>
          <rdf:RDF xmlns:rdf="http://www.w3.org/1999/02/22-rdf-syntax-ns#" xmlns:dcterms="http://purl.org/dc/terms/" xmlns:vCard="http://www.w3.org/2001/vcard-rdf/3.0#" xmlns:vCard4="http://www.w3.org/2006/vcard/ns#" xmlns:bqbiol="http://biomodels.net/biology-qualifiers/" xmlns:bqmodel="http://biomodels.net/model-qualifiers/">
            <rdf:Description rdf:about="#meta_M_S_cpd02611_c">
              <bqbiol:is>
                <rdf:Bag>
                  <rdf:li rdf:resource="https://identifiers.org/metacyc.compound/N-ACETYLD-D-MANNOSAMINE-1P"/>
                  <rdf:li rdf:resource="https://identifiers.org/metacycM/N-ACETYLD-D-MANNOSAMINE-1P"/>
                  <rdf:li rdf:resource="https://identifiers.org/seed.compound/cpd02611"/>
                  <rdf:li rdf:resource="https://identifiers.org/seedM/M_cpd02611"/>
                  <rdf:li rdf:resource="https://identifiers.org/seedM/cpd02611"/>
                  <rdf:li rdf:resource="https://identifiers.org/metanetx.chemical/MNXM729920"/>
                </rdf:Bag>
              </bqbiol:is>
            </rdf:Description>
          </rdf:RDF>
        </annotation>
      </species>
      <species metaid="meta_M_S_cpd00268_c" sboTerm="SBO:0000247" id="M_S_cpd00268_c" name="H2S2O3" compartment="c" hasOnlySubstanceUnits="false" boundaryCondition="false" constant="false" fbc:charge="-2147483648" fbc:chemicalFormula="O3S2">
        <annotation>
          <rdf:RDF xmlns:rdf="http://www.w3.org/1999/02/22-rdf-syntax-ns#" xmlns:dcterms="http://purl.org/dc/terms/" xmlns:vCard="http://www.w3.org/2001/vcard-rdf/3.0#" xmlns:vCard4="http://www.w3.org/2006/vcard/ns#" xmlns:bqbiol="http://biomodels.net/biology-qualifiers/" xmlns:bqmodel="http://biomodels.net/model-qualifiers/">
            <rdf:Description rdf:about="#meta_M_S_cpd00268_c">
              <bqbiol:is>
                <rdf:Bag>
                  <rdf:li rdf:resource="https://identifiers.org/chebi/CHEBI:16094"/>
                  <rdf:li rdf:resource="https://identifiers.org/chebi/CHEBI:29279"/>
                  <rdf:li rdf:resource="https://identifiers.org/chebi/CHEBI:33539"/>
                  <rdf:li rdf:resource="https://identifiers.org/chebi/CHEBI:33542"/>
                  <rdf:li rdf:resource="https://identifiers.org/chebi/CHEBI:5587"/>
                  <rdf:li rdf:resource="https://identifiers.org/chebi/15242"/>
                  <rdf:li rdf:resource="https://identifiers.org/chebi/16094"/>
                  <rdf:li rdf:resource="https://identifiers.org/chebi/29279"/>
                  <rdf:li rdf:resource="https://identifiers.org/chebi/33539"/>
                  <rdf:li rdf:resource="https://identifiers.org/chebi/33542"/>
                  <rdf:li rdf:resource="https://identifiers.org/chebi/45922"/>
                  <rdf:li rdf:resource="https://identifiers.org/chebi/5587"/>
                  <rdf:li rdf:resource="https://identifiers.org/chebi/9569"/>
                  <rdf:li rdf:resource="https://identifiers.org/bigg.metabolite/HC01501"/>
                  <rdf:li rdf:resource="https://identifiers.org/bigg.metabolite/tsul"/>
                  <rdf:li rdf:resource="https://identifiers.org/biggM/HC01501"/>
                  <rdf:li rdf:resource="https://identifiers.org/biggM/M_HC01501"/>
                  <rdf:li rdf:resource="https://identifiers.org/biggM/M_tsul"/>
                  <rdf:li rdf:resource="https://identifiers.org/biggM/tsul"/>
                  <rdf:li rdf:resource="https://identifiers.org/envipath/32de3cf4-e3e6-4168-956e-32fa5ddb0ce1/compound/32b1f2ad-32ba-4271-9c86-f4bb1c35e35d"/>
                  <rdf:li rdf:resource="https://identifiers.org/envipathM/32de3cf4-e3e6-4168-956e-32fa5ddb0ce1/compound/32b1f2ad-32ba-4271-9c86-f4bb1c35e35d"/>
                  <rdf:li rdf:resource="https://identifiers.org/hmdb/HMDB0000257"/>
                  <rdf:li rdf:resource="https://identifiers.org/hmdb/HMDB00257"/>
                  <rdf:li rdf:resource="https://identifiers.org/hmdb/HMDB0060293"/>
                  <rdf:li rdf:resource="https://identifiers.org/hmdb/HMDB60293"/>
                  <rdf:li rdf:resource="https://identifiers.org/kegg.compound/C00320"/>
                  <rdf:li rdf:resource="https://identifiers.org/kegg.compound/C05529"/>
                  <rdf:li rdf:resource="https://identifiers.org/keggC/C00320"/>
                  <rdf:li rdf:resource="https://identifiers.org/keggC/C05529"/>
                  <rdf:li rdf:resource="https://identifiers.org/keggC/M_C00320"/>
                  <rdf:li rdf:resource="https://identifiers.org/keggC/M_C05529"/>
                  <rdf:li rdf:resource="https://identifiers.org/metacyc.compound/S2O3"/>
                  <rdf:li rdf:resource="https://identifiers.org/metacycM/S2O3"/>
                  <rdf:li rdf:resource="https://identifiers.org/reactome/R-ALL-1614595"/>
                  <rdf:li rdf:resource="https://identifiers.org/reactomeM/R-ALL-1614595"/>
                  <rdf:li rdf:resource="https://identifiers.org/sabiork.compound/5043"/>
                  <rdf:li rdf:resource="https://identifiers.org/sabiorkM/5043"/>
                  <rdf:li rdf:resource="https://identifiers.org/seed.compound/cpd00268"/>
                  <rdf:li rdf:resource="https://identifiers.org/seedM/M_cpd00268"/>
                  <rdf:li rdf:resource="https://identifiers.org/seedM/cpd00268"/>
                  <rdf:li rdf:resource="https://identifiers.org/metanetx.chemical/MNXM731077"/>
                </rdf:Bag>
              </bqbiol:is>
            </rdf:Description>
          </rdf:RDF>
        </annotation>
      </species>
      <species metaid="meta_M_S_cpd00790_c" sboTerm="SBO:0000247" id="M_S_cpd00790_c" name="O-Acetyl-L-homoserine" compartment="c" hasOnlySubstanceUnits="false" boundaryCondition="false" constant="false" fbc:charge="-2147483648" fbc:chemicalFormula="C6H11NO4">
        <annotation>
          <rdf:RDF xmlns:rdf="http://www.w3.org/1999/02/22-rdf-syntax-ns#" xmlns:dcterms="http://purl.org/dc/terms/" xmlns:vCard="http://www.w3.org/2001/vcard-rdf/3.0#" xmlns:vCard4="http://www.w3.org/2006/vcard/ns#" xmlns:bqbiol="http://biomodels.net/biology-qualifiers/" xmlns:bqmodel="http://biomodels.net/model-qualifiers/">
            <rdf:Description rdf:about="#meta_M_S_cpd00790_c">
              <bqbiol:is>
                <rdf:Bag>
                  <rdf:li rdf:resource="https://identifiers.org/chebi/CHEBI:16288"/>
                  <rdf:li rdf:resource="https://identifiers.org/chebi/CHEBI:57716"/>
                  <rdf:li rdf:resource="https://identifiers.org/chebi/12684"/>
                  <rdf:li rdf:resource="https://identifiers.org/chebi/12709"/>
                  <rdf:li rdf:resource="https://identifiers.org/chebi/16288"/>
                  <rdf:li rdf:resource="https://identifiers.org/chebi/21937"/>
                  <rdf:li rdf:resource="https://identifiers.org/chebi/57716"/>
                  <rdf:li rdf:resource="https://identifiers.org/chebi/7667"/>
                  <rdf:li rdf:resource="https://identifiers.org/kegg.compound/C01077"/>
                  <rdf:li rdf:resource="https://identifiers.org/keggC/C01077"/>
                  <rdf:li rdf:resource="https://identifiers.org/keggC/M_C01077"/>
                  <rdf:li rdf:resource="https://identifiers.org/metacyc.compound/CPD-667"/>
                  <rdf:li rdf:resource="https://identifiers.org/metacycM/CPD-667"/>
                  <rdf:li rdf:resource="https://identifiers.org/sabiork.compound/2240"/>
                  <rdf:li rdf:resource="https://identifiers.org/sabiorkM/2240"/>
                  <rdf:li rdf:resource="https://identifiers.org/seed.compound/cpd00790"/>
                  <rdf:li rdf:resource="https://identifiers.org/seedM/M_cpd00790"/>
                  <rdf:li rdf:resource="https://identifiers.org/seedM/cpd00790"/>
                  <rdf:li rdf:resource="https://identifiers.org/metanetx.chemical/MNXM739517"/>
                </rdf:Bag>
              </bqbiol:is>
            </rdf:Description>
          </rdf:RDF>
        </annotation>
      </species>
      <species metaid="meta_M_S_cpd11421_c" sboTerm="SBO:0000247" id="M_S_cpd11421_c" name="trdrd" compartment="c" hasOnlySubstanceUnits="false" boundaryCondition="false" constant="false" fbc:charge="-2147483648" fbc:chemicalFormula="C6H9NO2R2S2">
        <annotation>
          <rdf:RDF xmlns:rdf="http://www.w3.org/1999/02/22-rdf-syntax-ns#" xmlns:dcterms="http://purl.org/dc/terms/" xmlns:vCard="http://www.w3.org/2001/vcard-rdf/3.0#" xmlns:vCard4="http://www.w3.org/2006/vcard/ns#" xmlns:bqbiol="http://biomodels.net/biology-qualifiers/" xmlns:bqmodel="http://biomodels.net/model-qualifiers/">
            <rdf:Description rdf:about="#meta_M_S_cpd11421_c">
              <bqbiol:is>
                <rdf:Bag>
                  <rdf:li rdf:resource="https://identifiers.org/bigg.metabolite/trdrd"/>
                  <rdf:li rdf:resource="https://identifiers.org/biggM/M_trdrd"/>
                  <rdf:li rdf:resource="https://identifiers.org/biggM/trdrd"/>
                  <rdf:li rdf:resource="https://identifiers.org/kegg.compound/C00342"/>
                  <rdf:li rdf:resource="https://identifiers.org/keggC/C00342"/>
                  <rdf:li rdf:resource="https://identifiers.org/keggC/M_C00342"/>
                  <rdf:li rdf:resource="https://identifiers.org/seed.compound/cpd11421"/>
                  <rdf:li rdf:resource="https://identifiers.org/seedM/M_cpd11421"/>
                  <rdf:li rdf:resource="https://identifiers.org/seedM/cpd11421"/>
                  <rdf:li rdf:resource="https://identifiers.org/metanetx.chemical/MNXM741334"/>
                </rdf:Bag>
              </bqbiol:is>
            </rdf:Description>
          </rdf:RDF>
        </annotation>
      </species>
      <species metaid="meta_M_S_cpd00081_c" sboTerm="SBO:0000247" id="M_S_cpd00081_c" name="Sulfite" compartment="c" hasOnlySubstanceUnits="false" boundaryCondition="false" constant="false" fbc:charge="-2147483648" fbc:chemicalFormula="HO3S">
        <annotation>
          <rdf:RDF xmlns:rdf="http://www.w3.org/1999/02/22-rdf-syntax-ns#" xmlns:dcterms="http://purl.org/dc/terms/" xmlns:vCard="http://www.w3.org/2001/vcard-rdf/3.0#" xmlns:vCard4="http://www.w3.org/2006/vcard/ns#" xmlns:bqbiol="http://biomodels.net/biology-qualifiers/" xmlns:bqmodel="http://biomodels.net/model-qualifiers/">
            <rdf:Description rdf:about="#meta_M_S_cpd00081_c">
              <bqbiol:is>
                <rdf:Bag>
                  <rdf:li rdf:resource="https://identifiers.org/chebi/CHEBI:17137"/>
                  <rdf:li rdf:resource="https://identifiers.org/chebi/CHEBI:17359"/>
                  <rdf:li rdf:resource="https://identifiers.org/chebi/CHEBI:48854"/>
                  <rdf:li rdf:resource="https://identifiers.org/chebi/13367"/>
                  <rdf:li rdf:resource="https://identifiers.org/chebi/15139"/>
                  <rdf:li rdf:resource="https://identifiers.org/chebi/17137"/>
                  <rdf:li rdf:resource="https://identifiers.org/chebi/17359"/>
                  <rdf:li rdf:resource="https://identifiers.org/chebi/26837"/>
                  <rdf:li rdf:resource="https://identifiers.org/chebi/45548"/>
                  <rdf:li rdf:resource="https://identifiers.org/chebi/48854"/>
                  <rdf:li rdf:resource="https://identifiers.org/chebi/5598"/>
                  <rdf:li rdf:resource="https://identifiers.org/chebi/9344"/>
                  <rdf:li rdf:resource="https://identifiers.org/bigg.metabolite/so3"/>
                  <rdf:li rdf:resource="https://identifiers.org/biggM/M_so3"/>
                  <rdf:li rdf:resource="https://identifiers.org/biggM/so3"/>
                  <rdf:li rdf:resource="https://identifiers.org/envipath/32de3cf4-e3e6-4168-956e-32fa5ddb0ce1/compound/2bf998e0-031f-4353-bbd0-d9c0af36460e"/>
                  <rdf:li rdf:resource="https://identifiers.org/envipath/4fd7f3e0-dd25-43ac-9453-dda3e52396e4/compound/0382072e-fc0c-41a7-be8d-fce140ecf836"/>
                  <rdf:li rdf:resource="https://identifiers.org/envipathM/32de3cf4-e3e6-4168-956e-32fa5ddb0ce1/compound/2bf998e0-031f-4353-bbd0-d9c0af36460e"/>
                  <rdf:li rdf:resource="https://identifiers.org/envipathM/4fd7f3e0-dd25-43ac-9453-dda3e52396e4/compound/0382072e-fc0c-41a7-be8d-fce140ecf836"/>
                  <rdf:li rdf:resource="https://identifiers.org/hmdb/HMDB0000240"/>
                  <rdf:li rdf:resource="https://identifiers.org/hmdb/HMDB0001033"/>
                  <rdf:li rdf:resource="https://identifiers.org/hmdb/HMDB0003008"/>
                  <rdf:li rdf:resource="https://identifiers.org/hmdb/HMDB00240"/>
                  <rdf:li rdf:resource="https://identifiers.org/hmdb/HMDB0034829"/>
                  <rdf:li rdf:resource="https://identifiers.org/hmdb/HMDB01033"/>
                  <rdf:li rdf:resource="https://identifiers.org/hmdb/HMDB03008"/>
                  <rdf:li rdf:resource="https://identifiers.org/hmdb/HMDB34829"/>
                  <rdf:li rdf:resource="https://identifiers.org/kegg.compound/C00094"/>
                  <rdf:li rdf:resource="https://identifiers.org/kegg.compound/C11481"/>
                  <rdf:li rdf:resource="https://identifiers.org/keggC/C00094"/>
                  <rdf:li rdf:resource="https://identifiers.org/keggC/C11481"/>
                  <rdf:li rdf:resource="https://identifiers.org/keggC/M_C00094"/>
                  <rdf:li rdf:resource="https://identifiers.org/keggC/M_C11481"/>
                  <rdf:li rdf:resource="https://identifiers.org/metacyc.compound/H2SO3"/>
                  <rdf:li rdf:resource="https://identifiers.org/metacyc.compound/HSO3"/>
                  <rdf:li rdf:resource="https://identifiers.org/metacyc.compound/SO3"/>
                  <rdf:li rdf:resource="https://identifiers.org/metacycM/H2SO3"/>
                  <rdf:li rdf:resource="https://identifiers.org/metacycM/HSO3"/>
                  <rdf:li rdf:resource="https://identifiers.org/metacycM/SO3"/>
                  <rdf:li rdf:resource="https://identifiers.org/reactome/R-ALL-1614538"/>
                  <rdf:li rdf:resource="https://identifiers.org/reactome/R-ALL-936689"/>
                  <rdf:li rdf:resource="https://identifiers.org/reactomeM/R-ALL-1614538"/>
                  <rdf:li rdf:resource="https://identifiers.org/reactomeM/R-ALL-936689"/>
                  <rdf:li rdf:resource="https://identifiers.org/sabiork.compound/3059"/>
                  <rdf:li rdf:resource="https://identifiers.org/sabiorkM/3059"/>
                  <rdf:li rdf:resource="https://identifiers.org/seed.compound/cpd00081"/>
                  <rdf:li rdf:resource="https://identifiers.org/seedM/M_cpd00081"/>
                  <rdf:li rdf:resource="https://identifiers.org/seedM/cpd00081"/>
                  <rdf:li rdf:resource="https://identifiers.org/metanetx.chemical/MNXM726339"/>
                </rdf:Bag>
              </bqbiol:is>
            </rdf:Description>
          </rdf:RDF>
        </annotation>
      </species>
      <species metaid="meta_M_S_cpd00135_c" sboTerm="SBO:0000247" id="M_S_cpd00135_c" name="Homocysteine" compartment="c" hasOnlySubstanceUnits="false" boundaryCondition="false" constant="false" fbc:charge="-2147483648" fbc:chemicalFormula="C4H9NO2S">
        <annotation>
          <rdf:RDF xmlns:rdf="http://www.w3.org/1999/02/22-rdf-syntax-ns#" xmlns:dcterms="http://purl.org/dc/terms/" xmlns:vCard="http://www.w3.org/2001/vcard-rdf/3.0#" xmlns:vCard4="http://www.w3.org/2006/vcard/ns#" xmlns:bqbiol="http://biomodels.net/biology-qualifiers/" xmlns:bqmodel="http://biomodels.net/model-qualifiers/">
            <rdf:Description rdf:about="#meta_M_S_cpd00135_c">
              <bqbiol:is>
                <rdf:Bag>
                  <rdf:li rdf:resource="https://identifiers.org/chebi/CHEBI:17230"/>
                  <rdf:li rdf:resource="https://identifiers.org/chebi/CHEBI:17588"/>
                  <rdf:li rdf:resource="https://identifiers.org/chebi/CHEBI:58065"/>
                  <rdf:li rdf:resource="https://identifiers.org/chebi/CHEBI:58199"/>
                  <rdf:li rdf:resource="https://identifiers.org/chebi/CHEBI:63072"/>
                  <rdf:li rdf:resource="https://identifiers.org/chebi/CHEBI:66952"/>
                  <rdf:li rdf:resource="https://identifiers.org/chebi/13122"/>
                  <rdf:li rdf:resource="https://identifiers.org/chebi/14408"/>
                  <rdf:li rdf:resource="https://identifiers.org/chebi/17230"/>
                  <rdf:li rdf:resource="https://identifiers.org/chebi/17588"/>
                  <rdf:li rdf:resource="https://identifiers.org/chebi/21329"/>
                  <rdf:li rdf:resource="https://identifiers.org/chebi/43117"/>
                  <rdf:li rdf:resource="https://identifiers.org/chebi/5751"/>
                  <rdf:li rdf:resource="https://identifiers.org/chebi/58065"/>
                  <rdf:li rdf:resource="https://identifiers.org/chebi/58199"/>
                  <rdf:li rdf:resource="https://identifiers.org/chebi/6245"/>
                  <rdf:li rdf:resource="https://identifiers.org/chebi/63072"/>
                  <rdf:li rdf:resource="https://identifiers.org/chebi/66952"/>
                  <rdf:li rdf:resource="https://identifiers.org/bigg.metabolite/hcys__L"/>
                  <rdf:li rdf:resource="https://identifiers.org/biggM/M_hcys__L"/>
                  <rdf:li rdf:resource="https://identifiers.org/biggM/hcys__L"/>
                  <rdf:li rdf:resource="https://identifiers.org/hmdb/HMDB0000165"/>
                  <rdf:li rdf:resource="https://identifiers.org/hmdb/HMDB0000742"/>
                  <rdf:li rdf:resource="https://identifiers.org/hmdb/HMDB00165"/>
                  <rdf:li rdf:resource="https://identifiers.org/hmdb/HMDB00742"/>
                  <rdf:li rdf:resource="https://identifiers.org/kegg.compound/C00155"/>
                  <rdf:li rdf:resource="https://identifiers.org/kegg.compound/C05330"/>
                  <rdf:li rdf:resource="https://identifiers.org/keggC/C00155"/>
                  <rdf:li rdf:resource="https://identifiers.org/keggC/C05330"/>
                  <rdf:li rdf:resource="https://identifiers.org/keggC/M_C00155"/>
                  <rdf:li rdf:resource="https://identifiers.org/keggC/M_C05330"/>
                  <rdf:li rdf:resource="https://identifiers.org/metacyc.compound/HOMO-CYS"/>
                  <rdf:li rdf:resource="https://identifiers.org/metacycM/HOMO-CYS"/>
                  <rdf:li rdf:resource="https://identifiers.org/reactome/R-ALL-174369"/>
                  <rdf:li rdf:resource="https://identifiers.org/reactomeM/R-ALL-174369"/>
                  <rdf:li rdf:resource="https://identifiers.org/sabiork.compound/1950"/>
                  <rdf:li rdf:resource="https://identifiers.org/sabiork.compound/2768"/>
                  <rdf:li rdf:resource="https://identifiers.org/sabiorkM/1950"/>
                  <rdf:li rdf:resource="https://identifiers.org/sabiorkM/2768"/>
                  <rdf:li rdf:resource="https://identifiers.org/seed.compound/cpd00135"/>
                  <rdf:li rdf:resource="https://identifiers.org/seed.compound/cpd19034"/>
                  <rdf:li rdf:resource="https://identifiers.org/seedM/M_cpd00135"/>
                  <rdf:li rdf:resource="https://identifiers.org/seedM/M_cpd19034"/>
                  <rdf:li rdf:resource="https://identifiers.org/seedM/cpd00135"/>
                  <rdf:li rdf:resource="https://identifiers.org/seedM/cpd19034"/>
                  <rdf:li rdf:resource="https://identifiers.org/metanetx.chemical/MNXM123"/>
                </rdf:Bag>
              </bqbiol:is>
            </rdf:Description>
          </rdf:RDF>
        </annotation>
      </species>
      <species metaid="meta_M_S_cpd11420_c" sboTerm="SBO:0000247" id="M_S_cpd11420_c" name="trdox" compartment="c" hasOnlySubstanceUnits="false" boundaryCondition="false" constant="false" fbc:charge="-2147483648" fbc:chemicalFormula="C6H7NO2R2S2">
        <annotation>
          <rdf:RDF xmlns:rdf="http://www.w3.org/1999/02/22-rdf-syntax-ns#" xmlns:dcterms="http://purl.org/dc/terms/" xmlns:vCard="http://www.w3.org/2001/vcard-rdf/3.0#" xmlns:vCard4="http://www.w3.org/2006/vcard/ns#" xmlns:bqbiol="http://biomodels.net/biology-qualifiers/" xmlns:bqmodel="http://biomodels.net/model-qualifiers/">
            <rdf:Description rdf:about="#meta_M_S_cpd11420_c">
              <bqbiol:is>
                <rdf:Bag>
                  <rdf:li rdf:resource="https://identifiers.org/seed.compound/cpd11420"/>
                  <rdf:li rdf:resource="https://identifiers.org/seedM/M_cpd11420"/>
                  <rdf:li rdf:resource="https://identifiers.org/seedM/cpd11420"/>
                  <rdf:li rdf:resource="https://identifiers.org/metanetx.chemical/MNXM729079"/>
                </rdf:Bag>
              </bqbiol:is>
            </rdf:Description>
          </rdf:RDF>
        </annotation>
      </species>
      <species metaid="meta_M_S_cpd00004_c" sboTerm="SBO:0000247" id="M_S_cpd00004_c" name="NADH" compartment="c" hasOnlySubstanceUnits="false" boundaryCondition="false" constant="false" fbc:charge="-2147483648" fbc:chemicalFormula="C21H27N7O14P2">
        <annotation>
          <rdf:RDF xmlns:rdf="http://www.w3.org/1999/02/22-rdf-syntax-ns#" xmlns:dcterms="http://purl.org/dc/terms/" xmlns:vCard="http://www.w3.org/2001/vcard-rdf/3.0#" xmlns:vCard4="http://www.w3.org/2006/vcard/ns#" xmlns:bqbiol="http://biomodels.net/biology-qualifiers/" xmlns:bqmodel="http://biomodels.net/model-qualifiers/">
            <rdf:Description rdf:about="#meta_M_S_cpd00004_c">
              <bqbiol:is>
                <rdf:Bag>
                  <rdf:li rdf:resource="https://identifiers.org/chebi/CHEBI:16908"/>
                  <rdf:li rdf:resource="https://identifiers.org/chebi/CHEBI:57945"/>
                  <rdf:li rdf:resource="https://identifiers.org/chebi/13395"/>
                  <rdf:li rdf:resource="https://identifiers.org/chebi/13396"/>
                  <rdf:li rdf:resource="https://identifiers.org/chebi/16908"/>
                  <rdf:li rdf:resource="https://identifiers.org/chebi/21902"/>
                  <rdf:li rdf:resource="https://identifiers.org/chebi/44216"/>
                  <rdf:li rdf:resource="https://identifiers.org/chebi/57945"/>
                  <rdf:li rdf:resource="https://identifiers.org/chebi/7423"/>
                  <rdf:li rdf:resource="https://identifiers.org/bigg.metabolite/nadh"/>
                  <rdf:li rdf:resource="https://identifiers.org/biggM/M_nadh"/>
                  <rdf:li rdf:resource="https://identifiers.org/biggM/nadh"/>
                  <rdf:li rdf:resource="https://identifiers.org/hmdb/HMDB0001487"/>
                  <rdf:li rdf:resource="https://identifiers.org/hmdb/HMDB01487"/>
                  <rdf:li rdf:resource="https://identifiers.org/kegg.compound/C00004"/>
                  <rdf:li rdf:resource="https://identifiers.org/keggC/C00004"/>
                  <rdf:li rdf:resource="https://identifiers.org/keggC/M_C00004"/>
                  <rdf:li rdf:resource="https://identifiers.org/metacyc.compound/NADH"/>
                  <rdf:li rdf:resource="https://identifiers.org/metacycM/NADH"/>
                  <rdf:li rdf:resource="https://identifiers.org/reactome/R-ALL-192305"/>
                  <rdf:li rdf:resource="https://identifiers.org/reactome/R-ALL-194697"/>
                  <rdf:li rdf:resource="https://identifiers.org/reactome/R-ALL-29362"/>
                  <rdf:li rdf:resource="https://identifiers.org/reactome/R-ALL-73473"/>
                  <rdf:li rdf:resource="https://identifiers.org/reactomeM/R-ALL-192305"/>
                  <rdf:li rdf:resource="https://identifiers.org/reactomeM/R-ALL-194697"/>
                  <rdf:li rdf:resource="https://identifiers.org/reactomeM/R-ALL-29362"/>
                  <rdf:li rdf:resource="https://identifiers.org/reactomeM/R-ALL-73473"/>
                  <rdf:li rdf:resource="https://identifiers.org/sabiork.compound/38"/>
                  <rdf:li rdf:resource="https://identifiers.org/sabiorkM/38"/>
                  <rdf:li rdf:resource="https://identifiers.org/seed.compound/cpd00004"/>
                  <rdf:li rdf:resource="https://identifiers.org/seedM/M_cpd00004"/>
                  <rdf:li rdf:resource="https://identifiers.org/seedM/cpd00004"/>
                  <rdf:li rdf:resource="https://identifiers.org/metanetx.chemical/MNXM10"/>
                </rdf:Bag>
              </bqbiol:is>
            </rdf:Description>
          </rdf:RDF>
        </annotation>
      </species>
      <species metaid="meta_M_S_cpd00650_c" sboTerm="SBO:0000247" id="M_S_cpd00650_c" name="Crotonyl-CoA" compartment="c" hasOnlySubstanceUnits="false" boundaryCondition="false" constant="false" fbc:charge="-2147483648" fbc:chemicalFormula="C25H37N7O17P3S">
        <annotation>
          <rdf:RDF xmlns:rdf="http://www.w3.org/1999/02/22-rdf-syntax-ns#" xmlns:dcterms="http://purl.org/dc/terms/" xmlns:vCard="http://www.w3.org/2001/vcard-rdf/3.0#" xmlns:vCard4="http://www.w3.org/2006/vcard/ns#" xmlns:bqbiol="http://biomodels.net/biology-qualifiers/" xmlns:bqmodel="http://biomodels.net/model-qualifiers/">
            <rdf:Description rdf:about="#meta_M_S_cpd00650_c">
              <bqbiol:is>
                <rdf:Bag>
                  <rdf:li rdf:resource="https://identifiers.org/chebi/CHEBI:15473"/>
                  <rdf:li rdf:resource="https://identifiers.org/chebi/CHEBI:36926"/>
                  <rdf:li rdf:resource="https://identifiers.org/chebi/CHEBI:57332"/>
                  <rdf:li rdf:resource="https://identifiers.org/chebi/CHEBI:58669"/>
                  <rdf:li rdf:resource="https://identifiers.org/chebi/11531"/>
                  <rdf:li rdf:resource="https://identifiers.org/chebi/13921"/>
                  <rdf:li rdf:resource="https://identifiers.org/chebi/14031"/>
                  <rdf:li rdf:resource="https://identifiers.org/chebi/14032"/>
                  <rdf:li rdf:resource="https://identifiers.org/chebi/15473"/>
                  <rdf:li rdf:resource="https://identifiers.org/chebi/23408"/>
                  <rdf:li rdf:resource="https://identifiers.org/chebi/36926"/>
                  <rdf:li rdf:resource="https://identifiers.org/chebi/3928"/>
                  <rdf:li rdf:resource="https://identifiers.org/chebi/41612"/>
                  <rdf:li rdf:resource="https://identifiers.org/chebi/57332"/>
                  <rdf:li rdf:resource="https://identifiers.org/chebi/58669"/>
                  <rdf:li rdf:resource="https://identifiers.org/slm/SLM:000001036"/>
                  <rdf:li rdf:resource="https://identifiers.org/slm/000001036"/>
                  <rdf:li rdf:resource="https://identifiers.org/bigg.metabolite/b2coa"/>
                  <rdf:li rdf:resource="https://identifiers.org/biggM/M_b2coa"/>
                  <rdf:li rdf:resource="https://identifiers.org/biggM/b2coa"/>
                  <rdf:li rdf:resource="https://identifiers.org/envipath/32de3cf4-e3e6-4168-956e-32fa5ddb0ce1/compound/c0e5f008-6d8b-4b94-a265-03d19ff197f4"/>
                  <rdf:li rdf:resource="https://identifiers.org/envipathM/32de3cf4-e3e6-4168-956e-32fa5ddb0ce1/compound/c0e5f008-6d8b-4b94-a265-03d19ff197f4"/>
                  <rdf:li rdf:resource="https://identifiers.org/hmdb/HMDB0002009"/>
                  <rdf:li rdf:resource="https://identifiers.org/hmdb/HMDB0059627"/>
                  <rdf:li rdf:resource="https://identifiers.org/hmdb/HMDB02009"/>
                  <rdf:li rdf:resource="https://identifiers.org/hmdb/HMDB59627"/>
                  <rdf:li rdf:resource="https://identifiers.org/kegg.compound/C00877"/>
                  <rdf:li rdf:resource="https://identifiers.org/keggC/C00877"/>
                  <rdf:li rdf:resource="https://identifiers.org/keggC/M_C00877"/>
                  <rdf:li rdf:resource="https://identifiers.org/lipidmaps/LMFA07050307"/>
                  <rdf:li rdf:resource="https://identifiers.org/lipidmapsM/LMFA07050307"/>
                  <rdf:li rdf:resource="https://identifiers.org/metacyc.compound/CROTONYL-COA"/>
                  <rdf:li rdf:resource="https://identifiers.org/metacycM/CROTONYL-COA"/>
                  <rdf:li rdf:resource="https://identifiers.org/reactome/R-ALL-71045"/>
                  <rdf:li rdf:resource="https://identifiers.org/reactome/R-ALL-77313"/>
                  <rdf:li rdf:resource="https://identifiers.org/reactomeM/R-ALL-71045"/>
                  <rdf:li rdf:resource="https://identifiers.org/reactomeM/R-ALL-77313"/>
                  <rdf:li rdf:resource="https://identifiers.org/sabiork.compound/2174"/>
                  <rdf:li rdf:resource="https://identifiers.org/sabiorkM/2174"/>
                  <rdf:li rdf:resource="https://identifiers.org/seed.compound/cpd00650"/>
                  <rdf:li rdf:resource="https://identifiers.org/seedM/M_cpd00650"/>
                  <rdf:li rdf:resource="https://identifiers.org/seedM/cpd00650"/>
                  <rdf:li rdf:resource="https://identifiers.org/metanetx.chemical/MNXM1104270"/>
                </rdf:Bag>
              </bqbiol:is>
            </rdf:Description>
          </rdf:RDF>
        </annotation>
      </species>
      <species metaid="meta_M_S_cpd00003_c" sboTerm="SBO:0000247" id="M_S_cpd00003_c" name="NAD" compartment="c" hasOnlySubstanceUnits="false" boundaryCondition="false" constant="false" fbc:charge="-2147483648" fbc:chemicalFormula="C21H26N7O14P2">
        <annotation>
          <rdf:RDF xmlns:rdf="http://www.w3.org/1999/02/22-rdf-syntax-ns#" xmlns:dcterms="http://purl.org/dc/terms/" xmlns:vCard="http://www.w3.org/2001/vcard-rdf/3.0#" xmlns:vCard4="http://www.w3.org/2006/vcard/ns#" xmlns:bqbiol="http://biomodels.net/biology-qualifiers/" xmlns:bqmodel="http://biomodels.net/model-qualifiers/">
            <rdf:Description rdf:about="#meta_M_S_cpd00003_c">
              <bqbiol:is>
                <rdf:Bag>
                  <rdf:li rdf:resource="https://identifiers.org/chebi/CHEBI:15846"/>
                  <rdf:li rdf:resource="https://identifiers.org/chebi/CHEBI:44215"/>
                  <rdf:li rdf:resource="https://identifiers.org/chebi/CHEBI:57540"/>
                  <rdf:li rdf:resource="https://identifiers.org/chebi/13393"/>
                  <rdf:li rdf:resource="https://identifiers.org/chebi/13394"/>
                  <rdf:li rdf:resource="https://identifiers.org/chebi/15846"/>
                  <rdf:li rdf:resource="https://identifiers.org/chebi/21901"/>
                  <rdf:li rdf:resource="https://identifiers.org/chebi/44214"/>
                  <rdf:li rdf:resource="https://identifiers.org/chebi/44215"/>
                  <rdf:li rdf:resource="https://identifiers.org/chebi/44281"/>
                  <rdf:li rdf:resource="https://identifiers.org/chebi/57540"/>
                  <rdf:li rdf:resource="https://identifiers.org/chebi/7422"/>
                  <rdf:li rdf:resource="https://identifiers.org/bigg.metabolite/nad"/>
                  <rdf:li rdf:resource="https://identifiers.org/biggM/M_nad"/>
                  <rdf:li rdf:resource="https://identifiers.org/biggM/nad"/>
                  <rdf:li rdf:resource="https://identifiers.org/hmdb/HMDB0000902"/>
                  <rdf:li rdf:resource="https://identifiers.org/hmdb/HMDB00902"/>
                  <rdf:li rdf:resource="https://identifiers.org/kegg.compound/C00003"/>
                  <rdf:li rdf:resource="https://identifiers.org/kegg.drug/D00002"/>
                  <rdf:li rdf:resource="https://identifiers.org/keggC/C00003"/>
                  <rdf:li rdf:resource="https://identifiers.org/keggC/M_C00003"/>
                  <rdf:li rdf:resource="https://identifiers.org/keggD/D00002"/>
                  <rdf:li rdf:resource="https://identifiers.org/keggD/M_D00002"/>
                  <rdf:li rdf:resource="https://identifiers.org/metacyc.compound/NAD"/>
                  <rdf:li rdf:resource="https://identifiers.org/metacycM/NAD"/>
                  <rdf:li rdf:resource="https://identifiers.org/reactome/R-ALL-113526"/>
                  <rdf:li rdf:resource="https://identifiers.org/reactome/R-ALL-192307"/>
                  <rdf:li rdf:resource="https://identifiers.org/reactome/R-ALL-194653"/>
                  <rdf:li rdf:resource="https://identifiers.org/reactome/R-ALL-29360"/>
                  <rdf:li rdf:resource="https://identifiers.org/reactome/R-ALL-352330"/>
                  <rdf:li rdf:resource="https://identifiers.org/reactome/R-ALL-427523"/>
                  <rdf:li rdf:resource="https://identifiers.org/reactomeM/R-ALL-113526"/>
                  <rdf:li rdf:resource="https://identifiers.org/reactomeM/R-ALL-192307"/>
                  <rdf:li rdf:resource="https://identifiers.org/reactomeM/R-ALL-194653"/>
                  <rdf:li rdf:resource="https://identifiers.org/reactomeM/R-ALL-29360"/>
                  <rdf:li rdf:resource="https://identifiers.org/reactomeM/R-ALL-352330"/>
                  <rdf:li rdf:resource="https://identifiers.org/reactomeM/R-ALL-427523"/>
                  <rdf:li rdf:resource="https://identifiers.org/sabiork.compound/37"/>
                  <rdf:li rdf:resource="https://identifiers.org/sabiorkM/37"/>
                  <rdf:li rdf:resource="https://identifiers.org/seed.compound/cpd00003"/>
                  <rdf:li rdf:resource="https://identifiers.org/seedM/M_cpd00003"/>
                  <rdf:li rdf:resource="https://identifiers.org/seedM/cpd00003"/>
                  <rdf:li rdf:resource="https://identifiers.org/metanetx.chemical/MNXM8"/>
                </rdf:Bag>
              </bqbiol:is>
            </rdf:Description>
          </rdf:RDF>
        </annotation>
      </species>
      <species metaid="meta_M_S_cpd00120_c" sboTerm="SBO:0000247" id="M_S_cpd00120_c" name="Butyryl-CoA" compartment="c" hasOnlySubstanceUnits="false" boundaryCondition="false" constant="false" fbc:charge="-2147483648" fbc:chemicalFormula="C25H39N7O17P3S">
        <annotation>
          <rdf:RDF xmlns:rdf="http://www.w3.org/1999/02/22-rdf-syntax-ns#" xmlns:dcterms="http://purl.org/dc/terms/" xmlns:vCard="http://www.w3.org/2001/vcard-rdf/3.0#" xmlns:vCard4="http://www.w3.org/2006/vcard/ns#" xmlns:bqbiol="http://biomodels.net/biology-qualifiers/" xmlns:bqmodel="http://biomodels.net/model-qualifiers/">
            <rdf:Description rdf:about="#meta_M_S_cpd00120_c">
              <bqbiol:is>
                <rdf:Bag>
                  <rdf:li rdf:resource="https://identifiers.org/chebi/CHEBI:15517"/>
                  <rdf:li rdf:resource="https://identifiers.org/chebi/CHEBI:57371"/>
                  <rdf:li rdf:resource="https://identifiers.org/chebi/13926"/>
                  <rdf:li rdf:resource="https://identifiers.org/chebi/15517"/>
                  <rdf:li rdf:resource="https://identifiers.org/chebi/22953"/>
                  <rdf:li rdf:resource="https://identifiers.org/chebi/22973"/>
                  <rdf:li rdf:resource="https://identifiers.org/chebi/3235"/>
                  <rdf:li rdf:resource="https://identifiers.org/chebi/57371"/>
                  <rdf:li rdf:resource="https://identifiers.org/slm/SLM:000001035"/>
                  <rdf:li rdf:resource="https://identifiers.org/slm/000001035"/>
                  <rdf:li rdf:resource="https://identifiers.org/bigg.metabolite/btcoa"/>
                  <rdf:li rdf:resource="https://identifiers.org/biggM/M_btcoa"/>
                  <rdf:li rdf:resource="https://identifiers.org/biggM/btcoa"/>
                  <rdf:li rdf:resource="https://identifiers.org/envipath/32de3cf4-e3e6-4168-956e-32fa5ddb0ce1/compound/dcfe6e71-5e24-4086-91a3-076df362da44"/>
                  <rdf:li rdf:resource="https://identifiers.org/envipathM/32de3cf4-e3e6-4168-956e-32fa5ddb0ce1/compound/dcfe6e71-5e24-4086-91a3-076df362da44"/>
                  <rdf:li rdf:resource="https://identifiers.org/hmdb/HMDB0001088"/>
                  <rdf:li rdf:resource="https://identifiers.org/hmdb/HMDB01088"/>
                  <rdf:li rdf:resource="https://identifiers.org/kegg.compound/C00136"/>
                  <rdf:li rdf:resource="https://identifiers.org/keggC/C00136"/>
                  <rdf:li rdf:resource="https://identifiers.org/keggC/M_C00136"/>
                  <rdf:li rdf:resource="https://identifiers.org/lipidmaps/LMFA07050292"/>
                  <rdf:li rdf:resource="https://identifiers.org/lipidmapsM/LMFA07050292"/>
                  <rdf:li rdf:resource="https://identifiers.org/metacyc.compound/BUTYRYL-COA"/>
                  <rdf:li rdf:resource="https://identifiers.org/metacycM/BUTYRYL-COA"/>
                  <rdf:li rdf:resource="https://identifiers.org/reactome/R-ALL-77318"/>
                  <rdf:li rdf:resource="https://identifiers.org/reactomeM/R-ALL-77318"/>
                  <rdf:li rdf:resource="https://identifiers.org/sabiork.compound/1942"/>
                  <rdf:li rdf:resource="https://identifiers.org/sabiorkM/1942"/>
                  <rdf:li rdf:resource="https://identifiers.org/seed.compound/cpd00120"/>
                  <rdf:li rdf:resource="https://identifiers.org/seedM/M_cpd00120"/>
                  <rdf:li rdf:resource="https://identifiers.org/seedM/cpd00120"/>
                  <rdf:li rdf:resource="https://identifiers.org/metanetx.chemical/MNXM1104300"/>
                </rdf:Bag>
              </bqbiol:is>
            </rdf:Description>
          </rdf:RDF>
        </annotation>
      </species>
      <species metaid="meta_M_S_cpd00089_c" sboTerm="SBO:0000247" id="M_S_cpd00089_c" name="Glucose-1-phosphate" compartment="c" hasOnlySubstanceUnits="false" boundaryCondition="false" constant="false" fbc:charge="-2147483648" fbc:chemicalFormula="C6H12O9P">
        <annotation>
          <rdf:RDF xmlns:rdf="http://www.w3.org/1999/02/22-rdf-syntax-ns#" xmlns:dcterms="http://purl.org/dc/terms/" xmlns:vCard="http://www.w3.org/2001/vcard-rdf/3.0#" xmlns:vCard4="http://www.w3.org/2006/vcard/ns#" xmlns:bqbiol="http://biomodels.net/biology-qualifiers/" xmlns:bqmodel="http://biomodels.net/model-qualifiers/">
            <rdf:Description rdf:about="#meta_M_S_cpd00089_c">
              <bqbiol:is>
                <rdf:Bag>
                  <rdf:li rdf:resource="https://identifiers.org/chebi/CHEBI:29042"/>
                  <rdf:li rdf:resource="https://identifiers.org/chebi/CHEBI:58601"/>
                  <rdf:li rdf:resource="https://identifiers.org/chebi/10246"/>
                  <rdf:li rdf:resource="https://identifiers.org/chebi/12320"/>
                  <rdf:li rdf:resource="https://identifiers.org/chebi/12970"/>
                  <rdf:li rdf:resource="https://identifiers.org/chebi/21004"/>
                  <rdf:li rdf:resource="https://identifiers.org/chebi/29042"/>
                  <rdf:li rdf:resource="https://identifiers.org/chebi/42623"/>
                  <rdf:li rdf:resource="https://identifiers.org/chebi/58601"/>
                  <rdf:li rdf:resource="https://identifiers.org/kegg.compound/C00103"/>
                  <rdf:li rdf:resource="https://identifiers.org/keggC/C00103"/>
                  <rdf:li rdf:resource="https://identifiers.org/keggC/M_C00103"/>
                  <rdf:li rdf:resource="https://identifiers.org/metacyc.compound/GLC-1-P"/>
                  <rdf:li rdf:resource="https://identifiers.org/metacycM/GLC-1-P"/>
                  <rdf:li rdf:resource="https://identifiers.org/sabiork.compound/1298"/>
                  <rdf:li rdf:resource="https://identifiers.org/sabiorkM/1298"/>
                  <rdf:li rdf:resource="https://identifiers.org/seed.compound/cpd00089"/>
                  <rdf:li rdf:resource="https://identifiers.org/seedM/M_cpd00089"/>
                  <rdf:li rdf:resource="https://identifiers.org/seedM/cpd00089"/>
                  <rdf:li rdf:resource="https://identifiers.org/metanetx.chemical/MNXM1106068"/>
                </rdf:Bag>
              </bqbiol:is>
            </rdf:Description>
          </rdf:RDF>
        </annotation>
      </species>
      <species metaid="meta_M_S_cpd00357_c" sboTerm="SBO:0000247" id="M_S_cpd00357_c" name="TTP" compartment="c" hasOnlySubstanceUnits="false" boundaryCondition="false" constant="false" fbc:charge="-2147483648" fbc:chemicalFormula="C10H14N2O14P3">
        <annotation>
          <rdf:RDF xmlns:rdf="http://www.w3.org/1999/02/22-rdf-syntax-ns#" xmlns:dcterms="http://purl.org/dc/terms/" xmlns:vCard="http://www.w3.org/2001/vcard-rdf/3.0#" xmlns:vCard4="http://www.w3.org/2006/vcard/ns#" xmlns:bqbiol="http://biomodels.net/biology-qualifiers/" xmlns:bqmodel="http://biomodels.net/model-qualifiers/">
            <rdf:Description rdf:about="#meta_M_S_cpd00357_c">
              <bqbiol:is>
                <rdf:Bag>
                  <rdf:li rdf:resource="https://identifiers.org/chebi/CHEBI:18077"/>
                  <rdf:li rdf:resource="https://identifiers.org/chebi/CHEBI:37568"/>
                  <rdf:li rdf:resource="https://identifiers.org/chebi/CHEBI:58370"/>
                  <rdf:li rdf:resource="https://identifiers.org/chebi/10530"/>
                  <rdf:li rdf:resource="https://identifiers.org/chebi/14093"/>
                  <rdf:li rdf:resource="https://identifiers.org/chebi/18077"/>
                  <rdf:li rdf:resource="https://identifiers.org/chebi/27000"/>
                  <rdf:li rdf:resource="https://identifiers.org/chebi/37568"/>
                  <rdf:li rdf:resource="https://identifiers.org/chebi/46175"/>
                  <rdf:li rdf:resource="https://identifiers.org/chebi/58370"/>
                  <rdf:li rdf:resource="https://identifiers.org/bigg.metabolite/dttp"/>
                  <rdf:li rdf:resource="https://identifiers.org/biggM/M_dttp"/>
                  <rdf:li rdf:resource="https://identifiers.org/biggM/dttp"/>
                  <rdf:li rdf:resource="https://identifiers.org/hmdb/HMDB0001342"/>
                  <rdf:li rdf:resource="https://identifiers.org/hmdb/HMDB01342"/>
                  <rdf:li rdf:resource="https://identifiers.org/kegg.compound/C00459"/>
                  <rdf:li rdf:resource="https://identifiers.org/keggC/C00459"/>
                  <rdf:li rdf:resource="https://identifiers.org/keggC/M_C00459"/>
                  <rdf:li rdf:resource="https://identifiers.org/metacyc.compound/TTP"/>
                  <rdf:li rdf:resource="https://identifiers.org/metacycM/TTP"/>
                  <rdf:li rdf:resource="https://identifiers.org/reactome/R-ALL-110711"/>
                  <rdf:li rdf:resource="https://identifiers.org/reactome/R-ALL-110719"/>
                  <rdf:li rdf:resource="https://identifiers.org/reactome/R-ALL-30187"/>
                  <rdf:li rdf:resource="https://identifiers.org/reactomeM/R-ALL-110711"/>
                  <rdf:li rdf:resource="https://identifiers.org/reactomeM/R-ALL-110719"/>
                  <rdf:li rdf:resource="https://identifiers.org/reactomeM/R-ALL-30187"/>
                  <rdf:li rdf:resource="https://identifiers.org/sabiork.compound/1679"/>
                  <rdf:li rdf:resource="https://identifiers.org/sabiorkM/1679"/>
                  <rdf:li rdf:resource="https://identifiers.org/seed.compound/cpd00357"/>
                  <rdf:li rdf:resource="https://identifiers.org/seedM/M_cpd00357"/>
                  <rdf:li rdf:resource="https://identifiers.org/seedM/cpd00357"/>
                  <rdf:li rdf:resource="https://identifiers.org/metanetx.chemical/MNXM394"/>
                </rdf:Bag>
              </bqbiol:is>
            </rdf:Description>
          </rdf:RDF>
        </annotation>
      </species>
      <species metaid="meta_M_S_cpd00626_c" sboTerm="SBO:0000247" id="M_S_cpd00626_c" name="dTDPglucose" compartment="c" hasOnlySubstanceUnits="false" boundaryCondition="false" constant="false" fbc:charge="-2147483648" fbc:chemicalFormula="C16H24N2O16P2">
        <annotation>
          <rdf:RDF xmlns:rdf="http://www.w3.org/1999/02/22-rdf-syntax-ns#" xmlns:dcterms="http://purl.org/dc/terms/" xmlns:vCard="http://www.w3.org/2001/vcard-rdf/3.0#" xmlns:vCard4="http://www.w3.org/2006/vcard/ns#" xmlns:bqbiol="http://biomodels.net/biology-qualifiers/" xmlns:bqmodel="http://biomodels.net/model-qualifiers/">
            <rdf:Description rdf:about="#meta_M_S_cpd00626_c">
              <bqbiol:is>
                <rdf:Bag>
                  <rdf:li rdf:resource="https://identifiers.org/chebi/CHEBI:15700"/>
                  <rdf:li rdf:resource="https://identifiers.org/chebi/CHEBI:35248"/>
                  <rdf:li rdf:resource="https://identifiers.org/chebi/CHEBI:57477"/>
                  <rdf:li rdf:resource="https://identifiers.org/chebi/10526"/>
                  <rdf:li rdf:resource="https://identifiers.org/chebi/10528"/>
                  <rdf:li rdf:resource="https://identifiers.org/chebi/14089"/>
                  <rdf:li rdf:resource="https://identifiers.org/chebi/14091"/>
                  <rdf:li rdf:resource="https://identifiers.org/chebi/15700"/>
                  <rdf:li rdf:resource="https://identifiers.org/chebi/23556"/>
                  <rdf:li rdf:resource="https://identifiers.org/chebi/35248"/>
                  <rdf:li rdf:resource="https://identifiers.org/chebi/57477"/>
                  <rdf:li rdf:resource="https://identifiers.org/bigg.metabolite/dtdpglu"/>
                  <rdf:li rdf:resource="https://identifiers.org/biggM/M_dtdpglu"/>
                  <rdf:li rdf:resource="https://identifiers.org/biggM/dtdpglu"/>
                  <rdf:li rdf:resource="https://identifiers.org/hmdb/HMDB0001328"/>
                  <rdf:li rdf:resource="https://identifiers.org/hmdb/HMDB01328"/>
                  <rdf:li rdf:resource="https://identifiers.org/kegg.compound/C00842"/>
                  <rdf:li rdf:resource="https://identifiers.org/keggC/C00842"/>
                  <rdf:li rdf:resource="https://identifiers.org/keggC/M_C00842"/>
                  <rdf:li rdf:resource="https://identifiers.org/metacyc.compound/DTDP-D-GLUCOSE"/>
                  <rdf:li rdf:resource="https://identifiers.org/metacycM/DTDP-D-GLUCOSE"/>
                  <rdf:li rdf:resource="https://identifiers.org/sabiork.compound/1534"/>
                  <rdf:li rdf:resource="https://identifiers.org/sabiork.compound/29110"/>
                  <rdf:li rdf:resource="https://identifiers.org/sabiork.compound/3923"/>
                  <rdf:li rdf:resource="https://identifiers.org/sabiorkM/1534"/>
                  <rdf:li rdf:resource="https://identifiers.org/sabiorkM/29110"/>
                  <rdf:li rdf:resource="https://identifiers.org/sabiorkM/3923"/>
                  <rdf:li rdf:resource="https://identifiers.org/seed.compound/cpd00626"/>
                  <rdf:li rdf:resource="https://identifiers.org/seedM/M_cpd00626"/>
                  <rdf:li rdf:resource="https://identifiers.org/seedM/cpd00626"/>
                  <rdf:li rdf:resource="https://identifiers.org/metanetx.chemical/MNXM1105949"/>
                </rdf:Bag>
              </bqbiol:is>
            </rdf:Description>
          </rdf:RDF>
        </annotation>
      </species>
      <species metaid="meta_M_S_cpd00001_c" sboTerm="SBO:0000247" id="M_S_cpd00001_c" name="H2O" compartment="c" hasOnlySubstanceUnits="false" boundaryCondition="false" constant="false" fbc:charge="-2147483648" fbc:chemicalFormula="H2O">
        <annotation>
          <rdf:RDF xmlns:rdf="http://www.w3.org/1999/02/22-rdf-syntax-ns#" xmlns:dcterms="http://purl.org/dc/terms/" xmlns:vCard="http://www.w3.org/2001/vcard-rdf/3.0#" xmlns:vCard4="http://www.w3.org/2006/vcard/ns#" xmlns:bqbiol="http://biomodels.net/biology-qualifiers/" xmlns:bqmodel="http://biomodels.net/model-qualifiers/">
            <rdf:Description rdf:about="#meta_M_S_cpd00001_c">
              <bqbiol:is>
                <rdf:Bag>
                  <rdf:li rdf:resource="https://identifiers.org/chebi/CHEBI:15377"/>
                  <rdf:li rdf:resource="https://identifiers.org/chebi/CHEBI:29374"/>
                  <rdf:li rdf:resource="https://identifiers.org/chebi/CHEBI:29375"/>
                  <rdf:li rdf:resource="https://identifiers.org/chebi/CHEBI:33806"/>
                  <rdf:li rdf:resource="https://identifiers.org/chebi/CHEBI:33811"/>
                  <rdf:li rdf:resource="https://identifiers.org/chebi/CHEBI:33813"/>
                  <rdf:li rdf:resource="https://identifiers.org/chebi/CHEBI:41981"/>
                  <rdf:li rdf:resource="https://identifiers.org/chebi/10743"/>
                  <rdf:li rdf:resource="https://identifiers.org/chebi/13352"/>
                  <rdf:li rdf:resource="https://identifiers.org/chebi/15377"/>
                  <rdf:li rdf:resource="https://identifiers.org/chebi/27313"/>
                  <rdf:li rdf:resource="https://identifiers.org/chebi/29373"/>
                  <rdf:li rdf:resource="https://identifiers.org/chebi/29374"/>
                  <rdf:li rdf:resource="https://identifiers.org/chebi/29375"/>
                  <rdf:li rdf:resource="https://identifiers.org/chebi/33806"/>
                  <rdf:li rdf:resource="https://identifiers.org/chebi/33811"/>
                  <rdf:li rdf:resource="https://identifiers.org/chebi/33813"/>
                  <rdf:li rdf:resource="https://identifiers.org/chebi/41979"/>
                  <rdf:li rdf:resource="https://identifiers.org/chebi/41981"/>
                  <rdf:li rdf:resource="https://identifiers.org/chebi/42043"/>
                  <rdf:li rdf:resource="https://identifiers.org/chebi/42857"/>
                  <rdf:li rdf:resource="https://identifiers.org/chebi/43228"/>
                  <rdf:li rdf:resource="https://identifiers.org/chebi/44292"/>
                  <rdf:li rdf:resource="https://identifiers.org/chebi/44701"/>
                  <rdf:li rdf:resource="https://identifiers.org/chebi/44819"/>
                  <rdf:li rdf:resource="https://identifiers.org/chebi/5585"/>
                  <rdf:li rdf:resource="https://identifiers.org/bigg.metabolite/h2o"/>
                  <rdf:li rdf:resource="https://identifiers.org/biggM/M_h2o"/>
                  <rdf:li rdf:resource="https://identifiers.org/biggM/h2o"/>
                  <rdf:li rdf:resource="https://identifiers.org/envipath/5882df9c-dae1-4d80-a40e-db4724271456/compound/969d0227-3069-4e44-9525-7ae7bad84170"/>
                  <rdf:li rdf:resource="https://identifiers.org/envipath/650babc9-9d68-4b73-9332-11972ca26f7b/compound/799908db-b8c9-4982-86cb-1f225e2ad08c"/>
                  <rdf:li rdf:resource="https://identifiers.org/envipath/650babc9-9d68-4b73-9332-11972ca26f7b/compound/e7f34a8e-cded-4793-b6d5-792335b38636"/>
                  <rdf:li rdf:resource="https://identifiers.org/envipathM/5882df9c-dae1-4d80-a40e-db4724271456/compound/969d0227-3069-4e44-9525-7ae7bad84170"/>
                  <rdf:li rdf:resource="https://identifiers.org/envipathM/650babc9-9d68-4b73-9332-11972ca26f7b/compound/799908db-b8c9-4982-86cb-1f225e2ad08c"/>
                  <rdf:li rdf:resource="https://identifiers.org/envipathM/650babc9-9d68-4b73-9332-11972ca26f7b/compound/e7f34a8e-cded-4793-b6d5-792335b38636"/>
                  <rdf:li rdf:resource="https://identifiers.org/hmdb/HMDB0002111"/>
                  <rdf:li rdf:resource="https://identifiers.org/hmdb/HMDB02111"/>
                  <rdf:li rdf:resource="https://identifiers.org/kegg.compound/C00001"/>
                  <rdf:li rdf:resource="https://identifiers.org/kegg.drug/D00001"/>
                  <rdf:li rdf:resource="https://identifiers.org/kegg.drug/D03703"/>
                  <rdf:li rdf:resource="https://identifiers.org/kegg.drug/D06249"/>
                  <rdf:li rdf:resource="https://identifiers.org/kegg.drug/D06322"/>
                  <rdf:li rdf:resource="https://identifiers.org/keggC/C00001"/>
                  <rdf:li rdf:resource="https://identifiers.org/keggC/M_C00001"/>
                  <rdf:li rdf:resource="https://identifiers.org/keggD/D00001"/>
                  <rdf:li rdf:resource="https://identifiers.org/keggD/D03703"/>
                  <rdf:li rdf:resource="https://identifiers.org/keggD/D06249"/>
                  <rdf:li rdf:resource="https://identifiers.org/keggD/D06322"/>
                  <rdf:li rdf:resource="https://identifiers.org/keggD/M_D00001"/>
                  <rdf:li rdf:resource="https://identifiers.org/keggD/M_D03703"/>
                  <rdf:li rdf:resource="https://identifiers.org/keggD/M_D06249"/>
                  <rdf:li rdf:resource="https://identifiers.org/keggD/M_D06322"/>
                  <rdf:li rdf:resource="https://identifiers.org/metacyc.compound/WATER"/>
                  <rdf:li rdf:resource="https://identifiers.org/metacycM/WATER"/>
                  <rdf:li rdf:resource="https://identifiers.org/reactome/R-ALL-109276"/>
                  <rdf:li rdf:resource="https://identifiers.org/reactome/R-ALL-113518"/>
                  <rdf:li rdf:resource="https://identifiers.org/reactome/R-ALL-113519"/>
                  <rdf:li rdf:resource="https://identifiers.org/reactome/R-ALL-113521"/>
                  <rdf:li rdf:resource="https://identifiers.org/reactome/R-ALL-141343"/>
                  <rdf:li rdf:resource="https://identifiers.org/reactome/R-ALL-1605715"/>
                  <rdf:li rdf:resource="https://identifiers.org/reactome/R-ALL-189422"/>
                  <rdf:li rdf:resource="https://identifiers.org/reactome/R-ALL-2022884"/>
                  <rdf:li rdf:resource="https://identifiers.org/reactome/R-ALL-2429665"/>
                  <rdf:li rdf:resource="https://identifiers.org/reactome/R-ALL-29356"/>
                  <rdf:li rdf:resource="https://identifiers.org/reactome/R-ALL-351603"/>
                  <rdf:li rdf:resource="https://identifiers.org/reactome/R-ALL-5668574"/>
                  <rdf:li rdf:resource="https://identifiers.org/reactomeM/R-ALL-109276"/>
                  <rdf:li rdf:resource="https://identifiers.org/reactomeM/R-ALL-113518"/>
                  <rdf:li rdf:resource="https://identifiers.org/reactomeM/R-ALL-113519"/>
                  <rdf:li rdf:resource="https://identifiers.org/reactomeM/R-ALL-113521"/>
                  <rdf:li rdf:resource="https://identifiers.org/reactomeM/R-ALL-141343"/>
                  <rdf:li rdf:resource="https://identifiers.org/reactomeM/R-ALL-1605715"/>
                  <rdf:li rdf:resource="https://identifiers.org/reactomeM/R-ALL-189422"/>
                  <rdf:li rdf:resource="https://identifiers.org/reactomeM/R-ALL-2022884"/>
                  <rdf:li rdf:resource="https://identifiers.org/reactomeM/R-ALL-2429665"/>
                  <rdf:li rdf:resource="https://identifiers.org/reactomeM/R-ALL-29356"/>
                  <rdf:li rdf:resource="https://identifiers.org/reactomeM/R-ALL-351603"/>
                  <rdf:li rdf:resource="https://identifiers.org/reactomeM/R-ALL-5668574"/>
                  <rdf:li rdf:resource="https://identifiers.org/sabiork.compound/40"/>
                  <rdf:li rdf:resource="https://identifiers.org/sabiorkM/40"/>
                  <rdf:li rdf:resource="https://identifiers.org/seed.compound/cpd00001"/>
                  <rdf:li rdf:resource="https://identifiers.org/seedM/M_cpd00001"/>
                  <rdf:li rdf:resource="https://identifiers.org/seedM/cpd00001"/>
                  <rdf:li rdf:resource="https://identifiers.org/metanetx.chemical/WATER"/>
                </rdf:Bag>
              </bqbiol:is>
            </rdf:Description>
          </rdf:RDF>
        </annotation>
      </species>
      <species metaid="meta_M_S_cpd11590_c" sboTerm="SBO:0000247" id="M_S_cpd11590_c" name="met-L-ala-L" compartment="c" hasOnlySubstanceUnits="false" boundaryCondition="false" constant="false" fbc:charge="-2147483648" fbc:chemicalFormula="C8H15N2O3S">
        <annotation>
          <rdf:RDF xmlns:rdf="http://www.w3.org/1999/02/22-rdf-syntax-ns#" xmlns:dcterms="http://purl.org/dc/terms/" xmlns:vCard="http://www.w3.org/2001/vcard-rdf/3.0#" xmlns:vCard4="http://www.w3.org/2006/vcard/ns#" xmlns:bqbiol="http://biomodels.net/biology-qualifiers/" xmlns:bqmodel="http://biomodels.net/model-qualifiers/">
            <rdf:Description rdf:about="#meta_M_S_cpd11590_c">
              <bqbiol:is>
                <rdf:Bag>
                  <rdf:li rdf:resource="https://identifiers.org/bigg.metabolite/met_L_ala__L"/>
                  <rdf:li rdf:resource="https://identifiers.org/biggM/M_met_L_ala__L"/>
                  <rdf:li rdf:resource="https://identifiers.org/biggM/met_L_ala__L"/>
                  <rdf:li rdf:resource="https://identifiers.org/seed.compound/cpd11590"/>
                  <rdf:li rdf:resource="https://identifiers.org/seedM/M_cpd11590"/>
                  <rdf:li rdf:resource="https://identifiers.org/seedM/cpd11590"/>
                  <rdf:li rdf:resource="https://identifiers.org/metanetx.chemical/MNXM8868"/>
                </rdf:Bag>
              </bqbiol:is>
            </rdf:Description>
          </rdf:RDF>
        </annotation>
      </species>
      <species metaid="meta_M_S_cpd00035_c" sboTerm="SBO:0000247" id="M_S_cpd00035_c" name="L-Alanine" compartment="c" hasOnlySubstanceUnits="false" boundaryCondition="false" constant="false" fbc:charge="-2147483648" fbc:chemicalFormula="C3H7NO2">
        <annotation>
          <rdf:RDF xmlns:rdf="http://www.w3.org/1999/02/22-rdf-syntax-ns#" xmlns:dcterms="http://purl.org/dc/terms/" xmlns:vCard="http://www.w3.org/2001/vcard-rdf/3.0#" xmlns:vCard4="http://www.w3.org/2006/vcard/ns#" xmlns:bqbiol="http://biomodels.net/biology-qualifiers/" xmlns:bqmodel="http://biomodels.net/model-qualifiers/">
            <rdf:Description rdf:about="#meta_M_S_cpd00035_c">
              <bqbiol:is>
                <rdf:Bag>
                  <rdf:li rdf:resource="https://identifiers.org/chebi/CHEBI:16977"/>
                  <rdf:li rdf:resource="https://identifiers.org/chebi/CHEBI:32431"/>
                  <rdf:li rdf:resource="https://identifiers.org/chebi/CHEBI:32432"/>
                  <rdf:li rdf:resource="https://identifiers.org/chebi/CHEBI:57972"/>
                  <rdf:li rdf:resource="https://identifiers.org/chebi/CHEBI:76050"/>
                  <rdf:li rdf:resource="https://identifiers.org/chebi/13069"/>
                  <rdf:li rdf:resource="https://identifiers.org/chebi/16977"/>
                  <rdf:li rdf:resource="https://identifiers.org/chebi/21216"/>
                  <rdf:li rdf:resource="https://identifiers.org/chebi/32431"/>
                  <rdf:li rdf:resource="https://identifiers.org/chebi/32432"/>
                  <rdf:li rdf:resource="https://identifiers.org/chebi/40734"/>
                  <rdf:li rdf:resource="https://identifiers.org/chebi/40735"/>
                  <rdf:li rdf:resource="https://identifiers.org/chebi/46308"/>
                  <rdf:li rdf:resource="https://identifiers.org/chebi/57972"/>
                  <rdf:li rdf:resource="https://identifiers.org/chebi/6171"/>
                  <rdf:li rdf:resource="https://identifiers.org/chebi/76050"/>
                  <rdf:li rdf:resource="https://identifiers.org/bigg.metabolite/ala__L"/>
                  <rdf:li rdf:resource="https://identifiers.org/biggM/M_ala__L"/>
                  <rdf:li rdf:resource="https://identifiers.org/biggM/ala-L"/>
                  <rdf:li rdf:resource="https://identifiers.org/biggM/ala__L"/>
                  <rdf:li rdf:resource="https://identifiers.org/envipath/650babc9-9d68-4b73-9332-11972ca26f7b/compound/1aad160f-1c5e-48e0-9473-6305321b31ed"/>
                  <rdf:li rdf:resource="https://identifiers.org/envipathM/650babc9-9d68-4b73-9332-11972ca26f7b/compound/1aad160f-1c5e-48e0-9473-6305321b31ed"/>
                  <rdf:li rdf:resource="https://identifiers.org/hmdb/HMDB0000161"/>
                  <rdf:li rdf:resource="https://identifiers.org/hmdb/HMDB00161"/>
                  <rdf:li rdf:resource="https://identifiers.org/kegg.compound/C00041"/>
                  <rdf:li rdf:resource="https://identifiers.org/kegg.drug/D00012"/>
                  <rdf:li rdf:resource="https://identifiers.org/keggC/C00041"/>
                  <rdf:li rdf:resource="https://identifiers.org/keggC/M_C00041"/>
                  <rdf:li rdf:resource="https://identifiers.org/keggD/D00012"/>
                  <rdf:li rdf:resource="https://identifiers.org/keggD/M_D00012"/>
                  <rdf:li rdf:resource="https://identifiers.org/metacyc.compound/L-ALPHA-ALANINE"/>
                  <rdf:li rdf:resource="https://identifiers.org/metacycM/L-ALPHA-ALANINE"/>
                  <rdf:li rdf:resource="https://identifiers.org/reactome/R-ALL-29432"/>
                  <rdf:li rdf:resource="https://identifiers.org/reactome/R-ALL-352036"/>
                  <rdf:li rdf:resource="https://identifiers.org/reactome/R-ALL-379697"/>
                  <rdf:li rdf:resource="https://identifiers.org/reactome/R-ALL-389664"/>
                  <rdf:li rdf:resource="https://identifiers.org/reactomeM/R-ALL-29432"/>
                  <rdf:li rdf:resource="https://identifiers.org/reactomeM/R-ALL-352036"/>
                  <rdf:li rdf:resource="https://identifiers.org/reactomeM/R-ALL-379697"/>
                  <rdf:li rdf:resource="https://identifiers.org/reactomeM/R-ALL-389664"/>
                  <rdf:li rdf:resource="https://identifiers.org/sabiork.compound/67"/>
                  <rdf:li rdf:resource="https://identifiers.org/sabiorkM/67"/>
                  <rdf:li rdf:resource="https://identifiers.org/seed.compound/cpd00035"/>
                  <rdf:li rdf:resource="https://identifiers.org/seedM/M_cpd00035"/>
                  <rdf:li rdf:resource="https://identifiers.org/seedM/cpd00035"/>
                  <rdf:li rdf:resource="https://identifiers.org/metanetx.chemical/MNXM1105732"/>
                </rdf:Bag>
              </bqbiol:is>
            </rdf:Description>
          </rdf:RDF>
        </annotation>
      </species>
      <species metaid="meta_M_S_cpd00060_c" sboTerm="SBO:0000247" id="M_S_cpd00060_c" name="L-Methionine" compartment="c" hasOnlySubstanceUnits="false" boundaryCondition="false" constant="false" fbc:charge="-2147483648" fbc:chemicalFormula="C5H11NO2S">
        <annotation>
          <rdf:RDF xmlns:rdf="http://www.w3.org/1999/02/22-rdf-syntax-ns#" xmlns:dcterms="http://purl.org/dc/terms/" xmlns:vCard="http://www.w3.org/2001/vcard-rdf/3.0#" xmlns:vCard4="http://www.w3.org/2006/vcard/ns#" xmlns:bqbiol="http://biomodels.net/biology-qualifiers/" xmlns:bqmodel="http://biomodels.net/model-qualifiers/">
            <rdf:Description rdf:about="#meta_M_S_cpd00060_c">
              <bqbiol:is>
                <rdf:Bag>
                  <rdf:li rdf:resource="https://identifiers.org/chebi/CHEBI:16643"/>
                  <rdf:li rdf:resource="https://identifiers.org/chebi/CHEBI:32631"/>
                  <rdf:li rdf:resource="https://identifiers.org/chebi/CHEBI:32632"/>
                  <rdf:li rdf:resource="https://identifiers.org/chebi/CHEBI:57844"/>
                  <rdf:li rdf:resource="https://identifiers.org/chebi/13141"/>
                  <rdf:li rdf:resource="https://identifiers.org/chebi/16643"/>
                  <rdf:li rdf:resource="https://identifiers.org/chebi/21360"/>
                  <rdf:li rdf:resource="https://identifiers.org/chebi/32631"/>
                  <rdf:li rdf:resource="https://identifiers.org/chebi/32632"/>
                  <rdf:li rdf:resource="https://identifiers.org/chebi/43990"/>
                  <rdf:li rdf:resource="https://identifiers.org/chebi/57844"/>
                  <rdf:li rdf:resource="https://identifiers.org/chebi/6271"/>
                  <rdf:li rdf:resource="https://identifiers.org/bigg.metabolite/met__L"/>
                  <rdf:li rdf:resource="https://identifiers.org/biggM/M_met__L"/>
                  <rdf:li rdf:resource="https://identifiers.org/biggM/met-L"/>
                  <rdf:li rdf:resource="https://identifiers.org/biggM/met__L"/>
                  <rdf:li rdf:resource="https://identifiers.org/envipath/32de3cf4-e3e6-4168-956e-32fa5ddb0ce1/compound/44a61812-39ff-48f9-bf09-8398e8723d5e"/>
                  <rdf:li rdf:resource="https://identifiers.org/envipathM/32de3cf4-e3e6-4168-956e-32fa5ddb0ce1/compound/44a61812-39ff-48f9-bf09-8398e8723d5e"/>
                  <rdf:li rdf:resource="https://identifiers.org/hmdb/HMDB0000696"/>
                  <rdf:li rdf:resource="https://identifiers.org/hmdb/HMDB00696"/>
                  <rdf:li rdf:resource="https://identifiers.org/kegg.compound/C00073"/>
                  <rdf:li rdf:resource="https://identifiers.org/kegg.drug/D00019"/>
                  <rdf:li rdf:resource="https://identifiers.org/kegg.drug/D04984"/>
                  <rdf:li rdf:resource="https://identifiers.org/keggC/C00073"/>
                  <rdf:li rdf:resource="https://identifiers.org/keggC/M_C00073"/>
                  <rdf:li rdf:resource="https://identifiers.org/keggD/D00019"/>
                  <rdf:li rdf:resource="https://identifiers.org/keggD/D04984"/>
                  <rdf:li rdf:resource="https://identifiers.org/keggD/M_D00019"/>
                  <rdf:li rdf:resource="https://identifiers.org/keggD/M_D04984"/>
                  <rdf:li rdf:resource="https://identifiers.org/metacyc.compound/MET"/>
                  <rdf:li rdf:resource="https://identifiers.org/metacycM/MET"/>
                  <rdf:li rdf:resource="https://identifiers.org/reactome/R-ALL-174390"/>
                  <rdf:li rdf:resource="https://identifiers.org/reactome/R-ALL-351966"/>
                  <rdf:li rdf:resource="https://identifiers.org/reactome/R-ALL-379705"/>
                  <rdf:li rdf:resource="https://identifiers.org/reactomeM/R-ALL-174390"/>
                  <rdf:li rdf:resource="https://identifiers.org/reactomeM/R-ALL-351966"/>
                  <rdf:li rdf:resource="https://identifiers.org/reactomeM/R-ALL-379705"/>
                  <rdf:li rdf:resource="https://identifiers.org/sabiork.compound/2315"/>
                  <rdf:li rdf:resource="https://identifiers.org/sabiork.compound/77"/>
                  <rdf:li rdf:resource="https://identifiers.org/sabiorkM/2315"/>
                  <rdf:li rdf:resource="https://identifiers.org/sabiorkM/77"/>
                  <rdf:li rdf:resource="https://identifiers.org/seed.compound/cpd00060"/>
                  <rdf:li rdf:resource="https://identifiers.org/seedM/M_cpd00060"/>
                  <rdf:li rdf:resource="https://identifiers.org/seedM/cpd00060"/>
                  <rdf:li rdf:resource="https://identifiers.org/metanetx.chemical/MNXM738804"/>
                </rdf:Bag>
              </bqbiol:is>
            </rdf:Description>
          </rdf:RDF>
        </annotation>
      </species>
      <species metaid="meta_M_S_cpd11582_c" sboTerm="SBO:0000247" id="M_S_cpd11582_c" name="ala-L-Thr-L" compartment="c" hasOnlySubstanceUnits="false" boundaryCondition="false" constant="false" fbc:charge="-2147483648" fbc:chemicalFormula="C7H14N2O4">
        <annotation>
          <rdf:RDF xmlns:rdf="http://www.w3.org/1999/02/22-rdf-syntax-ns#" xmlns:dcterms="http://purl.org/dc/terms/" xmlns:vCard="http://www.w3.org/2001/vcard-rdf/3.0#" xmlns:vCard4="http://www.w3.org/2006/vcard/ns#" xmlns:bqbiol="http://biomodels.net/biology-qualifiers/" xmlns:bqmodel="http://biomodels.net/model-qualifiers/">
            <rdf:Description rdf:about="#meta_M_S_cpd11582_c">
              <bqbiol:is>
                <rdf:Bag>
                  <rdf:li rdf:resource="https://identifiers.org/bigg.metabolite/ala_L_Thr__L"/>
                  <rdf:li rdf:resource="https://identifiers.org/biggM/M_ala_L_Thr__L"/>
                  <rdf:li rdf:resource="https://identifiers.org/biggM/ala_L_Thr__L"/>
                  <rdf:li rdf:resource="https://identifiers.org/seed.compound/cpd11582"/>
                  <rdf:li rdf:resource="https://identifiers.org/seedM/M_cpd11582"/>
                  <rdf:li rdf:resource="https://identifiers.org/seedM/cpd11582"/>
                  <rdf:li rdf:resource="https://identifiers.org/metanetx.chemical/MNXM8264"/>
                </rdf:Bag>
              </bqbiol:is>
            </rdf:Description>
          </rdf:RDF>
        </annotation>
      </species>
      <species metaid="meta_M_S_cpd11590_e" sboTerm="SBO:0000247" id="M_S_cpd11590_e" name="met-L-ala-L" compartment="c" hasOnlySubstanceUnits="false" boundaryCondition="false" constant="false" fbc:charge="-2147483648" fbc:chemicalFormula="C8H15N2O3S">
        <annotation>
          <rdf:RDF xmlns:rdf="http://www.w3.org/1999/02/22-rdf-syntax-ns#" xmlns:dcterms="http://purl.org/dc/terms/" xmlns:vCard="http://www.w3.org/2001/vcard-rdf/3.0#" xmlns:vCard4="http://www.w3.org/2006/vcard/ns#" xmlns:bqbiol="http://biomodels.net/biology-qualifiers/" xmlns:bqmodel="http://biomodels.net/model-qualifiers/">
            <rdf:Description rdf:about="#meta_M_S_cpd11590_e">
              <bqbiol:is>
                <rdf:Bag>
                  <rdf:li rdf:resource="https://identifiers.org/bigg.metabolite/met_L_ala__L"/>
                  <rdf:li rdf:resource="https://identifiers.org/biggM/M_met_L_ala__L"/>
                  <rdf:li rdf:resource="https://identifiers.org/biggM/met_L_ala__L"/>
                  <rdf:li rdf:resource="https://identifiers.org/seed.compound/cpd11590"/>
                  <rdf:li rdf:resource="https://identifiers.org/seedM/M_cpd11590"/>
                  <rdf:li rdf:resource="https://identifiers.org/seedM/cpd11590"/>
                  <rdf:li rdf:resource="https://identifiers.org/metanetx.chemical/MNXM8868"/>
                </rdf:Bag>
              </bqbiol:is>
            </rdf:Description>
          </rdf:RDF>
        </annotation>
      </species>
      <species metaid="meta_M_S_cpd00009_c" sboTerm="SBO:0000247" id="M_S_cpd00009_c" name="Phosphate" compartment="c" hasOnlySubstanceUnits="false" boundaryCondition="false" constant="false" fbc:charge="-2147483648" fbc:chemicalFormula="HO4P">
        <annotation>
          <rdf:RDF xmlns:rdf="http://www.w3.org/1999/02/22-rdf-syntax-ns#" xmlns:dcterms="http://purl.org/dc/terms/" xmlns:vCard="http://www.w3.org/2001/vcard-rdf/3.0#" xmlns:vCard4="http://www.w3.org/2006/vcard/ns#" xmlns:bqbiol="http://biomodels.net/biology-qualifiers/" xmlns:bqmodel="http://biomodels.net/model-qualifiers/">
            <rdf:Description rdf:about="#meta_M_S_cpd00009_c">
              <bqbiol:is>
                <rdf:Bag>
                  <rdf:li rdf:resource="https://identifiers.org/chebi/CHEBI:18367"/>
                  <rdf:li rdf:resource="https://identifiers.org/chebi/CHEBI:26020"/>
                  <rdf:li rdf:resource="https://identifiers.org/chebi/CHEBI:26078"/>
                  <rdf:li rdf:resource="https://identifiers.org/chebi/CHEBI:35780"/>
                  <rdf:li rdf:resource="https://identifiers.org/chebi/CHEBI:39745"/>
                  <rdf:li rdf:resource="https://identifiers.org/chebi/CHEBI:43474"/>
                  <rdf:li rdf:resource="https://identifiers.org/chebi/14791"/>
                  <rdf:li rdf:resource="https://identifiers.org/chebi/18367"/>
                  <rdf:li rdf:resource="https://identifiers.org/chebi/26020"/>
                  <rdf:li rdf:resource="https://identifiers.org/chebi/26078"/>
                  <rdf:li rdf:resource="https://identifiers.org/chebi/29137"/>
                  <rdf:li rdf:resource="https://identifiers.org/chebi/29139"/>
                  <rdf:li rdf:resource="https://identifiers.org/chebi/35780"/>
                  <rdf:li rdf:resource="https://identifiers.org/chebi/39739"/>
                  <rdf:li rdf:resource="https://identifiers.org/chebi/39745"/>
                  <rdf:li rdf:resource="https://identifiers.org/chebi/43470"/>
                  <rdf:li rdf:resource="https://identifiers.org/chebi/43474"/>
                  <rdf:li rdf:resource="https://identifiers.org/chebi/45024"/>
                  <rdf:li rdf:resource="https://identifiers.org/chebi/7793"/>
                  <rdf:li rdf:resource="https://identifiers.org/bigg.metabolite/pi"/>
                  <rdf:li rdf:resource="https://identifiers.org/biggM/M_pi"/>
                  <rdf:li rdf:resource="https://identifiers.org/biggM/pi"/>
                  <rdf:li rdf:resource="https://identifiers.org/envipath/32de3cf4-e3e6-4168-956e-32fa5ddb0ce1/compound/c581b2ce-6238-45de-abc0-60ca8d47ed04"/>
                  <rdf:li rdf:resource="https://identifiers.org/envipath/5882df9c-dae1-4d80-a40e-db4724271456/compound/84684967-eade-48d4-b25d-c4aede0a0836"/>
                  <rdf:li rdf:resource="https://identifiers.org/envipath/5882df9c-dae1-4d80-a40e-db4724271456/compound/ad82c39b-2edb-4953-b971-79a2d2ea6e26"/>
                  <rdf:li rdf:resource="https://identifiers.org/envipath/650babc9-9d68-4b73-9332-11972ca26f7b/compound/aac01fea-4223-49c1-8b12-cd50f11ebfc8"/>
                  <rdf:li rdf:resource="https://identifiers.org/envipath/650babc9-9d68-4b73-9332-11972ca26f7b/compound/db5219ee-60cb-4370-b066-340c9faf069c"/>
                  <rdf:li rdf:resource="https://identifiers.org/envipathM/32de3cf4-e3e6-4168-956e-32fa5ddb0ce1/compound/c581b2ce-6238-45de-abc0-60ca8d47ed04"/>
                  <rdf:li rdf:resource="https://identifiers.org/envipathM/5882df9c-dae1-4d80-a40e-db4724271456/compound/84684967-eade-48d4-b25d-c4aede0a0836"/>
                  <rdf:li rdf:resource="https://identifiers.org/envipathM/5882df9c-dae1-4d80-a40e-db4724271456/compound/ad82c39b-2edb-4953-b971-79a2d2ea6e26"/>
                  <rdf:li rdf:resource="https://identifiers.org/envipathM/650babc9-9d68-4b73-9332-11972ca26f7b/compound/aac01fea-4223-49c1-8b12-cd50f11ebfc8"/>
                  <rdf:li rdf:resource="https://identifiers.org/envipathM/650babc9-9d68-4b73-9332-11972ca26f7b/compound/db5219ee-60cb-4370-b066-340c9faf069c"/>
                  <rdf:li rdf:resource="https://identifiers.org/hmdb/HMDB0000973"/>
                  <rdf:li rdf:resource="https://identifiers.org/hmdb/HMDB0001429"/>
                  <rdf:li rdf:resource="https://identifiers.org/hmdb/HMDB0002105"/>
                  <rdf:li rdf:resource="https://identifiers.org/hmdb/HMDB0002142"/>
                  <rdf:li rdf:resource="https://identifiers.org/hmdb/HMDB0005947"/>
                  <rdf:li rdf:resource="https://identifiers.org/hmdb/HMDB00973"/>
                  <rdf:li rdf:resource="https://identifiers.org/hmdb/HMDB01429"/>
                  <rdf:li rdf:resource="https://identifiers.org/hmdb/HMDB02105"/>
                  <rdf:li rdf:resource="https://identifiers.org/hmdb/HMDB02142"/>
                  <rdf:li rdf:resource="https://identifiers.org/hmdb/HMDB05947"/>
                  <rdf:li rdf:resource="https://identifiers.org/kegg.compound/C00009"/>
                  <rdf:li rdf:resource="https://identifiers.org/kegg.drug/D05467"/>
                  <rdf:li rdf:resource="https://identifiers.org/keggC/C00009"/>
                  <rdf:li rdf:resource="https://identifiers.org/keggC/M_C00009"/>
                  <rdf:li rdf:resource="https://identifiers.org/keggD/D05467"/>
                  <rdf:li rdf:resource="https://identifiers.org/keggD/M_D05467"/>
                  <rdf:li rdf:resource="https://identifiers.org/metacyc.compound/CPD-16459"/>
                  <rdf:li rdf:resource="https://identifiers.org/metacyc.compound/CPD-20124"/>
                  <rdf:li rdf:resource="https://identifiers.org/metacyc.compound/Isoprenoid-Derivatives"/>
                  <rdf:li rdf:resource="https://identifiers.org/metacyc.compound/PHOSPHATE-GROUP"/>
                  <rdf:li rdf:resource="https://identifiers.org/metacyc.compound/Pi"/>
                  <rdf:li rdf:resource="https://identifiers.org/metacycM/CPD-16459"/>
                  <rdf:li rdf:resource="https://identifiers.org/metacycM/CPD-20124"/>
                  <rdf:li rdf:resource="https://identifiers.org/metacycM/Isoprenoid-Derivatives"/>
                  <rdf:li rdf:resource="https://identifiers.org/metacycM/PHOSPHATE-GROUP"/>
                  <rdf:li rdf:resource="https://identifiers.org/metacycM/Pi"/>
                  <rdf:li rdf:resource="https://identifiers.org/reactome/R-ALL-109277"/>
                  <rdf:li rdf:resource="https://identifiers.org/reactome/R-ALL-1132287"/>
                  <rdf:li rdf:resource="https://identifiers.org/reactome/R-ALL-113548"/>
                  <rdf:li rdf:resource="https://identifiers.org/reactome/R-ALL-113550"/>
                  <rdf:li rdf:resource="https://identifiers.org/reactome/R-ALL-113551"/>
                  <rdf:li rdf:resource="https://identifiers.org/reactome/R-ALL-114640"/>
                  <rdf:li rdf:resource="https://identifiers.org/reactome/R-ALL-2255331"/>
                  <rdf:li rdf:resource="https://identifiers.org/reactome/R-ALL-29372"/>
                  <rdf:li rdf:resource="https://identifiers.org/reactome/R-ALL-5228339"/>
                  <rdf:li rdf:resource="https://identifiers.org/reactome/R-ALL-947590"/>
                  <rdf:li rdf:resource="https://identifiers.org/reactomeM/R-ALL-109277"/>
                  <rdf:li rdf:resource="https://identifiers.org/reactomeM/R-ALL-1132287"/>
                  <rdf:li rdf:resource="https://identifiers.org/reactomeM/R-ALL-113548"/>
                  <rdf:li rdf:resource="https://identifiers.org/reactomeM/R-ALL-113550"/>
                  <rdf:li rdf:resource="https://identifiers.org/reactomeM/R-ALL-113551"/>
                  <rdf:li rdf:resource="https://identifiers.org/reactomeM/R-ALL-114640"/>
                  <rdf:li rdf:resource="https://identifiers.org/reactomeM/R-ALL-2255331"/>
                  <rdf:li rdf:resource="https://identifiers.org/reactomeM/R-ALL-29372"/>
                  <rdf:li rdf:resource="https://identifiers.org/reactomeM/R-ALL-5228339"/>
                  <rdf:li rdf:resource="https://identifiers.org/reactomeM/R-ALL-947590"/>
                  <rdf:li rdf:resource="https://identifiers.org/sabiork.compound/36"/>
                  <rdf:li rdf:resource="https://identifiers.org/sabiorkM/36"/>
                  <rdf:li rdf:resource="https://identifiers.org/seed.compound/cpd00009"/>
                  <rdf:li rdf:resource="https://identifiers.org/seed.compound/cpd27787"/>
                  <rdf:li rdf:resource="https://identifiers.org/seedM/M_cpd00009"/>
                  <rdf:li rdf:resource="https://identifiers.org/seedM/M_cpd27787"/>
                  <rdf:li rdf:resource="https://identifiers.org/seedM/cpd00009"/>
                  <rdf:li rdf:resource="https://identifiers.org/seedM/cpd27787"/>
                  <rdf:li rdf:resource="https://identifiers.org/metanetx.chemical/MNXM9"/>
                </rdf:Bag>
              </bqbiol:is>
            </rdf:Description>
          </rdf:RDF>
        </annotation>
      </species>
      <species metaid="meta_M_S_cpd11583_e" sboTerm="SBO:0000247" id="M_S_cpd11583_e" name="Ala-Leu" compartment="c" hasOnlySubstanceUnits="false" boundaryCondition="false" constant="false" fbc:charge="-2147483648" fbc:chemicalFormula="C9H18N2O3">
        <annotation>
          <rdf:RDF xmlns:rdf="http://www.w3.org/1999/02/22-rdf-syntax-ns#" xmlns:dcterms="http://purl.org/dc/terms/" xmlns:vCard="http://www.w3.org/2001/vcard-rdf/3.0#" xmlns:vCard4="http://www.w3.org/2006/vcard/ns#" xmlns:bqbiol="http://biomodels.net/biology-qualifiers/" xmlns:bqmodel="http://biomodels.net/model-qualifiers/">
            <rdf:Description rdf:about="#meta_M_S_cpd11583_e">
              <bqbiol:is>
                <rdf:Bag>
                  <rdf:li rdf:resource="https://identifiers.org/chebi/CHEBI:73770"/>
                  <rdf:li rdf:resource="https://identifiers.org/chebi/CHEBI:74389"/>
                  <rdf:li rdf:resource="https://identifiers.org/chebi/73770"/>
                  <rdf:li rdf:resource="https://identifiers.org/chebi/74389"/>
                  <rdf:li rdf:resource="https://identifiers.org/bigg.metabolite/ala_L_leu__L"/>
                  <rdf:li rdf:resource="https://identifiers.org/biggM/M_ala_L_leu__L"/>
                  <rdf:li rdf:resource="https://identifiers.org/biggM/ala_L_leu__L"/>
                  <rdf:li rdf:resource="https://identifiers.org/metacyc.compound/CPD-13398"/>
                  <rdf:li rdf:resource="https://identifiers.org/metacycM/CPD-13398"/>
                  <rdf:li rdf:resource="https://identifiers.org/sabiork.compound/27293"/>
                  <rdf:li rdf:resource="https://identifiers.org/sabiorkM/27293"/>
                  <rdf:li rdf:resource="https://identifiers.org/seed.compound/cpd11583"/>
                  <rdf:li rdf:resource="https://identifiers.org/seedM/M_cpd11583"/>
                  <rdf:li rdf:resource="https://identifiers.org/seedM/cpd11583"/>
                  <rdf:li rdf:resource="https://identifiers.org/metanetx.chemical/MNXM729872"/>
                </rdf:Bag>
              </bqbiol:is>
            </rdf:Description>
          </rdf:RDF>
        </annotation>
      </species>
      <species metaid="meta_M_S_cpd11583_c" sboTerm="SBO:0000247" id="M_S_cpd11583_c" name="Ala-Leu" compartment="c" hasOnlySubstanceUnits="false" boundaryCondition="false" constant="false" fbc:charge="-2147483648" fbc:chemicalFormula="C9H18N2O3">
        <annotation>
          <rdf:RDF xmlns:rdf="http://www.w3.org/1999/02/22-rdf-syntax-ns#" xmlns:dcterms="http://purl.org/dc/terms/" xmlns:vCard="http://www.w3.org/2001/vcard-rdf/3.0#" xmlns:vCard4="http://www.w3.org/2006/vcard/ns#" xmlns:bqbiol="http://biomodels.net/biology-qualifiers/" xmlns:bqmodel="http://biomodels.net/model-qualifiers/">
            <rdf:Description rdf:about="#meta_M_S_cpd11583_c">
              <bqbiol:is>
                <rdf:Bag>
                  <rdf:li rdf:resource="https://identifiers.org/chebi/CHEBI:73770"/>
                  <rdf:li rdf:resource="https://identifiers.org/chebi/CHEBI:74389"/>
                  <rdf:li rdf:resource="https://identifiers.org/chebi/73770"/>
                  <rdf:li rdf:resource="https://identifiers.org/chebi/74389"/>
                  <rdf:li rdf:resource="https://identifiers.org/bigg.metabolite/ala_L_leu__L"/>
                  <rdf:li rdf:resource="https://identifiers.org/biggM/M_ala_L_leu__L"/>
                  <rdf:li rdf:resource="https://identifiers.org/biggM/ala_L_leu__L"/>
                  <rdf:li rdf:resource="https://identifiers.org/metacyc.compound/CPD-13398"/>
                  <rdf:li rdf:resource="https://identifiers.org/metacycM/CPD-13398"/>
                  <rdf:li rdf:resource="https://identifiers.org/sabiork.compound/27293"/>
                  <rdf:li rdf:resource="https://identifiers.org/sabiorkM/27293"/>
                  <rdf:li rdf:resource="https://identifiers.org/seed.compound/cpd11583"/>
                  <rdf:li rdf:resource="https://identifiers.org/seedM/M_cpd11583"/>
                  <rdf:li rdf:resource="https://identifiers.org/seedM/cpd11583"/>
                  <rdf:li rdf:resource="https://identifiers.org/metanetx.chemical/MNXM729872"/>
                </rdf:Bag>
              </bqbiol:is>
            </rdf:Description>
          </rdf:RDF>
        </annotation>
      </species>
      <species metaid="meta_M_S_cpd01242_e" sboTerm="SBO:0000247" id="M_S_cpd01242_e" name="Thyminose" compartment="c" hasOnlySubstanceUnits="false" boundaryCondition="false" constant="false" fbc:charge="-2147483648" fbc:chemicalFormula="C5H10O4">
        <annotation>
          <rdf:RDF xmlns:rdf="http://www.w3.org/1999/02/22-rdf-syntax-ns#" xmlns:dcterms="http://purl.org/dc/terms/" xmlns:vCard="http://www.w3.org/2001/vcard-rdf/3.0#" xmlns:vCard4="http://www.w3.org/2006/vcard/ns#" xmlns:bqbiol="http://biomodels.net/biology-qualifiers/" xmlns:bqmodel="http://biomodels.net/model-qualifiers/">
            <rdf:Description rdf:about="#meta_M_S_cpd01242_e">
              <bqbiol:is>
                <rdf:Bag>
                  <rdf:li rdf:resource="https://identifiers.org/chebi/CHEBI:28816"/>
                  <rdf:li rdf:resource="https://identifiers.org/chebi/19556"/>
                  <rdf:li rdf:resource="https://identifiers.org/chebi/28816"/>
                  <rdf:li rdf:resource="https://identifiers.org/chebi/4432"/>
                  <rdf:li rdf:resource="https://identifiers.org/metacyc.compound/2-DEOXYRIBOSE"/>
                  <rdf:li rdf:resource="https://identifiers.org/metacyc.compound/CPD-22284"/>
                  <rdf:li rdf:resource="https://identifiers.org/metacycM/2-DEOXYRIBOSE"/>
                  <rdf:li rdf:resource="https://identifiers.org/metacycM/CPD-22284"/>
                  <rdf:li rdf:resource="https://identifiers.org/seed.compound/cpd01242"/>
                  <rdf:li rdf:resource="https://identifiers.org/seedM/M_cpd01242"/>
                  <rdf:li rdf:resource="https://identifiers.org/seedM/cpd01242"/>
                  <rdf:li rdf:resource="https://identifiers.org/metanetx.chemical/MNXM731177"/>
                </rdf:Bag>
              </bqbiol:is>
            </rdf:Description>
          </rdf:RDF>
        </annotation>
      </species>
      <species metaid="meta_M_S_cpd01242_c" sboTerm="SBO:0000247" id="M_S_cpd01242_c" name="Thyminose" compartment="c" hasOnlySubstanceUnits="false" boundaryCondition="false" constant="false" fbc:charge="-2147483648" fbc:chemicalFormula="C5H10O4">
        <annotation>
          <rdf:RDF xmlns:rdf="http://www.w3.org/1999/02/22-rdf-syntax-ns#" xmlns:dcterms="http://purl.org/dc/terms/" xmlns:vCard="http://www.w3.org/2001/vcard-rdf/3.0#" xmlns:vCard4="http://www.w3.org/2006/vcard/ns#" xmlns:bqbiol="http://biomodels.net/biology-qualifiers/" xmlns:bqmodel="http://biomodels.net/model-qualifiers/">
            <rdf:Description rdf:about="#meta_M_S_cpd01242_c">
              <bqbiol:is>
                <rdf:Bag>
                  <rdf:li rdf:resource="https://identifiers.org/chebi/CHEBI:28816"/>
                  <rdf:li rdf:resource="https://identifiers.org/chebi/19556"/>
                  <rdf:li rdf:resource="https://identifiers.org/chebi/28816"/>
                  <rdf:li rdf:resource="https://identifiers.org/chebi/4432"/>
                  <rdf:li rdf:resource="https://identifiers.org/metacyc.compound/2-DEOXYRIBOSE"/>
                  <rdf:li rdf:resource="https://identifiers.org/metacyc.compound/CPD-22284"/>
                  <rdf:li rdf:resource="https://identifiers.org/metacycM/2-DEOXYRIBOSE"/>
                  <rdf:li rdf:resource="https://identifiers.org/metacycM/CPD-22284"/>
                  <rdf:li rdf:resource="https://identifiers.org/seed.compound/cpd01242"/>
                  <rdf:li rdf:resource="https://identifiers.org/seedM/M_cpd01242"/>
                  <rdf:li rdf:resource="https://identifiers.org/seedM/cpd01242"/>
                  <rdf:li rdf:resource="https://identifiers.org/metanetx.chemical/MNXM731177"/>
                </rdf:Bag>
              </bqbiol:is>
            </rdf:Description>
          </rdf:RDF>
        </annotation>
      </species>
      <species metaid="meta_M_S_cpd08288_c" sboTerm="SBO:0000247" id="M_S_cpd08288_c" name="2-phospho-4-cytidine5-diphospho-2-C-methyl-D-erythritol" compartment="c" hasOnlySubstanceUnits="false" boundaryCondition="false" constant="false" fbc:charge="-2147483648" fbc:chemicalFormula="C14H23N3O17P3">
        <annotation>
          <rdf:RDF xmlns:rdf="http://www.w3.org/1999/02/22-rdf-syntax-ns#" xmlns:dcterms="http://purl.org/dc/terms/" xmlns:vCard="http://www.w3.org/2001/vcard-rdf/3.0#" xmlns:vCard4="http://www.w3.org/2006/vcard/ns#" xmlns:bqbiol="http://biomodels.net/biology-qualifiers/" xmlns:bqmodel="http://biomodels.net/model-qualifiers/">
            <rdf:Description rdf:about="#meta_M_S_cpd08288_c">
              <bqbiol:is>
                <rdf:Bag>
                  <rdf:li rdf:resource="https://identifiers.org/chebi/CHEBI:16840"/>
                  <rdf:li rdf:resource="https://identifiers.org/chebi/CHEBI:57919"/>
                  <rdf:li rdf:resource="https://identifiers.org/chebi/11649"/>
                  <rdf:li rdf:resource="https://identifiers.org/chebi/11650"/>
                  <rdf:li rdf:resource="https://identifiers.org/chebi/1266"/>
                  <rdf:li rdf:resource="https://identifiers.org/chebi/16840"/>
                  <rdf:li rdf:resource="https://identifiers.org/chebi/57919"/>
                  <rdf:li rdf:resource="https://identifiers.org/bigg.metabolite/2p4c2me"/>
                  <rdf:li rdf:resource="https://identifiers.org/biggM/2p4c2me"/>
                  <rdf:li rdf:resource="https://identifiers.org/biggM/M_2p4c2me"/>
                  <rdf:li rdf:resource="https://identifiers.org/kegg.compound/C11436"/>
                  <rdf:li rdf:resource="https://identifiers.org/keggC/C11436"/>
                  <rdf:li rdf:resource="https://identifiers.org/keggC/M_C11436"/>
                  <rdf:li rdf:resource="https://identifiers.org/metacyc.compound/2-PHOSPHO-4-CYTIDINE-5-DIPHOSPHO-2-C-MET"/>
                  <rdf:li rdf:resource="https://identifiers.org/metacycM/2-PHOSPHO-4-CYTIDINE-5-DIPHOSPHO-2-C-MET"/>
                  <rdf:li rdf:resource="https://identifiers.org/sabiork.compound/13503"/>
                  <rdf:li rdf:resource="https://identifiers.org/sabiorkM/13503"/>
                  <rdf:li rdf:resource="https://identifiers.org/seed.compound/cpd08288"/>
                  <rdf:li rdf:resource="https://identifiers.org/seedM/M_cpd08288"/>
                  <rdf:li rdf:resource="https://identifiers.org/seedM/cpd08288"/>
                  <rdf:li rdf:resource="https://identifiers.org/metanetx.chemical/MNXM1641"/>
                </rdf:Bag>
              </bqbiol:is>
            </rdf:Description>
          </rdf:RDF>
        </annotation>
      </species>
      <species metaid="meta_M_S_cpd00046_c" sboTerm="SBO:0000247" id="M_S_cpd00046_c" name="CMP" compartment="c" hasOnlySubstanceUnits="false" boundaryCondition="false" constant="false" fbc:charge="-2147483648" fbc:chemicalFormula="C9H13N3O8P">
        <annotation>
          <rdf:RDF xmlns:rdf="http://www.w3.org/1999/02/22-rdf-syntax-ns#" xmlns:dcterms="http://purl.org/dc/terms/" xmlns:vCard="http://www.w3.org/2001/vcard-rdf/3.0#" xmlns:vCard4="http://www.w3.org/2006/vcard/ns#" xmlns:bqbiol="http://biomodels.net/biology-qualifiers/" xmlns:bqmodel="http://biomodels.net/model-qualifiers/">
            <rdf:Description rdf:about="#meta_M_S_cpd00046_c">
              <bqbiol:is>
                <rdf:Bag>
                  <rdf:li rdf:resource="https://identifiers.org/chebi/CHEBI:17361"/>
                  <rdf:li rdf:resource="https://identifiers.org/chebi/CHEBI:60377"/>
                  <rdf:li rdf:resource="https://identifiers.org/chebi/13274"/>
                  <rdf:li rdf:resource="https://identifiers.org/chebi/17361"/>
                  <rdf:li rdf:resource="https://identifiers.org/chebi/23520"/>
                  <rdf:li rdf:resource="https://identifiers.org/chebi/3275"/>
                  <rdf:li rdf:resource="https://identifiers.org/chebi/41312"/>
                  <rdf:li rdf:resource="https://identifiers.org/chebi/41319"/>
                  <rdf:li rdf:resource="https://identifiers.org/chebi/41666"/>
                  <rdf:li rdf:resource="https://identifiers.org/chebi/41691"/>
                  <rdf:li rdf:resource="https://identifiers.org/chebi/47362"/>
                  <rdf:li rdf:resource="https://identifiers.org/chebi/48799"/>
                  <rdf:li rdf:resource="https://identifiers.org/chebi/58120"/>
                  <rdf:li rdf:resource="https://identifiers.org/chebi/60377"/>
                  <rdf:li rdf:resource="https://identifiers.org/bigg.metabolite/cmp"/>
                  <rdf:li rdf:resource="https://identifiers.org/biggM/M_cmp"/>
                  <rdf:li rdf:resource="https://identifiers.org/biggM/cmp"/>
                  <rdf:li rdf:resource="https://identifiers.org/hmdb/HMDB0000095"/>
                  <rdf:li rdf:resource="https://identifiers.org/hmdb/HMDB00095"/>
                  <rdf:li rdf:resource="https://identifiers.org/kegg.compound/C00055"/>
                  <rdf:li rdf:resource="https://identifiers.org/keggC/C00055"/>
                  <rdf:li rdf:resource="https://identifiers.org/keggC/M_C00055"/>
                  <rdf:li rdf:resource="https://identifiers.org/metacyc.compound/CMP"/>
                  <rdf:li rdf:resource="https://identifiers.org/metacyc.compound/CMP-GROUP"/>
                  <rdf:li rdf:resource="https://identifiers.org/metacycM/CMP"/>
                  <rdf:li rdf:resource="https://identifiers.org/metacycM/CMP-GROUP"/>
                  <rdf:li rdf:resource="https://identifiers.org/reactome/R-ALL-109289"/>
                  <rdf:li rdf:resource="https://identifiers.org/reactome/R-ALL-109395"/>
                  <rdf:li rdf:resource="https://identifiers.org/reactome/R-ALL-1524067"/>
                  <rdf:li rdf:resource="https://identifiers.org/reactome/R-ALL-418076"/>
                  <rdf:li rdf:resource="https://identifiers.org/reactome/R-ALL-727810"/>
                  <rdf:li rdf:resource="https://identifiers.org/reactomeM/R-ALL-109289"/>
                  <rdf:li rdf:resource="https://identifiers.org/reactomeM/R-ALL-109395"/>
                  <rdf:li rdf:resource="https://identifiers.org/reactomeM/R-ALL-1524067"/>
                  <rdf:li rdf:resource="https://identifiers.org/reactomeM/R-ALL-418076"/>
                  <rdf:li rdf:resource="https://identifiers.org/reactomeM/R-ALL-727810"/>
                  <rdf:li rdf:resource="https://identifiers.org/sabiork.compound/1284"/>
                  <rdf:li rdf:resource="https://identifiers.org/sabiorkM/1284"/>
                  <rdf:li rdf:resource="https://identifiers.org/seed.compound/cpd00046"/>
                  <rdf:li rdf:resource="https://identifiers.org/seedM/M_cpd00046"/>
                  <rdf:li rdf:resource="https://identifiers.org/seedM/cpd00046"/>
                  <rdf:li rdf:resource="https://identifiers.org/metanetx.chemical/MNXM1103302"/>
                </rdf:Bag>
              </bqbiol:is>
            </rdf:Description>
          </rdf:RDF>
        </annotation>
      </species>
      <species metaid="meta_M_S_cpd08301_c" sboTerm="SBO:0000247" id="M_S_cpd08301_c" name="2-C-methyl-D-erythritol2-4-cyclodiphosphate" compartment="c" hasOnlySubstanceUnits="false" boundaryCondition="false" constant="false" fbc:charge="-2147483648" fbc:chemicalFormula="C5H10O9P2">
        <annotation>
          <rdf:RDF xmlns:rdf="http://www.w3.org/1999/02/22-rdf-syntax-ns#" xmlns:dcterms="http://purl.org/dc/terms/" xmlns:vCard="http://www.w3.org/2001/vcard-rdf/3.0#" xmlns:vCard4="http://www.w3.org/2006/vcard/ns#" xmlns:bqbiol="http://biomodels.net/biology-qualifiers/" xmlns:bqmodel="http://biomodels.net/model-qualifiers/">
            <rdf:Description rdf:about="#meta_M_S_cpd08301_c">
              <bqbiol:is>
                <rdf:Bag>
                  <rdf:li rdf:resource="https://identifiers.org/chebi/CHEBI:18425"/>
                  <rdf:li rdf:resource="https://identifiers.org/chebi/CHEBI:58483"/>
                  <rdf:li rdf:resource="https://identifiers.org/chebi/1029"/>
                  <rdf:li rdf:resource="https://identifiers.org/chebi/11481"/>
                  <rdf:li rdf:resource="https://identifiers.org/chebi/11482"/>
                  <rdf:li rdf:resource="https://identifiers.org/chebi/18425"/>
                  <rdf:li rdf:resource="https://identifiers.org/chebi/58483"/>
                  <rdf:li rdf:resource="https://identifiers.org/bigg.metabolite/2mecdp"/>
                  <rdf:li rdf:resource="https://identifiers.org/biggM/2mecdp"/>
                  <rdf:li rdf:resource="https://identifiers.org/biggM/M_2mecdp"/>
                  <rdf:li rdf:resource="https://identifiers.org/kegg.compound/C11453"/>
                  <rdf:li rdf:resource="https://identifiers.org/keggC/C11453"/>
                  <rdf:li rdf:resource="https://identifiers.org/keggC/M_C11453"/>
                  <rdf:li rdf:resource="https://identifiers.org/metacyc.compound/2C-METH-D-ERYTHRITOL-CYCLODIPHOSPHATE"/>
                  <rdf:li rdf:resource="https://identifiers.org/metacycM/2C-METH-D-ERYTHRITOL-CYCLODIPHOSPHATE"/>
                  <rdf:li rdf:resource="https://identifiers.org/sabiork.compound/13520"/>
                  <rdf:li rdf:resource="https://identifiers.org/sabiorkM/13520"/>
                  <rdf:li rdf:resource="https://identifiers.org/seed.compound/cpd08301"/>
                  <rdf:li rdf:resource="https://identifiers.org/seedM/M_cpd08301"/>
                  <rdf:li rdf:resource="https://identifiers.org/seedM/cpd08301"/>
                  <rdf:li rdf:resource="https://identifiers.org/metanetx.chemical/MNXM1168"/>
                </rdf:Bag>
              </bqbiol:is>
            </rdf:Description>
          </rdf:RDF>
        </annotation>
      </species>
      <species metaid="meta_M_S_cpd00254_c" sboTerm="SBO:0000247" id="M_S_cpd00254_c" name="Mg" compartment="c" hasOnlySubstanceUnits="false" boundaryCondition="false" constant="false" fbc:charge="-2147483648" fbc:chemicalFormula="Mg">
        <annotation>
          <rdf:RDF xmlns:rdf="http://www.w3.org/1999/02/22-rdf-syntax-ns#" xmlns:dcterms="http://purl.org/dc/terms/" xmlns:vCard="http://www.w3.org/2001/vcard-rdf/3.0#" xmlns:vCard4="http://www.w3.org/2006/vcard/ns#" xmlns:bqbiol="http://biomodels.net/biology-qualifiers/" xmlns:bqmodel="http://biomodels.net/model-qualifiers/">
            <rdf:Description rdf:about="#meta_M_S_cpd00254_c">
              <bqbiol:is>
                <rdf:Bag>
                  <rdf:li rdf:resource="https://identifiers.org/chebi/CHEBI:176599"/>
                  <rdf:li rdf:resource="https://identifiers.org/chebi/CHEBI:18420"/>
                  <rdf:li rdf:resource="https://identifiers.org/chebi/CHEBI:39127"/>
                  <rdf:li rdf:resource="https://identifiers.org/chebi/13379"/>
                  <rdf:li rdf:resource="https://identifiers.org/chebi/176599"/>
                  <rdf:li rdf:resource="https://identifiers.org/chebi/18420"/>
                  <rdf:li rdf:resource="https://identifiers.org/chebi/25112"/>
                  <rdf:li rdf:resource="https://identifiers.org/chebi/39127"/>
                  <rdf:li rdf:resource="https://identifiers.org/chebi/49736"/>
                  <rdf:li rdf:resource="https://identifiers.org/chebi/6635"/>
                  <rdf:li rdf:resource="https://identifiers.org/bigg.metabolite/mg2"/>
                  <rdf:li rdf:resource="https://identifiers.org/biggM/M_mg2"/>
                  <rdf:li rdf:resource="https://identifiers.org/biggM/mg2"/>
                  <rdf:li rdf:resource="https://identifiers.org/hmdb/HMDB0000547"/>
                  <rdf:li rdf:resource="https://identifiers.org/hmdb/HMDB00547"/>
                  <rdf:li rdf:resource="https://identifiers.org/kegg.compound/C00305"/>
                  <rdf:li rdf:resource="https://identifiers.org/keggC/C00305"/>
                  <rdf:li rdf:resource="https://identifiers.org/keggC/M_C00305"/>
                  <rdf:li rdf:resource="https://identifiers.org/metacyc.compound/MG+2"/>
                  <rdf:li rdf:resource="https://identifiers.org/metacycM/MG+2"/>
                  <rdf:li rdf:resource="https://identifiers.org/reactome/R-ALL-109496"/>
                  <rdf:li rdf:resource="https://identifiers.org/reactome/R-ALL-114631"/>
                  <rdf:li rdf:resource="https://identifiers.org/reactome/R-ALL-114632"/>
                  <rdf:li rdf:resource="https://identifiers.org/reactome/R-ALL-140344"/>
                  <rdf:li rdf:resource="https://identifiers.org/reactome/R-ALL-191328"/>
                  <rdf:li rdf:resource="https://identifiers.org/reactome/R-ALL-200503"/>
                  <rdf:li rdf:resource="https://identifiers.org/reactome/R-ALL-217314"/>
                  <rdf:li rdf:resource="https://identifiers.org/reactome/R-ALL-2509819"/>
                  <rdf:li rdf:resource="https://identifiers.org/reactome/R-ALL-29926"/>
                  <rdf:li rdf:resource="https://identifiers.org/reactome/R-ALL-5336432"/>
                  <rdf:li rdf:resource="https://identifiers.org/reactomeM/R-ALL-109496"/>
                  <rdf:li rdf:resource="https://identifiers.org/reactomeM/R-ALL-114631"/>
                  <rdf:li rdf:resource="https://identifiers.org/reactomeM/R-ALL-114632"/>
                  <rdf:li rdf:resource="https://identifiers.org/reactomeM/R-ALL-140344"/>
                  <rdf:li rdf:resource="https://identifiers.org/reactomeM/R-ALL-191328"/>
                  <rdf:li rdf:resource="https://identifiers.org/reactomeM/R-ALL-200503"/>
                  <rdf:li rdf:resource="https://identifiers.org/reactomeM/R-ALL-217314"/>
                  <rdf:li rdf:resource="https://identifiers.org/reactomeM/R-ALL-2509819"/>
                  <rdf:li rdf:resource="https://identifiers.org/reactomeM/R-ALL-29926"/>
                  <rdf:li rdf:resource="https://identifiers.org/reactomeM/R-ALL-5336432"/>
                  <rdf:li rdf:resource="https://identifiers.org/sabiork.compound/1327"/>
                  <rdf:li rdf:resource="https://identifiers.org/sabiorkM/1327"/>
                  <rdf:li rdf:resource="https://identifiers.org/seed.compound/cpd00254"/>
                  <rdf:li rdf:resource="https://identifiers.org/seedM/M_cpd00254"/>
                  <rdf:li rdf:resource="https://identifiers.org/seedM/cpd00254"/>
                  <rdf:li rdf:resource="https://identifiers.org/metanetx.chemical/MNXM653"/>
                </rdf:Bag>
              </bqbiol:is>
            </rdf:Description>
          </rdf:RDF>
        </annotation>
      </species>
      <species metaid="meta_M_S_cpd00254_e" sboTerm="SBO:0000247" id="M_S_cpd00254_e" name="Mg" compartment="c" hasOnlySubstanceUnits="false" boundaryCondition="false" constant="false" fbc:charge="-2147483648" fbc:chemicalFormula="Mg">
        <annotation>
          <rdf:RDF xmlns:rdf="http://www.w3.org/1999/02/22-rdf-syntax-ns#" xmlns:dcterms="http://purl.org/dc/terms/" xmlns:vCard="http://www.w3.org/2001/vcard-rdf/3.0#" xmlns:vCard4="http://www.w3.org/2006/vcard/ns#" xmlns:bqbiol="http://biomodels.net/biology-qualifiers/" xmlns:bqmodel="http://biomodels.net/model-qualifiers/">
            <rdf:Description rdf:about="#meta_M_S_cpd00254_e">
              <bqbiol:is>
                <rdf:Bag>
                  <rdf:li rdf:resource="https://identifiers.org/chebi/CHEBI:176599"/>
                  <rdf:li rdf:resource="https://identifiers.org/chebi/CHEBI:18420"/>
                  <rdf:li rdf:resource="https://identifiers.org/chebi/CHEBI:39127"/>
                  <rdf:li rdf:resource="https://identifiers.org/chebi/13379"/>
                  <rdf:li rdf:resource="https://identifiers.org/chebi/176599"/>
                  <rdf:li rdf:resource="https://identifiers.org/chebi/18420"/>
                  <rdf:li rdf:resource="https://identifiers.org/chebi/25112"/>
                  <rdf:li rdf:resource="https://identifiers.org/chebi/39127"/>
                  <rdf:li rdf:resource="https://identifiers.org/chebi/49736"/>
                  <rdf:li rdf:resource="https://identifiers.org/chebi/6635"/>
                  <rdf:li rdf:resource="https://identifiers.org/bigg.metabolite/mg2"/>
                  <rdf:li rdf:resource="https://identifiers.org/biggM/M_mg2"/>
                  <rdf:li rdf:resource="https://identifiers.org/biggM/mg2"/>
                  <rdf:li rdf:resource="https://identifiers.org/hmdb/HMDB0000547"/>
                  <rdf:li rdf:resource="https://identifiers.org/hmdb/HMDB00547"/>
                  <rdf:li rdf:resource="https://identifiers.org/kegg.compound/C00305"/>
                  <rdf:li rdf:resource="https://identifiers.org/keggC/C00305"/>
                  <rdf:li rdf:resource="https://identifiers.org/keggC/M_C00305"/>
                  <rdf:li rdf:resource="https://identifiers.org/metacyc.compound/MG+2"/>
                  <rdf:li rdf:resource="https://identifiers.org/metacycM/MG+2"/>
                  <rdf:li rdf:resource="https://identifiers.org/reactome/R-ALL-109496"/>
                  <rdf:li rdf:resource="https://identifiers.org/reactome/R-ALL-114631"/>
                  <rdf:li rdf:resource="https://identifiers.org/reactome/R-ALL-114632"/>
                  <rdf:li rdf:resource="https://identifiers.org/reactome/R-ALL-140344"/>
                  <rdf:li rdf:resource="https://identifiers.org/reactome/R-ALL-191328"/>
                  <rdf:li rdf:resource="https://identifiers.org/reactome/R-ALL-200503"/>
                  <rdf:li rdf:resource="https://identifiers.org/reactome/R-ALL-217314"/>
                  <rdf:li rdf:resource="https://identifiers.org/reactome/R-ALL-2509819"/>
                  <rdf:li rdf:resource="https://identifiers.org/reactome/R-ALL-29926"/>
                  <rdf:li rdf:resource="https://identifiers.org/reactome/R-ALL-5336432"/>
                  <rdf:li rdf:resource="https://identifiers.org/reactomeM/R-ALL-109496"/>
                  <rdf:li rdf:resource="https://identifiers.org/reactomeM/R-ALL-114631"/>
                  <rdf:li rdf:resource="https://identifiers.org/reactomeM/R-ALL-114632"/>
                  <rdf:li rdf:resource="https://identifiers.org/reactomeM/R-ALL-140344"/>
                  <rdf:li rdf:resource="https://identifiers.org/reactomeM/R-ALL-191328"/>
                  <rdf:li rdf:resource="https://identifiers.org/reactomeM/R-ALL-200503"/>
                  <rdf:li rdf:resource="https://identifiers.org/reactomeM/R-ALL-217314"/>
                  <rdf:li rdf:resource="https://identifiers.org/reactomeM/R-ALL-2509819"/>
                  <rdf:li rdf:resource="https://identifiers.org/reactomeM/R-ALL-29926"/>
                  <rdf:li rdf:resource="https://identifiers.org/reactomeM/R-ALL-5336432"/>
                  <rdf:li rdf:resource="https://identifiers.org/sabiork.compound/1327"/>
                  <rdf:li rdf:resource="https://identifiers.org/sabiorkM/1327"/>
                  <rdf:li rdf:resource="https://identifiers.org/seed.compound/cpd00254"/>
                  <rdf:li rdf:resource="https://identifiers.org/seedM/M_cpd00254"/>
                  <rdf:li rdf:resource="https://identifiers.org/seedM/cpd00254"/>
                  <rdf:li rdf:resource="https://identifiers.org/metanetx.chemical/MNXM653"/>
                </rdf:Bag>
              </bqbiol:is>
            </rdf:Description>
          </rdf:RDF>
        </annotation>
      </species>
      <species metaid="meta_M_S_cpd15499_c" sboTerm="SBO:0000247" id="M_S_cpd15499_c" name="Menaquinol 8" compartment="c" hasOnlySubstanceUnits="false" boundaryCondition="false" constant="false" fbc:charge="-2147483648" fbc:chemicalFormula="C51H74O2">
        <annotation>
          <rdf:RDF xmlns:rdf="http://www.w3.org/1999/02/22-rdf-syntax-ns#" xmlns:dcterms="http://purl.org/dc/terms/" xmlns:vCard="http://www.w3.org/2001/vcard-rdf/3.0#" xmlns:vCard4="http://www.w3.org/2006/vcard/ns#" xmlns:bqbiol="http://biomodels.net/biology-qualifiers/" xmlns:bqmodel="http://biomodels.net/model-qualifiers/">
            <rdf:Description rdf:about="#meta_M_S_cpd15499_c">
              <bqbiol:is>
                <rdf:Bag>
                  <rdf:li rdf:resource="https://identifiers.org/chebi/CHEBI:61684"/>
                  <rdf:li rdf:resource="https://identifiers.org/chebi/61684"/>
                  <rdf:li rdf:resource="https://identifiers.org/bigg.metabolite/mql8"/>
                  <rdf:li rdf:resource="https://identifiers.org/biggM/M_mql8"/>
                  <rdf:li rdf:resource="https://identifiers.org/biggM/mql8"/>
                  <rdf:li rdf:resource="https://identifiers.org/metacyc.compound/REDUCED-MENAQUINONE"/>
                  <rdf:li rdf:resource="https://identifiers.org/metacycM/REDUCED-MENAQUINONE"/>
                  <rdf:li rdf:resource="https://identifiers.org/seed.compound/cpd15499"/>
                  <rdf:li rdf:resource="https://identifiers.org/seedM/M_cpd15499"/>
                  <rdf:li rdf:resource="https://identifiers.org/seedM/cpd15499"/>
                  <rdf:li rdf:resource="https://identifiers.org/metanetx.chemical/MNXM223"/>
                </rdf:Bag>
              </bqbiol:is>
            </rdf:Description>
          </rdf:RDF>
        </annotation>
      </species>
      <species metaid="meta_M_S_cpd00036_c" sboTerm="SBO:0000247" id="M_S_cpd00036_c" name="Succinate" compartment="c" hasOnlySubstanceUnits="false" boundaryCondition="false" constant="false" fbc:charge="-2147483648" fbc:chemicalFormula="C4H4O4">
        <annotation>
          <rdf:RDF xmlns:rdf="http://www.w3.org/1999/02/22-rdf-syntax-ns#" xmlns:dcterms="http://purl.org/dc/terms/" xmlns:vCard="http://www.w3.org/2001/vcard-rdf/3.0#" xmlns:vCard4="http://www.w3.org/2006/vcard/ns#" xmlns:bqbiol="http://biomodels.net/biology-qualifiers/" xmlns:bqmodel="http://biomodels.net/model-qualifiers/">
            <rdf:Description rdf:about="#meta_M_S_cpd00036_c">
              <bqbiol:is>
                <rdf:Bag>
                  <rdf:li rdf:resource="https://identifiers.org/chebi/CHEBI:15741"/>
                  <rdf:li rdf:resource="https://identifiers.org/chebi/CHEBI:172952"/>
                  <rdf:li rdf:resource="https://identifiers.org/chebi/CHEBI:30031"/>
                  <rdf:li rdf:resource="https://identifiers.org/chebi/CHEBI:30779"/>
                  <rdf:li rdf:resource="https://identifiers.org/chebi/CHEBI:90372"/>
                  <rdf:li rdf:resource="https://identifiers.org/chebi/132287"/>
                  <rdf:li rdf:resource="https://identifiers.org/chebi/15125"/>
                  <rdf:li rdf:resource="https://identifiers.org/chebi/15741"/>
                  <rdf:li rdf:resource="https://identifiers.org/chebi/172952"/>
                  <rdf:li rdf:resource="https://identifiers.org/chebi/22941"/>
                  <rdf:li rdf:resource="https://identifiers.org/chebi/22943"/>
                  <rdf:li rdf:resource="https://identifiers.org/chebi/26803"/>
                  <rdf:li rdf:resource="https://identifiers.org/chebi/26807"/>
                  <rdf:li rdf:resource="https://identifiers.org/chebi/30031"/>
                  <rdf:li rdf:resource="https://identifiers.org/chebi/30779"/>
                  <rdf:li rdf:resource="https://identifiers.org/chebi/45639"/>
                  <rdf:li rdf:resource="https://identifiers.org/chebi/90372"/>
                  <rdf:li rdf:resource="https://identifiers.org/chebi/9304"/>
                  <rdf:li rdf:resource="https://identifiers.org/slm/SLM:000000892"/>
                  <rdf:li rdf:resource="https://identifiers.org/slm/000000892"/>
                  <rdf:li rdf:resource="https://identifiers.org/bigg.metabolite/succ"/>
                  <rdf:li rdf:resource="https://identifiers.org/biggM/M_succ"/>
                  <rdf:li rdf:resource="https://identifiers.org/biggM/succ"/>
                  <rdf:li rdf:resource="https://identifiers.org/envipath/32de3cf4-e3e6-4168-956e-32fa5ddb0ce1/compound/8fdfd425-4343-4bf2-8427-b2ffa57fdbd7"/>
                  <rdf:li rdf:resource="https://identifiers.org/envipath/4fd7f3e0-dd25-43ac-9453-dda3e52396e4/compound/cc98aff0-7f64-4db4-9d59-de961c228496"/>
                  <rdf:li rdf:resource="https://identifiers.org/envipath/5882df9c-dae1-4d80-a40e-db4724271456/compound/6377658b-03f6-4fed-a5bf-ff0f2389b693"/>
                  <rdf:li rdf:resource="https://identifiers.org/envipath/650babc9-9d68-4b73-9332-11972ca26f7b/compound/600b74d3-8fe5-426d-bedf-291175bd23e4"/>
                  <rdf:li rdf:resource="https://identifiers.org/envipathM/32de3cf4-e3e6-4168-956e-32fa5ddb0ce1/compound/8fdfd425-4343-4bf2-8427-b2ffa57fdbd7"/>
                  <rdf:li rdf:resource="https://identifiers.org/envipathM/4fd7f3e0-dd25-43ac-9453-dda3e52396e4/compound/cc98aff0-7f64-4db4-9d59-de961c228496"/>
                  <rdf:li rdf:resource="https://identifiers.org/envipathM/5882df9c-dae1-4d80-a40e-db4724271456/compound/6377658b-03f6-4fed-a5bf-ff0f2389b693"/>
                  <rdf:li rdf:resource="https://identifiers.org/envipathM/650babc9-9d68-4b73-9332-11972ca26f7b/compound/600b74d3-8fe5-426d-bedf-291175bd23e4"/>
                  <rdf:li rdf:resource="https://identifiers.org/hmdb/HMDB0000254"/>
                  <rdf:li rdf:resource="https://identifiers.org/hmdb/HMDB00254"/>
                  <rdf:li rdf:resource="https://identifiers.org/kegg.compound/C00042"/>
                  <rdf:li rdf:resource="https://identifiers.org/keggC/C00042"/>
                  <rdf:li rdf:resource="https://identifiers.org/keggC/M_C00042"/>
                  <rdf:li rdf:resource="https://identifiers.org/lipidmaps/LMFA01170043"/>
                  <rdf:li rdf:resource="https://identifiers.org/lipidmapsM/LMFA01170043"/>
                  <rdf:li rdf:resource="https://identifiers.org/metacyc.compound/SUC"/>
                  <rdf:li rdf:resource="https://identifiers.org/metacycM/SUC"/>
                  <rdf:li rdf:resource="https://identifiers.org/reactome/R-ALL-113536"/>
                  <rdf:li rdf:resource="https://identifiers.org/reactome/R-ALL-159939"/>
                  <rdf:li rdf:resource="https://identifiers.org/reactome/R-ALL-1650769"/>
                  <rdf:li rdf:resource="https://identifiers.org/reactome/R-ALL-29434"/>
                  <rdf:li rdf:resource="https://identifiers.org/reactome/R-ALL-389583"/>
                  <rdf:li rdf:resource="https://identifiers.org/reactome/R-ALL-433123"/>
                  <rdf:li rdf:resource="https://identifiers.org/reactomeM/R-ALL-113536"/>
                  <rdf:li rdf:resource="https://identifiers.org/reactomeM/R-ALL-159939"/>
                  <rdf:li rdf:resource="https://identifiers.org/reactomeM/R-ALL-1650769"/>
                  <rdf:li rdf:resource="https://identifiers.org/reactomeM/R-ALL-29434"/>
                  <rdf:li rdf:resource="https://identifiers.org/reactomeM/R-ALL-389583"/>
                  <rdf:li rdf:resource="https://identifiers.org/reactomeM/R-ALL-433123"/>
                  <rdf:li rdf:resource="https://identifiers.org/sabiork.compound/1924"/>
                  <rdf:li rdf:resource="https://identifiers.org/sabiorkM/1924"/>
                  <rdf:li rdf:resource="https://identifiers.org/seed.compound/cpd00036"/>
                  <rdf:li rdf:resource="https://identifiers.org/seedM/M_cpd00036"/>
                  <rdf:li rdf:resource="https://identifiers.org/seedM/cpd00036"/>
                  <rdf:li rdf:resource="https://identifiers.org/metanetx.chemical/MNXM25"/>
                </rdf:Bag>
              </bqbiol:is>
            </rdf:Description>
          </rdf:RDF>
        </annotation>
      </species>
      <species metaid="meta_M_S_cpd15500_c" sboTerm="SBO:0000247" id="M_S_cpd15500_c" name="Menaquinone 8" compartment="c" hasOnlySubstanceUnits="false" boundaryCondition="false" constant="false" fbc:charge="-2147483648" fbc:chemicalFormula="C51H72O2">
        <annotation>
          <rdf:RDF xmlns:rdf="http://www.w3.org/1999/02/22-rdf-syntax-ns#" xmlns:dcterms="http://purl.org/dc/terms/" xmlns:vCard="http://www.w3.org/2001/vcard-rdf/3.0#" xmlns:vCard4="http://www.w3.org/2006/vcard/ns#" xmlns:bqbiol="http://biomodels.net/biology-qualifiers/" xmlns:bqmodel="http://biomodels.net/model-qualifiers/">
            <rdf:Description rdf:about="#meta_M_S_cpd15500_c">
              <bqbiol:is>
                <rdf:Bag>
                  <rdf:li rdf:resource="https://identifiers.org/chebi/CHEBI:44027"/>
                  <rdf:li rdf:resource="https://identifiers.org/chebi/44027"/>
                  <rdf:li rdf:resource="https://identifiers.org/bigg.metabolite/mqn8"/>
                  <rdf:li rdf:resource="https://identifiers.org/biggM/M_mqn8"/>
                  <rdf:li rdf:resource="https://identifiers.org/biggM/mqn8"/>
                  <rdf:li rdf:resource="https://identifiers.org/metacyc.compound/CPD-9728"/>
                  <rdf:li rdf:resource="https://identifiers.org/metacycM/CPD-9728"/>
                  <rdf:li rdf:resource="https://identifiers.org/seed.compound/cpd15500"/>
                  <rdf:li rdf:resource="https://identifiers.org/seedM/M_cpd15500"/>
                  <rdf:li rdf:resource="https://identifiers.org/seedM/cpd15500"/>
                  <rdf:li rdf:resource="https://identifiers.org/metanetx.chemical/MNXM509"/>
                </rdf:Bag>
              </bqbiol:is>
            </rdf:Description>
          </rdf:RDF>
        </annotation>
      </species>
      <species metaid="meta_M_S_cpd15603_e" sboTerm="SBO:0000247" id="M_S_cpd15603_e" name="Gly-Cys" compartment="c" hasOnlySubstanceUnits="false" boundaryCondition="false" constant="false" fbc:charge="-2147483648" fbc:chemicalFormula="C5H10N2O3S">
        <annotation>
          <rdf:RDF xmlns:rdf="http://www.w3.org/1999/02/22-rdf-syntax-ns#" xmlns:dcterms="http://purl.org/dc/terms/" xmlns:vCard="http://www.w3.org/2001/vcard-rdf/3.0#" xmlns:vCard4="http://www.w3.org/2006/vcard/ns#" xmlns:bqbiol="http://biomodels.net/biology-qualifiers/" xmlns:bqmodel="http://biomodels.net/model-qualifiers/">
            <rdf:Description rdf:about="#meta_M_S_cpd15603_e">
              <bqbiol:is>
                <rdf:Bag>
                  <rdf:li rdf:resource="https://identifiers.org/seed.compound/cpd15603"/>
                  <rdf:li rdf:resource="https://identifiers.org/seedM/M_cpd15603"/>
                  <rdf:li rdf:resource="https://identifiers.org/seedM/cpd15603"/>
                  <rdf:li rdf:resource="https://identifiers.org/metanetx.chemical/MNXM737701"/>
                </rdf:Bag>
              </bqbiol:is>
            </rdf:Description>
          </rdf:RDF>
        </annotation>
      </species>
      <species metaid="meta_M_S_cpd15603_c" sboTerm="SBO:0000247" id="M_S_cpd15603_c" name="Gly-Cys" compartment="c" hasOnlySubstanceUnits="false" boundaryCondition="false" constant="false" fbc:charge="-2147483648" fbc:chemicalFormula="C5H10N2O3S">
        <annotation>
          <rdf:RDF xmlns:rdf="http://www.w3.org/1999/02/22-rdf-syntax-ns#" xmlns:dcterms="http://purl.org/dc/terms/" xmlns:vCard="http://www.w3.org/2001/vcard-rdf/3.0#" xmlns:vCard4="http://www.w3.org/2006/vcard/ns#" xmlns:bqbiol="http://biomodels.net/biology-qualifiers/" xmlns:bqmodel="http://biomodels.net/model-qualifiers/">
            <rdf:Description rdf:about="#meta_M_S_cpd15603_c">
              <bqbiol:is>
                <rdf:Bag>
                  <rdf:li rdf:resource="https://identifiers.org/seed.compound/cpd15603"/>
                  <rdf:li rdf:resource="https://identifiers.org/seedM/M_cpd15603"/>
                  <rdf:li rdf:resource="https://identifiers.org/seedM/cpd15603"/>
                  <rdf:li rdf:resource="https://identifiers.org/metanetx.chemical/MNXM737701"/>
                </rdf:Bag>
              </bqbiol:is>
            </rdf:Description>
          </rdf:RDF>
        </annotation>
      </species>
      <species metaid="meta_M_S_cpd00038_c" sboTerm="SBO:0000247" id="M_S_cpd00038_c" name="GTP" compartment="c" hasOnlySubstanceUnits="false" boundaryCondition="false" constant="false" fbc:charge="-2147483648" fbc:chemicalFormula="C10H13N5O14P3">
        <annotation>
          <rdf:RDF xmlns:rdf="http://www.w3.org/1999/02/22-rdf-syntax-ns#" xmlns:dcterms="http://purl.org/dc/terms/" xmlns:vCard="http://www.w3.org/2001/vcard-rdf/3.0#" xmlns:vCard4="http://www.w3.org/2006/vcard/ns#" xmlns:bqbiol="http://biomodels.net/biology-qualifiers/" xmlns:bqmodel="http://biomodels.net/model-qualifiers/">
            <rdf:Description rdf:about="#meta_M_S_cpd00038_c">
              <bqbiol:is>
                <rdf:Bag>
                  <rdf:li rdf:resource="https://identifiers.org/chebi/CHEBI:15996"/>
                  <rdf:li rdf:resource="https://identifiers.org/chebi/CHEBI:37565"/>
                  <rdf:li rdf:resource="https://identifiers.org/chebi/CHEBI:57600"/>
                  <rdf:li rdf:resource="https://identifiers.org/chebi/13342"/>
                  <rdf:li rdf:resource="https://identifiers.org/chebi/15996"/>
                  <rdf:li rdf:resource="https://identifiers.org/chebi/24451"/>
                  <rdf:li rdf:resource="https://identifiers.org/chebi/37565"/>
                  <rdf:li rdf:resource="https://identifiers.org/chebi/42934"/>
                  <rdf:li rdf:resource="https://identifiers.org/chebi/5234"/>
                  <rdf:li rdf:resource="https://identifiers.org/chebi/57600"/>
                  <rdf:li rdf:resource="https://identifiers.org/bigg.metabolite/gtp"/>
                  <rdf:li rdf:resource="https://identifiers.org/biggM/M_gtp"/>
                  <rdf:li rdf:resource="https://identifiers.org/biggM/gtp"/>
                  <rdf:li rdf:resource="https://identifiers.org/hmdb/HMDB0001273"/>
                  <rdf:li rdf:resource="https://identifiers.org/hmdb/HMDB01273"/>
                  <rdf:li rdf:resource="https://identifiers.org/kegg.compound/C00044"/>
                  <rdf:li rdf:resource="https://identifiers.org/keggC/C00044"/>
                  <rdf:li rdf:resource="https://identifiers.org/keggC/M_C00044"/>
                  <rdf:li rdf:resource="https://identifiers.org/metacyc.compound/GTP"/>
                  <rdf:li rdf:resource="https://identifiers.org/metacycM/GTP"/>
                  <rdf:li rdf:resource="https://identifiers.org/reactome/R-ALL-113571"/>
                  <rdf:li rdf:resource="https://identifiers.org/reactome/R-ALL-113573"/>
                  <rdf:li rdf:resource="https://identifiers.org/reactome/R-ALL-114625"/>
                  <rdf:li rdf:resource="https://identifiers.org/reactome/R-ALL-114626"/>
                  <rdf:li rdf:resource="https://identifiers.org/reactome/R-ALL-1806221"/>
                  <rdf:li rdf:resource="https://identifiers.org/reactome/R-ALL-1996291"/>
                  <rdf:li rdf:resource="https://identifiers.org/reactome/R-ALL-2213216"/>
                  <rdf:li rdf:resource="https://identifiers.org/reactome/R-ALL-29438"/>
                  <rdf:li rdf:resource="https://identifiers.org/reactome/R-ALL-5617813"/>
                  <rdf:li rdf:resource="https://identifiers.org/reactome/R-ALL-983318"/>
                  <rdf:li rdf:resource="https://identifiers.org/reactomeM/R-ALL-113571"/>
                  <rdf:li rdf:resource="https://identifiers.org/reactomeM/R-ALL-113573"/>
                  <rdf:li rdf:resource="https://identifiers.org/reactomeM/R-ALL-114625"/>
                  <rdf:li rdf:resource="https://identifiers.org/reactomeM/R-ALL-114626"/>
                  <rdf:li rdf:resource="https://identifiers.org/reactomeM/R-ALL-1806221"/>
                  <rdf:li rdf:resource="https://identifiers.org/reactomeM/R-ALL-1996291"/>
                  <rdf:li rdf:resource="https://identifiers.org/reactomeM/R-ALL-2213216"/>
                  <rdf:li rdf:resource="https://identifiers.org/reactomeM/R-ALL-29438"/>
                  <rdf:li rdf:resource="https://identifiers.org/reactomeM/R-ALL-5617813"/>
                  <rdf:li rdf:resource="https://identifiers.org/reactomeM/R-ALL-983318"/>
                  <rdf:li rdf:resource="https://identifiers.org/sabiork.compound/1282"/>
                  <rdf:li rdf:resource="https://identifiers.org/sabiorkM/1282"/>
                  <rdf:li rdf:resource="https://identifiers.org/seed.compound/cpd00038"/>
                  <rdf:li rdf:resource="https://identifiers.org/seedM/M_cpd00038"/>
                  <rdf:li rdf:resource="https://identifiers.org/seedM/cpd00038"/>
                  <rdf:li rdf:resource="https://identifiers.org/metanetx.chemical/MNXM1103553"/>
                </rdf:Bag>
              </bqbiol:is>
            </rdf:Description>
          </rdf:RDF>
        </annotation>
      </species>
      <species metaid="meta_M_S_cpd00367_c" sboTerm="SBO:0000247" id="M_S_cpd00367_c" name="Cytidine" compartment="c" hasOnlySubstanceUnits="false" boundaryCondition="false" constant="false" fbc:charge="-2147483648" fbc:chemicalFormula="C9H13N3O5">
        <annotation>
          <rdf:RDF xmlns:rdf="http://www.w3.org/1999/02/22-rdf-syntax-ns#" xmlns:dcterms="http://purl.org/dc/terms/" xmlns:vCard="http://www.w3.org/2001/vcard-rdf/3.0#" xmlns:vCard4="http://www.w3.org/2006/vcard/ns#" xmlns:bqbiol="http://biomodels.net/biology-qualifiers/" xmlns:bqmodel="http://biomodels.net/model-qualifiers/">
            <rdf:Description rdf:about="#meta_M_S_cpd00367_c">
              <bqbiol:is>
                <rdf:Bag>
                  <rdf:li rdf:resource="https://identifiers.org/chebi/CHEBI:17562"/>
                  <rdf:li rdf:resource="https://identifiers.org/chebi/14063"/>
                  <rdf:li rdf:resource="https://identifiers.org/chebi/17562"/>
                  <rdf:li rdf:resource="https://identifiers.org/chebi/23515"/>
                  <rdf:li rdf:resource="https://identifiers.org/chebi/4053"/>
                  <rdf:li rdf:resource="https://identifiers.org/chebi/41649"/>
                  <rdf:li rdf:resource="https://identifiers.org/chebi/41686"/>
                  <rdf:li rdf:resource="https://identifiers.org/chebi/41704"/>
                  <rdf:li rdf:resource="https://identifiers.org/bigg.metabolite/cytd"/>
                  <rdf:li rdf:resource="https://identifiers.org/biggM/M_cytd"/>
                  <rdf:li rdf:resource="https://identifiers.org/biggM/cytd"/>
                  <rdf:li rdf:resource="https://identifiers.org/kegg.compound/C00475"/>
                  <rdf:li rdf:resource="https://identifiers.org/kegg.drug/D07769"/>
                  <rdf:li rdf:resource="https://identifiers.org/keggC/C00475"/>
                  <rdf:li rdf:resource="https://identifiers.org/keggC/M_C00475"/>
                  <rdf:li rdf:resource="https://identifiers.org/keggD/D07769"/>
                  <rdf:li rdf:resource="https://identifiers.org/keggD/M_D07769"/>
                  <rdf:li rdf:resource="https://identifiers.org/metacyc.compound/CYTIDINE"/>
                  <rdf:li rdf:resource="https://identifiers.org/metacycM/CYTIDINE"/>
                  <rdf:li rdf:resource="https://identifiers.org/reactome/R-ALL-727758"/>
                  <rdf:li rdf:resource="https://identifiers.org/reactome/R-ALL-83948"/>
                  <rdf:li rdf:resource="https://identifiers.org/reactome/R-ALL-83949"/>
                  <rdf:li rdf:resource="https://identifiers.org/reactomeM/R-ALL-727758"/>
                  <rdf:li rdf:resource="https://identifiers.org/reactomeM/R-ALL-83948"/>
                  <rdf:li rdf:resource="https://identifiers.org/reactomeM/R-ALL-83949"/>
                  <rdf:li rdf:resource="https://identifiers.org/sabiork.compound/1340"/>
                  <rdf:li rdf:resource="https://identifiers.org/sabiorkM/1340"/>
                  <rdf:li rdf:resource="https://identifiers.org/seed.compound/cpd00367"/>
                  <rdf:li rdf:resource="https://identifiers.org/seedM/M_cpd00367"/>
                  <rdf:li rdf:resource="https://identifiers.org/seedM/cpd00367"/>
                  <rdf:li rdf:resource="https://identifiers.org/metanetx.chemical/MNXM1104207"/>
                </rdf:Bag>
              </bqbiol:is>
            </rdf:Description>
          </rdf:RDF>
        </annotation>
      </species>
      <species metaid="meta_M_S_cpd00031_c" sboTerm="SBO:0000247" id="M_S_cpd00031_c" name="GDP" compartment="c" hasOnlySubstanceUnits="false" boundaryCondition="false" constant="false" fbc:charge="-2147483648" fbc:chemicalFormula="C10H13N5O11P2">
        <annotation>
          <rdf:RDF xmlns:rdf="http://www.w3.org/1999/02/22-rdf-syntax-ns#" xmlns:dcterms="http://purl.org/dc/terms/" xmlns:vCard="http://www.w3.org/2001/vcard-rdf/3.0#" xmlns:vCard4="http://www.w3.org/2006/vcard/ns#" xmlns:bqbiol="http://biomodels.net/biology-qualifiers/" xmlns:bqmodel="http://biomodels.net/model-qualifiers/">
            <rdf:Description rdf:about="#meta_M_S_cpd00031_c">
              <bqbiol:is>
                <rdf:Bag>
                  <rdf:li rdf:resource="https://identifiers.org/chebi/CHEBI:17552"/>
                  <rdf:li rdf:resource="https://identifiers.org/chebi/CHEBI:58189"/>
                  <rdf:li rdf:resource="https://identifiers.org/chebi/CHEBI:65180"/>
                  <rdf:li rdf:resource="https://identifiers.org/chebi/13327"/>
                  <rdf:li rdf:resource="https://identifiers.org/chebi/14379"/>
                  <rdf:li rdf:resource="https://identifiers.org/chebi/17552"/>
                  <rdf:li rdf:resource="https://identifiers.org/chebi/24448"/>
                  <rdf:li rdf:resource="https://identifiers.org/chebi/42738"/>
                  <rdf:li rdf:resource="https://identifiers.org/chebi/5212"/>
                  <rdf:li rdf:resource="https://identifiers.org/chebi/58189"/>
                  <rdf:li rdf:resource="https://identifiers.org/chebi/65180"/>
                  <rdf:li rdf:resource="https://identifiers.org/bigg.metabolite/gdp"/>
                  <rdf:li rdf:resource="https://identifiers.org/biggM/M_gdp"/>
                  <rdf:li rdf:resource="https://identifiers.org/biggM/gdp"/>
                  <rdf:li rdf:resource="https://identifiers.org/hmdb/HMDB0001201"/>
                  <rdf:li rdf:resource="https://identifiers.org/hmdb/HMDB01201"/>
                  <rdf:li rdf:resource="https://identifiers.org/kegg.compound/C00035"/>
                  <rdf:li rdf:resource="https://identifiers.org/keggC/C00035"/>
                  <rdf:li rdf:resource="https://identifiers.org/keggC/M_C00035"/>
                  <rdf:li rdf:resource="https://identifiers.org/metacyc.compound/GDP"/>
                  <rdf:li rdf:resource="https://identifiers.org/metacyc.compound/GDP-GROUP"/>
                  <rdf:li rdf:resource="https://identifiers.org/metacycM/GDP"/>
                  <rdf:li rdf:resource="https://identifiers.org/metacycM/GDP-GROUP"/>
                  <rdf:li rdf:resource="https://identifiers.org/reactome/R-ALL-111349"/>
                  <rdf:li rdf:resource="https://identifiers.org/reactome/R-ALL-113525"/>
                  <rdf:li rdf:resource="https://identifiers.org/reactome/R-ALL-114549"/>
                  <rdf:li rdf:resource="https://identifiers.org/reactome/R-ALL-114622"/>
                  <rdf:li rdf:resource="https://identifiers.org/reactome/R-ALL-114623"/>
                  <rdf:li rdf:resource="https://identifiers.org/reactome/R-ALL-1467290"/>
                  <rdf:li rdf:resource="https://identifiers.org/reactome/R-ALL-1996292"/>
                  <rdf:li rdf:resource="https://identifiers.org/reactome/R-ALL-205689"/>
                  <rdf:li rdf:resource="https://identifiers.org/reactome/R-ALL-29420"/>
                  <rdf:li rdf:resource="https://identifiers.org/reactome/R-ALL-5617810"/>
                  <rdf:li rdf:resource="https://identifiers.org/reactomeM/R-ALL-111349"/>
                  <rdf:li rdf:resource="https://identifiers.org/reactomeM/R-ALL-113525"/>
                  <rdf:li rdf:resource="https://identifiers.org/reactomeM/R-ALL-114549"/>
                  <rdf:li rdf:resource="https://identifiers.org/reactomeM/R-ALL-114622"/>
                  <rdf:li rdf:resource="https://identifiers.org/reactomeM/R-ALL-114623"/>
                  <rdf:li rdf:resource="https://identifiers.org/reactomeM/R-ALL-1467290"/>
                  <rdf:li rdf:resource="https://identifiers.org/reactomeM/R-ALL-1996292"/>
                  <rdf:li rdf:resource="https://identifiers.org/reactomeM/R-ALL-205689"/>
                  <rdf:li rdf:resource="https://identifiers.org/reactomeM/R-ALL-29420"/>
                  <rdf:li rdf:resource="https://identifiers.org/reactomeM/R-ALL-5617810"/>
                  <rdf:li rdf:resource="https://identifiers.org/sabiork.compound/1280"/>
                  <rdf:li rdf:resource="https://identifiers.org/sabiorkM/1280"/>
                  <rdf:li rdf:resource="https://identifiers.org/seed.compound/cpd00031"/>
                  <rdf:li rdf:resource="https://identifiers.org/seedM/M_cpd00031"/>
                  <rdf:li rdf:resource="https://identifiers.org/seedM/cpd00031"/>
                  <rdf:li rdf:resource="https://identifiers.org/metanetx.chemical/MNXM1103285"/>
                </rdf:Bag>
              </bqbiol:is>
            </rdf:Description>
          </rdf:RDF>
        </annotation>
      </species>
      <species metaid="meta_M_S_cpd02857_c" sboTerm="SBO:0000247" id="M_S_cpd02857_c" name="DAHP" compartment="c" hasOnlySubstanceUnits="false" boundaryCondition="false" constant="false" fbc:charge="-2147483648" fbc:chemicalFormula="C7H11O10P">
        <annotation>
          <rdf:RDF xmlns:rdf="http://www.w3.org/1999/02/22-rdf-syntax-ns#" xmlns:dcterms="http://purl.org/dc/terms/" xmlns:vCard="http://www.w3.org/2001/vcard-rdf/3.0#" xmlns:vCard4="http://www.w3.org/2006/vcard/ns#" xmlns:bqbiol="http://biomodels.net/biology-qualifiers/" xmlns:bqmodel="http://biomodels.net/model-qualifiers/">
            <rdf:Description rdf:about="#meta_M_S_cpd02857_c">
              <bqbiol:is>
                <rdf:Bag>
                  <rdf:li rdf:resource="https://identifiers.org/chebi/CHEBI:18150"/>
                  <rdf:li rdf:resource="https://identifiers.org/chebi/CHEBI:58394"/>
                  <rdf:li rdf:resource="https://identifiers.org/chebi/1053"/>
                  <rdf:li rdf:resource="https://identifiers.org/chebi/11544"/>
                  <rdf:li rdf:resource="https://identifiers.org/chebi/11785"/>
                  <rdf:li rdf:resource="https://identifiers.org/chebi/11786"/>
                  <rdf:li rdf:resource="https://identifiers.org/chebi/18150"/>
                  <rdf:li rdf:resource="https://identifiers.org/chebi/19523"/>
                  <rdf:li rdf:resource="https://identifiers.org/chebi/20003"/>
                  <rdf:li rdf:resource="https://identifiers.org/chebi/29477"/>
                  <rdf:li rdf:resource="https://identifiers.org/chebi/58394"/>
                  <rdf:li rdf:resource="https://identifiers.org/bigg.metabolite/2dda7p"/>
                  <rdf:li rdf:resource="https://identifiers.org/biggM/2dda7p"/>
                  <rdf:li rdf:resource="https://identifiers.org/biggM/M_2dda7p"/>
                  <rdf:li rdf:resource="https://identifiers.org/kegg.compound/C04691"/>
                  <rdf:li rdf:resource="https://identifiers.org/keggC/C04691"/>
                  <rdf:li rdf:resource="https://identifiers.org/keggC/M_C04691"/>
                  <rdf:li rdf:resource="https://identifiers.org/metacyc.compound/3-DEOXY-D-ARABINO-HEPTULOSONATE-7-P"/>
                  <rdf:li rdf:resource="https://identifiers.org/metacycM/3-DEOXY-D-ARABINO-HEPTULOSONATE-7-P"/>
                  <rdf:li rdf:resource="https://identifiers.org/reactome/R-ALL-964909"/>
                  <rdf:li rdf:resource="https://identifiers.org/reactomeM/R-ALL-964909"/>
                  <rdf:li rdf:resource="https://identifiers.org/sabiork.compound/1828"/>
                  <rdf:li rdf:resource="https://identifiers.org/sabiorkM/1828"/>
                  <rdf:li rdf:resource="https://identifiers.org/seed.compound/cpd02857"/>
                  <rdf:li rdf:resource="https://identifiers.org/seedM/M_cpd02857"/>
                  <rdf:li rdf:resource="https://identifiers.org/seedM/cpd02857"/>
                  <rdf:li rdf:resource="https://identifiers.org/metanetx.chemical/MNXM1219"/>
                </rdf:Bag>
              </bqbiol:is>
            </rdf:Description>
          </rdf:RDF>
        </annotation>
      </species>
      <species metaid="meta_M_S_cpd00699_c" sboTerm="SBO:0000247" id="M_S_cpd00699_c" name="5-Dehydroquinate" compartment="c" hasOnlySubstanceUnits="false" boundaryCondition="false" constant="false" fbc:charge="-2147483648" fbc:chemicalFormula="C7H9O6">
        <annotation>
          <rdf:RDF xmlns:rdf="http://www.w3.org/1999/02/22-rdf-syntax-ns#" xmlns:dcterms="http://purl.org/dc/terms/" xmlns:vCard="http://www.w3.org/2001/vcard-rdf/3.0#" xmlns:vCard4="http://www.w3.org/2006/vcard/ns#" xmlns:bqbiol="http://biomodels.net/biology-qualifiers/" xmlns:bqmodel="http://biomodels.net/model-qualifiers/">
            <rdf:Description rdf:about="#meta_M_S_cpd00699_c">
              <bqbiol:is>
                <rdf:Bag>
                  <rdf:li rdf:resource="https://identifiers.org/chebi/CHEBI:177449"/>
                  <rdf:li rdf:resource="https://identifiers.org/chebi/CHEBI:17947"/>
                  <rdf:li rdf:resource="https://identifiers.org/chebi/CHEBI:32364"/>
                  <rdf:li rdf:resource="https://identifiers.org/chebi/11781"/>
                  <rdf:li rdf:resource="https://identifiers.org/chebi/12122"/>
                  <rdf:li rdf:resource="https://identifiers.org/chebi/1487"/>
                  <rdf:li rdf:resource="https://identifiers.org/chebi/177449"/>
                  <rdf:li rdf:resource="https://identifiers.org/chebi/17947"/>
                  <rdf:li rdf:resource="https://identifiers.org/chebi/19997"/>
                  <rdf:li rdf:resource="https://identifiers.org/chebi/32364"/>
                  <rdf:li rdf:resource="https://identifiers.org/chebi/42078"/>
                  <rdf:li rdf:resource="https://identifiers.org/bigg.metabolite/3dhq"/>
                  <rdf:li rdf:resource="https://identifiers.org/biggM/3dhq"/>
                  <rdf:li rdf:resource="https://identifiers.org/biggM/M_3dhq"/>
                  <rdf:li rdf:resource="https://identifiers.org/hmdb/HMDB0012710"/>
                  <rdf:li rdf:resource="https://identifiers.org/hmdb/HMDB12710"/>
                  <rdf:li rdf:resource="https://identifiers.org/kegg.compound/C00944"/>
                  <rdf:li rdf:resource="https://identifiers.org/keggC/C00944"/>
                  <rdf:li rdf:resource="https://identifiers.org/keggC/M_C00944"/>
                  <rdf:li rdf:resource="https://identifiers.org/metacyc.compound/DEHYDROQUINATE"/>
                  <rdf:li rdf:resource="https://identifiers.org/metacycM/DEHYDROQUINATE"/>
                  <rdf:li rdf:resource="https://identifiers.org/reactome/R-ALL-964921"/>
                  <rdf:li rdf:resource="https://identifiers.org/reactomeM/R-ALL-964921"/>
                  <rdf:li rdf:resource="https://identifiers.org/sabiork.compound/27311"/>
                  <rdf:li rdf:resource="https://identifiers.org/sabiork.compound/5328"/>
                  <rdf:li rdf:resource="https://identifiers.org/sabiorkM/27311"/>
                  <rdf:li rdf:resource="https://identifiers.org/sabiorkM/5328"/>
                  <rdf:li rdf:resource="https://identifiers.org/seed.compound/cpd00699"/>
                  <rdf:li rdf:resource="https://identifiers.org/seedM/M_cpd00699"/>
                  <rdf:li rdf:resource="https://identifiers.org/seedM/cpd00699"/>
                  <rdf:li rdf:resource="https://identifiers.org/metanetx.chemical/MNXM736874"/>
                </rdf:Bag>
              </bqbiol:is>
            </rdf:Description>
          </rdf:RDF>
        </annotation>
      </species>
      <species metaid="meta_M_S_cpd03518_c" sboTerm="SBO:0000247" id="M_S_cpd03518_c" name="Formamidopyrimidine nucleoside triphosphate" compartment="c" hasOnlySubstanceUnits="false" boundaryCondition="false" constant="false" fbc:charge="-2147483648" fbc:chemicalFormula="C10H15N5O15P3">
        <annotation>
          <rdf:RDF xmlns:rdf="http://www.w3.org/1999/02/22-rdf-syntax-ns#" xmlns:dcterms="http://purl.org/dc/terms/" xmlns:vCard="http://www.w3.org/2001/vcard-rdf/3.0#" xmlns:vCard4="http://www.w3.org/2006/vcard/ns#" xmlns:bqbiol="http://biomodels.net/biology-qualifiers/" xmlns:bqmodel="http://biomodels.net/model-qualifiers/">
            <rdf:Description rdf:about="#meta_M_S_cpd03518_c">
              <bqbiol:is>
                <rdf:Bag>
                  <rdf:li rdf:resource="https://identifiers.org/bigg.metabolite/HC01651"/>
                  <rdf:li rdf:resource="https://identifiers.org/biggM/HC01651"/>
                  <rdf:li rdf:resource="https://identifiers.org/biggM/M_HC01651"/>
                  <rdf:li rdf:resource="https://identifiers.org/hmdb/HMDB0006822"/>
                  <rdf:li rdf:resource="https://identifiers.org/hmdb/HMDB06822"/>
                  <rdf:li rdf:resource="https://identifiers.org/kegg.compound/C05922"/>
                  <rdf:li rdf:resource="https://identifiers.org/keggC/C05922"/>
                  <rdf:li rdf:resource="https://identifiers.org/keggC/M_C05922"/>
                  <rdf:li rdf:resource="https://identifiers.org/sabiork.compound/1849"/>
                  <rdf:li rdf:resource="https://identifiers.org/sabiorkM/1849"/>
                  <rdf:li rdf:resource="https://identifiers.org/seed.compound/cpd03518"/>
                  <rdf:li rdf:resource="https://identifiers.org/seedM/M_cpd03518"/>
                  <rdf:li rdf:resource="https://identifiers.org/seedM/cpd03518"/>
                  <rdf:li rdf:resource="https://identifiers.org/metanetx.chemical/MNXM1103590"/>
                </rdf:Bag>
              </bqbiol:is>
            </rdf:Description>
          </rdf:RDF>
        </annotation>
      </species>
      <species metaid="meta_M_S_cpd00047_c" sboTerm="SBO:0000247" id="M_S_cpd00047_c" name="Formate" compartment="c" hasOnlySubstanceUnits="false" boundaryCondition="false" constant="false" fbc:charge="-2147483648" fbc:chemicalFormula="CHO2">
        <annotation>
          <rdf:RDF xmlns:rdf="http://www.w3.org/1999/02/22-rdf-syntax-ns#" xmlns:dcterms="http://purl.org/dc/terms/" xmlns:vCard="http://www.w3.org/2001/vcard-rdf/3.0#" xmlns:vCard4="http://www.w3.org/2006/vcard/ns#" xmlns:bqbiol="http://biomodels.net/biology-qualifiers/" xmlns:bqmodel="http://biomodels.net/model-qualifiers/">
            <rdf:Description rdf:about="#meta_M_S_cpd00047_c">
              <bqbiol:is>
                <rdf:Bag>
                  <rdf:li rdf:resource="https://identifiers.org/chebi/CHEBI:15740"/>
                  <rdf:li rdf:resource="https://identifiers.org/chebi/CHEBI:30751"/>
                  <rdf:li rdf:resource="https://identifiers.org/chebi/14276"/>
                  <rdf:li rdf:resource="https://identifiers.org/chebi/15740"/>
                  <rdf:li rdf:resource="https://identifiers.org/chebi/24081"/>
                  <rdf:li rdf:resource="https://identifiers.org/chebi/24082"/>
                  <rdf:li rdf:resource="https://identifiers.org/chebi/30751"/>
                  <rdf:li rdf:resource="https://identifiers.org/chebi/42460"/>
                  <rdf:li rdf:resource="https://identifiers.org/chebi/5145"/>
                  <rdf:li rdf:resource="https://identifiers.org/bigg.metabolite/for"/>
                  <rdf:li rdf:resource="https://identifiers.org/biggM/M_for"/>
                  <rdf:li rdf:resource="https://identifiers.org/biggM/for"/>
                  <rdf:li rdf:resource="https://identifiers.org/envipath/32de3cf4-e3e6-4168-956e-32fa5ddb0ce1/compound/09c1ad08-016e-4477-8840-b97a031eae23"/>
                  <rdf:li rdf:resource="https://identifiers.org/envipath/4fd7f3e0-dd25-43ac-9453-dda3e52396e4/compound/bf16ab32-cb3c-4427-a65a-089ab754823e"/>
                  <rdf:li rdf:resource="https://identifiers.org/envipath/5882df9c-dae1-4d80-a40e-db4724271456/compound/34fe3cd9-9b0b-46b0-a1c5-8a66509f1919"/>
                  <rdf:li rdf:resource="https://identifiers.org/envipath/650babc9-9d68-4b73-9332-11972ca26f7b/compound/1d077cf2-3f9f-4163-aa49-0fca1b2b3ab3"/>
                  <rdf:li rdf:resource="https://identifiers.org/envipath/650babc9-9d68-4b73-9332-11972ca26f7b/compound/9a9d20ae-b6ec-40a9-93ca-1de20597b1ed"/>
                  <rdf:li rdf:resource="https://identifiers.org/envipathM/32de3cf4-e3e6-4168-956e-32fa5ddb0ce1/compound/09c1ad08-016e-4477-8840-b97a031eae23"/>
                  <rdf:li rdf:resource="https://identifiers.org/envipathM/4fd7f3e0-dd25-43ac-9453-dda3e52396e4/compound/bf16ab32-cb3c-4427-a65a-089ab754823e"/>
                  <rdf:li rdf:resource="https://identifiers.org/envipathM/5882df9c-dae1-4d80-a40e-db4724271456/compound/34fe3cd9-9b0b-46b0-a1c5-8a66509f1919"/>
                  <rdf:li rdf:resource="https://identifiers.org/envipathM/650babc9-9d68-4b73-9332-11972ca26f7b/compound/1d077cf2-3f9f-4163-aa49-0fca1b2b3ab3"/>
                  <rdf:li rdf:resource="https://identifiers.org/envipathM/650babc9-9d68-4b73-9332-11972ca26f7b/compound/9a9d20ae-b6ec-40a9-93ca-1de20597b1ed"/>
                  <rdf:li rdf:resource="https://identifiers.org/hmdb/HMDB0000142"/>
                  <rdf:li rdf:resource="https://identifiers.org/hmdb/HMDB00142"/>
                  <rdf:li rdf:resource="https://identifiers.org/kegg.compound/C00058"/>
                  <rdf:li rdf:resource="https://identifiers.org/keggC/C00058"/>
                  <rdf:li rdf:resource="https://identifiers.org/keggC/M_C00058"/>
                  <rdf:li rdf:resource="https://identifiers.org/metacyc.compound/CARBOXYL-GROUP"/>
                  <rdf:li rdf:resource="https://identifiers.org/metacyc.compound/CPD1G-1532"/>
                  <rdf:li rdf:resource="https://identifiers.org/metacyc.compound/CPD1G-1533"/>
                  <rdf:li rdf:resource="https://identifiers.org/metacyc.compound/CPD1G-1534"/>
                  <rdf:li rdf:resource="https://identifiers.org/metacyc.compound/CPD1G-1535"/>
                  <rdf:li rdf:resource="https://identifiers.org/metacyc.compound/FORMATE"/>
                  <rdf:li rdf:resource="https://identifiers.org/metacycM/CARBOXYL-GROUP"/>
                  <rdf:li rdf:resource="https://identifiers.org/metacycM/CPD1G-1532"/>
                  <rdf:li rdf:resource="https://identifiers.org/metacycM/CPD1G-1533"/>
                  <rdf:li rdf:resource="https://identifiers.org/metacycM/CPD1G-1534"/>
                  <rdf:li rdf:resource="https://identifiers.org/metacycM/CPD1G-1535"/>
                  <rdf:li rdf:resource="https://identifiers.org/metacycM/FORMATE"/>
                  <rdf:li rdf:resource="https://identifiers.org/reactome/R-ALL-29460"/>
                  <rdf:li rdf:resource="https://identifiers.org/reactome/R-ALL-389585"/>
                  <rdf:li rdf:resource="https://identifiers.org/reactome/R-ALL-444084"/>
                  <rdf:li rdf:resource="https://identifiers.org/reactomeM/R-ALL-29460"/>
                  <rdf:li rdf:resource="https://identifiers.org/reactomeM/R-ALL-389585"/>
                  <rdf:li rdf:resource="https://identifiers.org/reactomeM/R-ALL-444084"/>
                  <rdf:li rdf:resource="https://identifiers.org/sabiork.compound/1285"/>
                  <rdf:li rdf:resource="https://identifiers.org/sabiorkM/1285"/>
                  <rdf:li rdf:resource="https://identifiers.org/seed.compound/cpd00047"/>
                  <rdf:li rdf:resource="https://identifiers.org/seed.compound/cpd22511"/>
                  <rdf:li rdf:resource="https://identifiers.org/seedM/M_cpd00047"/>
                  <rdf:li rdf:resource="https://identifiers.org/seedM/M_cpd22511"/>
                  <rdf:li rdf:resource="https://identifiers.org/seedM/cpd00047"/>
                  <rdf:li rdf:resource="https://identifiers.org/seedM/cpd22511"/>
                  <rdf:li rdf:resource="https://identifiers.org/metanetx.chemical/MNXM39"/>
                </rdf:Bag>
              </bqbiol:is>
            </rdf:Description>
          </rdf:RDF>
        </annotation>
      </species>
      <species metaid="meta_M_S_cpd03519_c" sboTerm="SBO:0000247" id="M_S_cpd03519_c" name="2,5-Diaminopyrimidine nucleoside triphosphate" compartment="c" hasOnlySubstanceUnits="false" boundaryCondition="false" constant="false" fbc:charge="-2147483648" fbc:chemicalFormula="C9H15N5O14P3">
        <annotation>
          <rdf:RDF xmlns:rdf="http://www.w3.org/1999/02/22-rdf-syntax-ns#" xmlns:dcterms="http://purl.org/dc/terms/" xmlns:vCard="http://www.w3.org/2001/vcard-rdf/3.0#" xmlns:vCard4="http://www.w3.org/2006/vcard/ns#" xmlns:bqbiol="http://biomodels.net/biology-qualifiers/" xmlns:bqmodel="http://biomodels.net/model-qualifiers/">
            <rdf:Description rdf:about="#meta_M_S_cpd03519_c">
              <bqbiol:is>
                <rdf:Bag>
                  <rdf:li rdf:resource="https://identifiers.org/chebi/CHEBI:929"/>
                  <rdf:li rdf:resource="https://identifiers.org/chebi/929"/>
                  <rdf:li rdf:resource="https://identifiers.org/bigg.metabolite/HC01652"/>
                  <rdf:li rdf:resource="https://identifiers.org/biggM/HC01652"/>
                  <rdf:li rdf:resource="https://identifiers.org/biggM/M_HC01652"/>
                  <rdf:li rdf:resource="https://identifiers.org/hmdb/HMDB0006821"/>
                  <rdf:li rdf:resource="https://identifiers.org/hmdb/HMDB06821"/>
                  <rdf:li rdf:resource="https://identifiers.org/kegg.compound/C05923"/>
                  <rdf:li rdf:resource="https://identifiers.org/keggC/C05923"/>
                  <rdf:li rdf:resource="https://identifiers.org/keggC/M_C05923"/>
                  <rdf:li rdf:resource="https://identifiers.org/seed.compound/cpd03519"/>
                  <rdf:li rdf:resource="https://identifiers.org/seedM/M_cpd03519"/>
                  <rdf:li rdf:resource="https://identifiers.org/seedM/cpd03519"/>
                  <rdf:li rdf:resource="https://identifiers.org/metanetx.chemical/MNXM1102965"/>
                </rdf:Bag>
              </bqbiol:is>
            </rdf:Description>
          </rdf:RDF>
        </annotation>
      </species>
      <species metaid="meta_M_S_cpd00807_c" sboTerm="SBO:0000247" id="M_S_cpd00807_c" name="L-histidinol-phosphate" compartment="c" hasOnlySubstanceUnits="false" boundaryCondition="false" constant="false" fbc:charge="-2147483648" fbc:chemicalFormula="C6H12N3O4P">
        <annotation>
          <rdf:RDF xmlns:rdf="http://www.w3.org/1999/02/22-rdf-syntax-ns#" xmlns:dcterms="http://purl.org/dc/terms/" xmlns:vCard="http://www.w3.org/2001/vcard-rdf/3.0#" xmlns:vCard4="http://www.w3.org/2006/vcard/ns#" xmlns:bqbiol="http://biomodels.net/biology-qualifiers/" xmlns:bqmodel="http://biomodels.net/model-qualifiers/">
            <rdf:Description rdf:about="#meta_M_S_cpd00807_c">
              <bqbiol:is>
                <rdf:Bag>
                  <rdf:li rdf:resource="https://identifiers.org/chebi/CHEBI:16996"/>
                  <rdf:li rdf:resource="https://identifiers.org/chebi/CHEBI:57980"/>
                  <rdf:li rdf:resource="https://identifiers.org/chebi/13119"/>
                  <rdf:li rdf:resource="https://identifiers.org/chebi/16996"/>
                  <rdf:li rdf:resource="https://identifiers.org/chebi/21327"/>
                  <rdf:li rdf:resource="https://identifiers.org/chebi/43319"/>
                  <rdf:li rdf:resource="https://identifiers.org/chebi/57980"/>
                  <rdf:li rdf:resource="https://identifiers.org/chebi/6242"/>
                  <rdf:li rdf:resource="https://identifiers.org/bigg.metabolite/hisp"/>
                  <rdf:li rdf:resource="https://identifiers.org/biggM/M_hisp"/>
                  <rdf:li rdf:resource="https://identifiers.org/biggM/hisp"/>
                  <rdf:li rdf:resource="https://identifiers.org/kegg.compound/C01100"/>
                  <rdf:li rdf:resource="https://identifiers.org/keggC/C01100"/>
                  <rdf:li rdf:resource="https://identifiers.org/keggC/M_C01100"/>
                  <rdf:li rdf:resource="https://identifiers.org/metacyc.compound/L-HISTIDINOL-P"/>
                  <rdf:li rdf:resource="https://identifiers.org/metacycM/L-HISTIDINOL-P"/>
                  <rdf:li rdf:resource="https://identifiers.org/sabiork.compound/1699"/>
                  <rdf:li rdf:resource="https://identifiers.org/sabiorkM/1699"/>
                  <rdf:li rdf:resource="https://identifiers.org/seed.compound/cpd00807"/>
                  <rdf:li rdf:resource="https://identifiers.org/seedM/M_cpd00807"/>
                  <rdf:li rdf:resource="https://identifiers.org/seedM/cpd00807"/>
                  <rdf:li rdf:resource="https://identifiers.org/metanetx.chemical/MNXM1482"/>
                </rdf:Bag>
              </bqbiol:is>
            </rdf:Description>
          </rdf:RDF>
        </annotation>
      </species>
      <species metaid="meta_M_S_cpd00641_c" sboTerm="SBO:0000247" id="M_S_cpd00641_c" name="L-Histidinol" compartment="c" hasOnlySubstanceUnits="false" boundaryCondition="false" constant="false" fbc:charge="-2147483648" fbc:chemicalFormula="C6H12N3O">
        <annotation>
          <rdf:RDF xmlns:rdf="http://www.w3.org/1999/02/22-rdf-syntax-ns#" xmlns:dcterms="http://purl.org/dc/terms/" xmlns:vCard="http://www.w3.org/2001/vcard-rdf/3.0#" xmlns:vCard4="http://www.w3.org/2006/vcard/ns#" xmlns:bqbiol="http://biomodels.net/biology-qualifiers/" xmlns:bqmodel="http://biomodels.net/model-qualifiers/">
            <rdf:Description rdf:about="#meta_M_S_cpd00641_c">
              <bqbiol:is>
                <rdf:Bag>
                  <rdf:li rdf:resource="https://identifiers.org/chebi/CHEBI:16255"/>
                  <rdf:li rdf:resource="https://identifiers.org/chebi/CHEBI:57699"/>
                  <rdf:li rdf:resource="https://identifiers.org/chebi/13118"/>
                  <rdf:li rdf:resource="https://identifiers.org/chebi/16255"/>
                  <rdf:li rdf:resource="https://identifiers.org/chebi/21326"/>
                  <rdf:li rdf:resource="https://identifiers.org/chebi/57699"/>
                  <rdf:li rdf:resource="https://identifiers.org/chebi/6241"/>
                  <rdf:li rdf:resource="https://identifiers.org/bigg.metabolite/histd"/>
                  <rdf:li rdf:resource="https://identifiers.org/biggM/M_histd"/>
                  <rdf:li rdf:resource="https://identifiers.org/biggM/histd"/>
                  <rdf:li rdf:resource="https://identifiers.org/hmdb/HMDB0003431"/>
                  <rdf:li rdf:resource="https://identifiers.org/hmdb/HMDB03431"/>
                  <rdf:li rdf:resource="https://identifiers.org/kegg.compound/C00860"/>
                  <rdf:li rdf:resource="https://identifiers.org/keggC/C00860"/>
                  <rdf:li rdf:resource="https://identifiers.org/keggC/M_C00860"/>
                  <rdf:li rdf:resource="https://identifiers.org/metacyc.compound/HISTIDINOL"/>
                  <rdf:li rdf:resource="https://identifiers.org/metacycM/HISTIDINOL"/>
                  <rdf:li rdf:resource="https://identifiers.org/sabiork.compound/5283"/>
                  <rdf:li rdf:resource="https://identifiers.org/sabiorkM/5283"/>
                  <rdf:li rdf:resource="https://identifiers.org/seed.compound/cpd00641"/>
                  <rdf:li rdf:resource="https://identifiers.org/seedM/M_cpd00641"/>
                  <rdf:li rdf:resource="https://identifiers.org/seedM/cpd00641"/>
                  <rdf:li rdf:resource="https://identifiers.org/metanetx.chemical/MNXM1281"/>
                </rdf:Bag>
              </bqbiol:is>
            </rdf:Description>
          </rdf:RDF>
        </annotation>
      </species>
      <species metaid="meta_M_S_cpd11576_e" sboTerm="SBO:0000247" id="M_S_cpd11576_e" name="L-methionine R-oxide" compartment="c" hasOnlySubstanceUnits="false" boundaryCondition="false" constant="false" fbc:charge="-2147483648" fbc:chemicalFormula="C5H11NO3S">
        <annotation>
          <rdf:RDF xmlns:rdf="http://www.w3.org/1999/02/22-rdf-syntax-ns#" xmlns:dcterms="http://purl.org/dc/terms/" xmlns:vCard="http://www.w3.org/2001/vcard-rdf/3.0#" xmlns:vCard4="http://www.w3.org/2006/vcard/ns#" xmlns:bqbiol="http://biomodels.net/biology-qualifiers/" xmlns:bqmodel="http://biomodels.net/model-qualifiers/">
            <rdf:Description rdf:about="#meta_M_S_cpd11576_e">
              <bqbiol:is>
                <rdf:Bag>
                  <rdf:li rdf:resource="https://identifiers.org/bigg.metabolite/metox__R"/>
                  <rdf:li rdf:resource="https://identifiers.org/biggM/M_metox__R"/>
                  <rdf:li rdf:resource="https://identifiers.org/biggM/metox__R"/>
                  <rdf:li rdf:resource="https://identifiers.org/seed.compound/cpd11576"/>
                  <rdf:li rdf:resource="https://identifiers.org/seedM/M_cpd11576"/>
                  <rdf:li rdf:resource="https://identifiers.org/seedM/cpd11576"/>
                  <rdf:li rdf:resource="https://identifiers.org/metanetx.chemical/MNXM8825"/>
                </rdf:Bag>
              </bqbiol:is>
            </rdf:Description>
          </rdf:RDF>
        </annotation>
      </species>
      <species metaid="meta_M_S_cpd11576_c" sboTerm="SBO:0000247" id="M_S_cpd11576_c" name="L-methionine R-oxide" compartment="c" hasOnlySubstanceUnits="false" boundaryCondition="false" constant="false" fbc:charge="-2147483648" fbc:chemicalFormula="C5H11NO3S">
        <annotation>
          <rdf:RDF xmlns:rdf="http://www.w3.org/1999/02/22-rdf-syntax-ns#" xmlns:dcterms="http://purl.org/dc/terms/" xmlns:vCard="http://www.w3.org/2001/vcard-rdf/3.0#" xmlns:vCard4="http://www.w3.org/2006/vcard/ns#" xmlns:bqbiol="http://biomodels.net/biology-qualifiers/" xmlns:bqmodel="http://biomodels.net/model-qualifiers/">
            <rdf:Description rdf:about="#meta_M_S_cpd11576_c">
              <bqbiol:is>
                <rdf:Bag>
                  <rdf:li rdf:resource="https://identifiers.org/bigg.metabolite/metox__R"/>
                  <rdf:li rdf:resource="https://identifiers.org/biggM/M_metox__R"/>
                  <rdf:li rdf:resource="https://identifiers.org/biggM/metox__R"/>
                  <rdf:li rdf:resource="https://identifiers.org/seed.compound/cpd11576"/>
                  <rdf:li rdf:resource="https://identifiers.org/seedM/M_cpd11576"/>
                  <rdf:li rdf:resource="https://identifiers.org/seedM/cpd11576"/>
                  <rdf:li rdf:resource="https://identifiers.org/metanetx.chemical/MNXM8825"/>
                </rdf:Bag>
              </bqbiol:is>
            </rdf:Description>
          </rdf:RDF>
        </annotation>
      </species>
      <species metaid="meta_M_S_cpd00026_c" sboTerm="SBO:0000247" id="M_S_cpd00026_c" name="UDP-glucose" compartment="c" hasOnlySubstanceUnits="false" boundaryCondition="false" constant="false" fbc:charge="-2147483648" fbc:chemicalFormula="C15H22N2O17P2">
        <annotation>
          <rdf:RDF xmlns:rdf="http://www.w3.org/1999/02/22-rdf-syntax-ns#" xmlns:dcterms="http://purl.org/dc/terms/" xmlns:vCard="http://www.w3.org/2001/vcard-rdf/3.0#" xmlns:vCard4="http://www.w3.org/2006/vcard/ns#" xmlns:bqbiol="http://biomodels.net/biology-qualifiers/" xmlns:bqmodel="http://biomodels.net/model-qualifiers/">
            <rdf:Description rdf:about="#meta_M_S_cpd00026_c">
              <bqbiol:is>
                <rdf:Bag>
                  <rdf:li rdf:resource="https://identifiers.org/chebi/CHEBI:18066"/>
                  <rdf:li rdf:resource="https://identifiers.org/chebi/CHEBI:46229"/>
                  <rdf:li rdf:resource="https://identifiers.org/chebi/CHEBI:58367"/>
                  <rdf:li rdf:resource="https://identifiers.org/chebi/CHEBI:58885"/>
                  <rdf:li rdf:resource="https://identifiers.org/chebi/13498"/>
                  <rdf:li rdf:resource="https://identifiers.org/chebi/13505"/>
                  <rdf:li rdf:resource="https://identifiers.org/chebi/18066"/>
                  <rdf:li rdf:resource="https://identifiers.org/chebi/22103"/>
                  <rdf:li rdf:resource="https://identifiers.org/chebi/27234"/>
                  <rdf:li rdf:resource="https://identifiers.org/chebi/42885"/>
                  <rdf:li rdf:resource="https://identifiers.org/chebi/46228"/>
                  <rdf:li rdf:resource="https://identifiers.org/chebi/46229"/>
                  <rdf:li rdf:resource="https://identifiers.org/chebi/52249"/>
                  <rdf:li rdf:resource="https://identifiers.org/chebi/58367"/>
                  <rdf:li rdf:resource="https://identifiers.org/chebi/58885"/>
                  <rdf:li rdf:resource="https://identifiers.org/chebi/9845"/>
                  <rdf:li rdf:resource="https://identifiers.org/chebi/9895"/>
                  <rdf:li rdf:resource="https://identifiers.org/bigg.metabolite/udpg"/>
                  <rdf:li rdf:resource="https://identifiers.org/biggM/M_udpg"/>
                  <rdf:li rdf:resource="https://identifiers.org/biggM/udpg"/>
                  <rdf:li rdf:resource="https://identifiers.org/kegg.compound/C00029"/>
                  <rdf:li rdf:resource="https://identifiers.org/keggC/C00029"/>
                  <rdf:li rdf:resource="https://identifiers.org/keggC/M_C00029"/>
                  <rdf:li rdf:resource="https://identifiers.org/metacyc.compound/CPD-12575"/>
                  <rdf:li rdf:resource="https://identifiers.org/metacycM/CPD-12575"/>
                  <rdf:li rdf:resource="https://identifiers.org/reactome/R-ALL-173594"/>
                  <rdf:li rdf:resource="https://identifiers.org/reactome/R-ALL-29410"/>
                  <rdf:li rdf:resource="https://identifiers.org/reactome/R-ALL-417855"/>
                  <rdf:li rdf:resource="https://identifiers.org/reactome/R-ALL-744227"/>
                  <rdf:li rdf:resource="https://identifiers.org/reactomeM/R-ALL-173594"/>
                  <rdf:li rdf:resource="https://identifiers.org/reactomeM/R-ALL-29410"/>
                  <rdf:li rdf:resource="https://identifiers.org/reactomeM/R-ALL-417855"/>
                  <rdf:li rdf:resource="https://identifiers.org/reactomeM/R-ALL-744227"/>
                  <rdf:li rdf:resource="https://identifiers.org/sabiork.compound/1277"/>
                  <rdf:li rdf:resource="https://identifiers.org/sabiork.compound/3918"/>
                  <rdf:li rdf:resource="https://identifiers.org/sabiorkM/1277"/>
                  <rdf:li rdf:resource="https://identifiers.org/sabiorkM/3918"/>
                  <rdf:li rdf:resource="https://identifiers.org/seed.compound/cpd00026"/>
                  <rdf:li rdf:resource="https://identifiers.org/seed.compound/cpd28293"/>
                  <rdf:li rdf:resource="https://identifiers.org/seedM/M_cpd00026"/>
                  <rdf:li rdf:resource="https://identifiers.org/seedM/M_cpd28293"/>
                  <rdf:li rdf:resource="https://identifiers.org/seedM/cpd00026"/>
                  <rdf:li rdf:resource="https://identifiers.org/seedM/cpd28293"/>
                  <rdf:li rdf:resource="https://identifiers.org/metanetx.chemical/MNXM1104702"/>
                </rdf:Bag>
              </bqbiol:is>
            </rdf:Description>
          </rdf:RDF>
        </annotation>
      </species>
      <species metaid="meta_M_S_cpd15752_c" sboTerm="SBO:0000247" id="M_S_cpd15752_c" name="Isopentadecanoyllipoteichoic acid (n-24), linked, unsubstituted" compartment="c" hasOnlySubstanceUnits="false" boundaryCondition="false" constant="false" fbc:charge="-2147483648" fbc:chemicalFormula="C117H228O135P24">
        <annotation>
          <rdf:RDF xmlns:rdf="http://www.w3.org/1999/02/22-rdf-syntax-ns#" xmlns:dcterms="http://purl.org/dc/terms/" xmlns:vCard="http://www.w3.org/2001/vcard-rdf/3.0#" xmlns:vCard4="http://www.w3.org/2006/vcard/ns#" xmlns:bqbiol="http://biomodels.net/biology-qualifiers/" xmlns:bqmodel="http://biomodels.net/model-qualifiers/">
            <rdf:Description rdf:about="#meta_M_S_cpd15752_c">
              <bqbiol:is>
                <rdf:Bag>
                  <rdf:li rdf:resource="https://identifiers.org/seed.compound/cpd15752"/>
                  <rdf:li rdf:resource="https://identifiers.org/seedM/M_cpd15752"/>
                  <rdf:li rdf:resource="https://identifiers.org/seedM/cpd15752"/>
                  <rdf:li rdf:resource="https://identifiers.org/metanetx.chemical/MNXM5794"/>
                </rdf:Bag>
              </bqbiol:is>
            </rdf:Description>
          </rdf:RDF>
        </annotation>
      </species>
      <species metaid="meta_M_S_cpd00014_c" sboTerm="SBO:0000247" id="M_S_cpd00014_c" name="UDP" compartment="c" hasOnlySubstanceUnits="false" boundaryCondition="false" constant="false" fbc:charge="-2147483648" fbc:chemicalFormula="C9H12N2O12P2">
        <annotation>
          <rdf:RDF xmlns:rdf="http://www.w3.org/1999/02/22-rdf-syntax-ns#" xmlns:dcterms="http://purl.org/dc/terms/" xmlns:vCard="http://www.w3.org/2001/vcard-rdf/3.0#" xmlns:vCard4="http://www.w3.org/2006/vcard/ns#" xmlns:bqbiol="http://biomodels.net/biology-qualifiers/" xmlns:bqmodel="http://biomodels.net/model-qualifiers/">
            <rdf:Description rdf:about="#meta_M_S_cpd00014_c">
              <bqbiol:is>
                <rdf:Bag>
                  <rdf:li rdf:resource="https://identifiers.org/chebi/CHEBI:17659"/>
                  <rdf:li rdf:resource="https://identifiers.org/chebi/CHEBI:58223"/>
                  <rdf:li rdf:resource="https://identifiers.org/chebi/13445"/>
                  <rdf:li rdf:resource="https://identifiers.org/chebi/17659"/>
                  <rdf:li rdf:resource="https://identifiers.org/chebi/27230"/>
                  <rdf:li rdf:resource="https://identifiers.org/chebi/46402"/>
                  <rdf:li rdf:resource="https://identifiers.org/chebi/58223"/>
                  <rdf:li rdf:resource="https://identifiers.org/chebi/9802"/>
                  <rdf:li rdf:resource="https://identifiers.org/bigg.metabolite/udp"/>
                  <rdf:li rdf:resource="https://identifiers.org/biggM/M_udp"/>
                  <rdf:li rdf:resource="https://identifiers.org/biggM/udp"/>
                  <rdf:li rdf:resource="https://identifiers.org/hmdb/HMDB0000295"/>
                  <rdf:li rdf:resource="https://identifiers.org/hmdb/HMDB00295"/>
                  <rdf:li rdf:resource="https://identifiers.org/kegg.compound/C00015"/>
                  <rdf:li rdf:resource="https://identifiers.org/keggC/C00015"/>
                  <rdf:li rdf:resource="https://identifiers.org/keggC/M_C00015"/>
                  <rdf:li rdf:resource="https://identifiers.org/metacyc.compound/UDP"/>
                  <rdf:li rdf:resource="https://identifiers.org/metacyc.compound/UDP-GROUP"/>
                  <rdf:li rdf:resource="https://identifiers.org/metacycM/UDP"/>
                  <rdf:li rdf:resource="https://identifiers.org/metacycM/UDP-GROUP"/>
                  <rdf:li rdf:resource="https://identifiers.org/reactome/R-ALL-110096"/>
                  <rdf:li rdf:resource="https://identifiers.org/reactome/R-ALL-110732"/>
                  <rdf:li rdf:resource="https://identifiers.org/reactome/R-ALL-158602"/>
                  <rdf:li rdf:resource="https://identifiers.org/reactome/R-ALL-205687"/>
                  <rdf:li rdf:resource="https://identifiers.org/reactome/R-ALL-417888"/>
                  <rdf:li rdf:resource="https://identifiers.org/reactomeM/R-ALL-110096"/>
                  <rdf:li rdf:resource="https://identifiers.org/reactomeM/R-ALL-110732"/>
                  <rdf:li rdf:resource="https://identifiers.org/reactomeM/R-ALL-158602"/>
                  <rdf:li rdf:resource="https://identifiers.org/reactomeM/R-ALL-205687"/>
                  <rdf:li rdf:resource="https://identifiers.org/reactomeM/R-ALL-417888"/>
                  <rdf:li rdf:resource="https://identifiers.org/sabiork.compound/1269"/>
                  <rdf:li rdf:resource="https://identifiers.org/sabiorkM/1269"/>
                  <rdf:li rdf:resource="https://identifiers.org/seed.compound/cpd00014"/>
                  <rdf:li rdf:resource="https://identifiers.org/seedM/M_cpd00014"/>
                  <rdf:li rdf:resource="https://identifiers.org/seedM/cpd00014"/>
                  <rdf:li rdf:resource="https://identifiers.org/metanetx.chemical/MNXM1102128"/>
                </rdf:Bag>
              </bqbiol:is>
            </rdf:Description>
          </rdf:RDF>
        </annotation>
      </species>
      <species metaid="meta_M_S_cpd15761_c" sboTerm="SBO:0000247" id="M_S_cpd15761_c" name="Isopentadecanoyllipoteichoic acid (n-24), linked, glucose substituted" compartment="c" hasOnlySubstanceUnits="false" boundaryCondition="false" constant="false" fbc:charge="-2147483648" fbc:chemicalFormula="C261H468O255P24">
        <annotation>
          <rdf:RDF xmlns:rdf="http://www.w3.org/1999/02/22-rdf-syntax-ns#" xmlns:dcterms="http://purl.org/dc/terms/" xmlns:vCard="http://www.w3.org/2001/vcard-rdf/3.0#" xmlns:vCard4="http://www.w3.org/2006/vcard/ns#" xmlns:bqbiol="http://biomodels.net/biology-qualifiers/" xmlns:bqmodel="http://biomodels.net/model-qualifiers/">
            <rdf:Description rdf:about="#meta_M_S_cpd15761_c">
              <bqbiol:is>
                <rdf:Bag>
                  <rdf:li rdf:resource="https://identifiers.org/seed.compound/cpd15761"/>
                  <rdf:li rdf:resource="https://identifiers.org/seedM/M_cpd15761"/>
                  <rdf:li rdf:resource="https://identifiers.org/seedM/cpd15761"/>
                  <rdf:li rdf:resource="https://identifiers.org/metanetx.chemical/MNXM8771"/>
                </rdf:Bag>
              </bqbiol:is>
            </rdf:Description>
          </rdf:RDF>
        </annotation>
      </species>
      <species metaid="meta_M_S_cpd00006_c" sboTerm="SBO:0000247" id="M_S_cpd00006_c" name="NADP" compartment="c" hasOnlySubstanceUnits="false" boundaryCondition="false" constant="false" fbc:charge="-2147483648" fbc:chemicalFormula="C21H26N7O17P3">
        <annotation>
          <rdf:RDF xmlns:rdf="http://www.w3.org/1999/02/22-rdf-syntax-ns#" xmlns:dcterms="http://purl.org/dc/terms/" xmlns:vCard="http://www.w3.org/2001/vcard-rdf/3.0#" xmlns:vCard4="http://www.w3.org/2006/vcard/ns#" xmlns:bqbiol="http://biomodels.net/biology-qualifiers/" xmlns:bqmodel="http://biomodels.net/model-qualifiers/">
            <rdf:Description rdf:about="#meta_M_S_cpd00006_c">
              <bqbiol:is>
                <rdf:Bag>
                  <rdf:li rdf:resource="https://identifiers.org/chebi/CHEBI:18009"/>
                  <rdf:li rdf:resource="https://identifiers.org/chebi/CHEBI:25523"/>
                  <rdf:li rdf:resource="https://identifiers.org/chebi/CHEBI:44409"/>
                  <rdf:li rdf:resource="https://identifiers.org/chebi/CHEBI:58349"/>
                  <rdf:li rdf:resource="https://identifiers.org/chebi/13397"/>
                  <rdf:li rdf:resource="https://identifiers.org/chebi/13398"/>
                  <rdf:li rdf:resource="https://identifiers.org/chebi/18009"/>
                  <rdf:li rdf:resource="https://identifiers.org/chebi/21903"/>
                  <rdf:li rdf:resource="https://identifiers.org/chebi/25523"/>
                  <rdf:li rdf:resource="https://identifiers.org/chebi/44405"/>
                  <rdf:li rdf:resource="https://identifiers.org/chebi/44409"/>
                  <rdf:li rdf:resource="https://identifiers.org/chebi/58349"/>
                  <rdf:li rdf:resource="https://identifiers.org/chebi/7424"/>
                  <rdf:li rdf:resource="https://identifiers.org/bigg.metabolite/nadp"/>
                  <rdf:li rdf:resource="https://identifiers.org/biggM/M_nadp"/>
                  <rdf:li rdf:resource="https://identifiers.org/biggM/nadp"/>
                  <rdf:li rdf:resource="https://identifiers.org/hmdb/HMDB0000217"/>
                  <rdf:li rdf:resource="https://identifiers.org/hmdb/HMDB00217"/>
                  <rdf:li rdf:resource="https://identifiers.org/kegg.compound/C00006"/>
                  <rdf:li rdf:resource="https://identifiers.org/keggC/C00006"/>
                  <rdf:li rdf:resource="https://identifiers.org/keggC/M_C00006"/>
                  <rdf:li rdf:resource="https://identifiers.org/metacyc.compound/NADP"/>
                  <rdf:li rdf:resource="https://identifiers.org/metacycM/NADP"/>
                  <rdf:li rdf:resource="https://identifiers.org/reactome/R-ALL-113563"/>
                  <rdf:li rdf:resource="https://identifiers.org/reactome/R-ALL-113564"/>
                  <rdf:li rdf:resource="https://identifiers.org/reactome/R-ALL-194668"/>
                  <rdf:li rdf:resource="https://identifiers.org/reactome/R-ALL-2000348"/>
                  <rdf:li rdf:resource="https://identifiers.org/reactome/R-ALL-29366"/>
                  <rdf:li rdf:resource="https://identifiers.org/reactome/R-ALL-351628"/>
                  <rdf:li rdf:resource="https://identifiers.org/reactome/R-ALL-389556"/>
                  <rdf:li rdf:resource="https://identifiers.org/reactome/R-ALL-5623650"/>
                  <rdf:li rdf:resource="https://identifiers.org/reactomeM/R-ALL-113563"/>
                  <rdf:li rdf:resource="https://identifiers.org/reactomeM/R-ALL-113564"/>
                  <rdf:li rdf:resource="https://identifiers.org/reactomeM/R-ALL-194668"/>
                  <rdf:li rdf:resource="https://identifiers.org/reactomeM/R-ALL-2000348"/>
                  <rdf:li rdf:resource="https://identifiers.org/reactomeM/R-ALL-29366"/>
                  <rdf:li rdf:resource="https://identifiers.org/reactomeM/R-ALL-351628"/>
                  <rdf:li rdf:resource="https://identifiers.org/reactomeM/R-ALL-389556"/>
                  <rdf:li rdf:resource="https://identifiers.org/reactomeM/R-ALL-5623650"/>
                  <rdf:li rdf:resource="https://identifiers.org/sabiork.compound/1263"/>
                  <rdf:li rdf:resource="https://identifiers.org/sabiorkM/1263"/>
                  <rdf:li rdf:resource="https://identifiers.org/seed.compound/cpd00006"/>
                  <rdf:li rdf:resource="https://identifiers.org/seedM/M_cpd00006"/>
                  <rdf:li rdf:resource="https://identifiers.org/seedM/cpd00006"/>
                  <rdf:li rdf:resource="https://identifiers.org/metanetx.chemical/MNXM5"/>
                </rdf:Bag>
              </bqbiol:is>
            </rdf:Description>
          </rdf:RDF>
        </annotation>
      </species>
      <species metaid="meta_M_S_cpd00227_c" sboTerm="SBO:0000247" id="M_S_cpd00227_c" name="L-Homoserine" compartment="c" hasOnlySubstanceUnits="false" boundaryCondition="false" constant="false" fbc:charge="-2147483648" fbc:chemicalFormula="C4H9NO3">
        <annotation>
          <rdf:RDF xmlns:rdf="http://www.w3.org/1999/02/22-rdf-syntax-ns#" xmlns:dcterms="http://purl.org/dc/terms/" xmlns:vCard="http://www.w3.org/2001/vcard-rdf/3.0#" xmlns:vCard4="http://www.w3.org/2006/vcard/ns#" xmlns:bqbiol="http://biomodels.net/biology-qualifiers/" xmlns:bqmodel="http://biomodels.net/model-qualifiers/">
            <rdf:Description rdf:about="#meta_M_S_cpd00227_c">
              <bqbiol:is>
                <rdf:Bag>
                  <rdf:li rdf:resource="https://identifiers.org/chebi/CHEBI:15699"/>
                  <rdf:li rdf:resource="https://identifiers.org/chebi/CHEBI:57476"/>
                  <rdf:li rdf:resource="https://identifiers.org/chebi/13123"/>
                  <rdf:li rdf:resource="https://identifiers.org/chebi/15699"/>
                  <rdf:li rdf:resource="https://identifiers.org/chebi/21330"/>
                  <rdf:li rdf:resource="https://identifiers.org/chebi/43131"/>
                  <rdf:li rdf:resource="https://identifiers.org/chebi/57476"/>
                  <rdf:li rdf:resource="https://identifiers.org/chebi/6246"/>
                  <rdf:li rdf:resource="https://identifiers.org/bigg.metabolite/hom__L"/>
                  <rdf:li rdf:resource="https://identifiers.org/biggM/M_hom__L"/>
                  <rdf:li rdf:resource="https://identifiers.org/biggM/hom__L"/>
                  <rdf:li rdf:resource="https://identifiers.org/hmdb/HMDB0000719"/>
                  <rdf:li rdf:resource="https://identifiers.org/hmdb/HMDB00719"/>
                  <rdf:li rdf:resource="https://identifiers.org/kegg.compound/C00263"/>
                  <rdf:li rdf:resource="https://identifiers.org/keggC/C00263"/>
                  <rdf:li rdf:resource="https://identifiers.org/keggC/M_C00263"/>
                  <rdf:li rdf:resource="https://identifiers.org/metacyc.compound/HOMO-SER"/>
                  <rdf:li rdf:resource="https://identifiers.org/metacycM/HOMO-SER"/>
                  <rdf:li rdf:resource="https://identifiers.org/sabiork.compound/2001"/>
                  <rdf:li rdf:resource="https://identifiers.org/sabiorkM/2001"/>
                  <rdf:li rdf:resource="https://identifiers.org/seed.compound/cpd00227"/>
                  <rdf:li rdf:resource="https://identifiers.org/seedM/M_cpd00227"/>
                  <rdf:li rdf:resource="https://identifiers.org/seedM/cpd00227"/>
                  <rdf:li rdf:resource="https://identifiers.org/metanetx.chemical/MNXM353"/>
                </rdf:Bag>
              </bqbiol:is>
            </rdf:Description>
          </rdf:RDF>
        </annotation>
      </species>
      <species metaid="meta_M_S_cpd00005_c" sboTerm="SBO:0000247" id="M_S_cpd00005_c" name="NADPH" compartment="c" hasOnlySubstanceUnits="false" boundaryCondition="false" constant="false" fbc:charge="-2147483648" fbc:chemicalFormula="C21H27N7O17P3">
        <annotation>
          <rdf:RDF xmlns:rdf="http://www.w3.org/1999/02/22-rdf-syntax-ns#" xmlns:dcterms="http://purl.org/dc/terms/" xmlns:vCard="http://www.w3.org/2001/vcard-rdf/3.0#" xmlns:vCard4="http://www.w3.org/2006/vcard/ns#" xmlns:bqbiol="http://biomodels.net/biology-qualifiers/" xmlns:bqmodel="http://biomodels.net/model-qualifiers/">
            <rdf:Description rdf:about="#meta_M_S_cpd00005_c">
              <bqbiol:is>
                <rdf:Bag>
                  <rdf:li rdf:resource="https://identifiers.org/chebi/CHEBI:16474"/>
                  <rdf:li rdf:resource="https://identifiers.org/chebi/CHEBI:57783"/>
                  <rdf:li rdf:resource="https://identifiers.org/chebi/13399"/>
                  <rdf:li rdf:resource="https://identifiers.org/chebi/13400"/>
                  <rdf:li rdf:resource="https://identifiers.org/chebi/16474"/>
                  <rdf:li rdf:resource="https://identifiers.org/chebi/21904"/>
                  <rdf:li rdf:resource="https://identifiers.org/chebi/44286"/>
                  <rdf:li rdf:resource="https://identifiers.org/chebi/57783"/>
                  <rdf:li rdf:resource="https://identifiers.org/chebi/7425"/>
                  <rdf:li rdf:resource="https://identifiers.org/bigg.metabolite/nadph"/>
                  <rdf:li rdf:resource="https://identifiers.org/biggM/M_nadph"/>
                  <rdf:li rdf:resource="https://identifiers.org/biggM/nadph"/>
                  <rdf:li rdf:resource="https://identifiers.org/hmdb/HMDB0000221"/>
                  <rdf:li rdf:resource="https://identifiers.org/hmdb/HMDB0000799"/>
                  <rdf:li rdf:resource="https://identifiers.org/hmdb/HMDB0006341"/>
                  <rdf:li rdf:resource="https://identifiers.org/hmdb/HMDB00221"/>
                  <rdf:li rdf:resource="https://identifiers.org/hmdb/HMDB00799"/>
                  <rdf:li rdf:resource="https://identifiers.org/hmdb/HMDB06341"/>
                  <rdf:li rdf:resource="https://identifiers.org/kegg.compound/C00005"/>
                  <rdf:li rdf:resource="https://identifiers.org/keggC/C00005"/>
                  <rdf:li rdf:resource="https://identifiers.org/keggC/M_C00005"/>
                  <rdf:li rdf:resource="https://identifiers.org/metacyc.compound/NADPH"/>
                  <rdf:li rdf:resource="https://identifiers.org/metacycM/NADPH"/>
                  <rdf:li rdf:resource="https://identifiers.org/reactome/R-ALL-113600"/>
                  <rdf:li rdf:resource="https://identifiers.org/reactome/R-ALL-113601"/>
                  <rdf:li rdf:resource="https://identifiers.org/reactome/R-ALL-113602"/>
                  <rdf:li rdf:resource="https://identifiers.org/reactome/R-ALL-194725"/>
                  <rdf:li rdf:resource="https://identifiers.org/reactome/R-ALL-2000347"/>
                  <rdf:li rdf:resource="https://identifiers.org/reactome/R-ALL-29364"/>
                  <rdf:li rdf:resource="https://identifiers.org/reactome/R-ALL-351627"/>
                  <rdf:li rdf:resource="https://identifiers.org/reactome/R-ALL-5623644"/>
                  <rdf:li rdf:resource="https://identifiers.org/reactomeM/R-ALL-113600"/>
                  <rdf:li rdf:resource="https://identifiers.org/reactomeM/R-ALL-113601"/>
                  <rdf:li rdf:resource="https://identifiers.org/reactomeM/R-ALL-113602"/>
                  <rdf:li rdf:resource="https://identifiers.org/reactomeM/R-ALL-194725"/>
                  <rdf:li rdf:resource="https://identifiers.org/reactomeM/R-ALL-2000347"/>
                  <rdf:li rdf:resource="https://identifiers.org/reactomeM/R-ALL-29364"/>
                  <rdf:li rdf:resource="https://identifiers.org/reactomeM/R-ALL-351627"/>
                  <rdf:li rdf:resource="https://identifiers.org/reactomeM/R-ALL-5623644"/>
                  <rdf:li rdf:resource="https://identifiers.org/sabiork.compound/1262"/>
                  <rdf:li rdf:resource="https://identifiers.org/sabiorkM/1262"/>
                  <rdf:li rdf:resource="https://identifiers.org/seed.compound/cpd00005"/>
                  <rdf:li rdf:resource="https://identifiers.org/seedM/M_cpd00005"/>
                  <rdf:li rdf:resource="https://identifiers.org/seedM/cpd00005"/>
                  <rdf:li rdf:resource="https://identifiers.org/metanetx.chemical/MNXM738702"/>
                </rdf:Bag>
              </bqbiol:is>
            </rdf:Description>
          </rdf:RDF>
        </annotation>
      </species>
      <species metaid="meta_M_S_cpd00346_c" sboTerm="SBO:0000247" id="M_S_cpd00346_c" name="L-Aspartate4-semialdehyde" compartment="c" hasOnlySubstanceUnits="false" boundaryCondition="false" constant="false" fbc:charge="-2147483648" fbc:chemicalFormula="C4H7NO3">
        <annotation>
          <rdf:RDF xmlns:rdf="http://www.w3.org/1999/02/22-rdf-syntax-ns#" xmlns:dcterms="http://purl.org/dc/terms/" xmlns:vCard="http://www.w3.org/2001/vcard-rdf/3.0#" xmlns:vCard4="http://www.w3.org/2006/vcard/ns#" xmlns:bqbiol="http://biomodels.net/biology-qualifiers/" xmlns:bqmodel="http://biomodels.net/model-qualifiers/">
            <rdf:Description rdf:about="#meta_M_S_cpd00346_c">
              <bqbiol:is>
                <rdf:Bag>
                  <rdf:li rdf:resource="https://identifiers.org/chebi/CHEBI:13086"/>
                  <rdf:li rdf:resource="https://identifiers.org/chebi/CHEBI:18051"/>
                  <rdf:li rdf:resource="https://identifiers.org/chebi/CHEBI:537519"/>
                  <rdf:li rdf:resource="https://identifiers.org/chebi/13086"/>
                  <rdf:li rdf:resource="https://identifiers.org/chebi/13087"/>
                  <rdf:li rdf:resource="https://identifiers.org/chebi/18051"/>
                  <rdf:li rdf:resource="https://identifiers.org/chebi/21245"/>
                  <rdf:li rdf:resource="https://identifiers.org/chebi/40847"/>
                  <rdf:li rdf:resource="https://identifiers.org/chebi/537519"/>
                  <rdf:li rdf:resource="https://identifiers.org/chebi/6194"/>
                  <rdf:li rdf:resource="https://identifiers.org/bigg.metabolite/aspsa"/>
                  <rdf:li rdf:resource="https://identifiers.org/biggM/M_aspsa"/>
                  <rdf:li rdf:resource="https://identifiers.org/biggM/aspsa"/>
                  <rdf:li rdf:resource="https://identifiers.org/hmdb/HMDB0012249"/>
                  <rdf:li rdf:resource="https://identifiers.org/hmdb/HMDB12249"/>
                  <rdf:li rdf:resource="https://identifiers.org/kegg.compound/C00441"/>
                  <rdf:li rdf:resource="https://identifiers.org/keggC/C00441"/>
                  <rdf:li rdf:resource="https://identifiers.org/keggC/M_C00441"/>
                  <rdf:li rdf:resource="https://identifiers.org/metacyc.compound/L-ASPARTATE-SEMIALDEHYDE"/>
                  <rdf:li rdf:resource="https://identifiers.org/metacycM/L-ASPARTATE-SEMIALDEHYDE"/>
                  <rdf:li rdf:resource="https://identifiers.org/sabiork.compound/2052"/>
                  <rdf:li rdf:resource="https://identifiers.org/sabiorkM/2052"/>
                  <rdf:li rdf:resource="https://identifiers.org/seed.compound/cpd00346"/>
                  <rdf:li rdf:resource="https://identifiers.org/seedM/M_cpd00346"/>
                  <rdf:li rdf:resource="https://identifiers.org/seedM/cpd00346"/>
                  <rdf:li rdf:resource="https://identifiers.org/metanetx.chemical/MNXM361"/>
                </rdf:Bag>
              </bqbiol:is>
            </rdf:Description>
          </rdf:RDF>
        </annotation>
      </species>
      <species metaid="meta_M_S_cpd11558_c" sboTerm="SBO:0000247" id="M_S_cpd11558_c" name="10-methyl-3-oxo-undecanoyl-ACP" compartment="c" hasOnlySubstanceUnits="false" boundaryCondition="false" constant="false" fbc:charge="-2147483648" fbc:chemicalFormula="C23H41N2O9PRS">
        <annotation>
          <rdf:RDF xmlns:rdf="http://www.w3.org/1999/02/22-rdf-syntax-ns#" xmlns:dcterms="http://purl.org/dc/terms/" xmlns:vCard="http://www.w3.org/2001/vcard-rdf/3.0#" xmlns:vCard4="http://www.w3.org/2006/vcard/ns#" xmlns:bqbiol="http://biomodels.net/biology-qualifiers/" xmlns:bqmodel="http://biomodels.net/model-qualifiers/">
            <rdf:Description rdf:about="#meta_M_S_cpd11558_c">
              <bqbiol:is>
                <rdf:Bag>
                  <rdf:li rdf:resource="https://identifiers.org/seed.compound/cpd11558"/>
                  <rdf:li rdf:resource="https://identifiers.org/seedM/M_cpd11558"/>
                  <rdf:li rdf:resource="https://identifiers.org/seedM/cpd11558"/>
                  <rdf:li rdf:resource="https://identifiers.org/metanetx.chemical/MNXM9656"/>
                </rdf:Bag>
              </bqbiol:is>
            </rdf:Description>
          </rdf:RDF>
        </annotation>
      </species>
      <species metaid="meta_M_S_cpd11559_c" sboTerm="SBO:0000247" id="M_S_cpd11559_c" name="10-methyl-3-hydroxy-undecanoyl-ACP" compartment="c" hasOnlySubstanceUnits="false" boundaryCondition="false" constant="false" fbc:charge="-2147483648" fbc:chemicalFormula="C23H43N2O9PRS">
        <annotation>
          <rdf:RDF xmlns:rdf="http://www.w3.org/1999/02/22-rdf-syntax-ns#" xmlns:dcterms="http://purl.org/dc/terms/" xmlns:vCard="http://www.w3.org/2001/vcard-rdf/3.0#" xmlns:vCard4="http://www.w3.org/2006/vcard/ns#" xmlns:bqbiol="http://biomodels.net/biology-qualifiers/" xmlns:bqmodel="http://biomodels.net/model-qualifiers/">
            <rdf:Description rdf:about="#meta_M_S_cpd11559_c">
              <bqbiol:is>
                <rdf:Bag>
                  <rdf:li rdf:resource="https://identifiers.org/seed.compound/cpd11559"/>
                  <rdf:li rdf:resource="https://identifiers.org/seedM/M_cpd11559"/>
                  <rdf:li rdf:resource="https://identifiers.org/seedM/cpd11559"/>
                  <rdf:li rdf:resource="https://identifiers.org/metanetx.chemical/MNXM9654"/>
                </rdf:Bag>
              </bqbiol:is>
            </rdf:Description>
          </rdf:RDF>
        </annotation>
      </species>
      <species metaid="meta_M_S_cpd02656_c" sboTerm="SBO:0000247" id="M_S_cpd02656_c" name="6-7-Dimethyl-8-1-D-ribityllumazine" compartment="c" hasOnlySubstanceUnits="false" boundaryCondition="false" constant="false" fbc:charge="-2147483648" fbc:chemicalFormula="C13H18N4O6">
        <annotation>
          <rdf:RDF xmlns:rdf="http://www.w3.org/1999/02/22-rdf-syntax-ns#" xmlns:dcterms="http://purl.org/dc/terms/" xmlns:vCard="http://www.w3.org/2001/vcard-rdf/3.0#" xmlns:vCard4="http://www.w3.org/2006/vcard/ns#" xmlns:bqbiol="http://biomodels.net/biology-qualifiers/" xmlns:bqmodel="http://biomodels.net/model-qualifiers/">
            <rdf:Description rdf:about="#meta_M_S_cpd02656_c">
              <bqbiol:is>
                <rdf:Bag>
                  <rdf:li rdf:resource="https://identifiers.org/chebi/CHEBI:17601"/>
                  <rdf:li rdf:resource="https://identifiers.org/chebi/CHEBI:58201"/>
                  <rdf:li rdf:resource="https://identifiers.org/chebi/12185"/>
                  <rdf:li rdf:resource="https://identifiers.org/chebi/17601"/>
                  <rdf:li rdf:resource="https://identifiers.org/chebi/20682"/>
                  <rdf:li rdf:resource="https://identifiers.org/chebi/2154"/>
                  <rdf:li rdf:resource="https://identifiers.org/chebi/58201"/>
                  <rdf:li rdf:resource="https://identifiers.org/kegg.compound/C04332"/>
                  <rdf:li rdf:resource="https://identifiers.org/keggC/C04332"/>
                  <rdf:li rdf:resource="https://identifiers.org/keggC/M_C04332"/>
                  <rdf:li rdf:resource="https://identifiers.org/metacyc.compound/DIMETHYL-D-RIBITYL-LUMAZINE"/>
                  <rdf:li rdf:resource="https://identifiers.org/metacycM/DIMETHYL-D-RIBITYL-LUMAZINE"/>
                  <rdf:li rdf:resource="https://identifiers.org/sabiork.compound/7240"/>
                  <rdf:li rdf:resource="https://identifiers.org/sabiorkM/7240"/>
                  <rdf:li rdf:resource="https://identifiers.org/seed.compound/cpd02656"/>
                  <rdf:li rdf:resource="https://identifiers.org/seedM/M_cpd02656"/>
                  <rdf:li rdf:resource="https://identifiers.org/seedM/cpd02656"/>
                  <rdf:li rdf:resource="https://identifiers.org/metanetx.chemical/MNXM1107755"/>
                </rdf:Bag>
              </bqbiol:is>
            </rdf:Description>
          </rdf:RDF>
        </annotation>
      </species>
      <species metaid="meta_M_S_cpd00220_c" sboTerm="SBO:0000247" id="M_S_cpd00220_c" name="Riboflavin" compartment="c" hasOnlySubstanceUnits="false" boundaryCondition="false" constant="false" fbc:charge="-2147483648" fbc:chemicalFormula="C17H20N4O6">
        <annotation>
          <rdf:RDF xmlns:rdf="http://www.w3.org/1999/02/22-rdf-syntax-ns#" xmlns:dcterms="http://purl.org/dc/terms/" xmlns:vCard="http://www.w3.org/2001/vcard-rdf/3.0#" xmlns:vCard4="http://www.w3.org/2006/vcard/ns#" xmlns:bqbiol="http://biomodels.net/biology-qualifiers/" xmlns:bqmodel="http://biomodels.net/model-qualifiers/">
            <rdf:Description rdf:about="#meta_M_S_cpd00220_c">
              <bqbiol:is>
                <rdf:Bag>
                  <rdf:li rdf:resource="https://identifiers.org/chebi/CHEBI:17015"/>
                  <rdf:li rdf:resource="https://identifiers.org/chebi/CHEBI:57986"/>
                  <rdf:li rdf:resource="https://identifiers.org/chebi/15044"/>
                  <rdf:li rdf:resource="https://identifiers.org/chebi/17015"/>
                  <rdf:li rdf:resource="https://identifiers.org/chebi/27299"/>
                  <rdf:li rdf:resource="https://identifiers.org/chebi/45214"/>
                  <rdf:li rdf:resource="https://identifiers.org/chebi/529204"/>
                  <rdf:li rdf:resource="https://identifiers.org/chebi/57986"/>
                  <rdf:li rdf:resource="https://identifiers.org/chebi/8843"/>
                  <rdf:li rdf:resource="https://identifiers.org/bigg.metabolite/ribflv"/>
                  <rdf:li rdf:resource="https://identifiers.org/biggM/M_ribflv"/>
                  <rdf:li rdf:resource="https://identifiers.org/biggM/ribflv"/>
                  <rdf:li rdf:resource="https://identifiers.org/hmdb/HMDB0000244"/>
                  <rdf:li rdf:resource="https://identifiers.org/hmdb/HMDB00244"/>
                  <rdf:li rdf:resource="https://identifiers.org/kegg.compound/C00255"/>
                  <rdf:li rdf:resource="https://identifiers.org/kegg.drug/D00050"/>
                  <rdf:li rdf:resource="https://identifiers.org/keggC/C00255"/>
                  <rdf:li rdf:resource="https://identifiers.org/keggC/M_C00255"/>
                  <rdf:li rdf:resource="https://identifiers.org/keggD/D00050"/>
                  <rdf:li rdf:resource="https://identifiers.org/keggD/M_D00050"/>
                  <rdf:li rdf:resource="https://identifiers.org/metacyc.compound/RIBOFLAVIN"/>
                  <rdf:li rdf:resource="https://identifiers.org/metacycM/RIBOFLAVIN"/>
                  <rdf:li rdf:resource="https://identifiers.org/reactome/R-ALL-196931"/>
                  <rdf:li rdf:resource="https://identifiers.org/reactome/R-ALL-3165253"/>
                  <rdf:li rdf:resource="https://identifiers.org/reactomeM/R-ALL-196931"/>
                  <rdf:li rdf:resource="https://identifiers.org/reactomeM/R-ALL-3165253"/>
                  <rdf:li rdf:resource="https://identifiers.org/sabiork.compound/1996"/>
                  <rdf:li rdf:resource="https://identifiers.org/sabiorkM/1996"/>
                  <rdf:li rdf:resource="https://identifiers.org/seed.compound/cpd00220"/>
                  <rdf:li rdf:resource="https://identifiers.org/seedM/M_cpd00220"/>
                  <rdf:li rdf:resource="https://identifiers.org/seedM/cpd00220"/>
                  <rdf:li rdf:resource="https://identifiers.org/metanetx.chemical/MNXM270"/>
                </rdf:Bag>
              </bqbiol:is>
            </rdf:Description>
          </rdf:RDF>
        </annotation>
      </species>
      <species metaid="meta_M_S_cpd02882_c" sboTerm="SBO:0000247" id="M_S_cpd02882_c" name="4-1-D-Ribitylamino-5-aminouracil" compartment="c" hasOnlySubstanceUnits="false" boundaryCondition="false" constant="false" fbc:charge="-2147483648" fbc:chemicalFormula="C9H16N4O6">
        <annotation>
          <rdf:RDF xmlns:rdf="http://www.w3.org/1999/02/22-rdf-syntax-ns#" xmlns:dcterms="http://purl.org/dc/terms/" xmlns:vCard="http://www.w3.org/2001/vcard-rdf/3.0#" xmlns:vCard4="http://www.w3.org/2006/vcard/ns#" xmlns:bqbiol="http://biomodels.net/biology-qualifiers/" xmlns:bqmodel="http://biomodels.net/model-qualifiers/">
            <rdf:Description rdf:about="#meta_M_S_cpd02882_c">
              <bqbiol:is>
                <rdf:Bag>
                  <rdf:li rdf:resource="https://identifiers.org/chebi/CHEBI:15934"/>
                  <rdf:li rdf:resource="https://identifiers.org/chebi/11929"/>
                  <rdf:li rdf:resource="https://identifiers.org/chebi/15934"/>
                  <rdf:li rdf:resource="https://identifiers.org/chebi/1761"/>
                  <rdf:li rdf:resource="https://identifiers.org/chebi/20283"/>
                  <rdf:li rdf:resource="https://identifiers.org/chebi/52403"/>
                  <rdf:li rdf:resource="https://identifiers.org/chebi/57573"/>
                  <rdf:li rdf:resource="https://identifiers.org/bigg.metabolite/4r5au"/>
                  <rdf:li rdf:resource="https://identifiers.org/biggM/4r5au"/>
                  <rdf:li rdf:resource="https://identifiers.org/biggM/M_4r5au"/>
                  <rdf:li rdf:resource="https://identifiers.org/hmdb/HMDB0011106"/>
                  <rdf:li rdf:resource="https://identifiers.org/hmdb/HMDB11106"/>
                  <rdf:li rdf:resource="https://identifiers.org/kegg.compound/C04732"/>
                  <rdf:li rdf:resource="https://identifiers.org/keggC/C04732"/>
                  <rdf:li rdf:resource="https://identifiers.org/keggC/M_C04732"/>
                  <rdf:li rdf:resource="https://identifiers.org/metacyc.compound/AMINO-RIBOSYLAMINO-1H-3H-PYR-DIONE"/>
                  <rdf:li rdf:resource="https://identifiers.org/metacycM/AMINO-RIBOSYLAMINO-1H-3H-PYR-DIONE"/>
                  <rdf:li rdf:resource="https://identifiers.org/sabiork.compound/7525"/>
                  <rdf:li rdf:resource="https://identifiers.org/sabiorkM/7525"/>
                  <rdf:li rdf:resource="https://identifiers.org/seed.compound/cpd02882"/>
                  <rdf:li rdf:resource="https://identifiers.org/seedM/M_cpd02882"/>
                  <rdf:li rdf:resource="https://identifiers.org/seedM/cpd02882"/>
                  <rdf:li rdf:resource="https://identifiers.org/metanetx.chemical/MNXM737103"/>
                </rdf:Bag>
              </bqbiol:is>
            </rdf:Description>
          </rdf:RDF>
        </annotation>
      </species>
      <species metaid="meta_M_S_cpd00541_c" sboTerm="SBO:0000247" id="M_S_cpd00541_c" name="Lipoate" compartment="c" hasOnlySubstanceUnits="false" boundaryCondition="false" constant="false" fbc:charge="-2147483648" fbc:chemicalFormula="C8H13O2S2">
        <annotation>
          <rdf:RDF xmlns:rdf="http://www.w3.org/1999/02/22-rdf-syntax-ns#" xmlns:dcterms="http://purl.org/dc/terms/" xmlns:vCard="http://www.w3.org/2001/vcard-rdf/3.0#" xmlns:vCard4="http://www.w3.org/2006/vcard/ns#" xmlns:bqbiol="http://biomodels.net/biology-qualifiers/" xmlns:bqmodel="http://biomodels.net/model-qualifiers/">
            <rdf:Description rdf:about="#meta_M_S_cpd00541_c">
              <bqbiol:is>
                <rdf:Bag>
                  <rdf:li rdf:resource="https://identifiers.org/chebi/CHEBI:16494"/>
                  <rdf:li rdf:resource="https://identifiers.org/chebi/CHEBI:30313"/>
                  <rdf:li rdf:resource="https://identifiers.org/chebi/CHEBI:30314"/>
                  <rdf:li rdf:resource="https://identifiers.org/chebi/CHEBI:83088"/>
                  <rdf:li rdf:resource="https://identifiers.org/chebi/14519"/>
                  <rdf:li rdf:resource="https://identifiers.org/chebi/146958"/>
                  <rdf:li rdf:resource="https://identifiers.org/chebi/16494"/>
                  <rdf:li rdf:resource="https://identifiers.org/chebi/25056"/>
                  <rdf:li rdf:resource="https://identifiers.org/chebi/25058"/>
                  <rdf:li rdf:resource="https://identifiers.org/chebi/30313"/>
                  <rdf:li rdf:resource="https://identifiers.org/chebi/30314"/>
                  <rdf:li rdf:resource="https://identifiers.org/chebi/6492"/>
                  <rdf:li rdf:resource="https://identifiers.org/chebi/83088"/>
                  <rdf:li rdf:resource="https://identifiers.org/bigg.metabolite/lipoate"/>
                  <rdf:li rdf:resource="https://identifiers.org/bigg.metabolite/lipt"/>
                  <rdf:li rdf:resource="https://identifiers.org/biggM/M_lipoate"/>
                  <rdf:li rdf:resource="https://identifiers.org/biggM/M_lipt"/>
                  <rdf:li rdf:resource="https://identifiers.org/biggM/lipoate"/>
                  <rdf:li rdf:resource="https://identifiers.org/biggM/lipt"/>
                  <rdf:li rdf:resource="https://identifiers.org/hmdb/HMDB0001451"/>
                  <rdf:li rdf:resource="https://identifiers.org/hmdb/HMDB0014312"/>
                  <rdf:li rdf:resource="https://identifiers.org/hmdb/HMDB01451"/>
                  <rdf:li rdf:resource="https://identifiers.org/hmdb/HMDB14312"/>
                  <rdf:li rdf:resource="https://identifiers.org/kegg.compound/C00725"/>
                  <rdf:li rdf:resource="https://identifiers.org/kegg.compound/C16241"/>
                  <rdf:li rdf:resource="https://identifiers.org/kegg.drug/D00086"/>
                  <rdf:li rdf:resource="https://identifiers.org/keggC/C00725"/>
                  <rdf:li rdf:resource="https://identifiers.org/keggC/C16241"/>
                  <rdf:li rdf:resource="https://identifiers.org/keggC/M_C00725"/>
                  <rdf:li rdf:resource="https://identifiers.org/keggC/M_C16241"/>
                  <rdf:li rdf:resource="https://identifiers.org/keggD/D00086"/>
                  <rdf:li rdf:resource="https://identifiers.org/keggD/M_D00086"/>
                  <rdf:li rdf:resource="https://identifiers.org/lipidmaps/LMFA01130001"/>
                  <rdf:li rdf:resource="https://identifiers.org/lipidmapsM/LMFA01130001"/>
                  <rdf:li rdf:resource="https://identifiers.org/metacyc.compound/LIPOIC-ACID"/>
                  <rdf:li rdf:resource="https://identifiers.org/metacycM/LIPOIC-ACID"/>
                  <rdf:li rdf:resource="https://identifiers.org/reactome/R-ALL-429590"/>
                  <rdf:li rdf:resource="https://identifiers.org/reactome/R-ALL-429608"/>
                  <rdf:li rdf:resource="https://identifiers.org/reactomeM/R-ALL-429590"/>
                  <rdf:li rdf:resource="https://identifiers.org/reactomeM/R-ALL-429608"/>
                  <rdf:li rdf:resource="https://identifiers.org/sabiork.compound/31137"/>
                  <rdf:li rdf:resource="https://identifiers.org/sabiork.compound/5201"/>
                  <rdf:li rdf:resource="https://identifiers.org/sabiorkM/31137"/>
                  <rdf:li rdf:resource="https://identifiers.org/sabiorkM/5201"/>
                  <rdf:li rdf:resource="https://identifiers.org/seed.compound/cpd00541"/>
                  <rdf:li rdf:resource="https://identifiers.org/seed.compound/cpd14958"/>
                  <rdf:li rdf:resource="https://identifiers.org/seedM/M_cpd00541"/>
                  <rdf:li rdf:resource="https://identifiers.org/seedM/M_cpd14958"/>
                  <rdf:li rdf:resource="https://identifiers.org/seedM/cpd00541"/>
                  <rdf:li rdf:resource="https://identifiers.org/seedM/cpd14958"/>
                  <rdf:li rdf:resource="https://identifiers.org/metanetx.chemical/MNXM729132"/>
                </rdf:Bag>
              </bqbiol:is>
            </rdf:Description>
          </rdf:RDF>
        </annotation>
      </species>
      <species metaid="meta_M_S_cpd14955_c" sboTerm="SBO:0000247" id="M_S_cpd14955_c" name="Lipoyl-AMP" compartment="c" hasOnlySubstanceUnits="false" boundaryCondition="false" constant="false" fbc:charge="-2147483648" fbc:chemicalFormula="C18H25N5O8PS2">
        <annotation>
          <rdf:RDF xmlns:rdf="http://www.w3.org/1999/02/22-rdf-syntax-ns#" xmlns:dcterms="http://purl.org/dc/terms/" xmlns:vCard="http://www.w3.org/2001/vcard-rdf/3.0#" xmlns:vCard4="http://www.w3.org/2006/vcard/ns#" xmlns:bqbiol="http://biomodels.net/biology-qualifiers/" xmlns:bqmodel="http://biomodels.net/model-qualifiers/">
            <rdf:Description rdf:about="#meta_M_S_cpd14955_c">
              <bqbiol:is>
                <rdf:Bag>
                  <rdf:li rdf:resource="https://identifiers.org/chebi/CHEBI:83091"/>
                  <rdf:li rdf:resource="https://identifiers.org/chebi/CHEBI:83864"/>
                  <rdf:li rdf:resource="https://identifiers.org/chebi/83091"/>
                  <rdf:li rdf:resource="https://identifiers.org/chebi/83864"/>
                  <rdf:li rdf:resource="https://identifiers.org/kegg.compound/C16238"/>
                  <rdf:li rdf:resource="https://identifiers.org/keggC/C16238"/>
                  <rdf:li rdf:resource="https://identifiers.org/keggC/M_C16238"/>
                  <rdf:li rdf:resource="https://identifiers.org/metacyc.compound/LIPOYL-AMP"/>
                  <rdf:li rdf:resource="https://identifiers.org/metacycM/LIPOYL-AMP"/>
                  <rdf:li rdf:resource="https://identifiers.org/seed.compound/cpd14955"/>
                  <rdf:li rdf:resource="https://identifiers.org/seedM/M_cpd14955"/>
                  <rdf:li rdf:resource="https://identifiers.org/seedM/cpd14955"/>
                  <rdf:li rdf:resource="https://identifiers.org/metanetx.chemical/MNXM732889"/>
                </rdf:Bag>
              </bqbiol:is>
            </rdf:Description>
          </rdf:RDF>
        </annotation>
      </species>
      <species metaid="meta_M_S_cpd00023_e" sboTerm="SBO:0000247" id="M_S_cpd00023_e" name="L-Glutamate" compartment="c" hasOnlySubstanceUnits="false" boundaryCondition="false" constant="false" fbc:charge="-2147483648" fbc:chemicalFormula="C5H8NO4">
        <annotation>
          <rdf:RDF xmlns:rdf="http://www.w3.org/1999/02/22-rdf-syntax-ns#" xmlns:dcterms="http://purl.org/dc/terms/" xmlns:vCard="http://www.w3.org/2001/vcard-rdf/3.0#" xmlns:vCard4="http://www.w3.org/2006/vcard/ns#" xmlns:bqbiol="http://biomodels.net/biology-qualifiers/" xmlns:bqmodel="http://biomodels.net/model-qualifiers/">
            <rdf:Description rdf:about="#meta_M_S_cpd00023_e">
              <bqbiol:is>
                <rdf:Bag>
                  <rdf:li rdf:resource="https://identifiers.org/chebi/CHEBI:16015"/>
                  <rdf:li rdf:resource="https://identifiers.org/chebi/CHEBI:29985"/>
                  <rdf:li rdf:resource="https://identifiers.org/chebi/CHEBI:29988"/>
                  <rdf:li rdf:resource="https://identifiers.org/chebi/13107"/>
                  <rdf:li rdf:resource="https://identifiers.org/chebi/16015"/>
                  <rdf:li rdf:resource="https://identifiers.org/chebi/21301"/>
                  <rdf:li rdf:resource="https://identifiers.org/chebi/21304"/>
                  <rdf:li rdf:resource="https://identifiers.org/chebi/29985"/>
                  <rdf:li rdf:resource="https://identifiers.org/chebi/29988"/>
                  <rdf:li rdf:resource="https://identifiers.org/chebi/42825"/>
                  <rdf:li rdf:resource="https://identifiers.org/chebi/6224"/>
                  <rdf:li rdf:resource="https://identifiers.org/bigg.metabolite/glu__L"/>
                  <rdf:li rdf:resource="https://identifiers.org/biggM/M_glu__L"/>
                  <rdf:li rdf:resource="https://identifiers.org/biggM/glu-L"/>
                  <rdf:li rdf:resource="https://identifiers.org/biggM/glu__L"/>
                  <rdf:li rdf:resource="https://identifiers.org/hmdb/HMDB0000148"/>
                  <rdf:li rdf:resource="https://identifiers.org/hmdb/HMDB00148"/>
                  <rdf:li rdf:resource="https://identifiers.org/kegg.compound/C00025"/>
                  <rdf:li rdf:resource="https://identifiers.org/kegg.drug/D00007"/>
                  <rdf:li rdf:resource="https://identifiers.org/keggC/C00025"/>
                  <rdf:li rdf:resource="https://identifiers.org/keggC/M_C00025"/>
                  <rdf:li rdf:resource="https://identifiers.org/keggD/D00007"/>
                  <rdf:li rdf:resource="https://identifiers.org/keggD/M_D00007"/>
                  <rdf:li rdf:resource="https://identifiers.org/metacyc.compound/GLT"/>
                  <rdf:li rdf:resource="https://identifiers.org/metacycM/GLT"/>
                  <rdf:li rdf:resource="https://identifiers.org/reactome/R-ALL-113552"/>
                  <rdf:li rdf:resource="https://identifiers.org/reactome/R-ALL-210382"/>
                  <rdf:li rdf:resource="https://identifiers.org/reactome/R-ALL-210509"/>
                  <rdf:li rdf:resource="https://identifiers.org/reactome/R-ALL-29404"/>
                  <rdf:li rdf:resource="https://identifiers.org/reactome/R-ALL-428614"/>
                  <rdf:li rdf:resource="https://identifiers.org/reactomeM/R-ALL-113552"/>
                  <rdf:li rdf:resource="https://identifiers.org/reactomeM/R-ALL-210382"/>
                  <rdf:li rdf:resource="https://identifiers.org/reactomeM/R-ALL-210509"/>
                  <rdf:li rdf:resource="https://identifiers.org/reactomeM/R-ALL-29404"/>
                  <rdf:li rdf:resource="https://identifiers.org/reactomeM/R-ALL-428614"/>
                  <rdf:li rdf:resource="https://identifiers.org/sabiork.compound/73"/>
                  <rdf:li rdf:resource="https://identifiers.org/sabiorkM/73"/>
                  <rdf:li rdf:resource="https://identifiers.org/seed.compound/cpd00023"/>
                  <rdf:li rdf:resource="https://identifiers.org/seedM/M_cpd00023"/>
                  <rdf:li rdf:resource="https://identifiers.org/seedM/cpd00023"/>
                  <rdf:li rdf:resource="https://identifiers.org/metanetx.chemical/MNXM741173"/>
                </rdf:Bag>
              </bqbiol:is>
            </rdf:Description>
          </rdf:RDF>
        </annotation>
      </species>
      <species metaid="meta_M_S_cpd00971_e" sboTerm="SBO:0000247" id="M_S_cpd00971_e" name="Na+" compartment="c" hasOnlySubstanceUnits="false" boundaryCondition="false" constant="false" fbc:charge="-2147483648" fbc:chemicalFormula="Na">
        <annotation>
          <rdf:RDF xmlns:rdf="http://www.w3.org/1999/02/22-rdf-syntax-ns#" xmlns:dcterms="http://purl.org/dc/terms/" xmlns:vCard="http://www.w3.org/2001/vcard-rdf/3.0#" xmlns:vCard4="http://www.w3.org/2006/vcard/ns#" xmlns:bqbiol="http://biomodels.net/biology-qualifiers/" xmlns:bqmodel="http://biomodels.net/model-qualifiers/">
            <rdf:Description rdf:about="#meta_M_S_cpd00971_e">
              <bqbiol:is>
                <rdf:Bag>
                  <rdf:li rdf:resource="https://identifiers.org/chebi/CHEBI:176598"/>
                  <rdf:li rdf:resource="https://identifiers.org/chebi/CHEBI:29101"/>
                  <rdf:li rdf:resource="https://identifiers.org/chebi/176598"/>
                  <rdf:li rdf:resource="https://identifiers.org/chebi/26717"/>
                  <rdf:li rdf:resource="https://identifiers.org/chebi/29101"/>
                  <rdf:li rdf:resource="https://identifiers.org/chebi/49766"/>
                  <rdf:li rdf:resource="https://identifiers.org/chebi/9175"/>
                  <rdf:li rdf:resource="https://identifiers.org/bigg.metabolite/na1"/>
                  <rdf:li rdf:resource="https://identifiers.org/biggM/M_na1"/>
                  <rdf:li rdf:resource="https://identifiers.org/biggM/na1"/>
                  <rdf:li rdf:resource="https://identifiers.org/hmdb/HMDB0000588"/>
                  <rdf:li rdf:resource="https://identifiers.org/hmdb/HMDB00588"/>
                  <rdf:li rdf:resource="https://identifiers.org/kegg.compound/C01330"/>
                  <rdf:li rdf:resource="https://identifiers.org/keggC/C01330"/>
                  <rdf:li rdf:resource="https://identifiers.org/keggC/M_C01330"/>
                  <rdf:li rdf:resource="https://identifiers.org/metacyc.compound/NA+"/>
                  <rdf:li rdf:resource="https://identifiers.org/metacycM/NA+"/>
                  <rdf:li rdf:resource="https://identifiers.org/reactome/R-ALL-2872443"/>
                  <rdf:li rdf:resource="https://identifiers.org/reactome/R-ALL-2889072"/>
                  <rdf:li rdf:resource="https://identifiers.org/reactome/R-ALL-2889083"/>
                  <rdf:li rdf:resource="https://identifiers.org/reactome/R-ALL-2892454"/>
                  <rdf:li rdf:resource="https://identifiers.org/reactome/R-ALL-425958"/>
                  <rdf:li rdf:resource="https://identifiers.org/reactome/R-ALL-425971"/>
                  <rdf:li rdf:resource="https://identifiers.org/reactome/R-ALL-425977"/>
                  <rdf:li rdf:resource="https://identifiers.org/reactome/R-ALL-74113"/>
                  <rdf:li rdf:resource="https://identifiers.org/reactome/R-ALL-83910"/>
                  <rdf:li rdf:resource="https://identifiers.org/reactomeM/R-ALL-2872443"/>
                  <rdf:li rdf:resource="https://identifiers.org/reactomeM/R-ALL-2889072"/>
                  <rdf:li rdf:resource="https://identifiers.org/reactomeM/R-ALL-2889083"/>
                  <rdf:li rdf:resource="https://identifiers.org/reactomeM/R-ALL-2892454"/>
                  <rdf:li rdf:resource="https://identifiers.org/reactomeM/R-ALL-425958"/>
                  <rdf:li rdf:resource="https://identifiers.org/reactomeM/R-ALL-425971"/>
                  <rdf:li rdf:resource="https://identifiers.org/reactomeM/R-ALL-425977"/>
                  <rdf:li rdf:resource="https://identifiers.org/reactomeM/R-ALL-74113"/>
                  <rdf:li rdf:resource="https://identifiers.org/reactomeM/R-ALL-83910"/>
                  <rdf:li rdf:resource="https://identifiers.org/sabiork.compound/22"/>
                  <rdf:li rdf:resource="https://identifiers.org/sabiorkM/22"/>
                  <rdf:li rdf:resource="https://identifiers.org/seed.compound/cpd00971"/>
                  <rdf:li rdf:resource="https://identifiers.org/seed.compound/cpd16174"/>
                  <rdf:li rdf:resource="https://identifiers.org/seedM/M_cpd00971"/>
                  <rdf:li rdf:resource="https://identifiers.org/seedM/M_cpd16174"/>
                  <rdf:li rdf:resource="https://identifiers.org/seedM/cpd00971"/>
                  <rdf:li rdf:resource="https://identifiers.org/seedM/cpd16174"/>
                  <rdf:li rdf:resource="https://identifiers.org/metanetx.chemical/MNXM27"/>
                </rdf:Bag>
              </bqbiol:is>
            </rdf:Description>
          </rdf:RDF>
        </annotation>
      </species>
      <species metaid="meta_M_S_cpd00023_c" sboTerm="SBO:0000247" id="M_S_cpd00023_c" name="L-Glutamate" compartment="c" hasOnlySubstanceUnits="false" boundaryCondition="false" constant="false" fbc:charge="-2147483648" fbc:chemicalFormula="C5H8NO4">
        <annotation>
          <rdf:RDF xmlns:rdf="http://www.w3.org/1999/02/22-rdf-syntax-ns#" xmlns:dcterms="http://purl.org/dc/terms/" xmlns:vCard="http://www.w3.org/2001/vcard-rdf/3.0#" xmlns:vCard4="http://www.w3.org/2006/vcard/ns#" xmlns:bqbiol="http://biomodels.net/biology-qualifiers/" xmlns:bqmodel="http://biomodels.net/model-qualifiers/">
            <rdf:Description rdf:about="#meta_M_S_cpd00023_c">
              <bqbiol:is>
                <rdf:Bag>
                  <rdf:li rdf:resource="https://identifiers.org/chebi/CHEBI:16015"/>
                  <rdf:li rdf:resource="https://identifiers.org/chebi/CHEBI:29985"/>
                  <rdf:li rdf:resource="https://identifiers.org/chebi/CHEBI:29988"/>
                  <rdf:li rdf:resource="https://identifiers.org/chebi/13107"/>
                  <rdf:li rdf:resource="https://identifiers.org/chebi/16015"/>
                  <rdf:li rdf:resource="https://identifiers.org/chebi/21301"/>
                  <rdf:li rdf:resource="https://identifiers.org/chebi/21304"/>
                  <rdf:li rdf:resource="https://identifiers.org/chebi/29985"/>
                  <rdf:li rdf:resource="https://identifiers.org/chebi/29988"/>
                  <rdf:li rdf:resource="https://identifiers.org/chebi/42825"/>
                  <rdf:li rdf:resource="https://identifiers.org/chebi/6224"/>
                  <rdf:li rdf:resource="https://identifiers.org/bigg.metabolite/glu__L"/>
                  <rdf:li rdf:resource="https://identifiers.org/biggM/M_glu__L"/>
                  <rdf:li rdf:resource="https://identifiers.org/biggM/glu-L"/>
                  <rdf:li rdf:resource="https://identifiers.org/biggM/glu__L"/>
                  <rdf:li rdf:resource="https://identifiers.org/hmdb/HMDB0000148"/>
                  <rdf:li rdf:resource="https://identifiers.org/hmdb/HMDB00148"/>
                  <rdf:li rdf:resource="https://identifiers.org/kegg.compound/C00025"/>
                  <rdf:li rdf:resource="https://identifiers.org/kegg.drug/D00007"/>
                  <rdf:li rdf:resource="https://identifiers.org/keggC/C00025"/>
                  <rdf:li rdf:resource="https://identifiers.org/keggC/M_C00025"/>
                  <rdf:li rdf:resource="https://identifiers.org/keggD/D00007"/>
                  <rdf:li rdf:resource="https://identifiers.org/keggD/M_D00007"/>
                  <rdf:li rdf:resource="https://identifiers.org/metacyc.compound/GLT"/>
                  <rdf:li rdf:resource="https://identifiers.org/metacycM/GLT"/>
                  <rdf:li rdf:resource="https://identifiers.org/reactome/R-ALL-113552"/>
                  <rdf:li rdf:resource="https://identifiers.org/reactome/R-ALL-210382"/>
                  <rdf:li rdf:resource="https://identifiers.org/reactome/R-ALL-210509"/>
                  <rdf:li rdf:resource="https://identifiers.org/reactome/R-ALL-29404"/>
                  <rdf:li rdf:resource="https://identifiers.org/reactome/R-ALL-428614"/>
                  <rdf:li rdf:resource="https://identifiers.org/reactomeM/R-ALL-113552"/>
                  <rdf:li rdf:resource="https://identifiers.org/reactomeM/R-ALL-210382"/>
                  <rdf:li rdf:resource="https://identifiers.org/reactomeM/R-ALL-210509"/>
                  <rdf:li rdf:resource="https://identifiers.org/reactomeM/R-ALL-29404"/>
                  <rdf:li rdf:resource="https://identifiers.org/reactomeM/R-ALL-428614"/>
                  <rdf:li rdf:resource="https://identifiers.org/sabiork.compound/73"/>
                  <rdf:li rdf:resource="https://identifiers.org/sabiorkM/73"/>
                  <rdf:li rdf:resource="https://identifiers.org/seed.compound/cpd00023"/>
                  <rdf:li rdf:resource="https://identifiers.org/seedM/M_cpd00023"/>
                  <rdf:li rdf:resource="https://identifiers.org/seedM/cpd00023"/>
                  <rdf:li rdf:resource="https://identifiers.org/metanetx.chemical/MNXM741173"/>
                </rdf:Bag>
              </bqbiol:is>
            </rdf:Description>
          </rdf:RDF>
        </annotation>
      </species>
      <species metaid="meta_M_S_cpd00971_c" sboTerm="SBO:0000247" id="M_S_cpd00971_c" name="Na+" compartment="c" hasOnlySubstanceUnits="false" boundaryCondition="false" constant="false" fbc:charge="-2147483648" fbc:chemicalFormula="Na">
        <annotation>
          <rdf:RDF xmlns:rdf="http://www.w3.org/1999/02/22-rdf-syntax-ns#" xmlns:dcterms="http://purl.org/dc/terms/" xmlns:vCard="http://www.w3.org/2001/vcard-rdf/3.0#" xmlns:vCard4="http://www.w3.org/2006/vcard/ns#" xmlns:bqbiol="http://biomodels.net/biology-qualifiers/" xmlns:bqmodel="http://biomodels.net/model-qualifiers/">
            <rdf:Description rdf:about="#meta_M_S_cpd00971_c">
              <bqbiol:is>
                <rdf:Bag>
                  <rdf:li rdf:resource="https://identifiers.org/chebi/CHEBI:176598"/>
                  <rdf:li rdf:resource="https://identifiers.org/chebi/CHEBI:29101"/>
                  <rdf:li rdf:resource="https://identifiers.org/chebi/176598"/>
                  <rdf:li rdf:resource="https://identifiers.org/chebi/26717"/>
                  <rdf:li rdf:resource="https://identifiers.org/chebi/29101"/>
                  <rdf:li rdf:resource="https://identifiers.org/chebi/49766"/>
                  <rdf:li rdf:resource="https://identifiers.org/chebi/9175"/>
                  <rdf:li rdf:resource="https://identifiers.org/bigg.metabolite/na1"/>
                  <rdf:li rdf:resource="https://identifiers.org/biggM/M_na1"/>
                  <rdf:li rdf:resource="https://identifiers.org/biggM/na1"/>
                  <rdf:li rdf:resource="https://identifiers.org/hmdb/HMDB0000588"/>
                  <rdf:li rdf:resource="https://identifiers.org/hmdb/HMDB00588"/>
                  <rdf:li rdf:resource="https://identifiers.org/kegg.compound/C01330"/>
                  <rdf:li rdf:resource="https://identifiers.org/keggC/C01330"/>
                  <rdf:li rdf:resource="https://identifiers.org/keggC/M_C01330"/>
                  <rdf:li rdf:resource="https://identifiers.org/metacyc.compound/NA+"/>
                  <rdf:li rdf:resource="https://identifiers.org/metacycM/NA+"/>
                  <rdf:li rdf:resource="https://identifiers.org/reactome/R-ALL-2872443"/>
                  <rdf:li rdf:resource="https://identifiers.org/reactome/R-ALL-2889072"/>
                  <rdf:li rdf:resource="https://identifiers.org/reactome/R-ALL-2889083"/>
                  <rdf:li rdf:resource="https://identifiers.org/reactome/R-ALL-2892454"/>
                  <rdf:li rdf:resource="https://identifiers.org/reactome/R-ALL-425958"/>
                  <rdf:li rdf:resource="https://identifiers.org/reactome/R-ALL-425971"/>
                  <rdf:li rdf:resource="https://identifiers.org/reactome/R-ALL-425977"/>
                  <rdf:li rdf:resource="https://identifiers.org/reactome/R-ALL-74113"/>
                  <rdf:li rdf:resource="https://identifiers.org/reactome/R-ALL-83910"/>
                  <rdf:li rdf:resource="https://identifiers.org/reactomeM/R-ALL-2872443"/>
                  <rdf:li rdf:resource="https://identifiers.org/reactomeM/R-ALL-2889072"/>
                  <rdf:li rdf:resource="https://identifiers.org/reactomeM/R-ALL-2889083"/>
                  <rdf:li rdf:resource="https://identifiers.org/reactomeM/R-ALL-2892454"/>
                  <rdf:li rdf:resource="https://identifiers.org/reactomeM/R-ALL-425958"/>
                  <rdf:li rdf:resource="https://identifiers.org/reactomeM/R-ALL-425971"/>
                  <rdf:li rdf:resource="https://identifiers.org/reactomeM/R-ALL-425977"/>
                  <rdf:li rdf:resource="https://identifiers.org/reactomeM/R-ALL-74113"/>
                  <rdf:li rdf:resource="https://identifiers.org/reactomeM/R-ALL-83910"/>
                  <rdf:li rdf:resource="https://identifiers.org/sabiork.compound/22"/>
                  <rdf:li rdf:resource="https://identifiers.org/sabiorkM/22"/>
                  <rdf:li rdf:resource="https://identifiers.org/seed.compound/cpd00971"/>
                  <rdf:li rdf:resource="https://identifiers.org/seed.compound/cpd16174"/>
                  <rdf:li rdf:resource="https://identifiers.org/seedM/M_cpd00971"/>
                  <rdf:li rdf:resource="https://identifiers.org/seedM/M_cpd16174"/>
                  <rdf:li rdf:resource="https://identifiers.org/seedM/cpd00971"/>
                  <rdf:li rdf:resource="https://identifiers.org/seedM/cpd16174"/>
                  <rdf:li rdf:resource="https://identifiers.org/metanetx.chemical/MNXM27"/>
                </rdf:Bag>
              </bqbiol:is>
            </rdf:Description>
          </rdf:RDF>
        </annotation>
      </species>
      <species metaid="meta_M_S_cpd00121_c" sboTerm="SBO:0000247" id="M_S_cpd00121_c" name="L-Inositol" compartment="c" hasOnlySubstanceUnits="false" boundaryCondition="false" constant="false" fbc:charge="-2147483648" fbc:chemicalFormula="C6H12O6">
        <annotation>
          <rdf:RDF xmlns:rdf="http://www.w3.org/1999/02/22-rdf-syntax-ns#" xmlns:dcterms="http://purl.org/dc/terms/" xmlns:vCard="http://www.w3.org/2001/vcard-rdf/3.0#" xmlns:vCard4="http://www.w3.org/2006/vcard/ns#" xmlns:bqbiol="http://biomodels.net/biology-qualifiers/" xmlns:bqmodel="http://biomodels.net/model-qualifiers/">
            <rdf:Description rdf:about="#meta_M_S_cpd00121_c">
              <bqbiol:is>
                <rdf:Bag>
                  <rdf:li rdf:resource="https://identifiers.org/chebi/CHEBI:17268"/>
                  <rdf:li rdf:resource="https://identifiers.org/chebi/10601"/>
                  <rdf:li rdf:resource="https://identifiers.org/chebi/12826"/>
                  <rdf:li rdf:resource="https://identifiers.org/chebi/12831"/>
                  <rdf:li rdf:resource="https://identifiers.org/chebi/17268"/>
                  <rdf:li rdf:resource="https://identifiers.org/chebi/25451"/>
                  <rdf:li rdf:resource="https://identifiers.org/chebi/43559"/>
                  <rdf:li rdf:resource="https://identifiers.org/bigg.metabolite/inost"/>
                  <rdf:li rdf:resource="https://identifiers.org/biggM/M_inost"/>
                  <rdf:li rdf:resource="https://identifiers.org/biggM/inost"/>
                  <rdf:li rdf:resource="https://identifiers.org/hmdb/HMDB0000211"/>
                  <rdf:li rdf:resource="https://identifiers.org/hmdb/HMDB0002256"/>
                  <rdf:li rdf:resource="https://identifiers.org/hmdb/HMDB00211"/>
                  <rdf:li rdf:resource="https://identifiers.org/hmdb/HMDB02256"/>
                  <rdf:li rdf:resource="https://identifiers.org/kegg.compound/C00137"/>
                  <rdf:li rdf:resource="https://identifiers.org/kegg.drug/D08079"/>
                  <rdf:li rdf:resource="https://identifiers.org/keggC/C00137"/>
                  <rdf:li rdf:resource="https://identifiers.org/keggC/M_C00137"/>
                  <rdf:li rdf:resource="https://identifiers.org/keggD/D08079"/>
                  <rdf:li rdf:resource="https://identifiers.org/keggD/M_D08079"/>
                  <rdf:li rdf:resource="https://identifiers.org/metacyc.compound/MYO-INOSITOL"/>
                  <rdf:li rdf:resource="https://identifiers.org/metacycM/MYO-INOSITOL"/>
                  <rdf:li rdf:resource="https://identifiers.org/reactome/R-ALL-426910"/>
                  <rdf:li rdf:resource="https://identifiers.org/reactome/R-ALL-429130"/>
                  <rdf:li rdf:resource="https://identifiers.org/reactomeM/R-ALL-426910"/>
                  <rdf:li rdf:resource="https://identifiers.org/reactomeM/R-ALL-429130"/>
                  <rdf:li rdf:resource="https://identifiers.org/seed.compound/cpd00121"/>
                  <rdf:li rdf:resource="https://identifiers.org/seedM/M_cpd00121"/>
                  <rdf:li rdf:resource="https://identifiers.org/seedM/cpd00121"/>
                  <rdf:li rdf:resource="https://identifiers.org/metanetx.chemical/MNXM1105941"/>
                </rdf:Bag>
              </bqbiol:is>
            </rdf:Description>
          </rdf:RDF>
        </annotation>
      </species>
      <species metaid="meta_M_S_cpd00524_c" sboTerm="SBO:0000247" id="M_S_cpd00524_c" name="2-Inosose" compartment="c" hasOnlySubstanceUnits="false" boundaryCondition="false" constant="false" fbc:charge="-2147483648" fbc:chemicalFormula="C6H10O6">
        <annotation>
          <rdf:RDF xmlns:rdf="http://www.w3.org/1999/02/22-rdf-syntax-ns#" xmlns:dcterms="http://purl.org/dc/terms/" xmlns:vCard="http://www.w3.org/2001/vcard-rdf/3.0#" xmlns:vCard4="http://www.w3.org/2006/vcard/ns#" xmlns:bqbiol="http://biomodels.net/biology-qualifiers/" xmlns:bqmodel="http://biomodels.net/model-qualifiers/">
            <rdf:Description rdf:about="#meta_M_S_cpd00524_c">
              <bqbiol:is>
                <rdf:Bag>
                  <rdf:li rdf:resource="https://identifiers.org/chebi/CHEBI:17811"/>
                  <rdf:li rdf:resource="https://identifiers.org/chebi/11435"/>
                  <rdf:li rdf:resource="https://identifiers.org/chebi/17811"/>
                  <rdf:li rdf:resource="https://identifiers.org/chebi/19339"/>
                  <rdf:li rdf:resource="https://identifiers.org/chebi/900"/>
                  <rdf:li rdf:resource="https://identifiers.org/kegg.compound/C00691"/>
                  <rdf:li rdf:resource="https://identifiers.org/keggC/C00691"/>
                  <rdf:li rdf:resource="https://identifiers.org/keggC/M_C00691"/>
                  <rdf:li rdf:resource="https://identifiers.org/metacyc.compound/CPD-14808"/>
                  <rdf:li rdf:resource="https://identifiers.org/metacycM/CPD-14808"/>
                  <rdf:li rdf:resource="https://identifiers.org/sabiork.compound/5184"/>
                  <rdf:li rdf:resource="https://identifiers.org/sabiorkM/5184"/>
                  <rdf:li rdf:resource="https://identifiers.org/seed.compound/cpd00524"/>
                  <rdf:li rdf:resource="https://identifiers.org/seedM/M_cpd00524"/>
                  <rdf:li rdf:resource="https://identifiers.org/seedM/cpd00524"/>
                  <rdf:li rdf:resource="https://identifiers.org/metanetx.chemical/MNXM1102164"/>
                </rdf:Bag>
              </bqbiol:is>
            </rdf:Description>
          </rdf:RDF>
        </annotation>
      </species>
      <species metaid="meta_M_S_cpd00242_c" sboTerm="SBO:0000247" id="M_S_cpd00242_c" name="H2CO3" compartment="c" hasOnlySubstanceUnits="false" boundaryCondition="false" constant="false" fbc:charge="-2147483648" fbc:chemicalFormula="CHO3">
        <annotation>
          <rdf:RDF xmlns:rdf="http://www.w3.org/1999/02/22-rdf-syntax-ns#" xmlns:dcterms="http://purl.org/dc/terms/" xmlns:vCard="http://www.w3.org/2001/vcard-rdf/3.0#" xmlns:vCard4="http://www.w3.org/2006/vcard/ns#" xmlns:bqbiol="http://biomodels.net/biology-qualifiers/" xmlns:bqmodel="http://biomodels.net/model-qualifiers/">
            <rdf:Description rdf:about="#meta_M_S_cpd00242_c">
              <bqbiol:is>
                <rdf:Bag>
                  <rdf:li rdf:resource="https://identifiers.org/chebi/CHEBI:17544"/>
                  <rdf:li rdf:resource="https://identifiers.org/chebi/CHEBI:28976"/>
                  <rdf:li rdf:resource="https://identifiers.org/chebi/CHEBI:41609"/>
                  <rdf:li rdf:resource="https://identifiers.org/chebi/13351"/>
                  <rdf:li rdf:resource="https://identifiers.org/chebi/13363"/>
                  <rdf:li rdf:resource="https://identifiers.org/chebi/17544"/>
                  <rdf:li rdf:resource="https://identifiers.org/chebi/22863"/>
                  <rdf:li rdf:resource="https://identifiers.org/chebi/23017"/>
                  <rdf:li rdf:resource="https://identifiers.org/chebi/23744"/>
                  <rdf:li rdf:resource="https://identifiers.org/chebi/28976"/>
                  <rdf:li rdf:resource="https://identifiers.org/chebi/29201"/>
                  <rdf:li rdf:resource="https://identifiers.org/chebi/3401"/>
                  <rdf:li rdf:resource="https://identifiers.org/chebi/40961"/>
                  <rdf:li rdf:resource="https://identifiers.org/chebi/41605"/>
                  <rdf:li rdf:resource="https://identifiers.org/chebi/41609"/>
                  <rdf:li rdf:resource="https://identifiers.org/chebi/5589"/>
                  <rdf:li rdf:resource="https://identifiers.org/bigg.metabolite/h2co3"/>
                  <rdf:li rdf:resource="https://identifiers.org/bigg.metabolite/hco3"/>
                  <rdf:li rdf:resource="https://identifiers.org/biggM/M_h2co3"/>
                  <rdf:li rdf:resource="https://identifiers.org/biggM/M_hco3"/>
                  <rdf:li rdf:resource="https://identifiers.org/biggM/h2co3"/>
                  <rdf:li rdf:resource="https://identifiers.org/biggM/hco3"/>
                  <rdf:li rdf:resource="https://identifiers.org/envipath/4fd7f3e0-dd25-43ac-9453-dda3e52396e4/compound/c78c72b7-2f2b-4dde-9f3d-80bb61a1da3e"/>
                  <rdf:li rdf:resource="https://identifiers.org/envipath/650babc9-9d68-4b73-9332-11972ca26f7b/compound/34be09c7-8615-4ee1-806a-6a93ae28d922"/>
                  <rdf:li rdf:resource="https://identifiers.org/envipathM/4fd7f3e0-dd25-43ac-9453-dda3e52396e4/compound/c78c72b7-2f2b-4dde-9f3d-80bb61a1da3e"/>
                  <rdf:li rdf:resource="https://identifiers.org/envipathM/650babc9-9d68-4b73-9332-11972ca26f7b/compound/34be09c7-8615-4ee1-806a-6a93ae28d922"/>
                  <rdf:li rdf:resource="https://identifiers.org/hmdb/HMDB0000595"/>
                  <rdf:li rdf:resource="https://identifiers.org/hmdb/HMDB0003538"/>
                  <rdf:li rdf:resource="https://identifiers.org/hmdb/HMDB0031453"/>
                  <rdf:li rdf:resource="https://identifiers.org/hmdb/HMDB00595"/>
                  <rdf:li rdf:resource="https://identifiers.org/hmdb/HMDB03538"/>
                  <rdf:li rdf:resource="https://identifiers.org/hmdb/HMDB31453"/>
                  <rdf:li rdf:resource="https://identifiers.org/kegg.compound/C00288"/>
                  <rdf:li rdf:resource="https://identifiers.org/kegg.compound/C01353"/>
                  <rdf:li rdf:resource="https://identifiers.org/keggC/C00288"/>
                  <rdf:li rdf:resource="https://identifiers.org/keggC/C01353"/>
                  <rdf:li rdf:resource="https://identifiers.org/keggC/M_C00288"/>
                  <rdf:li rdf:resource="https://identifiers.org/keggC/M_C01353"/>
                  <rdf:li rdf:resource="https://identifiers.org/metacyc.compound/CO3"/>
                  <rdf:li rdf:resource="https://identifiers.org/metacyc.compound/H2CO3"/>
                  <rdf:li rdf:resource="https://identifiers.org/metacyc.compound/HCO3"/>
                  <rdf:li rdf:resource="https://identifiers.org/metacycM/CO3"/>
                  <rdf:li rdf:resource="https://identifiers.org/metacycM/H2CO3"/>
                  <rdf:li rdf:resource="https://identifiers.org/metacycM/HCO3"/>
                  <rdf:li rdf:resource="https://identifiers.org/reactome/R-ALL-111627"/>
                  <rdf:li rdf:resource="https://identifiers.org/reactome/R-ALL-2101051"/>
                  <rdf:li rdf:resource="https://identifiers.org/reactome/R-ALL-29896"/>
                  <rdf:li rdf:resource="https://identifiers.org/reactome/R-ALL-425425"/>
                  <rdf:li rdf:resource="https://identifiers.org/reactomeM/R-ALL-111627"/>
                  <rdf:li rdf:resource="https://identifiers.org/reactomeM/R-ALL-2101051"/>
                  <rdf:li rdf:resource="https://identifiers.org/reactomeM/R-ALL-29896"/>
                  <rdf:li rdf:resource="https://identifiers.org/reactomeM/R-ALL-425425"/>
                  <rdf:li rdf:resource="https://identifiers.org/sabiork.compound/1916"/>
                  <rdf:li rdf:resource="https://identifiers.org/sabiork.compound/2275"/>
                  <rdf:li rdf:resource="https://identifiers.org/sabiorkM/1916"/>
                  <rdf:li rdf:resource="https://identifiers.org/sabiorkM/2275"/>
                  <rdf:li rdf:resource="https://identifiers.org/seed.compound/cpd00242"/>
                  <rdf:li rdf:resource="https://identifiers.org/seedM/M_cpd00242"/>
                  <rdf:li rdf:resource="https://identifiers.org/seedM/cpd00242"/>
                  <rdf:li rdf:resource="https://identifiers.org/metanetx.chemical/MNXM60"/>
                </rdf:Bag>
              </bqbiol:is>
            </rdf:Description>
          </rdf:RDF>
        </annotation>
      </species>
      <species metaid="meta_M_S_cpd02140_c" sboTerm="SBO:0000247" id="M_S_cpd02140_c" name="AIR" compartment="c" hasOnlySubstanceUnits="false" boundaryCondition="false" constant="false" fbc:charge="-2147483648" fbc:chemicalFormula="C8H14N3O7P">
        <annotation>
          <rdf:RDF xmlns:rdf="http://www.w3.org/1999/02/22-rdf-syntax-ns#" xmlns:dcterms="http://purl.org/dc/terms/" xmlns:vCard="http://www.w3.org/2001/vcard-rdf/3.0#" xmlns:vCard4="http://www.w3.org/2006/vcard/ns#" xmlns:bqbiol="http://biomodels.net/biology-qualifiers/" xmlns:bqmodel="http://biomodels.net/model-qualifiers/">
            <rdf:Description rdf:about="#meta_M_S_cpd02140_c">
              <bqbiol:is>
                <rdf:Bag>
                  <rdf:li rdf:resource="https://identifiers.org/chebi/CHEBI:137981"/>
                  <rdf:li rdf:resource="https://identifiers.org/chebi/CHEBI:138560"/>
                  <rdf:li rdf:resource="https://identifiers.org/chebi/CHEBI:28843"/>
                  <rdf:li rdf:resource="https://identifiers.org/chebi/CHEBI:58592"/>
                  <rdf:li rdf:resource="https://identifiers.org/chebi/12101"/>
                  <rdf:li rdf:resource="https://identifiers.org/chebi/137981"/>
                  <rdf:li rdf:resource="https://identifiers.org/chebi/138560"/>
                  <rdf:li rdf:resource="https://identifiers.org/chebi/18969"/>
                  <rdf:li rdf:resource="https://identifiers.org/chebi/2655"/>
                  <rdf:li rdf:resource="https://identifiers.org/chebi/28843"/>
                  <rdf:li rdf:resource="https://identifiers.org/chebi/58592"/>
                  <rdf:li rdf:resource="https://identifiers.org/bigg.metabolite/air"/>
                  <rdf:li rdf:resource="https://identifiers.org/biggM/M_air"/>
                  <rdf:li rdf:resource="https://identifiers.org/biggM/air"/>
                  <rdf:li rdf:resource="https://identifiers.org/hmdb/HMDB0001235"/>
                  <rdf:li rdf:resource="https://identifiers.org/hmdb/HMDB0002316"/>
                  <rdf:li rdf:resource="https://identifiers.org/hmdb/HMDB0011609"/>
                  <rdf:li rdf:resource="https://identifiers.org/hmdb/HMDB01235"/>
                  <rdf:li rdf:resource="https://identifiers.org/hmdb/HMDB02316"/>
                  <rdf:li rdf:resource="https://identifiers.org/hmdb/HMDB11609"/>
                  <rdf:li rdf:resource="https://identifiers.org/kegg.compound/C03373"/>
                  <rdf:li rdf:resource="https://identifiers.org/keggC/C03373"/>
                  <rdf:li rdf:resource="https://identifiers.org/keggC/M_C03373"/>
                  <rdf:li rdf:resource="https://identifiers.org/metacyc.compound/5-PHOSPHORIBOSYL-5-AMINOIMIDAZOLE"/>
                  <rdf:li rdf:resource="https://identifiers.org/metacycM/5-PHOSPHORIBOSYL-5-AMINOIMIDAZOLE"/>
                  <rdf:li rdf:resource="https://identifiers.org/reactome/R-ALL-111370"/>
                  <rdf:li rdf:resource="https://identifiers.org/reactomeM/R-ALL-111370"/>
                  <rdf:li rdf:resource="https://identifiers.org/sabiork.compound/1885"/>
                  <rdf:li rdf:resource="https://identifiers.org/sabiorkM/1885"/>
                  <rdf:li rdf:resource="https://identifiers.org/seed.compound/cpd02140"/>
                  <rdf:li rdf:resource="https://identifiers.org/seedM/M_cpd02140"/>
                  <rdf:li rdf:resource="https://identifiers.org/seedM/cpd02140"/>
                  <rdf:li rdf:resource="https://identifiers.org/metanetx.chemical/MNXM1105983"/>
                </rdf:Bag>
              </bqbiol:is>
            </rdf:Description>
          </rdf:RDF>
        </annotation>
      </species>
      <species metaid="meta_M_S_cpd02893_c" sboTerm="SBO:0000247" id="M_S_cpd02893_c" name="5&apos;-Phosphoribosyl-4-carboxy-5-aminoimidazole" compartment="c" hasOnlySubstanceUnits="false" boundaryCondition="false" constant="false" fbc:charge="-2147483648" fbc:chemicalFormula="C9H13N3O9P">
        <annotation>
          <rdf:RDF xmlns:rdf="http://www.w3.org/1999/02/22-rdf-syntax-ns#" xmlns:dcterms="http://purl.org/dc/terms/" xmlns:vCard="http://www.w3.org/2001/vcard-rdf/3.0#" xmlns:vCard4="http://www.w3.org/2006/vcard/ns#" xmlns:bqbiol="http://biomodels.net/biology-qualifiers/" xmlns:bqmodel="http://biomodels.net/model-qualifiers/">
            <rdf:Description rdf:about="#meta_M_S_cpd02893_c">
              <bqbiol:is>
                <rdf:Bag>
                  <rdf:li rdf:resource="https://identifiers.org/chebi/CHEBI:28413"/>
                  <rdf:li rdf:resource="https://identifiers.org/chebi/CHEBI:58564"/>
                  <rdf:li rdf:resource="https://identifiers.org/chebi/CHEBI:77657"/>
                  <rdf:li rdf:resource="https://identifiers.org/chebi/12103"/>
                  <rdf:li rdf:resource="https://identifiers.org/chebi/18968"/>
                  <rdf:li rdf:resource="https://identifiers.org/chebi/28413"/>
                  <rdf:li rdf:resource="https://identifiers.org/chebi/575"/>
                  <rdf:li rdf:resource="https://identifiers.org/chebi/58564"/>
                  <rdf:li rdf:resource="https://identifiers.org/chebi/77657"/>
                  <rdf:li rdf:resource="https://identifiers.org/bigg.metabolite/5aizc"/>
                  <rdf:li rdf:resource="https://identifiers.org/biggM/5aizc"/>
                  <rdf:li rdf:resource="https://identifiers.org/biggM/M_5aizc"/>
                  <rdf:li rdf:resource="https://identifiers.org/hmdb/HMDB0006273"/>
                  <rdf:li rdf:resource="https://identifiers.org/hmdb/HMDB06273"/>
                  <rdf:li rdf:resource="https://identifiers.org/kegg.compound/C04751"/>
                  <rdf:li rdf:resource="https://identifiers.org/keggC/C04751"/>
                  <rdf:li rdf:resource="https://identifiers.org/keggC/M_C04751"/>
                  <rdf:li rdf:resource="https://identifiers.org/metacyc.compound/PHOSPHORIBOSYL-CARBOXY-AMINOIMIDAZOLE"/>
                  <rdf:li rdf:resource="https://identifiers.org/metacycM/PHOSPHORIBOSYL-CARBOXY-AMINOIMIDAZOLE"/>
                  <rdf:li rdf:resource="https://identifiers.org/reactome/R-ALL-111395"/>
                  <rdf:li rdf:resource="https://identifiers.org/reactomeM/R-ALL-111395"/>
                  <rdf:li rdf:resource="https://identifiers.org/sabiork.compound/1894"/>
                  <rdf:li rdf:resource="https://identifiers.org/sabiorkM/1894"/>
                  <rdf:li rdf:resource="https://identifiers.org/seed.compound/cpd02893"/>
                  <rdf:li rdf:resource="https://identifiers.org/seedM/M_cpd02893"/>
                  <rdf:li rdf:resource="https://identifiers.org/seedM/cpd02893"/>
                  <rdf:li rdf:resource="https://identifiers.org/metanetx.chemical/MNXM737371"/>
                </rdf:Bag>
              </bqbiol:is>
            </rdf:Description>
          </rdf:RDF>
        </annotation>
      </species>
      <species metaid="meta_M_S_cpd11589_c" sboTerm="SBO:0000247" id="M_S_cpd11589_c" name="gly-asp-L" compartment="c" hasOnlySubstanceUnits="false" boundaryCondition="false" constant="false" fbc:charge="-2147483648" fbc:chemicalFormula="C6H9N2O5">
        <annotation>
          <rdf:RDF xmlns:rdf="http://www.w3.org/1999/02/22-rdf-syntax-ns#" xmlns:dcterms="http://purl.org/dc/terms/" xmlns:vCard="http://www.w3.org/2001/vcard-rdf/3.0#" xmlns:vCard4="http://www.w3.org/2006/vcard/ns#" xmlns:bqbiol="http://biomodels.net/biology-qualifiers/" xmlns:bqmodel="http://biomodels.net/model-qualifiers/">
            <rdf:Description rdf:about="#meta_M_S_cpd11589_c">
              <bqbiol:is>
                <rdf:Bag>
                  <rdf:li rdf:resource="https://identifiers.org/chebi/CHEBI:73804"/>
                  <rdf:li rdf:resource="https://identifiers.org/chebi/73804"/>
                  <rdf:li rdf:resource="https://identifiers.org/metacyc.compound/CPD-13406"/>
                  <rdf:li rdf:resource="https://identifiers.org/metacycM/CPD-13406"/>
                  <rdf:li rdf:resource="https://identifiers.org/seed.compound/cpd11589"/>
                  <rdf:li rdf:resource="https://identifiers.org/seedM/M_cpd11589"/>
                  <rdf:li rdf:resource="https://identifiers.org/seedM/cpd11589"/>
                  <rdf:li rdf:resource="https://identifiers.org/metanetx.chemical/MNXM731366"/>
                </rdf:Bag>
              </bqbiol:is>
            </rdf:Description>
          </rdf:RDF>
        </annotation>
      </species>
      <species metaid="meta_M_S_cpd00041_c" sboTerm="SBO:0000247" id="M_S_cpd00041_c" name="L-Aspartate" compartment="c" hasOnlySubstanceUnits="false" boundaryCondition="false" constant="false" fbc:charge="-2147483648" fbc:chemicalFormula="C4H6NO4">
        <annotation>
          <rdf:RDF xmlns:rdf="http://www.w3.org/1999/02/22-rdf-syntax-ns#" xmlns:dcterms="http://purl.org/dc/terms/" xmlns:vCard="http://www.w3.org/2001/vcard-rdf/3.0#" xmlns:vCard4="http://www.w3.org/2006/vcard/ns#" xmlns:bqbiol="http://biomodels.net/biology-qualifiers/" xmlns:bqmodel="http://biomodels.net/model-qualifiers/">
            <rdf:Description rdf:about="#meta_M_S_cpd00041_c">
              <bqbiol:is>
                <rdf:Bag>
                  <rdf:li rdf:resource="https://identifiers.org/chebi/CHEBI:17053"/>
                  <rdf:li rdf:resource="https://identifiers.org/chebi/CHEBI:176631"/>
                  <rdf:li rdf:resource="https://identifiers.org/chebi/CHEBI:177910"/>
                  <rdf:li rdf:resource="https://identifiers.org/chebi/CHEBI:29991"/>
                  <rdf:li rdf:resource="https://identifiers.org/chebi/CHEBI:29993"/>
                  <rdf:li rdf:resource="https://identifiers.org/chebi/13085"/>
                  <rdf:li rdf:resource="https://identifiers.org/chebi/17053"/>
                  <rdf:li rdf:resource="https://identifiers.org/chebi/176631"/>
                  <rdf:li rdf:resource="https://identifiers.org/chebi/177910"/>
                  <rdf:li rdf:resource="https://identifiers.org/chebi/21244"/>
                  <rdf:li rdf:resource="https://identifiers.org/chebi/21247"/>
                  <rdf:li rdf:resource="https://identifiers.org/chebi/29991"/>
                  <rdf:li rdf:resource="https://identifiers.org/chebi/29993"/>
                  <rdf:li rdf:resource="https://identifiers.org/chebi/40853"/>
                  <rdf:li rdf:resource="https://identifiers.org/chebi/40900"/>
                  <rdf:li rdf:resource="https://identifiers.org/chebi/40913"/>
                  <rdf:li rdf:resource="https://identifiers.org/chebi/40942"/>
                  <rdf:li rdf:resource="https://identifiers.org/chebi/6193"/>
                  <rdf:li rdf:resource="https://identifiers.org/bigg.metabolite/asp__L"/>
                  <rdf:li rdf:resource="https://identifiers.org/biggM/M_asp__L"/>
                  <rdf:li rdf:resource="https://identifiers.org/biggM/asp-L"/>
                  <rdf:li rdf:resource="https://identifiers.org/biggM/asp__L"/>
                  <rdf:li rdf:resource="https://identifiers.org/envipath/32de3cf4-e3e6-4168-956e-32fa5ddb0ce1/compound/4b0cdcb0-137a-4ddc-8e5c-2b55ea238c15"/>
                  <rdf:li rdf:resource="https://identifiers.org/envipathM/32de3cf4-e3e6-4168-956e-32fa5ddb0ce1/compound/4b0cdcb0-137a-4ddc-8e5c-2b55ea238c15"/>
                  <rdf:li rdf:resource="https://identifiers.org/hmdb/HMDB0000191"/>
                  <rdf:li rdf:resource="https://identifiers.org/hmdb/HMDB00191"/>
                  <rdf:li rdf:resource="https://identifiers.org/kegg.compound/C00049"/>
                  <rdf:li rdf:resource="https://identifiers.org/kegg.drug/D00013"/>
                  <rdf:li rdf:resource="https://identifiers.org/keggC/C00049"/>
                  <rdf:li rdf:resource="https://identifiers.org/keggC/M_C00049"/>
                  <rdf:li rdf:resource="https://identifiers.org/keggD/D00013"/>
                  <rdf:li rdf:resource="https://identifiers.org/keggD/M_D00013"/>
                  <rdf:li rdf:resource="https://identifiers.org/metacyc.compound/L-ASPARTATE"/>
                  <rdf:li rdf:resource="https://identifiers.org/metacycM/L-ASPARTATE"/>
                  <rdf:li rdf:resource="https://identifiers.org/reactome/R-ALL-113553"/>
                  <rdf:li rdf:resource="https://identifiers.org/reactome/R-ALL-29448"/>
                  <rdf:li rdf:resource="https://identifiers.org/reactome/R-ALL-351973"/>
                  <rdf:li rdf:resource="https://identifiers.org/reactome/R-ALL-427963"/>
                  <rdf:li rdf:resource="https://identifiers.org/reactomeM/R-ALL-113553"/>
                  <rdf:li rdf:resource="https://identifiers.org/reactomeM/R-ALL-29448"/>
                  <rdf:li rdf:resource="https://identifiers.org/reactomeM/R-ALL-351973"/>
                  <rdf:li rdf:resource="https://identifiers.org/reactomeM/R-ALL-427963"/>
                  <rdf:li rdf:resource="https://identifiers.org/sabiork.compound/71"/>
                  <rdf:li rdf:resource="https://identifiers.org/sabiorkM/71"/>
                  <rdf:li rdf:resource="https://identifiers.org/seed.compound/cpd00041"/>
                  <rdf:li rdf:resource="https://identifiers.org/seedM/M_cpd00041"/>
                  <rdf:li rdf:resource="https://identifiers.org/seedM/cpd00041"/>
                  <rdf:li rdf:resource="https://identifiers.org/metanetx.chemical/MNXM1108206"/>
                </rdf:Bag>
              </bqbiol:is>
            </rdf:Description>
          </rdf:RDF>
        </annotation>
      </species>
      <species metaid="meta_M_S_cpd15309_c" sboTerm="SBO:0000247" id="M_S_cpd15309_c" name="1,2-Diacyl-sn-glycerol dihexadecanoyl" compartment="c" hasOnlySubstanceUnits="false" boundaryCondition="false" constant="false" fbc:charge="-2147483648" fbc:chemicalFormula="C35H68O5">
        <annotation>
          <rdf:RDF xmlns:rdf="http://www.w3.org/1999/02/22-rdf-syntax-ns#" xmlns:dcterms="http://purl.org/dc/terms/" xmlns:vCard="http://www.w3.org/2001/vcard-rdf/3.0#" xmlns:vCard4="http://www.w3.org/2006/vcard/ns#" xmlns:bqbiol="http://biomodels.net/biology-qualifiers/" xmlns:bqmodel="http://biomodels.net/model-qualifiers/">
            <rdf:Description rdf:about="#meta_M_S_cpd15309_c">
              <bqbiol:is>
                <rdf:Bag>
                  <rdf:li rdf:resource="https://identifiers.org/chebi/CHEBI:78090"/>
                  <rdf:li rdf:resource="https://identifiers.org/chebi/CHEBI:82929"/>
                  <rdf:li rdf:resource="https://identifiers.org/chebi/78090"/>
                  <rdf:li rdf:resource="https://identifiers.org/chebi/82929"/>
                  <rdf:li rdf:resource="https://identifiers.org/slm/SLM:000118523"/>
                  <rdf:li rdf:resource="https://identifiers.org/slm/000118523"/>
                  <rdf:li rdf:resource="https://identifiers.org/bigg.metabolite/12dgr160"/>
                  <rdf:li rdf:resource="https://identifiers.org/biggM/12dgr160"/>
                  <rdf:li rdf:resource="https://identifiers.org/biggM/M_12dgr160"/>
                  <rdf:li rdf:resource="https://identifiers.org/hmdb/HMDB0007098"/>
                  <rdf:li rdf:resource="https://identifiers.org/hmdb/HMDB07098"/>
                  <rdf:li rdf:resource="https://identifiers.org/lipidmaps/LMGL02010001"/>
                  <rdf:li rdf:resource="https://identifiers.org/lipidmaps/LMGL02010009"/>
                  <rdf:li rdf:resource="https://identifiers.org/lipidmapsM/LMGL02010001"/>
                  <rdf:li rdf:resource="https://identifiers.org/lipidmapsM/LMGL02010009"/>
                  <rdf:li rdf:resource="https://identifiers.org/metacyc.compound/CPD66-34"/>
                  <rdf:li rdf:resource="https://identifiers.org/metacycM/CPD66-34"/>
                  <rdf:li rdf:resource="https://identifiers.org/seed.compound/cpd15309"/>
                  <rdf:li rdf:resource="https://identifiers.org/seed.compound/cpd26605"/>
                  <rdf:li rdf:resource="https://identifiers.org/seedM/M_cpd15309"/>
                  <rdf:li rdf:resource="https://identifiers.org/seedM/M_cpd26605"/>
                  <rdf:li rdf:resource="https://identifiers.org/seedM/cpd15309"/>
                  <rdf:li rdf:resource="https://identifiers.org/seedM/cpd26605"/>
                  <rdf:li rdf:resource="https://identifiers.org/metanetx.chemical/MNXM3132"/>
                </rdf:Bag>
              </bqbiol:is>
            </rdf:Description>
          </rdf:RDF>
        </annotation>
      </species>
      <species metaid="meta_M_S_cpd15524_c" sboTerm="SBO:0000247" id="M_S_cpd15524_c" name="1,2-dihexadecanoyl-sn-glycerol 3-phosphate" compartment="c" hasOnlySubstanceUnits="false" boundaryCondition="false" constant="false" fbc:charge="-2147483648" fbc:chemicalFormula="C35H68O8P">
        <annotation>
          <rdf:RDF xmlns:rdf="http://www.w3.org/1999/02/22-rdf-syntax-ns#" xmlns:dcterms="http://purl.org/dc/terms/" xmlns:vCard="http://www.w3.org/2001/vcard-rdf/3.0#" xmlns:vCard4="http://www.w3.org/2006/vcard/ns#" xmlns:bqbiol="http://biomodels.net/biology-qualifiers/" xmlns:bqmodel="http://biomodels.net/model-qualifiers/">
            <rdf:Description rdf:about="#meta_M_S_cpd15524_c">
              <bqbiol:is>
                <rdf:Bag>
                  <rdf:li rdf:resource="https://identifiers.org/seed.compound/cpd15524"/>
                  <rdf:li rdf:resource="https://identifiers.org/seedM/M_cpd15524"/>
                  <rdf:li rdf:resource="https://identifiers.org/seedM/cpd15524"/>
                  <rdf:li rdf:resource="https://identifiers.org/metanetx.chemical/MNXM731669"/>
                </rdf:Bag>
              </bqbiol:is>
            </rdf:Description>
          </rdf:RDF>
        </annotation>
      </species>
      <species metaid="meta_M_S_cpd00123_c" sboTerm="SBO:0000247" id="M_S_cpd00123_c" name="3-Methyl-2-oxobutanoate" compartment="c" hasOnlySubstanceUnits="false" boundaryCondition="false" constant="false" fbc:charge="-2147483648" fbc:chemicalFormula="C5H7O3">
        <annotation>
          <rdf:RDF xmlns:rdf="http://www.w3.org/1999/02/22-rdf-syntax-ns#" xmlns:dcterms="http://purl.org/dc/terms/" xmlns:vCard="http://www.w3.org/2001/vcard-rdf/3.0#" xmlns:vCard4="http://www.w3.org/2006/vcard/ns#" xmlns:bqbiol="http://biomodels.net/biology-qualifiers/" xmlns:bqmodel="http://biomodels.net/model-qualifiers/">
            <rdf:Description rdf:about="#meta_M_S_cpd00123_c">
              <bqbiol:is>
                <rdf:Bag>
                  <rdf:li rdf:resource="https://identifiers.org/chebi/CHEBI:11851"/>
                  <rdf:li rdf:resource="https://identifiers.org/chebi/CHEBI:16530"/>
                  <rdf:li rdf:resource="https://identifiers.org/chebi/11851"/>
                  <rdf:li rdf:resource="https://identifiers.org/chebi/1584"/>
                  <rdf:li rdf:resource="https://identifiers.org/chebi/16530"/>
                  <rdf:li rdf:resource="https://identifiers.org/chebi/20115"/>
                  <rdf:li rdf:resource="https://identifiers.org/chebi/43714"/>
                  <rdf:li rdf:resource="https://identifiers.org/bigg.metabolite/3mob"/>
                  <rdf:li rdf:resource="https://identifiers.org/biggM/3mob"/>
                  <rdf:li rdf:resource="https://identifiers.org/biggM/M_3mob"/>
                  <rdf:li rdf:resource="https://identifiers.org/envipath/650babc9-9d68-4b73-9332-11972ca26f7b/compound/dee66401-4b7f-4203-8ee3-fa61f1f45f03"/>
                  <rdf:li rdf:resource="https://identifiers.org/envipathM/650babc9-9d68-4b73-9332-11972ca26f7b/compound/dee66401-4b7f-4203-8ee3-fa61f1f45f03"/>
                  <rdf:li rdf:resource="https://identifiers.org/hmdb/HMDB0000019"/>
                  <rdf:li rdf:resource="https://identifiers.org/hmdb/HMDB00019"/>
                  <rdf:li rdf:resource="https://identifiers.org/hmdb/HMDB0004260"/>
                  <rdf:li rdf:resource="https://identifiers.org/hmdb/HMDB04260"/>
                  <rdf:li rdf:resource="https://identifiers.org/kegg.compound/C00141"/>
                  <rdf:li rdf:resource="https://identifiers.org/keggC/C00141"/>
                  <rdf:li rdf:resource="https://identifiers.org/keggC/M_C00141"/>
                  <rdf:li rdf:resource="https://identifiers.org/lipidmaps/LMFA01020274"/>
                  <rdf:li rdf:resource="https://identifiers.org/lipidmapsM/LMFA01020274"/>
                  <rdf:li rdf:resource="https://identifiers.org/metacyc.compound/2-KETO-ISOVALERATE"/>
                  <rdf:li rdf:resource="https://identifiers.org/metacycM/2-KETO-ISOVALERATE"/>
                  <rdf:li rdf:resource="https://identifiers.org/reactome/R-ALL-113584"/>
                  <rdf:li rdf:resource="https://identifiers.org/reactome/R-ALL-70846"/>
                  <rdf:li rdf:resource="https://identifiers.org/reactomeM/R-ALL-113584"/>
                  <rdf:li rdf:resource="https://identifiers.org/reactomeM/R-ALL-70846"/>
                  <rdf:li rdf:resource="https://identifiers.org/sabiork.compound/1945"/>
                  <rdf:li rdf:resource="https://identifiers.org/sabiorkM/1945"/>
                  <rdf:li rdf:resource="https://identifiers.org/seed.compound/cpd00123"/>
                  <rdf:li rdf:resource="https://identifiers.org/seedM/M_cpd00123"/>
                  <rdf:li rdf:resource="https://identifiers.org/seedM/cpd00123"/>
                  <rdf:li rdf:resource="https://identifiers.org/metanetx.chemical/MNXM732866"/>
                </rdf:Bag>
              </bqbiol:is>
            </rdf:Description>
          </rdf:RDF>
        </annotation>
      </species>
      <species metaid="meta_M_S_cpd01646_c" sboTerm="SBO:0000247" id="M_S_cpd01646_c" name="2-Isopropylmalate" compartment="c" hasOnlySubstanceUnits="false" boundaryCondition="false" constant="false" fbc:charge="-2147483648" fbc:chemicalFormula="C7H10O5">
        <annotation>
          <rdf:RDF xmlns:rdf="http://www.w3.org/1999/02/22-rdf-syntax-ns#" xmlns:dcterms="http://purl.org/dc/terms/" xmlns:vCard="http://www.w3.org/2001/vcard-rdf/3.0#" xmlns:vCard4="http://www.w3.org/2006/vcard/ns#" xmlns:bqbiol="http://biomodels.net/biology-qualifiers/" xmlns:bqmodel="http://biomodels.net/model-qualifiers/">
            <rdf:Description rdf:about="#meta_M_S_cpd01646_c">
              <bqbiol:is>
                <rdf:Bag>
                  <rdf:li rdf:resource="https://identifiers.org/chebi/CHEBI:1178"/>
                  <rdf:li rdf:resource="https://identifiers.org/chebi/CHEBI:28107"/>
                  <rdf:li rdf:resource="https://identifiers.org/chebi/CHEBI:28635"/>
                  <rdf:li rdf:resource="https://identifiers.org/chebi/CHEBI:35128"/>
                  <rdf:li rdf:resource="https://identifiers.org/chebi/1115"/>
                  <rdf:li rdf:resource="https://identifiers.org/chebi/11580"/>
                  <rdf:li rdf:resource="https://identifiers.org/chebi/11763"/>
                  <rdf:li rdf:resource="https://identifiers.org/chebi/1178"/>
                  <rdf:li rdf:resource="https://identifiers.org/chebi/19595"/>
                  <rdf:li rdf:resource="https://identifiers.org/chebi/19667"/>
                  <rdf:li rdf:resource="https://identifiers.org/chebi/28107"/>
                  <rdf:li rdf:resource="https://identifiers.org/chebi/28635"/>
                  <rdf:li rdf:resource="https://identifiers.org/chebi/35128"/>
                  <rdf:li rdf:resource="https://identifiers.org/chebi/35129"/>
                  <rdf:li rdf:resource="https://identifiers.org/bigg.metabolite/3c3hmp"/>
                  <rdf:li rdf:resource="https://identifiers.org/biggM/3c3hmp"/>
                  <rdf:li rdf:resource="https://identifiers.org/biggM/M_3c3hmp"/>
                  <rdf:li rdf:resource="https://identifiers.org/hmdb/HMDB0000402"/>
                  <rdf:li rdf:resource="https://identifiers.org/hmdb/HMDB00402"/>
                  <rdf:li rdf:resource="https://identifiers.org/kegg.compound/C02504"/>
                  <rdf:li rdf:resource="https://identifiers.org/keggC/C02504"/>
                  <rdf:li rdf:resource="https://identifiers.org/keggC/M_C02504"/>
                  <rdf:li rdf:resource="https://identifiers.org/lipidmaps/LMFA01170083"/>
                  <rdf:li rdf:resource="https://identifiers.org/lipidmapsM/LMFA01170083"/>
                  <rdf:li rdf:resource="https://identifiers.org/metacyc.compound/3-CARBOXY-3-HYDROXY-ISOCAPROATE"/>
                  <rdf:li rdf:resource="https://identifiers.org/metacycM/3-CARBOXY-3-HYDROXY-ISOCAPROATE"/>
                  <rdf:li rdf:resource="https://identifiers.org/sabiork.compound/2427"/>
                  <rdf:li rdf:resource="https://identifiers.org/sabiorkM/2427"/>
                  <rdf:li rdf:resource="https://identifiers.org/seed.compound/cpd01646"/>
                  <rdf:li rdf:resource="https://identifiers.org/seedM/M_cpd01646"/>
                  <rdf:li rdf:resource="https://identifiers.org/seedM/cpd01646"/>
                  <rdf:li rdf:resource="https://identifiers.org/metanetx.chemical/MNXM730929"/>
                </rdf:Bag>
              </bqbiol:is>
            </rdf:Description>
          </rdf:RDF>
        </annotation>
      </species>
      <species metaid="meta_M_S_cpd00861_c" sboTerm="SBO:0000247" id="M_S_cpd00861_c" name="UDP-N-acetyl-D-mannosamine" compartment="c" hasOnlySubstanceUnits="false" boundaryCondition="false" constant="false" fbc:charge="-2147483648" fbc:chemicalFormula="C17H25N3O17P2">
        <annotation>
          <rdf:RDF xmlns:rdf="http://www.w3.org/1999/02/22-rdf-syntax-ns#" xmlns:dcterms="http://purl.org/dc/terms/" xmlns:vCard="http://www.w3.org/2001/vcard-rdf/3.0#" xmlns:vCard4="http://www.w3.org/2006/vcard/ns#" xmlns:bqbiol="http://biomodels.net/biology-qualifiers/" xmlns:bqmodel="http://biomodels.net/model-qualifiers/">
            <rdf:Description rdf:about="#meta_M_S_cpd00861_c">
              <bqbiol:is>
                <rdf:Bag>
                  <rdf:li rdf:resource="https://identifiers.org/chebi/CHEBI:16287"/>
                  <rdf:li rdf:resource="https://identifiers.org/chebi/CHEBI:57715"/>
                  <rdf:li rdf:resource="https://identifiers.org/chebi/CHEBI:68623"/>
                  <rdf:li rdf:resource="https://identifiers.org/chebi/CHEBI:68678"/>
                  <rdf:li rdf:resource="https://identifiers.org/chebi/13457"/>
                  <rdf:li rdf:resource="https://identifiers.org/chebi/13474"/>
                  <rdf:li rdf:resource="https://identifiers.org/chebi/16287"/>
                  <rdf:li rdf:resource="https://identifiers.org/chebi/22116"/>
                  <rdf:li rdf:resource="https://identifiers.org/chebi/57715"/>
                  <rdf:li rdf:resource="https://identifiers.org/chebi/68623"/>
                  <rdf:li rdf:resource="https://identifiers.org/chebi/68678"/>
                  <rdf:li rdf:resource="https://identifiers.org/chebi/9824"/>
                  <rdf:li rdf:resource="https://identifiers.org/bigg.metabolite/uacmam"/>
                  <rdf:li rdf:resource="https://identifiers.org/bigg.metabolite/udpacmana"/>
                  <rdf:li rdf:resource="https://identifiers.org/biggM/M_uacmam"/>
                  <rdf:li rdf:resource="https://identifiers.org/biggM/M_udpacmana"/>
                  <rdf:li rdf:resource="https://identifiers.org/biggM/uacmam"/>
                  <rdf:li rdf:resource="https://identifiers.org/biggM/udpacmana"/>
                  <rdf:li rdf:resource="https://identifiers.org/kegg.compound/C01170"/>
                  <rdf:li rdf:resource="https://identifiers.org/kegg.glycan/G11112"/>
                  <rdf:li rdf:resource="https://identifiers.org/keggC/C01170"/>
                  <rdf:li rdf:resource="https://identifiers.org/keggC/M_C01170"/>
                  <rdf:li rdf:resource="https://identifiers.org/keggG/G11112"/>
                  <rdf:li rdf:resource="https://identifiers.org/keggG/M_G11112"/>
                  <rdf:li rdf:resource="https://identifiers.org/metacyc.compound/UDP-MANNAC"/>
                  <rdf:li rdf:resource="https://identifiers.org/metacycM/UDP-MANNAC"/>
                  <rdf:li rdf:resource="https://identifiers.org/sabiork.compound/2263"/>
                  <rdf:li rdf:resource="https://identifiers.org/sabiorkM/2263"/>
                  <rdf:li rdf:resource="https://identifiers.org/seed.compound/cpd00861"/>
                  <rdf:li rdf:resource="https://identifiers.org/seedM/M_cpd00861"/>
                  <rdf:li rdf:resource="https://identifiers.org/seedM/cpd00861"/>
                  <rdf:li rdf:resource="https://identifiers.org/metanetx.chemical/MNXM1101258"/>
                </rdf:Bag>
              </bqbiol:is>
            </rdf:Description>
          </rdf:RDF>
        </annotation>
      </species>
      <species metaid="meta_M_S_cpd00946_c" sboTerm="SBO:0000247" id="M_S_cpd00946_c" name="Undecaprenyl diphospho N-acetyl-glucosamine" compartment="c" hasOnlySubstanceUnits="false" boundaryCondition="false" constant="false" fbc:charge="-2147483648" fbc:chemicalFormula="C63H103NO12P2">
        <annotation>
          <rdf:RDF xmlns:rdf="http://www.w3.org/1999/02/22-rdf-syntax-ns#" xmlns:dcterms="http://purl.org/dc/terms/" xmlns:vCard="http://www.w3.org/2001/vcard-rdf/3.0#" xmlns:vCard4="http://www.w3.org/2006/vcard/ns#" xmlns:bqbiol="http://biomodels.net/biology-qualifiers/" xmlns:bqmodel="http://biomodels.net/model-qualifiers/">
            <rdf:Description rdf:about="#meta_M_S_cpd00946_c">
              <bqbiol:is>
                <rdf:Bag>
                  <rdf:li rdf:resource="https://identifiers.org/chebi/CHEBI:62958"/>
                  <rdf:li rdf:resource="https://identifiers.org/chebi/CHEBI:62959"/>
                  <rdf:li rdf:resource="https://identifiers.org/chebi/62958"/>
                  <rdf:li rdf:resource="https://identifiers.org/chebi/62959"/>
                  <rdf:li rdf:resource="https://identifiers.org/bigg.metabolite/unaga"/>
                  <rdf:li rdf:resource="https://identifiers.org/biggM/M_unaga"/>
                  <rdf:li rdf:resource="https://identifiers.org/biggM/unaga"/>
                  <rdf:li rdf:resource="https://identifiers.org/kegg.compound/C01289"/>
                  <rdf:li rdf:resource="https://identifiers.org/keggC/C01289"/>
                  <rdf:li rdf:resource="https://identifiers.org/keggC/M_C01289"/>
                  <rdf:li rdf:resource="https://identifiers.org/metacyc.compound/ACETYL-D-GLUCOSAMINYLDIPHOSPHO-UNDECAPRE"/>
                  <rdf:li rdf:resource="https://identifiers.org/metacycM/ACETYL-D-GLUCOSAMINYLDIPHOSPHO-UNDECAPRE"/>
                  <rdf:li rdf:resource="https://identifiers.org/seed.compound/cpd00946"/>
                  <rdf:li rdf:resource="https://identifiers.org/seedM/M_cpd00946"/>
                  <rdf:li rdf:resource="https://identifiers.org/seedM/cpd00946"/>
                  <rdf:li rdf:resource="https://identifiers.org/metanetx.chemical/MNXM1101902"/>
                </rdf:Bag>
              </bqbiol:is>
            </rdf:Description>
          </rdf:RDF>
        </annotation>
      </species>
      <species metaid="meta_M_S_cpd02967_c" sboTerm="SBO:0000247" id="M_S_cpd02967_c" name="N-Acetyl-beta-D-mannosaminyl-1,4-N-acetyl-D- glucosaminyldiphosphoundecaprenol" compartment="c" hasOnlySubstanceUnits="false" boundaryCondition="false" constant="false" fbc:charge="-2147483648" fbc:chemicalFormula="C71H116N2O17P2">
        <annotation>
          <rdf:RDF xmlns:rdf="http://www.w3.org/1999/02/22-rdf-syntax-ns#" xmlns:dcterms="http://purl.org/dc/terms/" xmlns:vCard="http://www.w3.org/2001/vcard-rdf/3.0#" xmlns:vCard4="http://www.w3.org/2006/vcard/ns#" xmlns:bqbiol="http://biomodels.net/biology-qualifiers/" xmlns:bqmodel="http://biomodels.net/model-qualifiers/">
            <rdf:Description rdf:about="#meta_M_S_cpd02967_c">
              <bqbiol:is>
                <rdf:Bag>
                  <rdf:li rdf:resource="https://identifiers.org/chebi/CHEBI:132210"/>
                  <rdf:li rdf:resource="https://identifiers.org/chebi/CHEBI:132875"/>
                  <rdf:li rdf:resource="https://identifiers.org/chebi/132210"/>
                  <rdf:li rdf:resource="https://identifiers.org/chebi/132875"/>
                  <rdf:li rdf:resource="https://identifiers.org/kegg.compound/C04881"/>
                  <rdf:li rdf:resource="https://identifiers.org/kegg.glycan/G00177"/>
                  <rdf:li rdf:resource="https://identifiers.org/keggC/C04881"/>
                  <rdf:li rdf:resource="https://identifiers.org/keggC/M_C04881"/>
                  <rdf:li rdf:resource="https://identifiers.org/keggG/G00177"/>
                  <rdf:li rdf:resource="https://identifiers.org/keggG/M_G00177"/>
                  <rdf:li rdf:resource="https://identifiers.org/metacyc.compound/ACETYL-ETCETERA-GLUCOSAMINYLDIPHOSPHOUND"/>
                  <rdf:li rdf:resource="https://identifiers.org/metacycM/ACETYL-ETCETERA-GLUCOSAMINYLDIPHOSPHOUND"/>
                  <rdf:li rdf:resource="https://identifiers.org/seed.compound/cpd02967"/>
                  <rdf:li rdf:resource="https://identifiers.org/seedM/M_cpd02967"/>
                  <rdf:li rdf:resource="https://identifiers.org/seedM/cpd02967"/>
                  <rdf:li rdf:resource="https://identifiers.org/metanetx.chemical/MNXM2843"/>
                </rdf:Bag>
              </bqbiol:is>
            </rdf:Description>
          </rdf:RDF>
        </annotation>
      </species>
      <species metaid="meta_M_S_cpd00239_c" sboTerm="SBO:0000247" id="M_S_cpd00239_c" name="H2S" compartment="c" hasOnlySubstanceUnits="false" boundaryCondition="false" constant="false" fbc:charge="-2147483648" fbc:chemicalFormula="H2S">
        <annotation>
          <rdf:RDF xmlns:rdf="http://www.w3.org/1999/02/22-rdf-syntax-ns#" xmlns:dcterms="http://purl.org/dc/terms/" xmlns:vCard="http://www.w3.org/2001/vcard-rdf/3.0#" xmlns:vCard4="http://www.w3.org/2006/vcard/ns#" xmlns:bqbiol="http://biomodels.net/biology-qualifiers/" xmlns:bqmodel="http://biomodels.net/model-qualifiers/">
            <rdf:Description rdf:about="#meta_M_S_cpd00239_c">
              <bqbiol:is>
                <rdf:Bag>
                  <rdf:li rdf:resource="https://identifiers.org/chebi/CHEBI:16136"/>
                  <rdf:li rdf:resource="https://identifiers.org/chebi/CHEBI:29919"/>
                  <rdf:li rdf:resource="https://identifiers.org/chebi/CHEBI:30488"/>
                  <rdf:li rdf:resource="https://identifiers.org/chebi/CHEBI:30489"/>
                  <rdf:li rdf:resource="https://identifiers.org/chebi/CHEBI:37180"/>
                  <rdf:li rdf:resource="https://identifiers.org/chebi/13356"/>
                  <rdf:li rdf:resource="https://identifiers.org/chebi/14414"/>
                  <rdf:li rdf:resource="https://identifiers.org/chebi/16136"/>
                  <rdf:li rdf:resource="https://identifiers.org/chebi/24639"/>
                  <rdf:li rdf:resource="https://identifiers.org/chebi/29919"/>
                  <rdf:li rdf:resource="https://identifiers.org/chebi/30488"/>
                  <rdf:li rdf:resource="https://identifiers.org/chebi/30489"/>
                  <rdf:li rdf:resource="https://identifiers.org/chebi/37180"/>
                  <rdf:li rdf:resource="https://identifiers.org/chebi/43058"/>
                  <rdf:li rdf:resource="https://identifiers.org/chebi/45489"/>
                  <rdf:li rdf:resource="https://identifiers.org/chebi/5787"/>
                  <rdf:li rdf:resource="https://identifiers.org/bigg.metabolite/HC00250"/>
                  <rdf:li rdf:resource="https://identifiers.org/bigg.metabolite/h2s"/>
                  <rdf:li rdf:resource="https://identifiers.org/biggM/HC00250"/>
                  <rdf:li rdf:resource="https://identifiers.org/biggM/M_HC00250"/>
                  <rdf:li rdf:resource="https://identifiers.org/biggM/M_h2s"/>
                  <rdf:li rdf:resource="https://identifiers.org/biggM/h2s"/>
                  <rdf:li rdf:resource="https://identifiers.org/envipath/32de3cf4-e3e6-4168-956e-32fa5ddb0ce1/compound/6fca0a43-b0f0-41dd-a454-c7880342d6be"/>
                  <rdf:li rdf:resource="https://identifiers.org/envipath/5882df9c-dae1-4d80-a40e-db4724271456/compound/0b237b94-a6df-4792-8866-246b2230eef0"/>
                  <rdf:li rdf:resource="https://identifiers.org/envipath/650babc9-9d68-4b73-9332-11972ca26f7b/compound/83aab241-d065-45ef-a799-98fdad5bcf04"/>
                  <rdf:li rdf:resource="https://identifiers.org/envipathM/32de3cf4-e3e6-4168-956e-32fa5ddb0ce1/compound/6fca0a43-b0f0-41dd-a454-c7880342d6be"/>
                  <rdf:li rdf:resource="https://identifiers.org/envipathM/5882df9c-dae1-4d80-a40e-db4724271456/compound/0b237b94-a6df-4792-8866-246b2230eef0"/>
                  <rdf:li rdf:resource="https://identifiers.org/envipathM/650babc9-9d68-4b73-9332-11972ca26f7b/compound/83aab241-d065-45ef-a799-98fdad5bcf04"/>
                  <rdf:li rdf:resource="https://identifiers.org/hmdb/HMDB0003276"/>
                  <rdf:li rdf:resource="https://identifiers.org/hmdb/HMDB03276"/>
                  <rdf:li rdf:resource="https://identifiers.org/kegg.compound/C00283"/>
                  <rdf:li rdf:resource="https://identifiers.org/keggC/C00283"/>
                  <rdf:li rdf:resource="https://identifiers.org/keggC/M_C00283"/>
                  <rdf:li rdf:resource="https://identifiers.org/metacyc.compound/CPD-846"/>
                  <rdf:li rdf:resource="https://identifiers.org/metacyc.compound/HS"/>
                  <rdf:li rdf:resource="https://identifiers.org/metacycM/CPD-846"/>
                  <rdf:li rdf:resource="https://identifiers.org/metacycM/HS"/>
                  <rdf:li rdf:resource="https://identifiers.org/reactome/R-ALL-1614532"/>
                  <rdf:li rdf:resource="https://identifiers.org/reactome/R-ALL-1655881"/>
                  <rdf:li rdf:resource="https://identifiers.org/reactome/R-ALL-1663154"/>
                  <rdf:li rdf:resource="https://identifiers.org/reactomeM/R-ALL-1614532"/>
                  <rdf:li rdf:resource="https://identifiers.org/reactomeM/R-ALL-1655881"/>
                  <rdf:li rdf:resource="https://identifiers.org/reactomeM/R-ALL-1663154"/>
                  <rdf:li rdf:resource="https://identifiers.org/sabiork.compound/2007"/>
                  <rdf:li rdf:resource="https://identifiers.org/sabiorkM/2007"/>
                  <rdf:li rdf:resource="https://identifiers.org/seed.compound/cpd00239"/>
                  <rdf:li rdf:resource="https://identifiers.org/seed.compound/cpd24697"/>
                  <rdf:li rdf:resource="https://identifiers.org/seedM/M_cpd00239"/>
                  <rdf:li rdf:resource="https://identifiers.org/seedM/M_cpd24697"/>
                  <rdf:li rdf:resource="https://identifiers.org/seedM/cpd00239"/>
                  <rdf:li rdf:resource="https://identifiers.org/seedM/cpd24697"/>
                  <rdf:li rdf:resource="https://identifiers.org/metanetx.chemical/MNXM124865"/>
                </rdf:Bag>
              </bqbiol:is>
            </rdf:Description>
          </rdf:RDF>
        </annotation>
      </species>
      <species metaid="meta_M_S_cpd00020_c" sboTerm="SBO:0000247" id="M_S_cpd00020_c" name="Pyruvate" compartment="c" hasOnlySubstanceUnits="false" boundaryCondition="false" constant="false" fbc:charge="-2147483648" fbc:chemicalFormula="C3H3O3">
        <annotation>
          <rdf:RDF xmlns:rdf="http://www.w3.org/1999/02/22-rdf-syntax-ns#" xmlns:dcterms="http://purl.org/dc/terms/" xmlns:vCard="http://www.w3.org/2001/vcard-rdf/3.0#" xmlns:vCard4="http://www.w3.org/2006/vcard/ns#" xmlns:bqbiol="http://biomodels.net/biology-qualifiers/" xmlns:bqmodel="http://biomodels.net/model-qualifiers/">
            <rdf:Description rdf:about="#meta_M_S_cpd00020_c">
              <bqbiol:is>
                <rdf:Bag>
                  <rdf:li rdf:resource="https://identifiers.org/chebi/CHEBI:15361"/>
                  <rdf:li rdf:resource="https://identifiers.org/chebi/CHEBI:177913"/>
                  <rdf:li rdf:resource="https://identifiers.org/chebi/CHEBI:32816"/>
                  <rdf:li rdf:resource="https://identifiers.org/chebi/14987"/>
                  <rdf:li rdf:resource="https://identifiers.org/chebi/15361"/>
                  <rdf:li rdf:resource="https://identifiers.org/chebi/177913"/>
                  <rdf:li rdf:resource="https://identifiers.org/chebi/26462"/>
                  <rdf:li rdf:resource="https://identifiers.org/chebi/26466"/>
                  <rdf:li rdf:resource="https://identifiers.org/chebi/32816"/>
                  <rdf:li rdf:resource="https://identifiers.org/chebi/45253"/>
                  <rdf:li rdf:resource="https://identifiers.org/chebi/8685"/>
                  <rdf:li rdf:resource="https://identifiers.org/bigg.metabolite/pyr"/>
                  <rdf:li rdf:resource="https://identifiers.org/biggM/M_pyr"/>
                  <rdf:li rdf:resource="https://identifiers.org/biggM/pyr"/>
                  <rdf:li rdf:resource="https://identifiers.org/envipath/32de3cf4-e3e6-4168-956e-32fa5ddb0ce1/compound/dc01020e-8c7e-4087-9f56-cf8c962b7437"/>
                  <rdf:li rdf:resource="https://identifiers.org/envipath/650babc9-9d68-4b73-9332-11972ca26f7b/compound/ccc99777-54dc-42d4-a97e-009b780d3905"/>
                  <rdf:li rdf:resource="https://identifiers.org/envipathM/32de3cf4-e3e6-4168-956e-32fa5ddb0ce1/compound/dc01020e-8c7e-4087-9f56-cf8c962b7437"/>
                  <rdf:li rdf:resource="https://identifiers.org/envipathM/650babc9-9d68-4b73-9332-11972ca26f7b/compound/ccc99777-54dc-42d4-a97e-009b780d3905"/>
                  <rdf:li rdf:resource="https://identifiers.org/hmdb/HMDB0000243"/>
                  <rdf:li rdf:resource="https://identifiers.org/hmdb/HMDB00243"/>
                  <rdf:li rdf:resource="https://identifiers.org/kegg.compound/C00022"/>
                  <rdf:li rdf:resource="https://identifiers.org/keggC/C00022"/>
                  <rdf:li rdf:resource="https://identifiers.org/keggC/M_C00022"/>
                  <rdf:li rdf:resource="https://identifiers.org/lipidmaps/LMFA01060077"/>
                  <rdf:li rdf:resource="https://identifiers.org/lipidmapsM/LMFA01060077"/>
                  <rdf:li rdf:resource="https://identifiers.org/metacyc.compound/PYRUVATE"/>
                  <rdf:li rdf:resource="https://identifiers.org/metacycM/PYRUVATE"/>
                  <rdf:li rdf:resource="https://identifiers.org/reactome/R-ALL-113557"/>
                  <rdf:li rdf:resource="https://identifiers.org/reactome/R-ALL-29398"/>
                  <rdf:li rdf:resource="https://identifiers.org/reactome/R-ALL-389680"/>
                  <rdf:li rdf:resource="https://identifiers.org/reactome/R-ALL-429750"/>
                  <rdf:li rdf:resource="https://identifiers.org/reactomeM/R-ALL-113557"/>
                  <rdf:li rdf:resource="https://identifiers.org/reactomeM/R-ALL-29398"/>
                  <rdf:li rdf:resource="https://identifiers.org/reactomeM/R-ALL-389680"/>
                  <rdf:li rdf:resource="https://identifiers.org/reactomeM/R-ALL-429750"/>
                  <rdf:li rdf:resource="https://identifiers.org/sabiork.compound/33"/>
                  <rdf:li rdf:resource="https://identifiers.org/sabiorkM/33"/>
                  <rdf:li rdf:resource="https://identifiers.org/seed.compound/cpd00020"/>
                  <rdf:li rdf:resource="https://identifiers.org/seedM/M_cpd00020"/>
                  <rdf:li rdf:resource="https://identifiers.org/seedM/cpd00020"/>
                  <rdf:li rdf:resource="https://identifiers.org/metanetx.chemical/MNXM23"/>
                </rdf:Bag>
              </bqbiol:is>
            </rdf:Description>
          </rdf:RDF>
        </annotation>
      </species>
      <species metaid="meta_M_S_cpd00102_c" sboTerm="SBO:0000247" id="M_S_cpd00102_c" name="Glyceraldehyde3-phosphate" compartment="c" hasOnlySubstanceUnits="false" boundaryCondition="false" constant="false" fbc:charge="-2147483648" fbc:chemicalFormula="C3H6O6P">
        <annotation>
          <rdf:RDF xmlns:rdf="http://www.w3.org/1999/02/22-rdf-syntax-ns#" xmlns:dcterms="http://purl.org/dc/terms/" xmlns:vCard="http://www.w3.org/2001/vcard-rdf/3.0#" xmlns:vCard4="http://www.w3.org/2006/vcard/ns#" xmlns:bqbiol="http://biomodels.net/biology-qualifiers/" xmlns:bqmodel="http://biomodels.net/model-qualifiers/">
            <rdf:Description rdf:about="#meta_M_S_cpd00102_c">
              <bqbiol:is>
                <rdf:Bag>
                  <rdf:li rdf:resource="https://identifiers.org/chebi/CHEBI:29052"/>
                  <rdf:li rdf:resource="https://identifiers.org/chebi/CHEBI:59776"/>
                  <rdf:li rdf:resource="https://identifiers.org/chebi/12983"/>
                  <rdf:li rdf:resource="https://identifiers.org/chebi/12984"/>
                  <rdf:li rdf:resource="https://identifiers.org/chebi/181"/>
                  <rdf:li rdf:resource="https://identifiers.org/chebi/18324"/>
                  <rdf:li rdf:resource="https://identifiers.org/chebi/21026"/>
                  <rdf:li rdf:resource="https://identifiers.org/chebi/29052"/>
                  <rdf:li rdf:resource="https://identifiers.org/chebi/59776"/>
                  <rdf:li rdf:resource="https://identifiers.org/kegg.compound/C00118"/>
                  <rdf:li rdf:resource="https://identifiers.org/keggC/C00118"/>
                  <rdf:li rdf:resource="https://identifiers.org/keggC/M_C00118"/>
                  <rdf:li rdf:resource="https://identifiers.org/metacyc.compound/GAP"/>
                  <rdf:li rdf:resource="https://identifiers.org/metacycM/GAP"/>
                  <rdf:li rdf:resource="https://identifiers.org/reactome/R-ALL-29578"/>
                  <rdf:li rdf:resource="https://identifiers.org/reactomeM/R-ALL-29578"/>
                  <rdf:li rdf:resource="https://identifiers.org/sabiork.compound/27"/>
                  <rdf:li rdf:resource="https://identifiers.org/sabiorkM/27"/>
                  <rdf:li rdf:resource="https://identifiers.org/seed.compound/cpd00102"/>
                  <rdf:li rdf:resource="https://identifiers.org/seedM/M_cpd00102"/>
                  <rdf:li rdf:resource="https://identifiers.org/seedM/cpd00102"/>
                  <rdf:li rdf:resource="https://identifiers.org/metanetx.chemical/MNXM739946"/>
                  <rdf:li rdf:resource="https://identifiers.org/bigg.metabolite/g3p"/>
                </rdf:Bag>
              </bqbiol:is>
            </rdf:Description>
          </rdf:RDF>
        </annotation>
      </species>
      <species metaid="meta_M_S_cpd08289_c" sboTerm="SBO:0000247" id="M_S_cpd08289_c" name="1-deoxy-D-xylulose5-phosphate" compartment="c" hasOnlySubstanceUnits="false" boundaryCondition="false" constant="false" fbc:charge="-2147483648" fbc:chemicalFormula="C5H10O7P">
        <annotation>
          <rdf:RDF xmlns:rdf="http://www.w3.org/1999/02/22-rdf-syntax-ns#" xmlns:dcterms="http://purl.org/dc/terms/" xmlns:vCard="http://www.w3.org/2001/vcard-rdf/3.0#" xmlns:vCard4="http://www.w3.org/2006/vcard/ns#" xmlns:bqbiol="http://biomodels.net/biology-qualifiers/" xmlns:bqmodel="http://biomodels.net/model-qualifiers/">
            <rdf:Description rdf:about="#meta_M_S_cpd08289_c">
              <bqbiol:is>
                <rdf:Bag>
                  <rdf:li rdf:resource="https://identifiers.org/chebi/CHEBI:16493"/>
                  <rdf:li rdf:resource="https://identifiers.org/chebi/CHEBI:57792"/>
                  <rdf:li rdf:resource="https://identifiers.org/chebi/11254"/>
                  <rdf:li rdf:resource="https://identifiers.org/chebi/16493"/>
                  <rdf:li rdf:resource="https://identifiers.org/chebi/57792"/>
                  <rdf:li rdf:resource="https://identifiers.org/chebi/622"/>
                  <rdf:li rdf:resource="https://identifiers.org/bigg.metabolite/dxyl5p"/>
                  <rdf:li rdf:resource="https://identifiers.org/biggM/M_dxyl5p"/>
                  <rdf:li rdf:resource="https://identifiers.org/biggM/dxyl5p"/>
                  <rdf:li rdf:resource="https://identifiers.org/hmdb/HMDB0001213"/>
                  <rdf:li rdf:resource="https://identifiers.org/hmdb/HMDB01213"/>
                  <rdf:li rdf:resource="https://identifiers.org/kegg.compound/C11437"/>
                  <rdf:li rdf:resource="https://identifiers.org/keggC/C11437"/>
                  <rdf:li rdf:resource="https://identifiers.org/keggC/M_C11437"/>
                  <rdf:li rdf:resource="https://identifiers.org/metacyc.compound/DEOXYXYLULOSE-5P"/>
                  <rdf:li rdf:resource="https://identifiers.org/metacycM/DEOXYXYLULOSE-5P"/>
                  <rdf:li rdf:resource="https://identifiers.org/sabiork.compound/13504"/>
                  <rdf:li rdf:resource="https://identifiers.org/sabiorkM/13504"/>
                  <rdf:li rdf:resource="https://identifiers.org/seed.compound/cpd08289"/>
                  <rdf:li rdf:resource="https://identifiers.org/seedM/M_cpd08289"/>
                  <rdf:li rdf:resource="https://identifiers.org/seedM/cpd08289"/>
                  <rdf:li rdf:resource="https://identifiers.org/metanetx.chemical/MNXM622"/>
                </rdf:Bag>
              </bqbiol:is>
            </rdf:Description>
          </rdf:RDF>
        </annotation>
      </species>
      <species metaid="meta_M_S_cpd03424_e" sboTerm="SBO:0000247" id="M_S_cpd03424_e" name="Vitamin B12" compartment="c" hasOnlySubstanceUnits="false" boundaryCondition="false" constant="false" fbc:charge="-2147483648" fbc:chemicalFormula="C61H86CoN13O14PR">
        <annotation>
          <rdf:RDF xmlns:rdf="http://www.w3.org/1999/02/22-rdf-syntax-ns#" xmlns:dcterms="http://purl.org/dc/terms/" xmlns:vCard="http://www.w3.org/2001/vcard-rdf/3.0#" xmlns:vCard4="http://www.w3.org/2006/vcard/ns#" xmlns:bqbiol="http://biomodels.net/biology-qualifiers/" xmlns:bqmodel="http://biomodels.net/model-qualifiers/">
            <rdf:Description rdf:about="#meta_M_S_cpd03424_e">
              <bqbiol:is>
                <rdf:Bag>
                  <rdf:li rdf:resource="https://identifiers.org/seed.compound/cpd03424"/>
                  <rdf:li rdf:resource="https://identifiers.org/seedM/M_cpd03424"/>
                  <rdf:li rdf:resource="https://identifiers.org/seedM/cpd03424"/>
                  <rdf:li rdf:resource="https://identifiers.org/metanetx.chemical/MNXM736797"/>
                </rdf:Bag>
              </bqbiol:is>
            </rdf:Description>
          </rdf:RDF>
        </annotation>
      </species>
      <species metaid="meta_M_S_cpd03424_c" sboTerm="SBO:0000247" id="M_S_cpd03424_c" name="Vitamin B12" compartment="c" hasOnlySubstanceUnits="false" boundaryCondition="false" constant="false" fbc:charge="-2147483648" fbc:chemicalFormula="C61H86CoN13O14PR">
        <annotation>
          <rdf:RDF xmlns:rdf="http://www.w3.org/1999/02/22-rdf-syntax-ns#" xmlns:dcterms="http://purl.org/dc/terms/" xmlns:vCard="http://www.w3.org/2001/vcard-rdf/3.0#" xmlns:vCard4="http://www.w3.org/2006/vcard/ns#" xmlns:bqbiol="http://biomodels.net/biology-qualifiers/" xmlns:bqmodel="http://biomodels.net/model-qualifiers/">
            <rdf:Description rdf:about="#meta_M_S_cpd03424_c">
              <bqbiol:is>
                <rdf:Bag>
                  <rdf:li rdf:resource="https://identifiers.org/seed.compound/cpd03424"/>
                  <rdf:li rdf:resource="https://identifiers.org/seedM/M_cpd03424"/>
                  <rdf:li rdf:resource="https://identifiers.org/seedM/cpd03424"/>
                  <rdf:li rdf:resource="https://identifiers.org/metanetx.chemical/MNXM736797"/>
                </rdf:Bag>
              </bqbiol:is>
            </rdf:Description>
          </rdf:RDF>
        </annotation>
      </species>
      <species metaid="meta_M_S_cpd00054_c" sboTerm="SBO:0000247" id="M_S_cpd00054_c" name="L-Serine" compartment="c" hasOnlySubstanceUnits="false" boundaryCondition="false" constant="false" fbc:charge="-2147483648" fbc:chemicalFormula="C3H7NO3">
        <annotation>
          <rdf:RDF xmlns:rdf="http://www.w3.org/1999/02/22-rdf-syntax-ns#" xmlns:dcterms="http://purl.org/dc/terms/" xmlns:vCard="http://www.w3.org/2001/vcard-rdf/3.0#" xmlns:vCard4="http://www.w3.org/2006/vcard/ns#" xmlns:bqbiol="http://biomodels.net/biology-qualifiers/" xmlns:bqmodel="http://biomodels.net/model-qualifiers/">
            <rdf:Description rdf:about="#meta_M_S_cpd00054_c">
              <bqbiol:is>
                <rdf:Bag>
                  <rdf:li rdf:resource="https://identifiers.org/chebi/CHEBI:17115"/>
                  <rdf:li rdf:resource="https://identifiers.org/chebi/CHEBI:32836"/>
                  <rdf:li rdf:resource="https://identifiers.org/chebi/CHEBI:32837"/>
                  <rdf:li rdf:resource="https://identifiers.org/chebi/CHEBI:33384"/>
                  <rdf:li rdf:resource="https://identifiers.org/chebi/13167"/>
                  <rdf:li rdf:resource="https://identifiers.org/chebi/17115"/>
                  <rdf:li rdf:resource="https://identifiers.org/chebi/21387"/>
                  <rdf:li rdf:resource="https://identifiers.org/chebi/32836"/>
                  <rdf:li rdf:resource="https://identifiers.org/chebi/32837"/>
                  <rdf:li rdf:resource="https://identifiers.org/chebi/33384"/>
                  <rdf:li rdf:resource="https://identifiers.org/chebi/45440"/>
                  <rdf:li rdf:resource="https://identifiers.org/chebi/45451"/>
                  <rdf:li rdf:resource="https://identifiers.org/chebi/45590"/>
                  <rdf:li rdf:resource="https://identifiers.org/chebi/45597"/>
                  <rdf:li rdf:resource="https://identifiers.org/chebi/45677"/>
                  <rdf:li rdf:resource="https://identifiers.org/chebi/6301"/>
                  <rdf:li rdf:resource="https://identifiers.org/bigg.metabolite/ser__L"/>
                  <rdf:li rdf:resource="https://identifiers.org/biggM/M_ser__L"/>
                  <rdf:li rdf:resource="https://identifiers.org/biggM/ser-L"/>
                  <rdf:li rdf:resource="https://identifiers.org/biggM/ser__L"/>
                  <rdf:li rdf:resource="https://identifiers.org/envipath/32de3cf4-e3e6-4168-956e-32fa5ddb0ce1/compound/207ebcd7-f859-4b01-8a69-9b99fb380595"/>
                  <rdf:li rdf:resource="https://identifiers.org/envipathM/32de3cf4-e3e6-4168-956e-32fa5ddb0ce1/compound/207ebcd7-f859-4b01-8a69-9b99fb380595"/>
                  <rdf:li rdf:resource="https://identifiers.org/hmdb/HMDB0000187"/>
                  <rdf:li rdf:resource="https://identifiers.org/hmdb/HMDB0000589"/>
                  <rdf:li rdf:resource="https://identifiers.org/hmdb/HMDB00187"/>
                  <rdf:li rdf:resource="https://identifiers.org/hmdb/HMDB00589"/>
                  <rdf:li rdf:resource="https://identifiers.org/hmdb/HMDB0062263"/>
                  <rdf:li rdf:resource="https://identifiers.org/hmdb/HMDB62263"/>
                  <rdf:li rdf:resource="https://identifiers.org/kegg.compound/C00065"/>
                  <rdf:li rdf:resource="https://identifiers.org/kegg.drug/D00016"/>
                  <rdf:li rdf:resource="https://identifiers.org/keggC/C00065"/>
                  <rdf:li rdf:resource="https://identifiers.org/keggC/M_C00065"/>
                  <rdf:li rdf:resource="https://identifiers.org/keggD/D00016"/>
                  <rdf:li rdf:resource="https://identifiers.org/keggD/M_D00016"/>
                  <rdf:li rdf:resource="https://identifiers.org/metacyc.compound/SER"/>
                  <rdf:li rdf:resource="https://identifiers.org/metacycM/SER"/>
                  <rdf:li rdf:resource="https://identifiers.org/reactome/R-ALL-200736"/>
                  <rdf:li rdf:resource="https://identifiers.org/reactome/R-ALL-352002"/>
                  <rdf:li rdf:resource="https://identifiers.org/reactome/R-ALL-379732"/>
                  <rdf:li rdf:resource="https://identifiers.org/reactomeM/R-ALL-200736"/>
                  <rdf:li rdf:resource="https://identifiers.org/reactomeM/R-ALL-352002"/>
                  <rdf:li rdf:resource="https://identifiers.org/reactomeM/R-ALL-379732"/>
                  <rdf:li rdf:resource="https://identifiers.org/sabiork.compound/2140"/>
                  <rdf:li rdf:resource="https://identifiers.org/sabiork.compound/75"/>
                  <rdf:li rdf:resource="https://identifiers.org/sabiorkM/2140"/>
                  <rdf:li rdf:resource="https://identifiers.org/sabiorkM/75"/>
                  <rdf:li rdf:resource="https://identifiers.org/seed.compound/cpd00054"/>
                  <rdf:li rdf:resource="https://identifiers.org/seedM/M_cpd00054"/>
                  <rdf:li rdf:resource="https://identifiers.org/seedM/cpd00054"/>
                  <rdf:li rdf:resource="https://identifiers.org/metanetx.chemical/MNXM737787"/>
                </rdf:Bag>
              </bqbiol:is>
            </rdf:Description>
          </rdf:RDF>
        </annotation>
      </species>
      <species metaid="meta_M_S_cpd15687_c" sboTerm="SBO:0000247" id="M_S_cpd15687_c" name="CDP-1,2-dianteisopentadecanoylglycerol" compartment="c" hasOnlySubstanceUnits="false" boundaryCondition="false" constant="false" fbc:charge="-2147483648" fbc:chemicalFormula="C42H75N3O15P2">
        <annotation>
          <rdf:RDF xmlns:rdf="http://www.w3.org/1999/02/22-rdf-syntax-ns#" xmlns:dcterms="http://purl.org/dc/terms/" xmlns:vCard="http://www.w3.org/2001/vcard-rdf/3.0#" xmlns:vCard4="http://www.w3.org/2006/vcard/ns#" xmlns:bqbiol="http://biomodels.net/biology-qualifiers/" xmlns:bqmodel="http://biomodels.net/model-qualifiers/">
            <rdf:Description rdf:about="#meta_M_S_cpd15687_c">
              <bqbiol:is>
                <rdf:Bag>
                  <rdf:li rdf:resource="https://identifiers.org/seed.compound/cpd15687"/>
                  <rdf:li rdf:resource="https://identifiers.org/seedM/M_cpd15687"/>
                  <rdf:li rdf:resource="https://identifiers.org/seedM/cpd15687"/>
                  <rdf:li rdf:resource="https://identifiers.org/metanetx.chemical/MNXM8378"/>
                </rdf:Bag>
              </bqbiol:is>
            </rdf:Description>
          </rdf:RDF>
        </annotation>
      </species>
      <species metaid="meta_M_S_cpd15693_c" sboTerm="SBO:0000247" id="M_S_cpd15693_c" name="Dianteisopentadecanoylphosphatidylserine" compartment="c" hasOnlySubstanceUnits="false" boundaryCondition="false" constant="false" fbc:charge="-2147483648" fbc:chemicalFormula="C36H68NO10P">
        <annotation>
          <rdf:RDF xmlns:rdf="http://www.w3.org/1999/02/22-rdf-syntax-ns#" xmlns:dcterms="http://purl.org/dc/terms/" xmlns:vCard="http://www.w3.org/2001/vcard-rdf/3.0#" xmlns:vCard4="http://www.w3.org/2006/vcard/ns#" xmlns:bqbiol="http://biomodels.net/biology-qualifiers/" xmlns:bqmodel="http://biomodels.net/model-qualifiers/">
            <rdf:Description rdf:about="#meta_M_S_cpd15693_c">
              <bqbiol:is>
                <rdf:Bag>
                  <rdf:li rdf:resource="https://identifiers.org/seed.compound/cpd15693"/>
                  <rdf:li rdf:resource="https://identifiers.org/seedM/M_cpd15693"/>
                  <rdf:li rdf:resource="https://identifiers.org/seedM/cpd15693"/>
                  <rdf:li rdf:resource="https://identifiers.org/metanetx.chemical/MNXM11361"/>
                </rdf:Bag>
              </bqbiol:is>
            </rdf:Description>
          </rdf:RDF>
        </annotation>
      </species>
      <species metaid="meta_M_S_cpd11508_c" sboTerm="SBO:0000247" id="M_S_cpd11508_c" name="10-methyl-3-oxo-dodecanoyl-ACP" compartment="c" hasOnlySubstanceUnits="false" boundaryCondition="false" constant="false" fbc:charge="-2147483648" fbc:chemicalFormula="C24H43N2O9PRS">
        <annotation>
          <rdf:RDF xmlns:rdf="http://www.w3.org/1999/02/22-rdf-syntax-ns#" xmlns:dcterms="http://purl.org/dc/terms/" xmlns:vCard="http://www.w3.org/2001/vcard-rdf/3.0#" xmlns:vCard4="http://www.w3.org/2006/vcard/ns#" xmlns:bqbiol="http://biomodels.net/biology-qualifiers/" xmlns:bqmodel="http://biomodels.net/model-qualifiers/">
            <rdf:Description rdf:about="#meta_M_S_cpd11508_c">
              <bqbiol:is>
                <rdf:Bag>
                  <rdf:li rdf:resource="https://identifiers.org/seed.compound/cpd11508"/>
                  <rdf:li rdf:resource="https://identifiers.org/seedM/M_cpd11508"/>
                  <rdf:li rdf:resource="https://identifiers.org/seedM/cpd11508"/>
                  <rdf:li rdf:resource="https://identifiers.org/metanetx.chemical/MNXM9655"/>
                </rdf:Bag>
              </bqbiol:is>
            </rdf:Description>
          </rdf:RDF>
        </annotation>
      </species>
      <species metaid="meta_M_S_cpd11509_c" sboTerm="SBO:0000247" id="M_S_cpd11509_c" name="10-methyl-3-hydroxy-dodecanoyl-ACP" compartment="c" hasOnlySubstanceUnits="false" boundaryCondition="false" constant="false" fbc:charge="-2147483648" fbc:chemicalFormula="C24H45N2O9PRS">
        <annotation>
          <rdf:RDF xmlns:rdf="http://www.w3.org/1999/02/22-rdf-syntax-ns#" xmlns:dcterms="http://purl.org/dc/terms/" xmlns:vCard="http://www.w3.org/2001/vcard-rdf/3.0#" xmlns:vCard4="http://www.w3.org/2006/vcard/ns#" xmlns:bqbiol="http://biomodels.net/biology-qualifiers/" xmlns:bqmodel="http://biomodels.net/model-qualifiers/">
            <rdf:Description rdf:about="#meta_M_S_cpd11509_c">
              <bqbiol:is>
                <rdf:Bag>
                  <rdf:li rdf:resource="https://identifiers.org/seed.compound/cpd11509"/>
                  <rdf:li rdf:resource="https://identifiers.org/seedM/M_cpd11509"/>
                  <rdf:li rdf:resource="https://identifiers.org/seedM/cpd11509"/>
                  <rdf:li rdf:resource="https://identifiers.org/metanetx.chemical/MNXM9653"/>
                </rdf:Bag>
              </bqbiol:is>
            </rdf:Description>
          </rdf:RDF>
        </annotation>
      </species>
      <species metaid="meta_M_S_cpd00482_c" sboTerm="SBO:0000247" id="M_S_cpd00482_c" name="2-Phospho-D-glycerate" compartment="c" hasOnlySubstanceUnits="false" boundaryCondition="false" constant="false" fbc:charge="-2147483648" fbc:chemicalFormula="C3H5O7P">
        <annotation>
          <rdf:RDF xmlns:rdf="http://www.w3.org/1999/02/22-rdf-syntax-ns#" xmlns:dcterms="http://purl.org/dc/terms/" xmlns:vCard="http://www.w3.org/2001/vcard-rdf/3.0#" xmlns:vCard4="http://www.w3.org/2006/vcard/ns#" xmlns:bqbiol="http://biomodels.net/biology-qualifiers/" xmlns:bqmodel="http://biomodels.net/model-qualifiers/">
            <rdf:Description rdf:about="#meta_M_S_cpd00482_c">
              <bqbiol:is>
                <rdf:Bag>
                  <rdf:li rdf:resource="https://identifiers.org/chebi/CHEBI:17835"/>
                  <rdf:li rdf:resource="https://identifiers.org/chebi/CHEBI:24344"/>
                  <rdf:li rdf:resource="https://identifiers.org/chebi/CHEBI:58289"/>
                  <rdf:li rdf:resource="https://identifiers.org/chebi/CHEBI:88350"/>
                  <rdf:li rdf:resource="https://identifiers.org/chebi/11651"/>
[truncated: 7,620,105 more chars]
