# Supplementary material for: Shu: visualization of high-dimensional biological pathways
Source: Bioinformatics. 2024 Mar 7;40(3):btae140. doi: 10.1093/bioinformatics/btae140 (PMC10957514; doi:10.1093/bioinformatics/btae140)
Supplement: btae140_Supplementary_Data [file btae140_supplementary_data.zip › shu_case_studies/data/absprot_converted.tsv]

Gene/proteinID	Brown et al. 2014 ID	Description of gene/protein product	Proposed gene name	condition	nmol/gDCW	SD	mM	logSD
CAETHG_RS00020	CAETHG_0004	Glyoxylate reductase	hprA	CO	1.9	0.5	0.0007820399999999999	0.25876516599409194
CAETHG_RS00020	CAETHG_0004	Glyoxylate reductase	hprA	High-H2 CO	1.7	0.9	0.0006997199999999998	0.49706771925547333
CAETHG_RS00020	CAETHG_0004	Glyoxylate reductase	hprA	Syngas	1.4	0.5	0.00057624	0.3464794976434185
CAETHG_RS00050	CAETHG_0011	diguanylate phosphodiesterase metal dependent h	RS00050	CO
CAETHG_RS00050	CAETHG_0011	diguanylate phosphodiesterase metal dependent h	RS00050	High-H2 CO	0.3	0.1	0.00012347999999999998	0.32459284597450133
CAETHG_RS00050	CAETHG_0011	diguanylate phosphodiesterase metal dependent h	RS00050	Syngas
CAETHG_RS00055	CAETHG_0012	NADPH-dependent FMN reductase	RS00055	CO
CAETHG_RS00055	CAETHG_0012	NADPH-dependent FMN reductase	RS00055	High-H2 CO
CAETHG_RS00055	CAETHG_0012	NADPH-dependent FMN reductase	RS00055	Syngas	1.0	0.2	0.0004116	0.1980422004353651
CAETHG_RS00060	CAETHG_0013	hypothetical protein	RS00060	CO	1.6	0.5	0.0006585599999999999	0.30524944693509815
CAETHG_RS00060	CAETHG_0013	hypothetical protein	RS00060	High-H2 CO	0.5	0.4	0.0002058	0.7033464593186682
CAETHG_RS00060	CAETHG_0013	hypothetical protein	RS00060	Syngas	1.3	0.2	0.00053508	0.15294730979884993
CAETHG_RS00090	CAETHG_0019	phenazine biosynthesis protein PhzF family	RS00090	CO
CAETHG_RS00090	CAETHG_0019	phenazine biosynthesis protein PhzF family	RS00090	High-H2 CO	0.8	0.6	0.00032927999999999994	0.6680472308365776
CAETHG_RS00090	CAETHG_0019	phenazine biosynthesis protein PhzF family	RS00090	Syngas
CAETHG_RS00120	CAETHG_0025	Rubredoxin domain containing protein	RS00120	CO	2.3	0.3	0.0009466799999999998	0.12988505804550798
CAETHG_RS00120	CAETHG_0025	Rubredoxin domain containing protein	RS00120	High-H2 CO	2.8	1.1	0.00115248	0.3788481534197023
CAETHG_RS00120	CAETHG_0025	Rubredoxin domain containing protein	RS00120	Syngas	0.7	0.6	0.00028812	0.7421798692902482
CAETHG_RS00125	CAETHG_0026	Ferroxidase	ftnA	CO	4.8	1.2	0.0019756799999999996	0.24622067706923975
CAETHG_RS00125	CAETHG_0026	Ferroxidase	ftnA	High-H2 CO	4.6	1.8	0.0018933599999999995	0.37745267956269385
CAETHG_RS00125	CAETHG_0026	Ferroxidase	ftnA	Syngas	10.7	1.8	0.004404119999999999	0.16705204025807174
CAETHG_RS00190	CAETHG_0039	vesicle tethering protein	RS00190	CO	0.9	0.1	0.00037044	0.11077044999373434
CAETHG_RS00190	CAETHG_0039	vesicle tethering protein	RS00190	High-H2 CO	0.5	0.4	0.0002058	0.7033464593186682
CAETHG_RS00190	CAETHG_0039	vesicle tethering protein	RS00190	Syngas	0.6	0.1	0.00024695999999999995	0.16552635496534787
CAETHG_RS00265	CAETHG_0057	Chaperone protein htpG	htpG	CO	13.0	0.7	0.005350799999999999	0.053807184528551454
CAETHG_RS00265	CAETHG_0057	Chaperone protein htpG	htpG	High-H2 CO	10.6	0.9	0.004362959999999999	0.0847532344032215
CAETHG_RS00265	CAETHG_0057	Chaperone protein htpG	htpG	Syngas	17.4	2.4	0.007161839999999999	0.13728167621657203
CAETHG_RS00315	CAETHG_0067	UPF0597 protein yhaM	RS00315	CO	53.6	4.4	0.022061759999999996	0.08195176064631891
CAETHG_RS00315	CAETHG_0067	UPF0597 protein yhaM	RS00315	High-H2 CO	53.6	5.5	0.022061759999999996	0.10234336429137811
CAETHG_RS00315	CAETHG_0067	UPF0597 protein yhaM	RS00315	Syngas	43.6	8.1	0.017945759999999998	0.18420609861056494
CAETHG_RS00355	CAETHG_0075	Protein of unknown function DUF2225	K09766	CO	0.5	0.3	0.0002058	0.5545130293761911
CAETHG_RS00355	CAETHG_0075	Protein of unknown function DUF2225	K09766	High-H2 CO
CAETHG_RS00355	CAETHG_0075	Protein of unknown function DUF2225	K09766	Syngas	0.3	0.1	0.00012347999999999998	0.32459284597450133
CAETHG_RS00365	CAETHG_0077	methyl-accepting chemotaxis sensory transducer	mcp8	CO	1.5	0.2	0.0006173999999999998	0.1327463797992986
CAETHG_RS00365	CAETHG_0077	methyl-accepting chemotaxis sensory transducer	mcp8	High-H2 CO	1.2	1.1	0.0004939199999999999	0.7809715272724235
CAETHG_RS00365	CAETHG_0077	methyl-accepting chemotaxis sensory transducer	mcp8	Syngas	1.1	0.3	0.00045275999999999997	0.2678505270833741
CAETHG_RS00395	CAETHG_0083	4Fe-4S ferredoxin, iron-sulpur binding domain-c	hydN2	CO	2.7	2.4	0.0011113199999999998	0.7630757418160635
CAETHG_RS00395	CAETHG_0083	4Fe-4S ferredoxin, iron-sulpur binding domain-c	hydN2	High-H2 CO	2.6	2.1	0.00107016	0.7086668632201145
CAETHG_RS00395	CAETHG_0083	4Fe-4S ferredoxin, iron-sulpur binding domain-c	hydN2	Syngas	0.7	0.1	0.00028812	0.14213622802621248
CAETHG_RS00430	CAETHG_0090	ABC-type transporter, periplasmic subunit	ABC.FEV.S	CO	3.8	1.0	0.0015640799999999998	0.25876516599409194
CAETHG_RS00430	CAETHG_0090	ABC-type transporter, periplasmic subunit	ABC.FEV.S	High-H2 CO	8.2	2.7	0.0033751199999999992	0.3208323866962118
CAETHG_RS00430	CAETHG_0090	ABC-type transporter, periplasmic subunit	ABC.FEV.S	Syngas	0.4	0.3	0.00016463999999999997	0.6680472308365776
CAETHG_RS00440	CAETHG_0092	Aldehyde ferredoxin oxidoreductase	AOR1	CO	222.8	20.1	0.09170448	0.09003268275587159
CAETHG_RS00440	CAETHG_0092	Aldehyde ferredoxin oxidoreductase	AOR1	High-H2 CO	230.4	11.9	0.09483264	0.05161490966208587
CAETHG_RS00440	CAETHG_0092	Aldehyde ferredoxin oxidoreductase	AOR1	Syngas	174.2	12.3	0.07170071999999998	0.0705207271294367
CAETHG_RS00445	CAETHG_0093	PAS modulated sigma54 specific transcriptional	acoR	CO	7.6	1.0	0.0031281599999999996	0.13101471948260535
CAETHG_RS00445	CAETHG_0093	PAS modulated sigma54 specific transcriptional	acoR	High-H2 CO	5.1	2.3	0.0020991599999999997	0.43027551415987797
CAETHG_RS00445	CAETHG_0093	PAS modulated sigma54 specific transcriptional	acoR	Syngas	5.0	1.0	0.0020579999999999995	0.1980422004353651
CAETHG_RS00450	CAETHG_0094	sigma54 specific transcriptional regulator with	acoR2	CO	1.8	0.7	0.00074088	0.37527976744221925
CAETHG_RS00450	CAETHG_0094	sigma54 specific transcriptional regulator with	acoR2	High-H2 CO	0.4	0.3	0.00016463999999999997	0.6680472308365776
CAETHG_RS00450	CAETHG_0094	sigma54 specific transcriptional regulator with	acoR2	Syngas	0.3	0.1	0.00012347999999999998	0.32459284597450133
CAETHG_RS00455	CAETHG_0095	PBP domain containing protein	tupA	CO	1.7	0.5	0.0006997199999999998	0.28803870884973287
CAETHG_RS00455	CAETHG_0095	PBP domain containing protein	tupA	High-H2 CO	0.6	0.2	0.00024695999999999995	0.32459284597450133
CAETHG_RS00455	CAETHG_0095	PBP domain containing protein	tupA	Syngas	0.9	0.1	0.00037044	0.11077044999373434
CAETHG_RS00470	CAETHG_0098	molybdenum cofactor synthesis domain containing	moeA1	CO	23.3	2.6	0.00959028	0.1112429363221006
CAETHG_RS00470	CAETHG_0098	molybdenum cofactor synthesis domain containing	moeA1	High-H2 CO	11.1	4.2	0.004568759999999999	0.36579403724747156
CAETHG_RS00470	CAETHG_0098	molybdenum cofactor synthesis domain containing	moeA1	Syngas	9.1	1.4	0.0037455599999999993	0.15294730979884993
CAETHG_RS00475	CAETHG_0099	molybdenum cofactor synthesis domain containing	moeA2	CO	36.5	2.3	0.015023399999999996	0.06295128027398877
CAETHG_RS00475	CAETHG_0099	molybdenum cofactor synthesis domain containing	moeA2	High-H2 CO	30.6	4.4	0.01259496	0.14305581150606833
CAETHG_RS00475	CAETHG_0099	molybdenum cofactor synthesis domain containing	moeA2	Syngas	32.7	2.9	0.013459320000000002	0.08851137664939195
CAETHG_RS00480	CAETHG_0100	MOSC domain containing protein	RS00480	CO	2.4	0.3	0.0009878399999999998	0.1245158083777528
CAETHG_RS00480	CAETHG_0100	MOSC domain containing protein	RS00480	High-H2 CO	0.5	0.3	0.0002058	0.5545130293761911
CAETHG_RS00480	CAETHG_0100	MOSC domain containing protein	RS00480	Syngas	2.8	0.2	0.00115248	0.07133771448169074
CAETHG_RS00485	CAETHG_0101	sigma54 specific transcriptional regulator, Fis	acoR3	CO	3.7	0.4	0.0015229199999999997	0.10779421753039456
CAETHG_RS00485	CAETHG_0101	sigma54 specific transcriptional regulator, Fis	acoR3	High-H2 CO	2.4	0.9	0.0009878399999999998	0.36273455554815737
CAETHG_RS00485	CAETHG_0101	sigma54 specific transcriptional regulator, Fis	acoR3	Syngas	2.6	0.3	0.00107016	0.11500331394903844
CAETHG_RS00490	CAETHG_0102	Aldehyde ferredoxin oxidoreductase	AOR2	CO	15.6	5.9	0.006420959999999999	0.3656372643406115
CAETHG_RS00490	CAETHG_0102	Aldehyde ferredoxin oxidoreductase	AOR2	High-H2 CO	15.0	5.2	0.006173999999999999	0.3368789142547134
CAETHG_RS00490	CAETHG_0102	Aldehyde ferredoxin oxidoreductase	AOR2	Syngas	1.8	1.3	0.00074088	0.6478932460292827
CAETHG_RS00550	CAETHG_0115	Electron transfer flavoprotein alpha/beta-subun	fixA	CO	7.8	0.6	0.0032104799999999995	0.07680964865945113
CAETHG_RS00550	CAETHG_0115	Electron transfer flavoprotein alpha/beta-subun	fixA	High-H2 CO	4.3	1.8	0.0017698799999999995	0.40182552043057806
CAETHG_RS00550	CAETHG_0115	Electron transfer flavoprotein alpha/beta-subun	fixA	Syngas	15.4	2.8	0.006338639999999999	0.18034187452047828
CAETHG_RS00555	CAETHG_0116	Electron transfer flavoprotein alpha/beta-subun		CO	9.6	0.2	0.003951359999999999	0.020831073303287477
CAETHG_RS00555	CAETHG_0116	Electron transfer flavoprotein alpha/beta-subun		High-H2 CO	4.6	2.2	0.0018933599999999995	0.45385452628720535
CAETHG_RS00555	CAETHG_0116	Electron transfer flavoprotein alpha/beta-subun		Syngas	10.0	2.3	0.004115999999999999	0.2270424230855911
CAETHG_RS00560	CAETHG_0117	D-lactate dehydrogenase (cytochrome)	glcD	CO	2.5	2.6	0.0010289999999999997	0.8562340969478521
CAETHG_RS00560	CAETHG_0117	D-lactate dehydrogenase (cytochrome)	glcD	High-H2 CO
CAETHG_RS00560	CAETHG_0117	D-lactate dehydrogenase (cytochrome)	glcD	Syngas	2.2	1.0	0.0009055199999999999	0.4333775214655178
CAETHG_RS00565	CAETHG_0118	2-dehydropantoate 2-reductase	panE	CO	5.9	1.4	0.00242844	0.23404613538751934
CAETHG_RS00565	CAETHG_0118	2-dehydropantoate 2-reductase	panE	High-H2 CO	3.5	0.8	0.0014405999999999998	0.22566763161862624
CAETHG_RS00565	CAETHG_0118	2-dehydropantoate 2-reductase	panE	Syngas	4.9	1.1	0.0020168399999999998	0.2217361501957035
CAETHG_RS00570	-		RS00570	CO	1.2	0.2	0.0004939199999999999	0.16552635496534787
CAETHG_RS00570	-		RS00570	High-H2 CO
CAETHG_RS00570	-		RS00570	Syngas	0.5	0.1	0.0002058	0.1980422004353651
CAETHG_RS00580	CAETHG_0122	Ketol-acid reductoisomerase	ilvC	CO	236.2	7.8	0.09721991999999997	0.033013864359977614
CAETHG_RS00580	CAETHG_0122	Ketol-acid reductoisomerase	ilvC	High-H2 CO	187.6	21.8	0.07721615999999999	0.11581524102034677
CAETHG_RS00580	CAETHG_0122	Ketol-acid reductoisomerase	ilvC	Syngas	253.0	28.0	0.10413479999999999	0.11033528156886341
CAETHG_RS00585	CAETHG_0123	Dihydroxy-acid dehydratase	ilvD	CO	59.3	6.9	0.024407879999999996	0.11596652340698894
CAETHG_RS00585	CAETHG_0123	Dihydroxy-acid dehydratase	ilvD	High-H2 CO	47.3	1.8	0.01946867999999999	0.03804120146778528
CAETHG_RS00585	CAETHG_0123	Dihydroxy-acid dehydratase	ilvD	Syngas	39.3	5.8	0.016175879999999993	0.14678842946603807
CAETHG_RS00590	CAETHG_0124	acetolactate synthase, large subunit, biosynthe	ilvB3	CO	14.7	1.8	0.0060505199999999985	0.12199367772123712
CAETHG_RS00590	CAETHG_0124	acetolactate synthase, large subunit, biosynthe	ilvB3	High-H2 CO	14.4	1.4	0.00592704	0.09699365102983372
CAETHG_RS00590	CAETHG_0124	acetolactate synthase, large subunit, biosynthe	ilvB3	Syngas	8.1	1.6	0.0033339599999999995	0.1956437119304063
CAETHG_RS00595	CAETHG_0125	acetolactate synthase, small subunit	ilvH	CO	6.0	0.3	0.0024695999999999993	0.049968792246632754
CAETHG_RS00595	CAETHG_0125	acetolactate synthase, small subunit	ilvH	High-H2 CO	5.7	1.4	0.0023461199999999993	0.24202613036335296
CAETHG_RS00595	CAETHG_0125	acetolactate synthase, small subunit	ilvH	Syngas	4.8	0.9	0.0019756799999999996	0.18588270900398385
CAETHG_RS00620	CAETHG_0130	Urea carboxylase	E6.3.4.6	CO
CAETHG_RS00620	CAETHG_0130	Urea carboxylase	E6.3.4.6	High-H2 CO	0.4	0.3	0.00016463999999999997	0.6680472308365776
CAETHG_RS00620	CAETHG_0130	Urea carboxylase	E6.3.4.6	Syngas
CAETHG_RS00650	CAETHG_0136	Protein of unknown function DUF2284, metal-bind	RS00650	CO	2.0	0.4	0.0008232	0.1980422004353651
CAETHG_RS00650	CAETHG_0136	Protein of unknown function DUF2284, metal-bind	RS00650	High-H2 CO	1.2	0.4	0.0004939199999999999	0.32459284597450133
CAETHG_RS00650	CAETHG_0136	Protein of unknown function DUF2284, metal-bind	RS00650	Syngas	1.9	0.5	0.0007820399999999999	0.25876516599409194
CAETHG_RS00695	CAETHG_0145	Methionine synthase	RS00695	CO	27.2	2.1	0.011195519999999997	0.07709120113205227
CAETHG_RS00695	CAETHG_0145	Methionine synthase	RS00695	High-H2 CO	11.3	3.0	0.00465108	0.26097918830430106
CAETHG_RS00695	CAETHG_0145	Methionine synthase	RS00695	Syngas	25.7	2.9	0.010578119999999998	0.11248372469834966
CAETHG_RS00705	CAETHG_0147	cobalamin synthesis protein P47K	RS00705	CO	1.8	0.1	0.00074088	0.05551276013141586
CAETHG_RS00705	CAETHG_0147	cobalamin synthesis protein P47K	RS00705	High-H2 CO	0.9	0.4	0.00037044	0.4245725189304461
CAETHG_RS00705	CAETHG_0147	cobalamin synthesis protein P47K	RS00705	Syngas	1.6	0.4	0.0006585599999999999	0.24622067706923975
CAETHG_RS00725	CAETHG_0151	Uroporphyrinogen decarboxylase (URO-D)	RS00725	CO	40.5	43.5	0.0166698	0.8758750860332172
CAETHG_RS00725	CAETHG_0151	Uroporphyrinogen decarboxylase (URO-D)	RS00725	High-H2 CO	18.5	23.8	0.007614599999999998	0.9881611901608744
CAETHG_RS00725	CAETHG_0151	Uroporphyrinogen decarboxylase (URO-D)	RS00725	Syngas	24.0	14.6	0.009878399999999997	0.5611251446254012
CAETHG_RS00740	CAETHG_0155	Uroporphyrinogen decarboxylase (URO-D)	RS00740	CO	7.1	2.0	0.0029223599999999993	0.2763302234705687
CAETHG_RS00740	CAETHG_0155	Uroporphyrinogen decarboxylase (URO-D)	RS00740	High-H2 CO	4.6	2.0	0.0018933599999999995	0.4161043436953539
CAETHG_RS00740	CAETHG_0155	Uroporphyrinogen decarboxylase (URO-D)	RS00740	Syngas	5.9	0.5	0.00242844	0.08459419406638366
CAETHG_RS00760	CAETHG_0160	purine nucleoside phosphorylase I, inosine and	punA	CO	3.7	1.1	0.0015229199999999997	0.2910250395602687
CAETHG_RS00760	CAETHG_0160	purine nucleoside phosphorylase I, inosine and	punA	High-H2 CO	1.5	0.6	0.0006173999999999998	0.38525317015992644
CAETHG_RS00760	CAETHG_0160	purine nucleoside phosphorylase I, inosine and	punA	Syngas	2.5	0.5	0.0010289999999999997	0.1980422004353651
CAETHG_RS00765	CAETHG_0161	Translation initiation factor IF-3	infC	CO	4.0	1.5	0.0016464	0.36273455554815737
CAETHG_RS00765	CAETHG_0161	Translation initiation factor IF-3	infC	High-H2 CO	2.9	0.9	0.0011936399999999997	0.3032384599348271
CAETHG_RS00765	CAETHG_0161	Translation initiation factor IF-3	infC	Syngas	2.6	0.6	0.00107016	0.2277824298953098
CAETHG_RS00770	CAETHG_0162	response regulator receiver protein	ycbB	CO	1.4	0.8	0.00057624	0.5315702886589981
CAETHG_RS00770	CAETHG_0162	response regulator receiver protein	ycbB	High-H2 CO
CAETHG_RS00770	CAETHG_0162	response regulator receiver protein	ycbB	Syngas	1.2	0.4	0.0004939199999999999	0.32459284597450133
CAETHG_RS00810	CAETHG_0170	Cysteinyl-tRNA synthetase	CARS	CO	0.5	0.2	0.0002058	0.38525317015992666
CAETHG_RS00810	CAETHG_0170	Cysteinyl-tRNA synthetase	CARS	High-H2 CO	0.7	0.4	0.00028812	0.5315702886589981
CAETHG_RS00810	CAETHG_0170	Cysteinyl-tRNA synthetase	CARS	Syngas	0.2	0.0	8.231999999999998e-05	0.0
CAETHG_RS00820	CAETHG_0172	HutD-family protein	K09975	CO	1.9	0.4	0.0007820399999999999	0.20824799906632924
CAETHG_RS00820	CAETHG_0172	HutD-family protein	K09975	High-H2 CO	1.8	0.7	0.00074088	0.37527976744221925
CAETHG_RS00820	CAETHG_0172	HutD-family protein	K09975	Syngas	4.2	0.6	0.0017287199999999998	0.14213622802621248
CAETHG_RS00930	CAETHG_0196	2-hydroxyglutaryl-CoA dehydratase D-component	RS00930	CO	0.7	0.3	0.00028812	0.41063695941280387
CAETHG_RS00930	CAETHG_0196	2-hydroxyglutaryl-CoA dehydratase D-component	RS00930	High-H2 CO	0.3	0.1	0.00012347999999999998	0.32459284597450133
CAETHG_RS00930	CAETHG_0196	2-hydroxyglutaryl-CoA dehydratase D-component	RS00930	Syngas
CAETHG_RS00935	CAETHG_0197	Uroporphyrinogen decarboxylase (URO-D)	hemE2	CO
CAETHG_RS00935	CAETHG_0197	Uroporphyrinogen decarboxylase (URO-D)	hemE2	High-H2 CO
CAETHG_RS00935	CAETHG_0197	Uroporphyrinogen decarboxylase (URO-D)	hemE2	Syngas	0.3	0.1	0.00012347999999999998	0.32459284597450133
CAETHG_RS00950	CAETHG_0200	General substrate transporter	ydjE2	CO	4.9	0.6	0.0020168399999999998	0.12199367772123712
CAETHG_RS00950	CAETHG_0200	General substrate transporter	ydjE2	High-H2 CO	4.2	0.8	0.0017287199999999998	0.18878166078133404
CAETHG_RS00950	CAETHG_0200	General substrate transporter	ydjE2	Syngas	5.5	1.0	0.0022637999999999994	0.18034187452047828
CAETHG_RS00955	CAETHG_0201	YbaK/prolyl-tRNA synthetase associated region	RS00955	CO	4.2	0.5	0.0017287199999999998	0.118629030772331
CAETHG_RS00955	CAETHG_0201	YbaK/prolyl-tRNA synthetase associated region	RS00955	High-H2 CO	2.1	1.0	0.0008643599999999999	0.4520778731586357
CAETHG_RS00955	CAETHG_0201	YbaK/prolyl-tRNA synthetase associated region	RS00955	Syngas	4.5	0.4	0.0018521999999999998	0.0887140533918122
CAETHG_RS00980	CAETHG_0206	Aluminum resistance family protein	RS00980	CO	0.6	0.0	0.00024695999999999995	0.0
CAETHG_RS00980	CAETHG_0206	Aluminum resistance family protein	RS00980	High-H2 CO
CAETHG_RS00980	CAETHG_0206	Aluminum resistance family protein	RS00980	Syngas	0.6	0.3	0.00024695999999999995	0.47238072707743883
CAETHG_RS00985	CAETHG_0207	Protein hfq	hfq	CO	4.1	0.6	0.0016875599999999996	0.1455669175632291
CAETHG_RS00985	CAETHG_0207	Protein hfq	hfq	High-H2 CO	2.0	0.7	0.0008232	0.3399387307063912
CAETHG_RS00985	CAETHG_0207	Protein hfq	hfq	Syngas	5.5	0.8	0.0022637999999999994	0.14469389224718424
CAETHG_RS01005	CAETHG_0211	(Dimethylallyl)adenosine tRNA methylthiotransfe	miaB	CO	1.5	0.1	0.0006173999999999998	0.06659277038737595
CAETHG_RS01005	CAETHG_0211	(Dimethylallyl)adenosine tRNA methylthiotransfe	miaB	High-H2 CO	1.0	0.8	0.0004116	0.7033464593186682
CAETHG_RS01005	CAETHG_0211	(Dimethylallyl)adenosine tRNA methylthiotransfe	miaB	Syngas	1.0	0.2	0.0004116	0.1980422004353651
CAETHG_RS01015	CAETHG_0213	putative transcriptional regulator, GntR family	LYSN3	CO	5.6	0.6	0.00230496	0.10683726542943801
CAETHG_RS01015	CAETHG_0213	putative transcriptional regulator, GntR family	LYSN3	High-H2 CO	6.4	0.9	0.0026342399999999995	0.13993712080013518
CAETHG_RS01015	CAETHG_0213	putative transcriptional regulator, GntR family	LYSN3	Syngas	4.9	1.0	0.0020168399999999998	0.20200330357785218
CAETHG_RS01020	CAETHG_0215	Aspartate transaminase	aspB	CO	20.6	2.5	0.008478959999999999	0.12091590664064505
CAETHG_RS01020	CAETHG_0215	Aspartate transaminase	aspB	High-H2 CO	16.0	1.3	0.0065856	0.08111638314196488
CAETHG_RS01020	CAETHG_0215	Aspartate transaminase	aspB	Syngas	15.0	2.5	0.006173999999999999	0.16552635496534787
CAETHG_RS01035	CAETHG_0218	4-hydroxy-3-methylbut-2-enyl diphosphate reduct	RS01035	CO	7.6	1.0	0.0031281599999999996	0.13101471948260535
CAETHG_RS01035	CAETHG_0218	4-hydroxy-3-methylbut-2-enyl diphosphate reduct	RS01035	High-H2 CO	7.6	2.0	0.0031281599999999996	0.25876516599409194
CAETHG_RS01035	CAETHG_0218	4-hydroxy-3-methylbut-2-enyl diphosphate reduct	RS01035	Syngas	5.1	1.2	0.0020991599999999997	0.23213161890397316
CAETHG_RS01050	CAETHG_0221	transcriptional regulator, RpiR family	RS01050	CO	9.7	1.3	0.003992519999999999	0.13342460003983178
CAETHG_RS01050	CAETHG_0221	transcriptional regulator, RpiR family	RS01050	High-H2 CO	9.6	2.0	0.003951359999999999	0.20612441349659735
CAETHG_RS01050	CAETHG_0221	transcriptional regulator, RpiR family	RS01050	Syngas	11.0	2.1	0.004527599999999999	0.18920312957035726
CAETHG_RS01060	CAETHG_0223	hypothetical protein	RS01060	CO	2.2	0.7	0.0009055199999999999	0.31054229574924713
CAETHG_RS01060	CAETHG_0223	hypothetical protein	RS01060	High-H2 CO	0.8	0.3	0.00032927999999999994	0.36273455554815737
CAETHG_RS01060	CAETHG_0223	hypothetical protein	RS01060	Syngas	1.1	0.3	0.00045275999999999997	0.2678505270833741
CAETHG_RS01065	CAETHG_0224	selenium metabolism protein YedF	RS01065	CO	2.5	0.3	0.0010289999999999997	0.11957133728793198
CAETHG_RS01065	CAETHG_0224	selenium metabolism protein YedF	RS01065	High-H2 CO
CAETHG_RS01065	CAETHG_0224	selenium metabolism protein YedF	RS01065	Syngas	2.2	0.9	0.0009055199999999999	0.39337110268779185
CAETHG_RS01070	CAETHG_0225	Nitrilase/cyanide hydratase and apolipoprotein	NIT2	CO	3.0	0.3	0.0012347999999999997	0.0997513451195927
CAETHG_RS01070	CAETHG_0225	Nitrilase/cyanide hydratase and apolipoprotein	NIT2	High-H2 CO	1.9	0.4	0.0007820399999999999	0.20824799906632924
CAETHG_RS01070	CAETHG_0225	Nitrilase/cyanide hydratase and apolipoprotein	NIT2	Syngas	2.6	0.6	0.00107016	0.2277824298953098
CAETHG_RS01075	CAETHG_0226	UBA/THIF-type NAD/FAD binding protein	tcdA	CO	2.0	0.3	0.0008232	0.14916638004195087
CAETHG_RS01075	CAETHG_0226	UBA/THIF-type NAD/FAD binding protein	tcdA	High-H2 CO	0.8	0.4	0.00032927999999999994	0.47238072707743883
CAETHG_RS01075	CAETHG_0226	UBA/THIF-type NAD/FAD binding protein	tcdA	Syngas	1.4	0.2	0.00057624	0.14213622802621248
CAETHG_RS01085	CAETHG_0228	Formimidoylglutamase	hutG	CO
CAETHG_RS01085	CAETHG_0228	Formimidoylglutamase	hutG	High-H2 CO
CAETHG_RS01085	CAETHG_0228	Formimidoylglutamase	hutG	Syngas	0.2	0.0	8.231999999999998e-05	0.0
CAETHG_RS01130	CAETHG_0238	Acetylornithine/succinyldiaminopimelate aminotr	argD	CO	17.9	5.5	0.007367639999999999	0.3003592305033485
CAETHG_RS01130	CAETHG_0238	Acetylornithine/succinyldiaminopimelate aminotr	argD	High-H2 CO	12.3	7.9	0.005062679999999999	0.5876858323699478
CAETHG_RS01130	CAETHG_0238	Acetylornithine/succinyldiaminopimelate aminotr	argD	Syngas	14.3	2.4	0.00588588	0.1666680062919522
CAETHG_RS01140	CAETHG_0240	Arginine biosynthesis bifunctional protein ArgJ	argJ	CO	1.7	0.5	0.0006997199999999998	0.28803870884973287
CAETHG_RS01140	CAETHG_0240	Arginine biosynthesis bifunctional protein ArgJ	argJ	High-H2 CO	0.6	0.5	0.00024695999999999995	0.7261920721938523
CAETHG_RS01140	CAETHG_0240	Arginine biosynthesis bifunctional protein ArgJ	argJ	Syngas	1.4	0.4	0.00057624	0.2801278555258211
CAETHG_RS01145	CAETHG_0241	N-acetyl-gamma-glutamyl-phosphate reductase	argC	CO	2.1	0.2	0.0008643599999999999	0.09502319042946389
CAETHG_RS01145	CAETHG_0241	N-acetyl-gamma-glutamyl-phosphate reductase	argC	High-H2 CO	0.9	0.5	0.00037044	0.5186424003488612
CAETHG_RS01145	CAETHG_0241	N-acetyl-gamma-glutamyl-phosphate reductase	argC	Syngas	2.5	0.6	0.0010289999999999997	0.23664781874186983
CAETHG_RS01160	CAETHG_0244	D-lactate dehydrogenase (cytochrome)	glcD2	CO	1.3	0.4	0.00053508	0.3007608853478979
CAETHG_RS01160	CAETHG_0244	D-lactate dehydrogenase (cytochrome)	glcD2	High-H2 CO
CAETHG_RS01160	CAETHG_0244	D-lactate dehydrogenase (cytochrome)	glcD2	Syngas	1.1	0.4	0.00045275999999999997	0.3524065553184047
CAETHG_RS01165	CAETHG_0245	Electron transfer flavoprotein alpha/beta-subun		CO
CAETHG_RS01165	CAETHG_0245	Electron transfer flavoprotein alpha/beta-subun		High-H2 CO
CAETHG_RS01165	CAETHG_0245	Electron transfer flavoprotein alpha/beta-subun		Syngas	0.3	0.1	0.00012347999999999998	0.32459284597450133
CAETHG_RS01175	CAETHG_0247	Protein of unknown function DUF2088	larA	CO
CAETHG_RS01175	CAETHG_0247	Protein of unknown function DUF2088	larA	High-H2 CO
CAETHG_RS01175	CAETHG_0247	Protein of unknown function DUF2088	larA	Syngas	0.2	0.0	8.231999999999998e-05	0.0
CAETHG_RS01185	CAETHG_0249	regulatory protein GntR HTH	pdhR	CO	0.3	0.0	0.00012347999999999998	0.0
CAETHG_RS01185	CAETHG_0249	regulatory protein GntR HTH	pdhR	High-H2 CO
CAETHG_RS01185	CAETHG_0249	regulatory protein GntR HTH	pdhR	Syngas	0.4	0.2	0.00016463999999999997	0.47238072707743883
CAETHG_RS01190	CAETHG_0250	hypothetical protein	RS01190	CO	0.4	0.1	0.00016463999999999997	0.24622067706923975
CAETHG_RS01190	CAETHG_0250	hypothetical protein	RS01190	High-H2 CO
CAETHG_RS01190	CAETHG_0250	hypothetical protein	RS01190	Syngas	0.3	0.1	0.00012347999999999998	0.32459284597450133
CAETHG_RS01210	CAETHG_0255	transcriptional regulator, Rrf2 family	RS01210	CO	6.9	1.2	0.00284004	0.17261912641693203
CAETHG_RS01210	CAETHG_0255	transcriptional regulator, Rrf2 family	RS01210	High-H2 CO	4.3	1.1	0.0017698799999999995	0.25177090845629746
CAETHG_RS01210	CAETHG_0255	transcriptional regulator, Rrf2 family	RS01210	Syngas	9.9	0.8	0.00407484	0.08067662726921458
CAETHG_RS01220	CAETHG_0257	Arginyl-tRNA synthetase	RARS	CO	3.1	0.6	0.0012759599999999998	0.1917716376098038
CAETHG_RS01220	CAETHG_0257	Arginyl-tRNA synthetase	RARS	High-H2 CO	6.9	6.9	0.00284004	0.8325546111576977
CAETHG_RS01220	CAETHG_0257	Arginyl-tRNA synthetase	RARS	Syngas	1.7	0.2	0.0006997199999999998	0.11724299938433483
CAETHG_RS01225	CAETHG_0258	UDP-glucose 4-epimerase	galE	CO	4.1	0.8	0.0016875599999999996	0.19330209835361814
CAETHG_RS01225	CAETHG_0258	UDP-glucose 4-epimerase	galE	High-H2 CO	4.1	1.3	0.0016875599999999996	0.30951055662732246
CAETHG_RS01225	CAETHG_0258	UDP-glucose 4-epimerase	galE	Syngas	4.1	0.5	0.0016875599999999996	0.12150141827570927
CAETHG_RS01235	CAETHG_0260	hypothetical protein	potD	CO	1.2	0.2	0.0004939199999999999	0.16552635496534787
CAETHG_RS01235	CAETHG_0260	hypothetical protein	potD	High-H2 CO	0.7	0.4	0.00028812	0.5315702886589981
CAETHG_RS01235	CAETHG_0260	hypothetical protein	potD	Syngas	0.8	0.1	0.00032927999999999994	0.1245158083777528
CAETHG_RS01275	CAETHG_0271	amino acid permease-associated region	lysP	CO
CAETHG_RS01275	CAETHG_0271	amino acid permease-associated region	lysP	High-H2 CO	0.9	0.2	0.00037044	0.21954977070786863
CAETHG_RS01275	CAETHG_0271	amino acid permease-associated region	lysP	Syngas
CAETHG_RS01280	CAETHG_0272	DNA mismatch repair protein MutS domain protein	RS01280	CO	0.1	0.2	4.115999999999999e-05	1.2686362411795196
CAETHG_RS01280	CAETHG_0272	DNA mismatch repair protein MutS domain protein	RS01280	High-H2 CO
CAETHG_RS01280	CAETHG_0272	DNA mismatch repair protein MutS domain protein	RS01280	Syngas
CAETHG_RS01285	CAETHG_0273	hemerythrin-like metal-binding protein	hr	CO	3.0	0.7	0.0012347999999999997	0.23024776933906912
CAETHG_RS01285	CAETHG_0273	hemerythrin-like metal-binding protein	hr	High-H2 CO	1.8	0.4	0.00074088	0.21954977070786863
CAETHG_RS01285	CAETHG_0273	hemerythrin-like metal-binding protein	hr	Syngas	4.1	0.8	0.0016875599999999996	0.19330209835361814
CAETHG_RS01295	CAETHG_0275	hypothetical protein	RS01295	CO	0.8	0.3	0.00032927999999999994	0.36273455554815737
CAETHG_RS01295	CAETHG_0275	hypothetical protein	RS01295	High-H2 CO
CAETHG_RS01295	CAETHG_0275	hypothetical protein	RS01295	Syngas	1.0	0.1	0.0004116	0.0997513451195927
CAETHG_RS01305	CAETHG_0277	PHP domain protein	E3.1.3.97	CO	1.6	1.2	0.0006585599999999999	0.6680472308365776
CAETHG_RS01305	CAETHG_0277	PHP domain protein	E3.1.3.97	High-H2 CO
CAETHG_RS01305	CAETHG_0277	PHP domain protein	E3.1.3.97	Syngas	1.0	0.2	0.0004116	0.1980422004353651
CAETHG_RS01310	CAETHG_0278	peptidase M18 aminopeptidase I	RS01310	CO	4.9	1.6	0.0020168399999999998	0.31829600930354174
CAETHG_RS01310	CAETHG_0278	peptidase M18 aminopeptidase I	RS01310	High-H2 CO	2.8	1.1	0.00115248	0.3788481534197023
CAETHG_RS01310	CAETHG_0278	peptidase M18 aminopeptidase I	RS01310	Syngas	4.1	1.2	0.0016875599999999996	0.286689959028872
CAETHG_RS01340	CAETHG_0284	transcriptional regulator, PucR family	pucR	CO	0.8	0.1	0.00032927999999999994	0.1245158083777528
CAETHG_RS01340	CAETHG_0284	transcriptional regulator, PucR family	pucR	High-H2 CO
CAETHG_RS01340	CAETHG_0284	transcriptional regulator, PucR family	pucR	Syngas	0.2	0.1	8.231999999999998e-05	0.47238072707743883
CAETHG_RS01355	CAETHG_0286	5-formyltetrahydrofolate cyclo-ligase	MTHFS	CO	2.1	0.6	0.0008643599999999999	0.2801278555258211
CAETHG_RS01355	CAETHG_0286	5-formyltetrahydrofolate cyclo-ligase	MTHFS	High-H2 CO	2.0	0.8	0.0008232	0.38525317015992666
CAETHG_RS01355	CAETHG_0286	5-formyltetrahydrofolate cyclo-ligase	MTHFS	Syngas	2.0	0.3	0.0008232	0.14916638004195087
CAETHG_RS01360	CAETHG_0287	HPr kinase	hprK	CO	0.7	0.1	0.00028812	0.14213622802621248
CAETHG_RS01360	CAETHG_0287	HPr kinase	hprK	High-H2 CO
CAETHG_RS01360	CAETHG_0287	HPr kinase	hprK	Syngas	0.2	0.1	8.231999999999998e-05	0.47238072707743883
CAETHG_RS01375	CAETHG_0291	beta-lactamase domain protein	fprA1_2	CO	32.8	2.5	0.013500479999999997	0.0761091615025541
CAETHG_RS01375	CAETHG_0291	beta-lactamase domain protein	fprA1_2	High-H2 CO	32.5	4.6	0.013376999999999998	0.14083718662284175
CAETHG_RS01375	CAETHG_0291	beta-lactamase domain protein	fprA1_2	Syngas	44.6	6.3	0.01835736	0.14055849671077977
CAETHG_RS01385	CAETHG_0293	Peptide deformylase	PDF	CO	1.8	0.6	0.00074088	0.32459284597450133
CAETHG_RS01385	CAETHG_0293	Peptide deformylase	PDF	High-H2 CO	1.5	0.5	0.0006173999999999998	0.32459284597450133
CAETHG_RS01385	CAETHG_0293	Peptide deformylase	PDF	Syngas	2.2	0.6	0.0009055199999999999	0.2678505270833741
CAETHG_RS01410	CAETHG_0300	phospholipase C/P1 nuclease	plc	CO
CAETHG_RS01410	CAETHG_0300	phospholipase C/P1 nuclease	plc	High-H2 CO
CAETHG_RS01410	CAETHG_0300	phospholipase C/P1 nuclease	plc	Syngas	0.4	0.3	0.00016463999999999997	0.6680472308365776
CAETHG_RS01430	CAETHG_0304	6,7-dimethyl-8-ribityllumazine synthase	ribH	CO	4.2	0.3	0.0017287199999999998	0.07133771448169074
CAETHG_RS01430	CAETHG_0304	6,7-dimethyl-8-ribityllumazine synthase	ribH	High-H2 CO	2.7	0.8	0.0011113199999999998	0.29008531439248997
CAETHG_RS01430	CAETHG_0304	6,7-dimethyl-8-ribityllumazine synthase	ribH	Syngas	8.3	1.2	0.0034162799999999994	0.14383122301789106
CAETHG_RS01435	CAETHG_0305	3,4-dihydroxy-2-butanone 4-phosphate synthase	ribBA	CO	5.0	0.8	0.0020579999999999995	0.1589899593819327
CAETHG_RS01435	CAETHG_0305	3,4-dihydroxy-2-butanone 4-phosphate synthase	ribBA	High-H2 CO	4.3	1.4	0.0017698799999999995	0.31741587403558963
CAETHG_RS01435	CAETHG_0305	3,4-dihydroxy-2-butanone 4-phosphate synthase	ribBA	Syngas	5.7	1.1	0.0023461199999999993	0.19122104402315973
CAETHG_RS01440	CAETHG_0306	riboflavin synthase, alpha subunit	ribE	CO	0.6	0.2	0.00024695999999999995	0.32459284597450133
CAETHG_RS01440	CAETHG_0306	riboflavin synthase, alpha subunit	ribE	High-H2 CO
CAETHG_RS01440	CAETHG_0306	riboflavin synthase, alpha subunit	ribE	Syngas	1.1	0.4	0.00045275999999999997	0.3524065553184047
CAETHG_RS01445	CAETHG_0307	riboflavin biosynthesis protein RibD	ribD	CO	13.1	1.3	0.0053919599999999995	0.09899361750814405
CAETHG_RS01445	CAETHG_0307	riboflavin biosynthesis protein RibD	ribD	High-H2 CO	6.5	2.5	0.0026753999999999997	0.3714289220567708
CAETHG_RS01445	CAETHG_0307	riboflavin biosynthesis protein RibD	ribD	Syngas	10.4	2.2	0.00428064	0.20922764257546497
CAETHG_RS01500	CAETHG_0318	ABC-type metal ion transporter, periplasmic sub	znuA	CO
CAETHG_RS01500	CAETHG_0318	ABC-type metal ion transporter, periplasmic sub	znuA	High-H2 CO
CAETHG_RS01500	CAETHG_0318	ABC-type metal ion transporter, periplasmic sub	znuA	Syngas	0.2	0.0	8.231999999999998e-05	0.0
CAETHG_RS01505	CAETHG_0319	Phosphoribosylaminoimidazolecarboxamide formylt	purH	CO	78.5	7.3	0.032310599999999995	0.09279351894625913
CAETHG_RS01505	CAETHG_0319	Phosphoribosylaminoimidazolecarboxamide formylt	purH	High-H2 CO	79.5	4.6	0.03272219999999999	0.05781329311142103
CAETHG_RS01505	CAETHG_0319	Phosphoribosylaminoimidazolecarboxamide formylt	purH	Syngas	60.3	5.0	0.024819479999999998	0.08277674068803598
CAETHG_RS01520	CAETHG_0322	Xylose isomerase domain-containing protein TIM	RS01520	CO	1.3	0.3	0.00053508	0.2277824298953098
CAETHG_RS01520	CAETHG_0322	Xylose isomerase domain-containing protein TIM	RS01520	High-H2 CO	0.5	0.3	0.0002058	0.5545130293761911
CAETHG_RS01520	CAETHG_0322	Xylose isomerase domain-containing protein TIM	RS01520	Syngas	0.6	0.1	0.00024695999999999995	0.16552635496534787
CAETHG_RS01560	CAETHG_0330	Monosaccharide-transporting ATPase	ecfA	CO	1.1	0.2	0.00045275999999999997	0.18034187452047828
CAETHG_RS01560	CAETHG_0330	Monosaccharide-transporting ATPase	ecfA	High-H2 CO
CAETHG_RS01560	CAETHG_0330	Monosaccharide-transporting ATPase	ecfA	Syngas
CAETHG_RS01605	CAETHG_0339	Elongator protein 3/MiaB/NifB	bioB	CO	8.9	0.8	0.0036632399999999995	0.0897068625292015
CAETHG_RS01605	CAETHG_0339	Elongator protein 3/MiaB/NifB	bioB	High-H2 CO	7.1	1.7	0.0029223599999999993	0.2361075243978036
CAETHG_RS01605	CAETHG_0339	Elongator protein 3/MiaB/NifB	bioB	Syngas	11.2	1.6	0.00460992	0.14213622802621248
CAETHG_RS01610	CAETHG_0340	transcriptional regulator, PadR-like family	padR	CO	0.8	0.2	0.00032927999999999994	0.24622067706923975
CAETHG_RS01610	CAETHG_0340	transcriptional regulator, PadR-like family	padR	High-H2 CO
CAETHG_RS01610	CAETHG_0340	transcriptional regulator, PadR-like family	padR	Syngas	1.0	0.1	0.0004116	0.0997513451195927
CAETHG_RS01660	CAETHG_0350	methyl-accepting chemotaxis sensory transducer	mcp3	CO	2.8	0.6	0.00115248	0.21188515735626917
CAETHG_RS01660	CAETHG_0350	methyl-accepting chemotaxis sensory transducer	mcp3	High-H2 CO	2.4	0.6	0.0009878399999999998	0.24622067706923975
CAETHG_RS01660	CAETHG_0350	methyl-accepting chemotaxis sensory transducer	mcp3	Syngas	2.2	0.3	0.0009055199999999999	0.13573602073900098
CAETHG_RS01665	CAETHG_0351	Peptidylprolyl isomerase	PPIB	CO	4.3	0.6	0.0017698799999999995	0.13886276857021893
CAETHG_RS01665	CAETHG_0351	Peptidylprolyl isomerase	PPIB	High-H2 CO	3.4	0.5	0.0013994399999999996	0.14627291945209672
CAETHG_RS01665	CAETHG_0351	Peptidylprolyl isomerase	PPIB	Syngas	4.8	0.6	0.0019756799999999996	0.1245158083777528
CAETHG_RS01675	CAETHG_0353	methyl-accepting chemotaxis sensory transducer	mcp4	CO	0.7	0.2	0.00028812	0.2801278555258211
CAETHG_RS01675	CAETHG_0353	methyl-accepting chemotaxis sensory transducer	mcp4	High-H2 CO	0.2	0.1	8.231999999999998e-05	0.47238072707743883
CAETHG_RS01675	CAETHG_0353	methyl-accepting chemotaxis sensory transducer	mcp4	Syngas	0.5	0.2	0.0002058	0.38525317015992666
CAETHG_RS01720	CAETHG_0362	TIM-barrel signal transduction protein	RS01720	CO	0.9	0.2	0.00037044	0.21954977070786863
CAETHG_RS01720	CAETHG_0362	TIM-barrel signal transduction protein	RS01720	High-H2 CO
CAETHG_RS01720	CAETHG_0362	TIM-barrel signal transduction protein	RS01720	Syngas	0.2	0.0	8.231999999999998e-05	0.0
CAETHG_RS01735	CAETHG_0366	oxidoreductase/nitrogenase component 1	nifE	CO	1.0	0.3	0.0004116	0.293560379208524
CAETHG_RS01735	CAETHG_0366	oxidoreductase/nitrogenase component 1	nifE	High-H2 CO
CAETHG_RS01735	CAETHG_0366	oxidoreductase/nitrogenase component 1	nifE	Syngas
CAETHG_RS01740	CAETHG_0367	oxidoreductase/nitrogenase component 1	RS01740	CO	1.7	0.5	0.0006997199999999998	0.28803870884973287
CAETHG_RS01740	CAETHG_0367	oxidoreductase/nitrogenase component 1	RS01740	High-H2 CO
CAETHG_RS01740	CAETHG_0367	oxidoreductase/nitrogenase component 1	RS01740	Syngas	1.0	0.7	0.0004116	0.6314872286573718
CAETHG_RS01745	CAETHG_0368	Nitrogenase	nifH3	CO	2.9	0.1	0.0011936399999999997	0.0344725146947349
CAETHG_RS01745	CAETHG_0368	Nitrogenase	nifH3	High-H2 CO	2.0	0.7	0.0008232	0.3399387307063912
CAETHG_RS01745	CAETHG_0368	Nitrogenase	nifH3	Syngas	7.6	2.5	0.0031281599999999996	0.32053521892194803
CAETHG_RS01750	CAETHG_0369	hydrogenase expression/formation protein HypE	hypE	CO	8.0	1.7	0.0032928	0.21015802571076087
CAETHG_RS01750	CAETHG_0369	hydrogenase expression/formation protein HypE	hypE	High-H2 CO	5.6	2.4	0.00230496	0.41063695941280387
CAETHG_RS01750	CAETHG_0369	hydrogenase expression/formation protein HypE	hypE	Syngas	11.3	4.5	0.00465108	0.38366826129239806
CAETHG_RS01755	CAETHG_0370	hydrogenase expression/formation protein HypD	hypD	CO	4.0	0.3	0.0016464	0.07489485138853401
CAETHG_RS01755	CAETHG_0370	hydrogenase expression/formation protein HypD	hypD	High-H2 CO	2.4	0.6	0.0009878399999999998	0.24622067706923975
CAETHG_RS01755	CAETHG_0370	hydrogenase expression/formation protein HypD	hypD	Syngas	4.4	1.5	0.0018110399999999999	0.3315827026103195
CAETHG_RS01765	CAETHG_0372	(NiFe) hydrogenase maturation protein HypF	hypF	CO	1.4	0.3	0.00057624	0.21188515735626917
CAETHG_RS01765	CAETHG_0372	(NiFe) hydrogenase maturation protein HypF	hypF	High-H2 CO	0.8	0.5	0.00032927999999999994	0.5742414878537321
CAETHG_RS01765	CAETHG_0372	(NiFe) hydrogenase maturation protein HypF	hypF	Syngas	0.8	0.2	0.00032927999999999994	0.24622067706923975
CAETHG_RS01770	CAETHG_0373	oxidoreductase/nitrogenase component 1	RS01770	CO
CAETHG_RS01770	CAETHG_0373	oxidoreductase/nitrogenase component 1	RS01770	High-H2 CO
CAETHG_RS01770	CAETHG_0373	oxidoreductase/nitrogenase component 1	RS01770	Syngas	0.5	0.3	0.0002058	0.5545130293761911
CAETHG_RS01775	CAETHG_0374	oxidoreductase/nitrogenase component 1	nifE2	CO	1.2	0.2	0.0004939199999999999	0.16552635496534787
CAETHG_RS01775	CAETHG_0374	oxidoreductase/nitrogenase component 1	nifE2	High-H2 CO	0.3	0.3	0.00012347999999999998	0.8325546111576977
CAETHG_RS01775	CAETHG_0374	oxidoreductase/nitrogenase component 1	nifE2	Syngas	0.5	0.4	0.0002058	0.7033464593186682
CAETHG_RS01780	CAETHG_0375	Nitrogenase	nifH4	CO	3.4	0.1	0.0013994399999999996	0.02940540700880967
CAETHG_RS01780	CAETHG_0375	Nitrogenase	nifH4	High-H2 CO	0.6	0.9	0.00024695999999999995	1.085658784490618
CAETHG_RS01780	CAETHG_0375	Nitrogenase	nifH4	Syngas	2.3	1.0	0.0009466799999999998	0.4161043436953539
CAETHG_RS01815	CAETHG_0382	D-lactate dehydrogenase (cytochrome)	glcD3	CO	10.7	1.7	0.004404119999999999	0.1578893669455526
CAETHG_RS01815	CAETHG_0382	D-lactate dehydrogenase (cytochrome)	glcD3	High-H2 CO	9.3	1.3	0.0038278799999999992	0.13910923625471852
CAETHG_RS01815	CAETHG_0382	D-lactate dehydrogenase (cytochrome)	glcD3	Syngas	8.7	1.2	0.0035809199999999996	0.13728167621657203
CAETHG_RS01825	CAETHG_0384	peptidase M20	RS01825	CO	0.6	0.1	0.00024695999999999995	0.16552635496534787
CAETHG_RS01825	CAETHG_0384	peptidase M20	RS01825	High-H2 CO
CAETHG_RS01825	CAETHG_0384	peptidase M20	RS01825	Syngas	0.3	0.1	0.00012347999999999998	0.32459284597450133
CAETHG_RS01830	CAETHG_0385	(R,R)-butanediol dehydrogenase	BDH	CO	64.0	21.8	0.0263424	0.33132101526525887
CAETHG_RS01830	CAETHG_0385	(R,R)-butanediol dehydrogenase	BDH	High-H2 CO	12.9	5.0	0.005309639999999999	0.37411642776382525
CAETHG_RS01830	CAETHG_0385	(R,R)-butanediol dehydrogenase	BDH	Syngas	25.3	13.7	0.01041348	0.5070883819716162
CAETHG_RS01855	CAETHG_0390	efflux transporter, RND family, MFP subunit	RS01855	CO	0.8	0.2	0.00032927999999999994	0.24622067706923975
CAETHG_RS01855	CAETHG_0390	efflux transporter, RND family, MFP subunit	RS01855	High-H2 CO	0.9	0.5	0.00037044	0.5186424003488612
CAETHG_RS01855	CAETHG_0390	efflux transporter, RND family, MFP subunit	RS01855	Syngas	1.1	0.5	0.00045275999999999997	0.4333775214655178
CAETHG_RS01875	CAETHG_0395	NAD(+) ADP-ribosyltransferase	yfbK	CO	4.3	0.6	0.0017698799999999995	0.13886276857021893
CAETHG_RS01875	CAETHG_0395	NAD(+) ADP-ribosyltransferase	yfbK	High-H2 CO	5.1	1.4	0.0020991599999999997	0.26953928795874676
CAETHG_RS01875	CAETHG_0395	NAD(+) ADP-ribosyltransferase	yfbK	Syngas	1.8	0.4	0.00074088	0.21954977070786863
CAETHG_RS01880	CAETHG_0396		K22882	CO	3.2	0.6	0.0013171199999999997	0.18588270900398385
CAETHG_RS01880	CAETHG_0396		K22882	High-H2 CO	2.2	1.3	0.0009055199999999999	0.5472588259313864
CAETHG_RS01880	CAETHG_0396		K22882	Syngas	2.7	0.4	0.0011113199999999998	0.14734478738965062
CAETHG_RS01910	CAETHG_0402	tRNA-specific 2-thiouridylase mnmA	mnmA	CO	0.4	0.1	0.00016463999999999997	0.24622067706923975
CAETHG_RS01910	CAETHG_0402	tRNA-specific 2-thiouridylase mnmA	mnmA	High-H2 CO
CAETHG_RS01910	CAETHG_0402	tRNA-specific 2-thiouridylase mnmA	mnmA	Syngas	0.3	0.1	0.00012347999999999998	0.32459284597450133
CAETHG_RS01915	CAETHG_0403	cysteine desulfurase NifS	iscS	CO	9.3	5.0	0.0038278799999999992	0.5038909608844553
CAETHG_RS01915	CAETHG_0403	cysteine desulfurase NifS	iscS	High-H2 CO	5.9	3.9	0.00242844	0.602094862647179
CAETHG_RS01915	CAETHG_0403	cysteine desulfurase NifS	iscS	Syngas	2.4	0.8	0.0009878399999999998	0.32459284597450133
CAETHG_RS01930	CAETHG_0406	acetolactate synthase, large subunit, biosynthe	ilvB4	CO	31.3	3.1	0.012883079999999998	0.09879993540970455
CAETHG_RS01930	CAETHG_0406	acetolactate synthase, large subunit, biosynthe	ilvB4	High-H2 CO	36.2	3.6	0.01489992	0.09920294307382375
CAETHG_RS01930	CAETHG_0406	acetolactate synthase, large subunit, biosynthe	ilvB4	Syngas	28.9	2.9	0.011895239999999998	0.10009478510523473
CAETHG_RS01935	CAETHG_0407	hypothetical protein	TC.APA2	CO	0.6	0.3	0.00024695999999999995	0.47238072707743883
CAETHG_RS01935	CAETHG_0407	hypothetical protein	TC.APA2	High-H2 CO	0.1	0.1	4.115999999999999e-05	0.8325546111576977
CAETHG_RS01935	CAETHG_0407	hypothetical protein	TC.APA2	Syngas	0.0	0.0	0.0
CAETHG_RS01950	CAETHG_0410	Alcohol dehydrogenase (NADP(+))	adh2	CO	10.4	1.0	0.00428064	0.09593270321159367
CAETHG_RS01950	CAETHG_0410	Alcohol dehydrogenase (NADP(+))	adh2	High-H2 CO	5.4	1.2	0.0022226399999999997	0.21954977070786863
CAETHG_RS01950	CAETHG_0410	Alcohol dehydrogenase (NADP(+))	adh2	Syngas	7.5	1.1	0.0030869999999999995	0.14588698525438762
CAETHG_RS01955	CAETHG_0411	DNA topoisomerase III	topB2	CO	2.3	0.1	0.0009466799999999998	0.043457734499950114
CAETHG_RS01955	CAETHG_0411	DNA topoisomerase III	topB2	High-H2 CO	1.2	1.0	0.0004939199999999999	0.7261920721938523
CAETHG_RS01955	CAETHG_0411	DNA topoisomerase III	topB2	Syngas	2.2	0.4	0.0009055199999999999	0.18034187452047828
CAETHG_RS01960	CAETHG_0412	quorum-sensing autoinducer 2 (AI-2), LuxS	luxS	CO	12.3	2.0	0.005062679999999999	0.16154198161578354
CAETHG_RS01960	CAETHG_0412	quorum-sensing autoinducer 2 (AI-2), LuxS	luxS	High-H2 CO	5.9	2.3	0.00242844	0.3761271493646477
CAETHG_RS01960	CAETHG_0412	quorum-sensing autoinducer 2 (AI-2), LuxS	luxS	Syngas	18.0	1.6	0.007408799999999999	0.0887140533918122
CAETHG_RS01975	CAETHG_0415	oxidoreductase/nitrogenase component 1	nifK	CO	1.7	1.0	0.0006997199999999998	0.545117102562389
CAETHG_RS01975	CAETHG_0415	oxidoreductase/nitrogenase component 1	nifK	High-H2 CO
CAETHG_RS01975	CAETHG_0415	oxidoreductase/nitrogenase component 1	nifK	Syngas
CAETHG_RS01980	CAETHG_0416	oxidoreductase/nitrogenase component 1	nifD	CO	1.0	0.6	0.0004116	0.5545130293761911
CAETHG_RS01980	CAETHG_0416	oxidoreductase/nitrogenase component 1	nifD	High-H2 CO
CAETHG_RS01980	CAETHG_0416	oxidoreductase/nitrogenase component 1	nifD	Syngas
CAETHG_RS01985	CAETHG_0417	Nitrogenase iron protein	nifH5	CO	5.1	2.4	0.0020991599999999997	0.4472598448562811
CAETHG_RS01985	CAETHG_0417	Nitrogenase iron protein	nifH5	High-H2 CO
CAETHG_RS01985	CAETHG_0417	Nitrogenase iron protein	nifH5	Syngas
CAETHG_RS02070	CAETHG_0434	pyridoxamine 5-phosphate oxidase-related FMN-bi	RS02070	CO	3.6	1.1	0.00148176	0.29876305457412294
CAETHG_RS02070	CAETHG_0434	pyridoxamine 5-phosphate oxidase-related FMN-bi	RS02070	High-H2 CO	2.7	0.8	0.0011113199999999998	0.29008531439248997
CAETHG_RS02070	CAETHG_0434	pyridoxamine 5-phosphate oxidase-related FMN-bi	RS02070	Syngas	3.9	0.7	0.0016052399999999997	0.17806629687580122
CAETHG_RS02115	CAETHG_0444	dihydropyrimidinase	DPYS	CO	1.4	0.2	0.00057624	0.14213622802621248
CAETHG_RS02115	CAETHG_0444	dihydropyrimidinase	DPYS	High-H2 CO
CAETHG_RS02115	CAETHG_0444	dihydropyrimidinase	DPYS	Syngas	1.1	0.2	0.00045275999999999997	0.18034187452047828
CAETHG_RS02125	CAETHG_0446	putative selenium metabolism hydrolase	RS02125	CO	3.0	0.9	0.0012347999999999997	0.293560379208524
CAETHG_RS02125	CAETHG_0446	putative selenium metabolism hydrolase	RS02125	High-H2 CO	2.0	0.5	0.0008232	0.24622067706923975
CAETHG_RS02125	CAETHG_0446	putative selenium metabolism hydrolase	RS02125	Syngas	4.1	0.6	0.0016875599999999996	0.1455669175632291
CAETHG_RS02130	CAETHG_0447	selenium metabolism protein SsnA	RS02130	CO	1.8	0.1	0.00074088	0.05551276013141586
CAETHG_RS02130	CAETHG_0447	selenium metabolism protein SsnA	RS02130	High-H2 CO	0.7	0.3	0.00028812	0.41063695941280387
CAETHG_RS02130	CAETHG_0447	selenium metabolism protein SsnA	RS02130	Syngas	1.3	0.2	0.00053508	0.15294730979884993
CAETHG_RS02135	CAETHG_0448	selenate reductase YgfK	ygfK	CO	2.0	0.6	0.0008232	0.293560379208524
CAETHG_RS02135	CAETHG_0448	selenate reductase YgfK	ygfK	High-H2 CO	1.2	0.3	0.0004939199999999999	0.24622067706923975
CAETHG_RS02135	CAETHG_0448	selenate reductase YgfK	ygfK	Syngas	0.7	0.3	0.00028812	0.41063695941280387
CAETHG_RS02140	CAETHG_0449	carbamoyltransferase YgeW	RS02140	CO	3.6	0.4	0.00148176	0.11077044999373434
CAETHG_RS02140	CAETHG_0449	carbamoyltransferase YgeW	RS02140	High-H2 CO	2.4	0.9	0.0009878399999999998	0.36273455554815737
CAETHG_RS02140	CAETHG_0449	carbamoyltransferase YgeW	RS02140	Syngas	3.3	0.9	0.00135828	0.2678505270833741
CAETHG_RS02150	CAETHG_0451	diaminopropionate ammonia-lyase	E4.3.1.15	CO	1.1	0.2	0.00045275999999999997	0.18034187452047828
CAETHG_RS02150	CAETHG_0451	diaminopropionate ammonia-lyase	E4.3.1.15	High-H2 CO
CAETHG_RS02150	CAETHG_0451	diaminopropionate ammonia-lyase	E4.3.1.15	Syngas	0.7	0.2	0.00028812	0.2801278555258211
CAETHG_RS02160	CAETHG_0454	molybdopterin dehydrogenase FAD-binding protein	ygeT	CO	5.2	1.2	0.00214032	0.2277824298953098
CAETHG_RS02160	CAETHG_0454	molybdopterin dehydrogenase FAD-binding protein	ygeT	High-H2 CO	3.9	1.1	0.0016052399999999997	0.27667128104138455
CAETHG_RS02160	CAETHG_0454	molybdopterin dehydrogenase FAD-binding protein	ygeT	Syngas	2.1	0.4	0.0008643599999999999	0.18878166078133404
CAETHG_RS02165	CAETHG_0455	Carbon-monoxide dehydrogenase (acceptor)	coxS2	CO
CAETHG_RS02165	CAETHG_0455	Carbon-monoxide dehydrogenase (acceptor)	coxS2	High-H2 CO	0.6	0.5	0.00024695999999999995	0.7261920721938523
CAETHG_RS02165	CAETHG_0455	Carbon-monoxide dehydrogenase (acceptor)	coxS2	Syngas
CAETHG_RS02170	CAETHG_0456	Xanthine dehydrogenase	RS02170	CO	8.6	9.0	0.003539759999999999	0.8600247743988637
CAETHG_RS02170	CAETHG_0456	Xanthine dehydrogenase	RS02170	High-H2 CO	6.1	2.1	0.0025107599999999995	0.33466890893382556
CAETHG_RS02170	CAETHG_0456	Xanthine dehydrogenase	RS02170	Syngas	2.4	2.6	0.0009878399999999998	0.8811298944901103
CAETHG_RS02175	CAETHG_0457	selenium-dependent molybdenum hydroxylase 1	RS02175	CO	1.8	0.2	0.00074088	0.11077044999373434
CAETHG_RS02175	CAETHG_0457	selenium-dependent molybdenum hydroxylase 1	RS02175	High-H2 CO	1.5	0.3	0.0006173999999999998	0.1980422004353651
CAETHG_RS02175	CAETHG_0457	selenium-dependent molybdenum hydroxylase 1	RS02175	Syngas	0.7	0.3	0.00028812	0.41063695941280387
CAETHG_RS02190	CAETHG_0460	Adenine deaminase	ade	CO	0.7	0.2	0.00028812	0.2801278555258211
CAETHG_RS02190	CAETHG_0460	Adenine deaminase	ade	High-H2 CO
CAETHG_RS02190	CAETHG_0460	Adenine deaminase	ade	Syngas
CAETHG_RS02195	CAETHG_0461	Xanthine/uracil/vitamin C permease	pbuG	CO	1.6	0.4	0.0006585599999999999	0.24622067706923975
CAETHG_RS02195	CAETHG_0461	Xanthine/uracil/vitamin C permease	pbuG	High-H2 CO	2.0	0.6	0.0008232	0.293560379208524
CAETHG_RS02195	CAETHG_0461	Xanthine/uracil/vitamin C permease	pbuG	Syngas	0.9	0.2	0.00037044	0.21954977070786863
CAETHG_RS02200	CAETHG_0462	guanine deaminase	guaD	CO	0.8	0.1	0.00032927999999999994	0.1245158083777528
CAETHG_RS02200	CAETHG_0462	guanine deaminase	guaD	High-H2 CO
CAETHG_RS02200	CAETHG_0462	guanine deaminase	guaD	Syngas	0.2	0.0	8.231999999999998e-05	0.0
CAETHG_RS02205	CAETHG_0463	sigma54 specific transcriptional regulator with	acoR6	CO	0.9	0.2	0.00037044	0.21954977070786863
CAETHG_RS02205	CAETHG_0463	sigma54 specific transcriptional regulator with	acoR6	High-H2 CO	0.3	0.2	0.00012347999999999998	0.6064031498312963
CAETHG_RS02205	CAETHG_0463	sigma54 specific transcriptional regulator with	acoR6	Syngas	0.2	0.0	8.231999999999998e-05	0.0
CAETHG_RS02220	CAETHG_0466	XshC-Cox1-family protein	xdhC	CO	2.6	0.8	0.00107016	0.3007608853478979
CAETHG_RS02220	CAETHG_0466	XshC-Cox1-family protein	xdhC	High-H2 CO	1.7	0.2	0.0006997199999999998	0.11724299938433483
CAETHG_RS02220	CAETHG_0466	XshC-Cox1-family protein	xdhC	Syngas	0.7	0.1	0.00028812	0.14213622802621248
CAETHG_RS02225	CAETHG_0467	AMP-dependent synthetase and ligase	paaK	CO
CAETHG_RS02225	CAETHG_0467	AMP-dependent synthetase and ligase	paaK	High-H2 CO
CAETHG_RS02225	CAETHG_0467	AMP-dependent synthetase and ligase	paaK	Syngas	0.5	0.2	0.0002058	0.38525317015992666
CAETHG_RS02250	CAETHG_0472	sigma54 specific transcriptional regulator with	acoR7	CO
CAETHG_RS02250	CAETHG_0472	sigma54 specific transcriptional regulator with	acoR7	High-H2 CO	0.7	0.8	0.00028812	0.9140938248351284
CAETHG_RS02250	CAETHG_0472	sigma54 specific transcriptional regulator with	acoR7	Syngas
CAETHG_RS02275	CAETHG_0477	Glutamate synthase (NADPH)	gltD2	CO	3.6	1.2	0.00148176	0.32459284597450133
CAETHG_RS02275	CAETHG_0477	Glutamate synthase (NADPH)	gltD2	High-H2 CO
CAETHG_RS02275	CAETHG_0477	Glutamate synthase (NADPH)	gltD2	Syngas	9.3	2.5	0.0038278799999999992	0.2641421561297899
CAETHG_RS02280	CAETHG_0478	3-isopropylmalate dehydratase	ACO	CO
CAETHG_RS02280	CAETHG_0478	3-isopropylmalate dehydratase	ACO	High-H2 CO
CAETHG_RS02280	CAETHG_0478	3-isopropylmalate dehydratase	ACO	Syngas	0.1	0.0	4.115999999999999e-05	0.0
CAETHG_RS02290	CAETHG_0480	transcriptional regulator, DeoR family	RS02290	CO	2.2	0.3	0.0009055199999999999	0.13573602073900098
CAETHG_RS02290	CAETHG_0480	transcriptional regulator, DeoR family	RS02290	High-H2 CO	1.6	0.6	0.0006585599999999999	0.36273455554815737
CAETHG_RS02290	CAETHG_0480	transcriptional regulator, DeoR family	RS02290	Syngas	0.9	0.2	0.00037044	0.21954977070786863
CAETHG_RS02300	CAETHG_0482	NADPH dehydrogenase	E1.6.99.1	CO	0.7	0.1	0.00028812	0.14213622802621248
CAETHG_RS02300	CAETHG_0482	NADPH dehydrogenase	E1.6.99.1	High-H2 CO
CAETHG_RS02300	CAETHG_0482	NADPH dehydrogenase	E1.6.99.1	Syngas	0.5	0.1	0.0002058	0.1980422004353651
CAETHG_RS02310	CAETHG_0484	cyclase family protein	RS02310	CO	10.7	0.6	0.004404119999999999	0.056030761188710435
CAETHG_RS02310	CAETHG_0484	cyclase family protein	RS02310	High-H2 CO
CAETHG_RS02310	CAETHG_0484	cyclase family protein	RS02310	Syngas	1.4	0.3	0.00057624	0.21188515735626917
CAETHG_RS02340	CAETHG_0491	hypothetical protein	TC.APA4	CO
CAETHG_RS02340	CAETHG_0491	hypothetical protein	TC.APA4	High-H2 CO	1.0	0.2	0.0004116	0.1980422004353651
CAETHG_RS02340	CAETHG_0491	hypothetical protein	TC.APA4	Syngas
CAETHG_RS02345	CAETHG_0492	Homoserine O-succinyltransferase	metA	CO	4.1	0.9	0.0016875599999999996	0.2169347207975461
CAETHG_RS02345	CAETHG_0492	Homoserine O-succinyltransferase	metA	High-H2 CO
CAETHG_RS02345	CAETHG_0492	Homoserine O-succinyltransferase	metA	Syngas	1.9	0.8	0.0007820399999999999	0.40399407247079255
CAETHG_RS02355	CAETHG_0495	hypothetical protein	queG	CO	1.3	0.7	0.00053508	0.5045754134577065
CAETHG_RS02355	CAETHG_0495	hypothetical protein	queG	High-H2 CO
CAETHG_RS02355	CAETHG_0495	hypothetical protein	queG	Syngas	0.7	0.4	0.00028812	0.5315702886589981
CAETHG_RS02385	CAETHG_0501	nicotinate-nucleotide pyrophosphorylase	nadC	CO	4.4	0.9	0.0018110399999999999	0.20245313066902523
CAETHG_RS02385	CAETHG_0501	nicotinate-nucleotide pyrophosphorylase	nadC	High-H2 CO	1.9	0.4	0.0007820399999999999	0.20824799906632924
CAETHG_RS02385	CAETHG_0501	nicotinate-nucleotide pyrophosphorylase	nadC	Syngas	5.6	1.5	0.00230496	0.26323078515782933
CAETHG_RS02390	CAETHG_0502	L-aspartate oxidase	nadB	CO	2.1	0.4	0.0008643599999999999	0.18878166078133404
CAETHG_RS02390	CAETHG_0502	L-aspartate oxidase	nadB	High-H2 CO	1.2	0.6	0.0004939199999999999	0.47238072707743883
CAETHG_RS02390	CAETHG_0502	L-aspartate oxidase	nadB	Syngas	1.9	0.7	0.0007820399999999999	0.3567621075247098
CAETHG_RS02395	CAETHG_0503	Quinolinate synthase A	nadA	CO	14.3	1.7	0.00588588	0.11846427562100297
CAETHG_RS02395	CAETHG_0503	Quinolinate synthase A	nadA	High-H2 CO	10.5	3.0	0.004321799999999999	0.2801278555258211
CAETHG_RS02395	CAETHG_0503	Quinolinate synthase A	nadA	Syngas	10.9	1.7	0.0044864399999999995	0.15502716382391013
CAETHG_RS02400	CAETHG_0504	methyl-accepting chemotaxis sensory transducer	RS02400	CO	5.1	0.5	0.0020991599999999997	0.09780485373482165
CAETHG_RS02400	CAETHG_0504	methyl-accepting chemotaxis sensory transducer	RS02400	High-H2 CO	4.4	1.6	0.0018110399999999999	0.3524065553184047
CAETHG_RS02400	CAETHG_0504	methyl-accepting chemotaxis sensory transducer	RS02400	Syngas	4.1	0.8	0.0016875599999999996	0.19330209835361814
CAETHG_RS02405	CAETHG_0505	N-formylglutamate amidohydrolase	hutG2	CO	1.0	0.4	0.0004116	0.38525317015992666
CAETHG_RS02405	CAETHG_0505	N-formylglutamate amidohydrolase	hutG2	High-H2 CO
CAETHG_RS02405	CAETHG_0505	N-formylglutamate amidohydrolase	hutG2	Syngas	0.6	0.2	0.00024695999999999995	0.32459284597450133
CAETHG_RS02555	CAETHG_0538	ATP-dependent Clp protease, ATP-binding subunit	clpA	CO	0.7	0.3	0.00028812	0.41063695941280387
CAETHG_RS02555	CAETHG_0538	ATP-dependent Clp protease, ATP-binding subunit	clpA	High-H2 CO
CAETHG_RS02555	CAETHG_0538	ATP-dependent Clp protease, ATP-binding subunit	clpA	Syngas	0.1	0.0	4.115999999999999e-05	0.0
CAETHG_RS02575	CAETHG_0542	methyl-accepting chemotaxis sensory transducer	mcp5	CO	1.1	0.3	0.00045275999999999997	0.2678505270833741
CAETHG_RS02575	CAETHG_0542	methyl-accepting chemotaxis sensory transducer	mcp5	High-H2 CO	0.8	0.6	0.00032927999999999994	0.6680472308365776
CAETHG_RS02575	CAETHG_0542	methyl-accepting chemotaxis sensory transducer	mcp5	Syngas	0.5	0.2	0.0002058	0.38525317015992666
CAETHG_RS02580	CAETHG_0543	NADPH-dependent FMN reductase	RS02580	CO	22.7	2.3	0.00934332	0.10106297856723062
CAETHG_RS02580	CAETHG_0543	NADPH-dependent FMN reductase	RS02580	High-H2 CO	12.6	6.4	0.0051861599999999996	0.47908533448389334
CAETHG_RS02580	CAETHG_0543	NADPH-dependent FMN reductase	RS02580	Syngas	39.2	3.5	0.016134719999999998	0.08910853351570334
CAETHG_RS02620	CAETHG_0553	Alcohol dehydrogenase zinc-binding domain prote	adh	CO	14.0	2.5	0.005762399999999999	0.17717194108572587
CAETHG_RS02620	CAETHG_0553	Alcohol dehydrogenase zinc-binding domain prote	adh	High-H2 CO	2.9	1.7	0.0011936399999999997	0.5434898819053011
CAETHG_RS02620	CAETHG_0553	Alcohol dehydrogenase zinc-binding domain prote	adh	Syngas	5.5	1.8	0.0022637999999999994	0.31898385904189996
CAETHG_RS02630	CAETHG_0555	Alcohol dehydrogenase	adh3	CO	16.2	3.5	0.006667919999999999	0.21359003865542367
CAETHG_RS02630	CAETHG_0555	Alcohol dehydrogenase	adh3	High-H2 CO	1.9	0.2	0.0007820399999999999	0.10497330731957757
CAETHG_RS02630	CAETHG_0555	Alcohol dehydrogenase	adh3	Syngas	5.8	1.0	0.0023872799999999994	0.17115270546937614
CAETHG_RS02635	CAETHG_0556	Heavy metal transport/detoxification protein		CO	1.5	0.4	0.0006173999999999998	0.2621002313738675
CAETHG_RS02635	CAETHG_0556	Heavy metal transport/detoxification protein		High-H2 CO	1.1	0.4	0.00045275999999999997	0.3524065553184047
CAETHG_RS02635	CAETHG_0556	Heavy metal transport/detoxification protein		Syngas	1.7	0.5	0.0006997199999999998	0.28803870884973287
CAETHG_RS02655	CAETHG_0560	KWG Leptospira repeat protein	RS02655	CO	1.9	0.4	0.0007820399999999999	0.20824799906632924
CAETHG_RS02655	CAETHG_0560	KWG Leptospira repeat protein	RS02655	High-H2 CO	1.0	0.3	0.0004116	0.293560379208524
CAETHG_RS02655	CAETHG_0560	KWG Leptospira repeat protein	RS02655	Syngas	0.9	0.3	0.00037044	0.32459284597450133
CAETHG_RS02700	CAETHG_0569	ABC-type transporter, periplasmic subunit famil	ABC.PA.S	CO	4.1	0.5	0.0016875599999999996	0.12150141827570927
CAETHG_RS02700	CAETHG_0569	ABC-type transporter, periplasmic subunit famil	ABC.PA.S	High-H2 CO	4.5	0.8	0.0018521999999999998	0.17639666101127416
CAETHG_RS02700	CAETHG_0569	ABC-type transporter, periplasmic subunit famil	ABC.PA.S	Syngas	7.7	1.1	0.0031693199999999993	0.14213622802621248
CAETHG_RS02715	CAETHG_0572	MOSC domain containing protein	RS02715	CO	2.3	0.4	0.0009466799999999998	0.17261912641693203
CAETHG_RS02715	CAETHG_0572	MOSC domain containing protein	RS02715	High-H2 CO	0.9	0.7	0.00037044	0.6878119625182043
CAETHG_RS02715	CAETHG_0572	MOSC domain containing protein	RS02715	Syngas	2.3	0.5	0.0009466799999999998	0.21488660937569942
CAETHG_RS02725	CAETHG_0574	molybdenum cofactor synthesis domain containing	mogA	CO	3.3	0.5	0.00135828	0.15065622308510493
CAETHG_RS02725	CAETHG_0574	molybdenum cofactor synthesis domain containing	mogA	High-H2 CO	2.2	0.6	0.0009055199999999999	0.2678505270833741
CAETHG_RS02725	CAETHG_0574	molybdenum cofactor synthesis domain containing	mogA	Syngas	5.3	1.0	0.0021814799999999995	0.18703163205981488
CAETHG_RS02745	CAETHG_0578	two component transcriptional regulator, winged	resD	CO
CAETHG_RS02745	CAETHG_0578	two component transcriptional regulator, winged	resD	High-H2 CO	0.5	0.3	0.0002058	0.5545130293761911
CAETHG_RS02745	CAETHG_0578	two component transcriptional regulator, winged	resD	Syngas
CAETHG_RS02755	CAETHG_0580	ABC transporter related protein	ABC-2.A_20	CO	1.1	0.1	0.00045275999999999997	0.09072209839127093
CAETHG_RS02755	CAETHG_0580	ABC transporter related protein	ABC-2.A_20	High-H2 CO	0.4	0.2	0.00016463999999999997	0.47238072707743883
CAETHG_RS02755	CAETHG_0580	ABC transporter related protein	ABC-2.A_20	Syngas	0.6	0.1	0.00024695999999999995	0.16552635496534787
CAETHG_RS02795	CAETHG_0588	NADP-dependent oxidoreductase domain containing	K07079	CO
CAETHG_RS02795	CAETHG_0588	NADP-dependent oxidoreductase domain containing	K07079	High-H2 CO
CAETHG_RS02795	CAETHG_0588	NADP-dependent oxidoreductase domain containing	K07079	Syngas	0.2	0.1	8.231999999999998e-05	0.47238072707743883
CAETHG_RS02800	CAETHG_0589	Carbamoyl-phosphate synthase large subunit glut	carB2	CO	5.9	0.4	0.00242844	0.06771889877971281
CAETHG_RS02800	CAETHG_0589	Carbamoyl-phosphate synthase large subunit glut	carB2	High-H2 CO	5.3	1.3	0.0021814799999999995	0.2417093008961605
CAETHG_RS02800	CAETHG_0589	Carbamoyl-phosphate synthase large subunit glut	carB2	Syngas	6.3	1.1	0.0025930799999999998	0.1732939590804653
CAETHG_RS02805	CAETHG_0590	Carbamoyl-phosphate synthase small chain	carA2	CO	4.7	0.6	0.00193452	0.12714400007958496
CAETHG_RS02805	CAETHG_0590	Carbamoyl-phosphate synthase small chain	carA2	High-H2 CO	2.5	0.6	0.0010289999999999997	0.23664781874186983
CAETHG_RS02805	CAETHG_0590	Carbamoyl-phosphate synthase small chain	carA2	Syngas	2.6	0.3	0.00107016	0.11500331394903844
CAETHG_RS02810	CAETHG_0591	Ornithine carbamoyltransferase	OTC	CO	6.1	0.6	0.0025107599999999995	0.09812398905133471
CAETHG_RS02810	CAETHG_0591	Ornithine carbamoyltransferase	OTC	High-H2 CO	6.4	0.8	0.0026342399999999995	0.1245158083777528
CAETHG_RS02810	CAETHG_0591	Ornithine carbamoyltransferase	OTC	Syngas	10.0	1.5	0.004115999999999999	0.14916638004195087
CAETHG_RS02815	CAETHG_0592	Ureidoglycolate lyase	RS02815	CO	5.1	1.1	0.0020991599999999997	0.21323910936495663
CAETHG_RS02815	CAETHG_0592	Ureidoglycolate lyase	RS02815	High-H2 CO	1.5	0.5	0.0006173999999999998	0.32459284597450133
CAETHG_RS02815	CAETHG_0592	Ureidoglycolate lyase	RS02815	Syngas	3.0	0.5	0.0012347999999999997	0.16552635496534787
CAETHG_RS02820	CAETHG_0593	Methyltransferase type 11	RS02820	CO	0.7	0.6	0.00028812	0.7421798692902482
CAETHG_RS02820	CAETHG_0593	Methyltransferase type 11	RS02820	High-H2 CO	0.3	0.2	0.00012347999999999998	0.6064031498312963
CAETHG_RS02820	CAETHG_0593	Methyltransferase type 11	RS02820	Syngas	0.7	0.2	0.00028812	0.2801278555258211
CAETHG_RS02945	CAETHG_0619	Prephenate dehydratase	pheA2	CO	1.4	0.2	0.00057624	0.14213622802621248
CAETHG_RS02945	CAETHG_0619	Prephenate dehydratase	pheA2	High-H2 CO	1.1	0.4	0.00045275999999999997	0.3524065553184047
CAETHG_RS02945	CAETHG_0619	Prephenate dehydratase	pheA2	Syngas	1.6	0.8	0.0006585599999999999	0.47238072707743883
CAETHG_RS02960	CAETHG_0622		RS02960	CO	1.4	0.3	0.00057624	0.21188515735626917
CAETHG_RS02960	CAETHG_0622		RS02960	High-H2 CO
CAETHG_RS02960	CAETHG_0622		RS02960	Syngas
CAETHG_RS02985	CAETHG_0629	Antibiotic biosynthesis monooxygenase	RS02985	CO	0.7	0.1	0.00028812	0.14213622802621248
CAETHG_RS02985	CAETHG_0629	Antibiotic biosynthesis monooxygenase	RS02985	High-H2 CO
CAETHG_RS02985	CAETHG_0629	Antibiotic biosynthesis monooxygenase	RS02985	Syngas	0.8	0.6	0.00032927999999999994	0.6680472308365776
CAETHG_RS02990	CAETHG_0630	hypothetical protein	RS02990	CO	2.1	0.2	0.0008643599999999999	0.09502319042946389
CAETHG_RS02990	CAETHG_0630	hypothetical protein	RS02990	High-H2 CO	1.6	0.3	0.0006585599999999999	0.18588270900398385
CAETHG_RS02990	CAETHG_0630	hypothetical protein	RS02990	Syngas	1.3	0.4	0.00053508	0.3007608853478979
CAETHG_RS03060	CAETHG_0645	ATP-binding region ATPase domain protein	RS03060	CO	105.9	24.9	0.04358844	0.23197156612875564
CAETHG_RS03060	CAETHG_0645	ATP-binding region ATPase domain protein	RS03060	High-H2 CO	48.6	9.5	0.02000376	0.1936436829537109
CAETHG_RS03060	CAETHG_0645	ATP-binding region ATPase domain protein	RS03060	Syngas	63.9	5.2	0.026301239999999997	0.08124290814593116
CAETHG_RS03160	CAETHG_0665	Transaldolase	fsaB	CO	1.3	0.2	0.00053508	0.15294730979884993
CAETHG_RS03160	CAETHG_0665	Transaldolase	fsaB	High-H2 CO	0.5	0.3	0.0002058	0.5545130293761911
CAETHG_RS03160	CAETHG_0665	Transaldolase	fsaB	Syngas	1.0	0.2	0.0004116	0.1980422004353651
CAETHG_RS03245	CAETHG_0682	hypothetical protein	ABC.SP.S_2	CO	12.6	1.8	0.0051861599999999996	0.14213622802621248
CAETHG_RS03245	CAETHG_0682	hypothetical protein	ABC.SP.S_2	High-H2 CO	6.0	1.3	0.0024695999999999993	0.21418652810794162
CAETHG_RS03245	CAETHG_0682	hypothetical protein	ABC.SP.S_2	Syngas	9.6	1.3	0.003951359999999999	0.1348019513394994
CAETHG_RS03270	CAETHG_0687	Cellulase	RS03270	CO
CAETHG_RS03270	CAETHG_0687	Cellulase	RS03270	High-H2 CO
CAETHG_RS03270	CAETHG_0687	Cellulase	RS03270	Syngas	0.4	0.1	0.00016463999999999997	0.24622067706923975
CAETHG_RS03275	CAETHG_0688		RS03275	CO	0.5	0.1	0.0002058	0.1980422004353651
CAETHG_RS03275	CAETHG_0688		RS03275	High-H2 CO	0.3	0.2	0.00012347999999999998	0.6064031498312963
CAETHG_RS03275	CAETHG_0688		RS03275	Syngas	1.0	0.4	0.0004116	0.38525317015992666
CAETHG_RS03290	CAETHG_0692	4Fe4S-binding SPASM domain containing protein	RS03290	CO	5.9	0.9	0.00242844	0.15166600158957208
CAETHG_RS03290	CAETHG_0692	4Fe4S-binding SPASM domain containing protein	RS03290	High-H2 CO	3.5	1.1	0.0014405999999999998	0.3069142994808906
CAETHG_RS03290	CAETHG_0692	4Fe4S-binding SPASM domain containing protein	RS03290	Syngas	2.8	0.6	0.00115248	0.21188515735626917
CAETHG_RS03385	CAETHG_0716	NADPH-dependent FMN reductase	RS03385	CO
CAETHG_RS03385	CAETHG_0716	NADPH-dependent FMN reductase	RS03385	High-H2 CO
CAETHG_RS03385	CAETHG_0716	NADPH-dependent FMN reductase	RS03385	Syngas	0.3	0.0	0.00012347999999999998	0.0
CAETHG_RS03405	CAETHG_0720	transcription elongation factor GreA	greA	CO	2.2	0.3	0.0009055199999999999	0.13573602073900098
CAETHG_RS03405	CAETHG_0720	transcription elongation factor GreA	greA	High-H2 CO	1.0	0.7	0.0004116	0.6314872286573718
CAETHG_RS03405	CAETHG_0720	transcription elongation factor GreA	greA	Syngas	2.1	0.3	0.0008643599999999999	0.14213622802621248
CAETHG_RS03465	CAETHG_0732	Fe(3+)-transporting ATPase	ABC.SN.A	CO
CAETHG_RS03465	CAETHG_0732	Fe(3+)-transporting ATPase	ABC.SN.A	High-H2 CO	0.4	0.4	0.00016463999999999997	0.8325546111576977
CAETHG_RS03465	CAETHG_0732	Fe(3+)-transporting ATPase	ABC.SN.A	Syngas
CAETHG_RS03475	CAETHG_0734	hypothetical protein	ABC.SN.S_2	CO	2.9	0.5	0.0011936399999999997	0.17115270546937614
CAETHG_RS03475	CAETHG_0734	hypothetical protein	ABC.SN.S_2	High-H2 CO	2.4	0.4	0.0009878399999999998	0.16552635496534787
CAETHG_RS03475	CAETHG_0734	hypothetical protein	ABC.SN.S_2	Syngas	2.8	1.0	0.00115248	0.3464794976434185
CAETHG_RS03495	CAETHG_0738	Glycerol dehydrogenase	gldA	CO	8.8	11.1	0.0036220799999999997	0.9757349300627728
CAETHG_RS03495	CAETHG_0738	Glycerol dehydrogenase	gldA	High-H2 CO	1.4	0.9	0.00057624	0.588135058432008
CAETHG_RS03495	CAETHG_0738	Glycerol dehydrogenase	gldA	Syngas	9.5	7.9	0.003910199999999999	0.7250031925152703
CAETHG_RS03525	CAETHG_0744	protein of unknown function DUF1016	RS03525	CO	0.7	0.1	0.00028812	0.14213622802621248
CAETHG_RS03525	CAETHG_0744	protein of unknown function DUF1016	RS03525	High-H2 CO	0.5	0.2	0.0002058	0.38525317015992666
CAETHG_RS03525	CAETHG_0744	protein of unknown function DUF1016	RS03525	Syngas	0.3	0.1	0.00012347999999999998	0.32459284597450133
CAETHG_RS03540	CAETHG_0747	BirA bifunctional protein, biotin operon repres	birA	CO	1.1	0.2	0.00045275999999999997	0.18034187452047828
CAETHG_RS03540	CAETHG_0747	BirA bifunctional protein, biotin operon repres	birA	High-H2 CO	0.8	0.4	0.00032927999999999994	0.47238072707743883
CAETHG_RS03540	CAETHG_0747	BirA bifunctional protein, biotin operon repres	birA	Syngas	0.6	0.2	0.00024695999999999995	0.32459284597450133
CAETHG_RS03550	CAETHG_0749	4Fe-4S ferredoxin iron-sulfur binding domain-co	RS03550	CO	4.6	0.7	0.0018933599999999995	0.15130382499593417
CAETHG_RS03550	CAETHG_0749	4Fe-4S ferredoxin iron-sulfur binding domain-co	RS03550	High-H2 CO	2.3	1.2	0.0009466799999999998	0.4906698460130074
CAETHG_RS03550	CAETHG_0749	4Fe-4S ferredoxin iron-sulfur binding domain-co	RS03550	Syngas	3.7	0.5	0.0015229199999999997	0.1345242209864838
CAETHG_RS03555	CAETHG_0750	methyl-accepting chemotaxis sensory transducer	RS03555	CO	4.8	0.9	0.0019756799999999996	0.18588270900398385
CAETHG_RS03555	CAETHG_0750	methyl-accepting chemotaxis sensory transducer	RS03555	High-H2 CO	2.8	0.5	0.00115248	0.17717194108572587
CAETHG_RS03555	CAETHG_0750	methyl-accepting chemotaxis sensory transducer	RS03555	Syngas	6.1	0.8	0.0025107599999999995	0.13058881087186097
CAETHG_RS03560	CAETHG_0751	protein of unknown function DUF815	K06923	CO	5.9	1.9	0.00242844	0.31412331259723947
CAETHG_RS03560	CAETHG_0751	protein of unknown function DUF815	K06923	High-H2 CO	4.0	1.5	0.0016464	0.36273455554815737
CAETHG_RS03560	CAETHG_0751	protein of unknown function DUF815	K06923	Syngas	6.5	1.0	0.0026753999999999997	0.15294730979884993
CAETHG_RS03565	CAETHG_0752	Conserved hypothetical protein CHP00268	larE	CO	3.6	0.8	0.00148176	0.21954977070786863
CAETHG_RS03565	CAETHG_0752	Conserved hypothetical protein CHP00268	larE	High-H2 CO	2.7	1.1	0.0011113199999999998	0.39187066421933664
CAETHG_RS03565	CAETHG_0752	Conserved hypothetical protein CHP00268	larE	Syngas	4.8	0.7	0.0019756799999999996	0.1450667670818533
CAETHG_RS03575	CAETHG_0754	polysaccharide deacetylase	pgdA	CO
CAETHG_RS03575	CAETHG_0754	polysaccharide deacetylase	pgdA	High-H2 CO
CAETHG_RS03575	CAETHG_0754	polysaccharide deacetylase	pgdA	Syngas	0.7	0.2	0.00028812	0.2801278555258211
CAETHG_RS03580	CAETHG_0755	Glutaminyl-tRNA synthetase	QARS	CO	9.1	1.7	0.0037455599999999993	0.185213386552175
CAETHG_RS03580	CAETHG_0755	Glutaminyl-tRNA synthetase	QARS	High-H2 CO	7.1	1.2	0.0029223599999999993	0.16782540505238408
CAETHG_RS03580	CAETHG_0755	Glutaminyl-tRNA synthetase	QARS	Syngas	6.9	1.0	0.00284004	0.14417505973966738
CAETHG_RS03600	CAETHG_0759	DegT/DnrJ/EryC1/StrS aminotransferase	RS03600	CO	7.6	1.8	0.0031281599999999996	0.23361799928246224
CAETHG_RS03600	CAETHG_0759	DegT/DnrJ/EryC1/StrS aminotransferase	RS03600	High-H2 CO	3.1	2.2	0.0012759599999999998	0.6386628152446641
CAETHG_RS03600	CAETHG_0759	DegT/DnrJ/EryC1/StrS aminotransferase	RS03600	Syngas	3.3	1.3	0.00135828	0.3798201078503156
CAETHG_RS03605	CAETHG_0760	Glutamine--scyllo-inositol transaminase	RS03605	CO	2.1	0.5	0.0008643599999999999	0.23482069474132783
CAETHG_RS03605	CAETHG_0760	Glutamine--scyllo-inositol transaminase	RS03605	High-H2 CO	1.1	1.0	0.00045275999999999997	0.7761263788333777
CAETHG_RS03605	CAETHG_0760	Glutamine--scyllo-inositol transaminase	RS03605	Syngas	1.8	0.3	0.00074088	0.16552635496534787
CAETHG_RS03655	CAETHG_0773	protein of unknown function DUF1847	RS03655	CO	0.4	0.1	0.00016463999999999997	0.24622067706923975
CAETHG_RS03655	CAETHG_0773	protein of unknown function DUF1847	RS03655	High-H2 CO	0.2	0.1	8.231999999999998e-05	0.47238072707743883
CAETHG_RS03655	CAETHG_0773	protein of unknown function DUF1847	RS03655	Syngas	0.3	0.1	0.00012347999999999998	0.32459284597450133
CAETHG_RS03690	CAETHG_0780	protein of unknown function DUF362	K07138	CO	3.0	0.5	0.0012347999999999997	0.16552635496534787
CAETHG_RS03690	CAETHG_0780	protein of unknown function DUF362	K07138	High-H2 CO	1.6	0.3	0.0006585599999999999	0.18588270900398385
CAETHG_RS03690	CAETHG_0780	protein of unknown function DUF362	K07138	Syngas	1.0	0.3	0.0004116	0.293560379208524
CAETHG_RS03720	CAETHG_0786	Radical SAM domain protein	RS03720	CO	8.6	0.4	0.003539759999999999	0.04648650232309396
CAETHG_RS03720	CAETHG_0786	Radical SAM domain protein	RS03720	High-H2 CO	4.2	1.1	0.0017287199999999998	0.25757302520911324
CAETHG_RS03720	CAETHG_0786	Radical SAM domain protein	RS03720	Syngas	4.6	0.8	0.0018933599999999995	0.17261912641693203
CAETHG_RS03840	CAETHG_0812	Hydroxylamine reductase	hcp	CO	1.6	0.6	0.0006585599999999999	0.36273455554815737
CAETHG_RS03840	CAETHG_0812	Hydroxylamine reductase	hcp	High-H2 CO	1.3	0.9	0.00053508	0.6257493131751508
CAETHG_RS03840	CAETHG_0812	Hydroxylamine reductase	hcp	Syngas	0.2	0.1	8.231999999999998e-05	0.47238072707743883
CAETHG_RS03865	CAETHG_0817	Glucarate dehydratase	gudD	CO	1.9	1.2	0.0007820399999999999	0.5793793842919153
CAETHG_RS03865	CAETHG_0817	Glucarate dehydratase	gudD	High-H2 CO
CAETHG_RS03865	CAETHG_0817	Glucarate dehydratase	gudD	Syngas
CAETHG_RS03880	CAETHG_0820	Spermidine synthase	speE	CO	3.3	0.7	0.00135828	0.20979154356960103
CAETHG_RS03880	CAETHG_0820	Spermidine synthase	speE	High-H2 CO	1.3	0.9	0.00053508	0.6257493131751508
CAETHG_RS03880	CAETHG_0820	Spermidine synthase	speE	Syngas	1.8	0.2	0.00074088	0.11077044999373434
CAETHG_RS03885	CAETHG_0821	Methylglyoxal reductase (NADPH-dependent)	RS03885	CO	2.1	1.3	0.0008643599999999999	0.5695735964039335
CAETHG_RS03885	CAETHG_0821	Methylglyoxal reductase (NADPH-dependent)	RS03885	High-H2 CO
CAETHG_RS03885	CAETHG_0821	Methylglyoxal reductase (NADPH-dependent)	RS03885	Syngas	0.5	0.1	0.0002058	0.1980422004353651
CAETHG_RS03895	CAETHG_0823	Dihydrodipicolinate synthase	yjhH	CO	4.3	4.6	0.0017698799999999995	0.8734190876559909
CAETHG_RS03895	CAETHG_0823	Dihydrodipicolinate synthase	yjhH	High-H2 CO
CAETHG_RS03895	CAETHG_0823	Dihydrodipicolinate synthase	yjhH	Syngas
CAETHG_RS03915	CAETHG_0825	Adenosine deaminase	add	CO	3.4	1.3	0.0013994399999999996	0.3693869098763514
CAETHG_RS03915	CAETHG_0825	Adenosine deaminase	add	High-H2 CO	1.2	0.5	0.0004939199999999999	0.40010675493807013
CAETHG_RS03915	CAETHG_0825	Adenosine deaminase	add	Syngas	3.1	0.2	0.0012759599999999998	0.06444914560095731
CAETHG_RS03940	CAETHG_0830	Protein of unknown function DUF4317	RS03940	CO	2.4	0.9	0.0009878399999999998	0.36273455554815737
CAETHG_RS03940	CAETHG_0830	Protein of unknown function DUF4317	RS03940	High-H2 CO	1.1	0.3	0.00045275999999999997	0.2678505270833741
CAETHG_RS03940	CAETHG_0830	Protein of unknown function DUF4317	RS03940	Syngas	1.4	0.5	0.00057624	0.3464794976434185
CAETHG_RS03945	CAETHG_0831	HesB-related (seleno)protein	RS03945	CO	2.6	0.3	0.00107016	0.11500331394903844
CAETHG_RS03945	CAETHG_0831	HesB-related (seleno)protein	RS03945	High-H2 CO	2.4	1.9	0.0009878399999999998	0.6975497269317299
CAETHG_RS03945	CAETHG_0831	HesB-related (seleno)protein	RS03945	Syngas	8.5	0.7	0.0034986	0.08221382223386409
CAETHG_RS03950	CAETHG_0832	tRNA sulfurtransferase	thiI	CO	1.5	0.6	0.0006173999999999998	0.38525317015992644
CAETHG_RS03950	CAETHG_0832	tRNA sulfurtransferase	thiI	High-H2 CO	0.5	0.1	0.0002058	0.1980422004353651
CAETHG_RS03950	CAETHG_0832	tRNA sulfurtransferase	thiI	Syngas	1.2	0.6	0.0004939199999999999	0.47238072707743883
CAETHG_RS03955	CAETHG_0833	Cysteine desulfurase	iscS3	CO	0.9	0.4	0.00037044	0.4245725189304461
CAETHG_RS03955	CAETHG_0833	Cysteine desulfurase	iscS3	High-H2 CO
CAETHG_RS03955	CAETHG_0833	Cysteine desulfurase	iscS3	Syngas	1.1	0.3	0.00045275999999999997	0.2678505270833741
CAETHG_RS03985	CAETHG_0840	Cyclopropane-fatty-acyl-phospholipid synthase	cfa	CO	4.6	4.0	0.0018933599999999995	0.750413424024077
CAETHG_RS03985	CAETHG_0840	Cyclopropane-fatty-acyl-phospholipid synthase	cfa	High-H2 CO	5.0	1.7	0.0020579999999999995	0.33074518404838
CAETHG_RS03985	CAETHG_0840	Cyclopropane-fatty-acyl-phospholipid synthase	cfa	Syngas	2.5	1.7	0.0010289999999999997	0.616505410939554
CAETHG_RS03990	CAETHG_0841	putative signal transduction protein with CBS d	tlyC	CO	1.2	0.9	0.0004939199999999999	0.6680472308365776
CAETHG_RS03990	CAETHG_0841	putative signal transduction protein with CBS d	tlyC	High-H2 CO	1.1	0.3	0.00045275999999999997	0.2678505270833741
CAETHG_RS03990	CAETHG_0841	putative signal transduction protein with CBS d	tlyC	Syngas	0.9	0.2	0.00037044	0.21954977070786863
CAETHG_RS04030	CAETHG_0847	diguanylate cyclase/phosphodiesterase	RS04030	CO
CAETHG_RS04030	CAETHG_0847	diguanylate cyclase/phosphodiesterase	RS04030	High-H2 CO
CAETHG_RS04030	CAETHG_0847	diguanylate cyclase/phosphodiesterase	RS04030	Syngas	0.1	0.0	4.115999999999999e-05	0.0
CAETHG_RS04035	CAETHG_0848	RNA binding S1 domain protein	rpsA	CO	1.4	0.1	0.00057624	0.07133771448169074
CAETHG_RS04035	CAETHG_0848	RNA binding S1 domain protein	rpsA	High-H2 CO	1.2	0.5	0.0004939199999999999	0.40010675493807013
CAETHG_RS04035	CAETHG_0848	RNA binding S1 domain protein	rpsA	Syngas	1.4	0.2	0.00057624	0.14213622802621248
CAETHG_RS04040	CAETHG_0849	peptidase S58 DmpA	RS04040	CO	0.4	0.0	0.00016463999999999997	0.0
CAETHG_RS04040	CAETHG_0849	peptidase S58 DmpA	RS04040	High-H2 CO
CAETHG_RS04040	CAETHG_0849	peptidase S58 DmpA	RS04040	Syngas
CAETHG_RS04110	CAETHG_0864	hypothetical protein	RS04110	CO	0.7	0.2	0.00028812	0.2801278555258211
CAETHG_RS04110	CAETHG_0864	hypothetical protein	RS04110	High-H2 CO
CAETHG_RS04110	CAETHG_0864	hypothetical protein	RS04110	Syngas	0.4	0.0	0.00016463999999999997	0.0
CAETHG_RS04220	CAETHG_0887	Rubrerythrin	fprB	CO	50.3	5.5	0.02070348	0.10901920447068845
CAETHG_RS04220	CAETHG_0887	Rubrerythrin	fprB	High-H2 CO	47.5	4.9	0.019550999999999995	0.1028850254094753
CAETHG_RS04220	CAETHG_0887	Rubrerythrin	fprB	Syngas	78.7	7.9	0.03239292	0.10012969542253713
CAETHG_RS04245	CAETHG_0891	ABC-type transporter, periplasmic subunit famil	yxeM	CO
CAETHG_RS04245	CAETHG_0891	ABC-type transporter, periplasmic subunit famil	yxeM	High-H2 CO	0.3	0.1	0.00012347999999999998	0.32459284597450133
CAETHG_RS04245	CAETHG_0891	ABC-type transporter, periplasmic subunit famil	yxeM	Syngas
CAETHG_RS04265	CAETHG_0893	CBS domain containing membrane protein	RS04265	CO	1.8	0.3	0.00074088	0.16552635496534787
CAETHG_RS04265	CAETHG_0893	CBS domain containing membrane protein	RS04265	High-H2 CO	1.6	0.8	0.0006585599999999999	0.47238072707743883
CAETHG_RS04265	CAETHG_0893	CBS domain containing membrane protein	RS04265	Syngas	2.6	0.4	0.00107016	0.15294730979884993
CAETHG_RS04285	CAETHG_0897	Fructose-1,6-bisphosphatase class 3	fbp3	CO	6.6	0.3	0.00271656	0.04543109310649951
CAETHG_RS04285	CAETHG_0897	Fructose-1,6-bisphosphatase class 3	fbp3	High-H2 CO	8.1	1.1	0.0033339599999999995	0.1351825194757975
CAETHG_RS04285	CAETHG_0897	Fructose-1,6-bisphosphatase class 3	fbp3	Syngas	2.0	0.4	0.0008232	0.1980422004353651
CAETHG_RS04290	CAETHG_0898	phosphoglucomutase/phosphomannomutase alpha/bet	RS04290	CO	2.0	0.3	0.0008232	0.14916638004195087
CAETHG_RS04290	CAETHG_0898	phosphoglucomutase/phosphomannomutase alpha/bet	RS04290	High-H2 CO	1.9	0.6	0.0007820399999999999	0.3083152969839632
CAETHG_RS04290	CAETHG_0898	phosphoglucomutase/phosphomannomutase alpha/bet	RS04290	Syngas	1.6	0.3	0.0006585599999999999	0.18588270900398385
CAETHG_RS04315	CAETHG_0903	Shikimate kinase	aroK	CO	1.7	0.4	0.0006997199999999998	0.23213161890397316
CAETHG_RS04315	CAETHG_0903	Shikimate kinase	aroK	High-H2 CO
CAETHG_RS04315	CAETHG_0903	Shikimate kinase	aroK	Syngas	4.0	1.7	0.0016464	0.4074849190750953
CAETHG_RS04320	CAETHG_0904	Shikimate dehydrogenase	aroE	CO	5.3	0.5	0.0021814799999999995	0.09413072371113525
CAETHG_RS04320	CAETHG_0904	Shikimate dehydrogenase	aroE	High-H2 CO	2.8	0.6	0.00115248	0.21188515735626917
CAETHG_RS04320	CAETHG_0904	Shikimate dehydrogenase	aroE	Syngas	12.5	3.2	0.005144999999999999	0.2519483259326205
CAETHG_RS04325	CAETHG_0905	Prephenate dehydratase	pheA	CO	2.9	0.2	0.0011936399999999997	0.06888372365244008
CAETHG_RS04325	CAETHG_0905	Prephenate dehydratase	pheA	High-H2 CO	0.9	0.5	0.00037044	0.5186424003488612
CAETHG_RS04325	CAETHG_0905	Prephenate dehydratase	pheA	Syngas	5.8	1.0	0.0023872799999999994	0.17115270546937614
CAETHG_RS04330	CAETHG_0906	Chorismate synthase	aroC	CO	4.0	0.1	0.0016464	0.024996095071874287
CAETHG_RS04330	CAETHG_0906	Chorismate synthase	aroC	High-H2 CO	1.5	0.4	0.0006173999999999998	0.2621002313738675
CAETHG_RS04330	CAETHG_0906	Chorismate synthase	aroC	Syngas	4.5	1.0	0.0018521999999999998	0.21954977070786863
CAETHG_RS04335	CAETHG_0907	3-phosphoshikimate 1-carboxyvinyltransferase	aroA	CO	2.9	0.4	0.0011936399999999997	0.13728167621657203
CAETHG_RS04335	CAETHG_0907	3-phosphoshikimate 1-carboxyvinyltransferase	aroA	High-H2 CO	1.0	0.5	0.0004116	0.47238072707743883
CAETHG_RS04335	CAETHG_0907	3-phosphoshikimate 1-carboxyvinyltransferase	aroA	Syngas	3.3	0.8	0.00135828	0.23897154084973932
CAETHG_RS04340	CAETHG_0908	3-dehydroquinate synthase	aroB	CO	17.2	2.1	0.007079519999999998	0.1216416594809455
CAETHG_RS04340	CAETHG_0908	3-dehydroquinate synthase	aroB	High-H2 CO	6.5	1.2	0.0026753999999999997	0.1830707217447991
CAETHG_RS04340	CAETHG_0908	3-dehydroquinate synthase	aroB	Syngas	31.1	4.9	0.01280076	0.1565914087794794
CAETHG_RS04345	CAETHG_0909	Prephenate dehydrogenase	tyrA2	CO	1.2	0.5	0.0004939199999999999	0.40010675493807013
CAETHG_RS04345	CAETHG_0909	Prephenate dehydrogenase	tyrA2	High-H2 CO
CAETHG_RS04345	CAETHG_0909	Prephenate dehydrogenase	tyrA2	Syngas	1.5	0.3	0.0006173999999999998	0.1980422004353651
CAETHG_RS04350	CAETHG_0910	phospho-2-dehydro-3-deoxyheptonate aldolase	AROA2	CO	26.0	2.9	0.010701599999999999	0.11119387216357034
CAETHG_RS04350	CAETHG_0910	phospho-2-dehydro-3-deoxyheptonate aldolase	AROA2	High-H2 CO	9.1	1.8	0.0037455599999999993	0.19590736487416643
CAETHG_RS04350	CAETHG_0910	phospho-2-dehydro-3-deoxyheptonate aldolase	AROA2	Syngas	49.0	7.7	0.020168399999999996	0.15618550488437613
CAETHG_RS04355	CAETHG_0912	CHAP domain containing protein	RS04355	CO
CAETHG_RS04355	CAETHG_0912	CHAP domain containing protein	RS04355	High-H2 CO	0.7	0.4	0.00028812	0.5315702886589981
CAETHG_RS04355	CAETHG_0912	CHAP domain containing protein	RS04355	Syngas	1.3	0.7	0.00053508	0.5045754134577065
CAETHG_RS04375	CAETHG_0917	ACT domain-containing protein	K07166	CO	3.7	1.2	0.0015229199999999997	0.31624972490091896
CAETHG_RS04375	CAETHG_0917	ACT domain-containing protein	K07166	High-H2 CO
CAETHG_RS04375	CAETHG_0917	ACT domain-containing protein	K07166	Syngas	3.9	1.1	0.0016052399999999997	0.27667128104138455
CAETHG_RS04380	CAETHG_0918	UPF0210 protein	K09157	CO	13.0	0.9	0.005350799999999999	0.06914802987169075
CAETHG_RS04380	CAETHG_0918	UPF0210 protein	K09157	High-H2 CO	5.5	1.5	0.0022637999999999994	0.2678505270833741
CAETHG_RS04380	CAETHG_0918	UPF0210 protein	K09157	Syngas	9.4	2.2	0.00386904	0.23092930333682002
CAETHG_RS04385	CAETHG_0919	putative metal dependent phosphohydrolase	RS04385	CO	3.4	0.5	0.0013994399999999996	0.14627291945209672
CAETHG_RS04385	CAETHG_0919	putative metal dependent phosphohydrolase	RS04385	High-H2 CO	1.9	0.2	0.0007820399999999999	0.10497330731957757
CAETHG_RS04385	CAETHG_0919	putative metal dependent phosphohydrolase	RS04385	Syngas	6.7	1.3	0.0027577199999999995	0.19223998455668428
CAETHG_RS04390	CAETHG_0920	methyl-accepting chemotaxis sensory transducer	RS04390	CO	3.8	2.4	0.0015640799999999998	0.5793793842919153
CAETHG_RS04390	CAETHG_0920	methyl-accepting chemotaxis sensory transducer	RS04390	High-H2 CO	3.1	1.4	0.0012759599999999998	0.43082632025374695
CAETHG_RS04390	CAETHG_0920	methyl-accepting chemotaxis sensory transducer	RS04390	Syngas	2.8	2.2	0.00115248	0.6933881414090981
CAETHG_RS04395	CAETHG_0921	hypothetical protein	RS04395	CO	0.4	0.1	0.00016463999999999997	0.24622067706923975
CAETHG_RS04395	CAETHG_0921	hypothetical protein	RS04395	High-H2 CO	0.2	0.1	8.231999999999998e-05	0.47238072707743883
CAETHG_RS04395	CAETHG_0921	hypothetical protein	RS04395	Syngas	0.2	0.1	8.231999999999998e-05	0.47238072707743883
CAETHG_RS04440	CAETHG_0931	AAA ATPase	RS04440	CO
CAETHG_RS04440	CAETHG_0931	AAA ATPase	RS04440	High-H2 CO
CAETHG_RS04440	CAETHG_0931	AAA ATPase	RS04440	Syngas	0.3	0.0	0.00012347999999999998	0.0
CAETHG_RS04450	CAETHG_0933	Aspartate transaminase	RS04450	CO	0.9	0.2	0.00037044	0.21954977070786863
CAETHG_RS04450	CAETHG_0933	Aspartate transaminase	RS04450	High-H2 CO
CAETHG_RS04450	CAETHG_0933	Aspartate transaminase	RS04450	Syngas	0.3	0.1	0.00012347999999999998	0.32459284597450133
CAETHG_RS04455	CAETHG_0934	nitroreductase	RS04455	CO	11.2	1.5	0.00460992	0.13333377229528898
CAETHG_RS04455	CAETHG_0934	nitroreductase	RS04455	High-H2 CO	7.7	1.3	0.0031693199999999993	0.16764630577746822
CAETHG_RS04455	CAETHG_0934	nitroreductase	RS04455	Syngas	11.2	2.2	0.00460992	0.19457241275662673
CAETHG_RS04460	CAETHG_0935	hypothetical protein	RS04460	CO	0.9	0.1	0.00037044	0.11077044999373434
CAETHG_RS04460	CAETHG_0935	hypothetical protein	RS04460	High-H2 CO
CAETHG_RS04460	CAETHG_0935	hypothetical protein	RS04460	Syngas	0.6	0.2	0.00024695999999999995	0.32459284597450133
CAETHG_RS04465	CAETHG_0936	transcriptional regulator, TetR family	RS04465	CO	1.0	0.2	0.0004116	0.1980422004353651
CAETHG_RS04465	CAETHG_0936	transcriptional regulator, TetR family	RS04465	High-H2 CO
CAETHG_RS04465	CAETHG_0936	transcriptional regulator, TetR family	RS04465	Syngas	0.6	0.1	0.00024695999999999995	0.16552635496534787
CAETHG_RS04500	CAETHG_0943	CoA-disulfide reductase	RS04500	CO	3.7	0.7	0.0015229199999999997	0.1875283493331715
CAETHG_RS04500	CAETHG_0943	CoA-disulfide reductase	RS04500	High-H2 CO	2.5	0.9	0.0010289999999999997	0.34908965575742934
CAETHG_RS04500	CAETHG_0943	CoA-disulfide reductase	RS04500	Syngas	2.3	0.4	0.0009466799999999998	0.17261912641693203
CAETHG_RS04585	CAETHG_0961	peptidase M24	pepQ	CO	1.2	0.5	0.0004939199999999999	0.40010675493807013
CAETHG_RS04585	CAETHG_0961	peptidase M24	pepQ	High-H2 CO
CAETHG_RS04585	CAETHG_0961	peptidase M24	pepQ	Syngas	1.6	0.4	0.0006585599999999999	0.24622067706923975
CAETHG_RS04640	CAETHG_0974	NADPH-dependent FMN reductase	RS04640	CO	16.1	1.2	0.0066267600000000015	0.0744309561491737
CAETHG_RS04640	CAETHG_0974	NADPH-dependent FMN reductase	RS04640	High-H2 CO	8.4	1.8	0.0034574399999999996	0.21188515735626917
CAETHG_RS04640	CAETHG_0974	NADPH-dependent FMN reductase	RS04640	Syngas	15.7	2.1	0.006462119999999998	0.13316541842329752
CAETHG_RS04685	CAETHG_0983	2,4-dienoyl-CoA reductase (NADPH)	enr	CO	2.6	0.2	0.00107016	0.07680964865945113
CAETHG_RS04685	CAETHG_0983	2,4-dienoyl-CoA reductase (NADPH)	enr	High-H2 CO	3.3	1.3	0.00135828	0.3798201078503156
CAETHG_RS04685	CAETHG_0983	2,4-dienoyl-CoA reductase (NADPH)	enr	Syngas	1.3	0.2	0.00053508	0.15294730979884993
CAETHG_RS04765	CAETHG_0999	basic membrane lipoprotein	bmpA	CO
CAETHG_RS04765	CAETHG_0999	basic membrane lipoprotein	bmpA	High-H2 CO	0.6	0.3	0.00024695999999999995	0.47238072707743883
CAETHG_RS04765	CAETHG_0999	basic membrane lipoprotein	bmpA	Syngas
CAETHG_RS04820	CAETHG_1012	Glyoxylate reductase (NADP(+))	RS04820	CO	1.5	0.2	0.0006173999999999998	0.1327463797992986
CAETHG_RS04820	CAETHG_1012	Glyoxylate reductase (NADP(+))	RS04820	High-H2 CO
CAETHG_RS04820	CAETHG_1012	Glyoxylate reductase (NADP(+))	RS04820	Syngas	0.9	0.4	0.00037044	0.4245725189304461
CAETHG_RS04855	CAETHG_1019	hypothetical protein	RS04855	CO	1.2	0.3	0.0004939199999999999	0.24622067706923975
CAETHG_RS04855	CAETHG_1019	hypothetical protein	RS04855	High-H2 CO	0.5	0.2	0.0002058	0.38525317015992666
CAETHG_RS04855	CAETHG_1019	hypothetical protein	RS04855	Syngas	0.3	0.1	0.00012347999999999998	0.32459284597450133
CAETHG_RS05055	CAETHG_1059	NADP-dependent oxidoreductase domain containing	K07079_2	CO	3.3	0.8	0.00135828	0.23897154084973932
CAETHG_RS05055	CAETHG_1059	NADP-dependent oxidoreductase domain containing	K07079_2	High-H2 CO	2.4	0.8	0.0009878399999999998	0.32459284597450133
CAETHG_RS05055	CAETHG_1059	NADP-dependent oxidoreductase domain containing	K07079_2	Syngas	2.8	0.4	0.00115248	0.14213622802621248
CAETHG_RS05080	CAETHG_1064	methyl-accepting chemotaxis sensory transducer	RS05080	CO	0.6	0.1	0.00024695999999999995	0.16552635496534787
CAETHG_RS05080	CAETHG_1064	methyl-accepting chemotaxis sensory transducer	RS05080	High-H2 CO	1.1	0.1	0.00045275999999999997	0.09072209839127093
CAETHG_RS05080	CAETHG_1064	methyl-accepting chemotaxis sensory transducer	RS05080	Syngas	0.1	0.0	4.115999999999999e-05	0.0
CAETHG_RS05085	CAETHG_1065	Phosphoglycerate dehydrogenase	serA	CO	14.4	1.4	0.00592704	0.09699365102983372
CAETHG_RS05085	CAETHG_1065	Phosphoglycerate dehydrogenase	serA	High-H2 CO	13.5	3.9	0.005556599999999999	0.2831195176856165
CAETHG_RS05085	CAETHG_1065	Phosphoglycerate dehydrogenase	serA	Syngas	11.3	1.7	0.00465108	0.14960151844783376
CAETHG_RS05120	CAETHG_1072	diguanylate cyclase	pleD	CO	0.6	0.1	0.00024695999999999995	0.16552635496534787
CAETHG_RS05120	CAETHG_1072	diguanylate cyclase	pleD	High-H2 CO
CAETHG_RS05120	CAETHG_1072	diguanylate cyclase	pleD	Syngas	0.3	0.0	0.00012347999999999998	0.0
CAETHG_RS05125	CAETHG_1073	DNA polymerase III polC-type	polC	CO	0.4	0.2	0.00016463999999999997	0.47238072707743883
CAETHG_RS05125	CAETHG_1073	DNA polymerase III polC-type	polC	High-H2 CO
CAETHG_RS05125	CAETHG_1073	DNA polymerase III polC-type	polC	Syngas
CAETHG_RS05130	CAETHG_1074	peptidase S51 dipeptidase E	RS05130	CO	3.9	0.4	0.0016052399999999997	0.10229590059871894
CAETHG_RS05130	CAETHG_1074	peptidase S51 dipeptidase E	RS05130	High-H2 CO	2.2	1.0	0.0009055199999999999	0.4333775214655178
CAETHG_RS05130	CAETHG_1074	peptidase S51 dipeptidase E	RS05130	Syngas	2.9	0.3	0.0011936399999999997	0.10317310459327085
CAETHG_RS05140	CAETHG_1076		RS05140	CO	3.3	0.4	0.00135828	0.1207704062214448
CAETHG_RS05140	CAETHG_1076		RS05140	High-H2 CO	2.1	0.7	0.0008643599999999999	0.32459284597450133
CAETHG_RS05140	CAETHG_1076		RS05140	Syngas	3.3	0.9	0.00135828	0.2678505270833741
CAETHG_RS05235	CAETHG_1095		RS05235	CO	3.4	3.7	0.0013994399999999996	0.8838977839530642
CAETHG_RS05235	CAETHG_1095		RS05235	High-H2 CO	3.3	2.6	0.00135828	0.6949034799412338
CAETHG_RS05235	CAETHG_1095		RS05235	Syngas	1.1	0.3	0.00045275999999999997	0.2678505270833741
CAETHG_RS05240	CAETHG_1096		RS05240	CO	4.1	0.5	0.0016875599999999996	0.12150141827570927
CAETHG_RS05240	CAETHG_1096		RS05240	High-H2 CO	3.1	0.7	0.0012759599999999998	0.22300493462031856
CAETHG_RS05240	CAETHG_1096		RS05240	Syngas	6.2	1.1	0.0025519199999999996	0.17604648243792095
CAETHG_RS05315	CAETHG_1110	cob(I)alamin adenosyltransferase	cobA	CO	6.0	0.3	0.0024695999999999993	0.049968792246632754
CAETHG_RS05315	CAETHG_1110	cob(I)alamin adenosyltransferase	cobA	High-H2 CO	4.9	0.7	0.0020168399999999998	0.14213622802621248
CAETHG_RS05315	CAETHG_1110	cob(I)alamin adenosyltransferase	cobA	Syngas	6.8	1.2	0.0027988799999999993	0.1751193832588852
CAETHG_RS05325	CAETHG_1112	precorrin-6x reductase	cobK-cbiJ	CO	3.2	0.9	0.0013171199999999997	0.27591449463991574
CAETHG_RS05325	CAETHG_1112	precorrin-6x reductase	cobK-cbiJ	High-H2 CO
CAETHG_RS05325	CAETHG_1112	precorrin-6x reductase	cobK-cbiJ	Syngas	2.0	1.1	0.0008232	0.5140870496767886
CAETHG_RS05330	CAETHG_1113	Sirohydrochlorin cobaltochelatase	cbiK	CO	2.1	0.7	0.0008643599999999999	0.32459284597450133
CAETHG_RS05330	CAETHG_1113	Sirohydrochlorin cobaltochelatase	cbiK	High-H2 CO	0.7	0.4	0.00028812	0.5315702886589981
CAETHG_RS05330	CAETHG_1113	Sirohydrochlorin cobaltochelatase	cbiK	Syngas	3.0	0.7	0.0012347999999999997	0.23024776933906912
CAETHG_RS05335	CAETHG_1114	precorrin-3B C17-methyltransferase	cobJ	CO	7.2	0.7	0.00296352	0.09699365102983372
CAETHG_RS05335	CAETHG_1114	precorrin-3B C17-methyltransferase	cobJ	High-H2 CO	2.4	0.8	0.0009878399999999998	0.32459284597450133
CAETHG_RS05335	CAETHG_1114	precorrin-3B C17-methyltransferase	cobJ	Syngas	5.9	1.2	0.00242844	0.20133226139229707
CAETHG_RS05340	CAETHG_1115	Cobalamin synthesis G domain-containing protein	cbiG	CO	1.0	0.4	0.0004116	0.38525317015992666
CAETHG_RS05340	CAETHG_1115	Cobalamin synthesis G domain-containing protein	cbiG	High-H2 CO	0.3	0.2	0.00012347999999999998	0.6064031498312963
CAETHG_RS05340	CAETHG_1115	Cobalamin synthesis G domain-containing protein	cbiG	Syngas	0.5	0.1	0.0002058	0.1980422004353651
CAETHG_RS05345	CAETHG_1116	precorrin-4 C11-methyltransferase	cobM	CO	7.4	2.0	0.0030458399999999993	0.26552090479928003
CAETHG_RS05345	CAETHG_1116	precorrin-4 C11-methyltransferase	cobM	High-H2 CO	5.0	2.4	0.0020579999999999995	0.45534527533427027
CAETHG_RS05345	CAETHG_1116	precorrin-4 C11-methyltransferase	cobM	Syngas	7.2	0.5	0.00296352	0.06936093794839412
CAETHG_RS05350	CAETHG_1117	precorrin-2 C20-methyltransferase	cobI-cbiL	CO	9.3	1.9	0.0038278799999999992	0.20221613263009383
CAETHG_RS05350	CAETHG_1117	precorrin-2 C20-methyltransferase	cobI-cbiL	High-H2 CO	3.8	0.9	0.0015640799999999998	0.23361799928246224
CAETHG_RS05350	CAETHG_1117	precorrin-2 C20-methyltransferase	cobI-cbiL	Syngas	8.9	1.0	0.0036632399999999995	0.11200732968268122
CAETHG_RS05355	CAETHG_1118	precorrin-6Y C5,15-methyltransferase (decarboxy	cbiT	CO	5.2	0.7	0.00214032	0.1340114471966947
CAETHG_RS05355	CAETHG_1118	precorrin-6Y C5,15-methyltransferase (decarboxy	cbiT	High-H2 CO	3.4	1.0	0.0013994399999999996	0.28803870884973287
CAETHG_RS05355	CAETHG_1118	precorrin-6Y C5,15-methyltransferase (decarboxy	cbiT	Syngas	6.9	1.0	0.00284004	0.14417505973966738
CAETHG_RS05360	CAETHG_1119	precorrin-6y C5,15-methyltransferase (decarboxy	cbiE	CO	8.4	2.2	0.0034574399999999996	0.25757302520911324
CAETHG_RS05360	CAETHG_1119	precorrin-6y C5,15-methyltransferase (decarboxy	cbiE	High-H2 CO	4.6	1.9	0.0018933599999999995	0.3968886953683232
CAETHG_RS05360	CAETHG_1119	precorrin-6y C5,15-methyltransferase (decarboxy	cbiE	Syngas	9.8	0.6	0.0040336799999999996	0.061167231942007676
CAETHG_RS05365	CAETHG_1120	cobalt-precorrin-6A synthase (deacetylating)	cbiD	CO	3.8	1.0	0.0015640799999999998	0.25876516599409194
CAETHG_RS05365	CAETHG_1120	cobalt-precorrin-6A synthase (deacetylating)	cbiD	High-H2 CO	2.0	1.0	0.0008232	0.47238072707743883
CAETHG_RS05365	CAETHG_1120	cobalt-precorrin-6A synthase (deacetylating)	cbiD	Syngas	3.6	1.6	0.00148176	0.4245725189304461
CAETHG_RS05370	CAETHG_1121	Precorrin-8X methylmutase	cobH-cbiC	CO	15.8	0.1	0.006503279999999999	0.006329050543022851
CAETHG_RS05370	CAETHG_1121	Precorrin-8X methylmutase	cobH-cbiC	High-H2 CO	8.0	2.6	0.0032928	0.31687660994764627
CAETHG_RS05370	CAETHG_1121	Precorrin-8X methylmutase	cobH-cbiC	Syngas	15.1	2.1	0.006215159999999999	0.13840734139838923
CAETHG_RS05375	CAETHG_1122	Nicotinate-nucleotide--dimethylbenzimidazole ph	cobU	CO	19.7	1.3	0.008108519999999998	0.0659181758393882
CAETHG_RS05375	CAETHG_1122	Nicotinate-nucleotide--dimethylbenzimidazole ph	cobU	High-H2 CO	12.4	1.4	0.005103839999999999	0.11254589073028233
CAETHG_RS05375	CAETHG_1122	Nicotinate-nucleotide--dimethylbenzimidazole ph	cobU	Syngas	14.2	2.2	0.0058447199999999986	0.15401177291339857
CAETHG_RS05380	CAETHG_1123	Cobyrinic acid A,C-diamide synthase	cobB-cbiA	CO	5.0	1.0	0.0020579999999999995	0.1980422004353651
CAETHG_RS05380	CAETHG_1123	Cobyrinic acid A,C-diamide synthase	cobB-cbiA	High-H2 CO	3.3	1.1	0.00135828	0.32459284597450133
CAETHG_RS05380	CAETHG_1123	Cobyrinic acid A,C-diamide synthase	cobB-cbiA	Syngas	4.4	1.2	0.0018110399999999999	0.2678505270833741
CAETHG_RS05385	CAETHG_1124	Porphobilinogen synthase	hemB	CO	23.5	5.3	0.009672599999999998	0.2227404237776465
CAETHG_RS05385	CAETHG_1124	Porphobilinogen synthase	hemB	High-H2 CO	9.6	1.3	0.003951359999999999	0.1348019513394994
CAETHG_RS05385	CAETHG_1124	Porphobilinogen synthase	hemB	Syngas	18.7	3.0	0.0076969199999999995	0.15940971732797732
CAETHG_RS05390	CAETHG_1125	uroporphyrin-III C-methyltransferase	cobA-hemD	CO	14.6	1.5	0.006009359999999999	0.10247014917246233
CAETHG_RS05390	CAETHG_1125	uroporphyrin-III C-methyltransferase	cobA-hemD	High-H2 CO	10.4	2.4	0.00428064	0.2277824298953098
CAETHG_RS05390	CAETHG_1125	uroporphyrin-III C-methyltransferase	cobA-hemD	Syngas	10.7	1.5	0.004404119999999999	0.13950540075539694
CAETHG_RS05395	CAETHG_1126	Porphobilinogen deaminase	hemC	CO	7.2	0.7	0.00296352	0.09699365102983372
CAETHG_RS05395	CAETHG_1126	Porphobilinogen deaminase	hemC	High-H2 CO	3.3	1.9	0.00135828	0.5350735580101671
CAETHG_RS05395	CAETHG_1126	Porphobilinogen deaminase	hemC	Syngas	4.9	1.1	0.0020168399999999998	0.2217361501957035
CAETHG_RS05405	CAETHG_1128	Threonine-phosphate decarboxylase	cobD	CO	1.3	0.1	0.00053508	0.07680964865945113
CAETHG_RS05405	CAETHG_1128	Threonine-phosphate decarboxylase	cobD	High-H2 CO	0.7	0.3	0.00028812	0.41063695941280387
CAETHG_RS05405	CAETHG_1128	Threonine-phosphate decarboxylase	cobD	Syngas
CAETHG_RS05415	CAETHG_1130	Cobyric acid synthase	cobQ	CO	14.1	1.1	0.005803559999999998	0.07789587139332123
CAETHG_RS05415	CAETHG_1130	Cobyric acid synthase	cobQ	High-H2 CO	12.6	3.3	0.0051861599999999996	0.25757302520911324
CAETHG_RS05415	CAETHG_1130	Cobyric acid synthase	cobQ	Syngas	8.0	1.3	0.0032928	0.16144232265645117
CAETHG_RS05420	CAETHG_1131	Sulfate-transporting ATPase	cbiO2	CO	0.8	0.1	0.00032927999999999994	0.1245158083777528
CAETHG_RS05420	CAETHG_1131	Sulfate-transporting ATPase	cbiO2	High-H2 CO	0.9	0.2	0.00037044	0.21954977070786863
CAETHG_RS05420	CAETHG_1131	Sulfate-transporting ATPase	cbiO2	Syngas	0.5	0.1	0.0002058	0.1980422004353651
CAETHG_RS05425	CAETHG_1132	ABC-type transporter, integral membrane subunit	cbiQ2	CO
CAETHG_RS05425	CAETHG_1132	ABC-type transporter, integral membrane subunit	cbiQ2	High-H2 CO	0.1	0.1	4.115999999999999e-05	0.8325546111576977
CAETHG_RS05425	CAETHG_1132	ABC-type transporter, integral membrane subunit	cbiQ2	Syngas	0.1	0.0	4.115999999999999e-05	0.0
CAETHG_RS05430	CAETHG_1133	NUDIX hydrolase	NUDT5	CO	4.3	1.5	0.0017698799999999995	0.33887188936580115
CAETHG_RS05430	CAETHG_1133	NUDIX hydrolase	NUDT5	High-H2 CO	2.2	0.8	0.0009055199999999999	0.3524065553184047
CAETHG_RS05430	CAETHG_1133	NUDIX hydrolase	NUDT5	Syngas	6.4	1.3	0.0026342399999999995	0.20107534211443176
CAETHG_RS05455	CAETHG_1138	NLPA lipoprotein	metQ	CO	15.0	2.0	0.006173999999999999	0.13274637979929776
CAETHG_RS05455	CAETHG_1138	NLPA lipoprotein	metQ	High-H2 CO	1.8	0.5	0.00074088	0.2726323649350856
CAETHG_RS05455	CAETHG_1138	NLPA lipoprotein	metQ	Syngas	6.1	1.5	0.0025107599999999995	0.2423013789394069
CAETHG_RS05460	CAETHG_1139	D-alanine--D-alanine ligase	ddl	CO	0.6	0.1	0.00024695999999999995	0.16552635496534787
CAETHG_RS05460	CAETHG_1139	D-alanine--D-alanine ligase	ddl	High-H2 CO	0.7	0.8	0.00028812	0.9140938248351284
CAETHG_RS05460	CAETHG_1139	D-alanine--D-alanine ligase	ddl	Syngas	0.2	0.1	8.231999999999998e-05	0.47238072707743883
CAETHG_RS05465	CAETHG_1140	Alanine racemase	alr	CO	1.0	0.5	0.0004116	0.47238072707743883
CAETHG_RS05465	CAETHG_1140	Alanine racemase	alr	High-H2 CO	0.5	0.5	0.0002058	0.8325546111576977
CAETHG_RS05465	CAETHG_1140	Alanine racemase	alr	Syngas	1.2	0.3	0.0004939199999999999	0.24622067706923975
CAETHG_RS05495	CAETHG_1146	nitroreductase	RS05495	CO	4.3	0.8	0.0017698799999999995	0.1844660891685192
CAETHG_RS05495	CAETHG_1146	nitroreductase	RS05495	High-H2 CO	2.0	0.8	0.0008232	0.38525317015992666
CAETHG_RS05495	CAETHG_1146	nitroreductase	RS05495	Syngas	4.6	0.6	0.0018933599999999995	0.12988505804550798
CAETHG_RS05500	CAETHG_1147	D-lactate dehydrogenase	ldh	CO	9.2	0.5	0.003786719999999999	0.0543077585606989
CAETHG_RS05500	CAETHG_1147	D-lactate dehydrogenase	ldh	High-H2 CO	6.1	2.2	0.0025107599999999995	0.34968820978183685
CAETHG_RS05500	CAETHG_1147	D-lactate dehydrogenase	ldh	Syngas	7.1	1.6	0.0029223599999999993	0.22256717516717475
CAETHG_RS05620	CAETHG_1173	hypothetical protein	queG2	CO	0.9	0.2	0.00037044	0.21954977070786863
CAETHG_RS05620	CAETHG_1173	hypothetical protein	queG2	High-H2 CO	0.8	0.5	0.00032927999999999994	0.5742414878537321
CAETHG_RS05620	CAETHG_1173	hypothetical protein	queG2	Syngas	0.4	0.2	0.00016463999999999997	0.47238072707743883
CAETHG_RS05635	CAETHG_1176	Phosphoglycerate dehydrogenase	serA2	CO	1.1	0.5	0.00045275999999999997	0.4333775214655178
CAETHG_RS05635	CAETHG_1176	Phosphoglycerate dehydrogenase	serA2	High-H2 CO	1.1	0.4	0.00045275999999999997	0.3524065553184047
CAETHG_RS05635	CAETHG_1176	Phosphoglycerate dehydrogenase	serA2	Syngas	0.9	0.2	0.00037044	0.21954977070786863
CAETHG_RS05715	CAETHG_1192	ATP-dependent Clp protease proteolytic subunit	clpP	CO	2.3	0.6	0.0009466799999999998	0.2565878003493961
CAETHG_RS05715	CAETHG_1192	ATP-dependent Clp protease proteolytic subunit	clpP	High-H2 CO	1.3	0.3	0.00053508	0.2277824298953098
CAETHG_RS05715	CAETHG_1192	ATP-dependent Clp protease proteolytic subunit	clpP	Syngas	4.6	0.6	0.0018933599999999995	0.12988505804550798
CAETHG_RS05760	CAETHG_1201	UspA domain-containing protein	RS05760	CO	6.0	1.2	0.0024695999999999993	0.1980422004353651
CAETHG_RS05760	CAETHG_1201	UspA domain-containing protein	RS05760	High-H2 CO	2.0	0.6	0.0008232	0.293560379208524
CAETHG_RS05760	CAETHG_1201	UspA domain-containing protein	RS05760	Syngas	5.3	0.6	0.0021814799999999995	0.11284732808616926
CAETHG_RS05810	CAETHG_1211	ABC-type transporter, periplasmic subunit famil	ABC.PA.S_2	CO	14.6	1.8	0.006009359999999999	0.12282300087420503
CAETHG_RS05810	CAETHG_1211	ABC-type transporter, periplasmic subunit famil	ABC.PA.S_2	High-H2 CO	15.0	1.5	0.006173999999999999	0.0997513451195927
CAETHG_RS05810	CAETHG_1211	ABC-type transporter, periplasmic subunit famil	ABC.PA.S_2	Syngas	12.3	1.8	0.005062679999999999	0.1455669175632291
CAETHG_RS05825	CAETHG_1215	ATP-dependent helicase/nuclease subunit A	addA	CO	1.1	0.5	0.00045275999999999997	0.4333775214655178
CAETHG_RS05825	CAETHG_1215	ATP-dependent helicase/nuclease subunit A	addA	High-H2 CO	0.6	0.5	0.00024695999999999995	0.7261920721938523
CAETHG_RS05825	CAETHG_1215	ATP-dependent helicase/nuclease subunit A	addA	Syngas	0.1	0.1	4.115999999999999e-05	0.8325546111576977
CAETHG_RS05835	CAETHG_1217	threonine synthase	thrC	CO	7.2	0.2	0.00296352	0.027772421648531602
CAETHG_RS05835	CAETHG_1217	threonine synthase	thrC	High-H2 CO	6.1	1.7	0.0025107599999999995	0.2734936780877984
CAETHG_RS05835	CAETHG_1217	threonine synthase	thrC	Syngas	6.2	0.8	0.0025519199999999996	0.12849997304470656
CAETHG_RS05840	CAETHG_1218	cysteine desulfurase family protein	RS05840	CO	1.3	0.7	0.00053508	0.5045754134577065
CAETHG_RS05840	CAETHG_1218	cysteine desulfurase family protein	RS05840	High-H2 CO	0.5	0.1	0.0002058	0.1980422004353651
CAETHG_RS05840	CAETHG_1218	cysteine desulfurase family protein	RS05840	Syngas	0.9	0.5	0.00037044	0.5186424003488612
CAETHG_RS05845	CAETHG_1219	cobalamin (vitamin B12) biosynthesis CbiM prote	cbiM2	CO	3.8	0.7	0.0015640799999999998	0.18267588260747206
CAETHG_RS05845	CAETHG_1219	cobalamin (vitamin B12) biosynthesis CbiM prote	cbiM2	High-H2 CO	3.6	1.2	0.00148176	0.32459284597450133
CAETHG_RS05845	CAETHG_1219	cobalamin (vitamin B12) biosynthesis CbiM prote	cbiM2	Syngas
CAETHG_RS05850	CAETHG_1220	Lipoyl synthase	lipA	CO	3.0	0.5	0.0012347999999999997	0.16552635496534787
CAETHG_RS05850	CAETHG_1220	Lipoyl synthase	lipA	High-H2 CO	2.1	1.3	0.0008643599999999999	0.5695735964039335
CAETHG_RS05850	CAETHG_1220	Lipoyl synthase	lipA	Syngas	1.2	0.1	0.0004939199999999999	0.08318919908602172
CAETHG_RS05865	CAETHG_1223	cold-shock DNA-binding domain protein	cspA3	CO	52.7	13.3	0.021691319999999997	0.2484863868838863
CAETHG_RS05865	CAETHG_1223	cold-shock DNA-binding domain protein	cspA3	High-H2 CO	24.3	3.2	0.01000188	0.13112162922533488
CAETHG_RS05865	CAETHG_1223	cold-shock DNA-binding domain protein	cspA3	Syngas	110.1	13.2	0.045317159999999995	0.11946350643480692
CAETHG_RS05870	CAETHG_1224	L-serine dehydratase, iron-sulfur-dependent, al	sdaA	CO
CAETHG_RS05870	CAETHG_1224	L-serine dehydratase, iron-sulfur-dependent, al	sdaA	High-H2 CO
CAETHG_RS05870	CAETHG_1224	L-serine dehydratase, iron-sulfur-dependent, al	sdaA	Syngas	0.9	0.2	0.00037044	0.21954977070786863
CAETHG_RS05915	CAETHG_1234	Sporulation protein YtfJ	RS05915	CO	2.5	1.4	0.0010289999999999997	0.5222752719744892
CAETHG_RS05915	CAETHG_1234	Sporulation protein YtfJ	RS05915	High-H2 CO	0.2	0.1	8.231999999999998e-05	0.47238072707743883
CAETHG_RS05915	CAETHG_1234	Sporulation protein YtfJ	RS05915	Syngas	4.1	2.5	0.0016875599999999996	0.5622504490175074
CAETHG_RS05935	CAETHG_1238	molybdenum cofactor biosynthesis protein A	moaA	CO	2.3	0.4	0.0009466799999999998	0.17261912641693203
CAETHG_RS05935	CAETHG_1238	molybdenum cofactor biosynthesis protein A	moaA	High-H2 CO	1.1	0.5	0.00045275999999999997	0.4333775214655178
CAETHG_RS05935	CAETHG_1238	molybdenum cofactor biosynthesis protein A	moaA	Syngas	0.7	0.1	0.00028812	0.14213622802621248
CAETHG_RS05960	CAETHG_1243	Phosphoglycerate dehydrogenase	hprA2	CO	1.9	0.5	0.0007820399999999999	0.25876516599409194
CAETHG_RS05960	CAETHG_1243	Phosphoglycerate dehydrogenase	hprA2	High-H2 CO	2.0	0.6	0.0008232	0.293560379208524
CAETHG_RS05960	CAETHG_1243	Phosphoglycerate dehydrogenase	hprA2	Syngas	1.1	0.5	0.00045275999999999997	0.4333775214655178
CAETHG_RS05975	CAETHG_1246	peptidase M20	RS05975	CO
CAETHG_RS05975	CAETHG_1246	peptidase M20	RS05975	High-H2 CO	0.3	0.2	0.00012347999999999998	0.6064031498312963
CAETHG_RS05975	CAETHG_1246	peptidase M20	RS05975	Syngas	0.3	0.1	0.00012347999999999998	0.32459284597450133
CAETHG_RS05985	CAETHG_1248	methyl-accepting chemotaxis sensory transducer	mcp13	CO
CAETHG_RS05985	CAETHG_1248	methyl-accepting chemotaxis sensory transducer	mcp13	High-H2 CO	0.7	0.7	0.00028812	0.8325546111576977
CAETHG_RS05985	CAETHG_1248	methyl-accepting chemotaxis sensory transducer	mcp13	Syngas	0.1	0.0	4.115999999999999e-05	0.0
CAETHG_RS05995	CAETHG_1250	hydrolase ycdX	ycdX	CO	2.4	0.3	0.0009878399999999998	0.1245158083777528
CAETHG_RS05995	CAETHG_1250	hydrolase ycdX	ycdX	High-H2 CO	1.2	0.6	0.0004939199999999999	0.47238072707743883
CAETHG_RS05995	CAETHG_1250	hydrolase ycdX	ycdX	Syngas	3.3	0.5	0.00135828	0.15065622308510493
CAETHG_RS06005	CAETHG_1252	UDP-galactopyranose mutase	glf	CO	0.9	0.1	0.00037044	0.11077044999373434
CAETHG_RS06005	CAETHG_1252	UDP-galactopyranose mutase	glf	High-H2 CO	0.3	0.2	0.00012347999999999998	0.6064031498312963
CAETHG_RS06005	CAETHG_1252	UDP-galactopyranose mutase	glf	Syngas	0.4	0.1	0.00016463999999999997	0.24622067706923975
CAETHG_RS06045	CAETHG_1259	DNA polymerase I	polA	CO	1.9	0.3	0.0007820399999999999	0.1569236989921828
CAETHG_RS06045	CAETHG_1259	DNA polymerase I	polA	High-H2 CO	1.2	0.9	0.0004939199999999999	0.6680472308365776
CAETHG_RS06045	CAETHG_1259	DNA polymerase I	polA	Syngas	0.5	0.2	0.0002058	0.38525317015992666
CAETHG_RS06070	CAETHG_1264	Aspartyl-tRNA synthetase	DARS2	CO	10.2	3.2	0.004198319999999999	0.30639212911255004
CAETHG_RS06070	CAETHG_1264	Aspartyl-tRNA synthetase	DARS2	High-H2 CO	8.4	2.5	0.0034574399999999996	0.2913270126714218
CAETHG_RS06070	CAETHG_1264	Aspartyl-tRNA synthetase	DARS2	Syngas	12.4	2.2	0.005103839999999999	0.17604648243792095
CAETHG_RS06075	CAETHG_1265	Histidyl-tRNA synthetase	HARS	CO	9.1	0.8	0.0037455599999999993	0.08774293739233632
CAETHG_RS06075	CAETHG_1265	Histidyl-tRNA synthetase	HARS	High-H2 CO	5.4	2.3	0.0022226399999999997	0.408302694479488
CAETHG_RS06075	CAETHG_1265	Histidyl-tRNA synthetase	HARS	Syngas	6.0	1.1	0.0024695999999999993	0.18182025162896748
CAETHG_RS06080	CAETHG_1266	Coproporphyrinogen III oxidase	RS06080	CO	0.6	0.2	0.00024695999999999995	0.32459284597450133
CAETHG_RS06080	CAETHG_1266	Coproporphyrinogen III oxidase	RS06080	High-H2 CO	0.4	0.4	0.00016463999999999997	0.8325546111576977
CAETHG_RS06080	CAETHG_1266	Coproporphyrinogen III oxidase	RS06080	Syngas	0.4	0.2	0.00016463999999999997	0.47238072707743883
CAETHG_RS06085	CAETHG_1267	beta-lactamase domain protein	gloB	CO	12.5	1.5	0.005144999999999999	0.11957133728793198
CAETHG_RS06085	CAETHG_1267	beta-lactamase domain protein	gloB	High-H2 CO	7.7	0.9	0.0031693199999999993	0.11648683969395647
CAETHG_RS06085	CAETHG_1267	beta-lactamase domain protein	gloB	Syngas	11.2	1.3	0.00460992	0.1156833106369861
CAETHG_RS06090	CAETHG_1268	D-tyrosyl-tRNA(Tyr) deacylase	dtd	CO	1.7	0.8	0.0006997199999999998	0.4472598448562811
CAETHG_RS06090	CAETHG_1268	D-tyrosyl-tRNA(Tyr) deacylase	dtd	High-H2 CO
CAETHG_RS06090	CAETHG_1268	D-tyrosyl-tRNA(Tyr) deacylase	dtd	Syngas	3.1	0.3	0.0012759599999999998	0.09654875725319353
CAETHG_RS06095	CAETHG_1269	(p)ppGpp synthetase I, SpoT/RelA	spoT	CO	2.2	0.2	0.0009055199999999999	0.09072209839127093
CAETHG_RS06095	CAETHG_1269	(p)ppGpp synthetase I, SpoT/RelA	spoT	High-H2 CO	1.6	0.7	0.0006585599999999999	0.41849054006972386
CAETHG_RS06095	CAETHG_1269	(p)ppGpp synthetase I, SpoT/RelA	spoT	Syngas	1.6	0.5	0.0006585599999999999	0.30524944693509815
CAETHG_RS06100	CAETHG_1270	Adenine phosphoribosyltransferase	APRT	CO	5.4	0.4	0.0022226399999999997	0.07397276443390088
CAETHG_RS06100	CAETHG_1270	Adenine phosphoribosyltransferase	APRT	High-H2 CO	3.2	1.2	0.0013171199999999997	0.36273455554815737
CAETHG_RS06100	CAETHG_1270	Adenine phosphoribosyltransferase	APRT	Syngas	6.0	0.6	0.0024695999999999993	0.0997513451195927
CAETHG_RS06110	CAETHG_1272	SecF protein	secF	CO	3.3	0.7	0.00135828	0.20979154356960103
CAETHG_RS06110	CAETHG_1272	SecF protein	secF	High-H2 CO	2.6	0.9	0.00107016	0.33640775465866524
CAETHG_RS06110	CAETHG_1272	SecF protein	secF	Syngas	5.6	0.5	0.00230496	0.08910853351570334
CAETHG_RS06115	CAETHG_1273	SecD export membrane protein	secD	CO	4.2	0.4	0.0017287199999999998	0.09502319042946389
CAETHG_RS06115	CAETHG_1273	SecD export membrane protein	secD	High-H2 CO	3.2	1.4	0.0013171199999999997	0.41849054006972386
CAETHG_RS06115	CAETHG_1273	SecD export membrane protein	secD	Syngas	3.3	0.7	0.00135828	0.20979154356960103
CAETHG_RS06135	CAETHG_1277	preprotein translocase, YajC subunit	yajC	CO	13.4	1.8	0.005515439999999999	0.13372825096559904
CAETHG_RS06135	CAETHG_1277	preprotein translocase, YajC subunit	yajC	High-H2 CO	13.7	2.3	0.0056389199999999995	0.16671799820079197
CAETHG_RS06135	CAETHG_1277	preprotein translocase, YajC subunit	yajC	Syngas	18.7	2.5	0.0076969199999999995	0.13309819533246015
CAETHG_RS06170	CAETHG_1284	aminodeoxychorismate lyase	K07082	CO	3.9	1.6	0.0016052399999999997	0.39440909712550826
CAETHG_RS06170	CAETHG_1284	aminodeoxychorismate lyase	K07082	High-H2 CO	1.9	0.9	0.0007820399999999999	0.4499243533582254
CAETHG_RS06170	CAETHG_1284	aminodeoxychorismate lyase	K07082	Syngas	3.2	2.0	0.0013171199999999997	0.5742414878537321
CAETHG_RS06175	CAETHG_1285	UPF0082 protein yeeN	RS06175	CO	2.9	0.6	0.0011936399999999997	0.20473234331496062
CAETHG_RS06175	CAETHG_1285	UPF0082 protein yeeN	RS06175	High-H2 CO	1.3	0.4	0.00053508	0.3007608853478979
CAETHG_RS06175	CAETHG_1285	UPF0082 protein yeeN	RS06175	Syngas	0.0	0.0	0.0
CAETHG_RS06180	CAETHG_1286	protein of unknown function UPF0029	RS06180	CO	1.8	1.2	0.00074088	0.6064031498312961
CAETHG_RS06180	CAETHG_1286	protein of unknown function UPF0029	RS06180	High-H2 CO	0.9	0.4	0.00037044	0.4245725189304461
CAETHG_RS06180	CAETHG_1286	protein of unknown function UPF0029	RS06180	Syngas	1.4	0.2	0.00057624	0.14213622802621248
CAETHG_RS06190	CAETHG_1288	DNA polymerase beta domain protein region	RS06190	CO	1.3	0.1	0.00053508	0.07680964865945113
CAETHG_RS06190	CAETHG_1288	DNA polymerase beta domain protein region	RS06190	High-H2 CO	0.9	0.4	0.00037044	0.4245725189304461
CAETHG_RS06190	CAETHG_1288	DNA polymerase beta domain protein region	RS06190	Syngas	0.6	0.2	0.00024695999999999995	0.32459284597450133
CAETHG_RS06210	CAETHG_1292	penicillin-binding protein, 1A family	mrcA	CO	1.0	0.1	0.0004116	0.0997513451195927
CAETHG_RS06210	CAETHG_1292	penicillin-binding protein, 1A family	mrcA	High-H2 CO	0.8	0.5	0.00032927999999999994	0.5742414878537321
CAETHG_RS06210	CAETHG_1292	penicillin-binding protein, 1A family	mrcA	Syngas	0.4	0.2	0.00016463999999999997	0.47238072707743883
CAETHG_RS06240	CAETHG_1298	transcriptional regulator, BadM/Rrf2 family	RS06240	CO	3.1	0.3	0.0012759599999999998	0.09654875725319353
CAETHG_RS06240	CAETHG_1298	transcriptional regulator, BadM/Rrf2 family	RS06240	High-H2 CO	3.3	0.6	0.00135828	0.18034187452047828
CAETHG_RS06240	CAETHG_1298	transcriptional regulator, BadM/Rrf2 family	RS06240	Syngas	4.6	0.6	0.0018933599999999995	0.12988505804550798
CAETHG_RS06270	CAETHG_1304	hypothetical protein	ictB	CO	1.1	0.2	0.00045275999999999997	0.18034187452047828
CAETHG_RS06270	CAETHG_1304	hypothetical protein	ictB	High-H2 CO	0.6	0.4	0.00024695999999999995	0.6064031498312963
CAETHG_RS06270	CAETHG_1304	hypothetical protein	ictB	Syngas	0.6	0.1	0.00024695999999999995	0.16552635496534787
CAETHG_RS06280	CAETHG_1306	transferase hexapeptide repeat containing prote	RS06280	CO	1.8	0.8	0.00074088	0.4245725189304461
CAETHG_RS06280	CAETHG_1306	transferase hexapeptide repeat containing prote	RS06280	High-H2 CO	1.3	1.2	0.00053508	0.7850506197800748
CAETHG_RS06280	CAETHG_1306	transferase hexapeptide repeat containing prote	RS06280	Syngas	1.8	0.4	0.00074088	0.21954977070786863
CAETHG_RS06285	CAETHG_1307	oxidoreductase domain protein	wlbA	CO	8.6	0.9	0.003539759999999999	0.10436631876664076
CAETHG_RS06285	CAETHG_1307	oxidoreductase domain protein	wlbA	High-H2 CO	6.3	1.7	0.0025930799999999998	0.26511392394659195
CAETHG_RS06285	CAETHG_1307	oxidoreductase domain protein	wlbA	Syngas	8.6	1.6	0.003539759999999999	0.1844660891685192
CAETHG_RS06290	CAETHG_1308	nucleotide sugar dehydrogenase	wbpA	CO	8.1	0.6	0.0033339599999999995	0.07397276443390088
CAETHG_RS06290	CAETHG_1308	nucleotide sugar dehydrogenase	wbpA	High-H2 CO	5.7	1.9	0.0023461199999999993	0.32459284597450133
CAETHG_RS06290	CAETHG_1308	nucleotide sugar dehydrogenase	wbpA	Syngas	6.4	0.5	0.0026342399999999995	0.07800618321308662
CAETHG_RS06295	CAETHG_1309	hypothetical protein	cycB	CO	1.6	0.1	0.0006585599999999999	0.06243909364858945
CAETHG_RS06295	CAETHG_1309	hypothetical protein	cycB	High-H2 CO	0.8	0.3	0.00032927999999999994	0.36273455554815737
CAETHG_RS06295	CAETHG_1309	hypothetical protein	cycB	Syngas	1.4	0.5	0.00057624	0.3464794976434185
CAETHG_RS06320	CAETHG_1314	hypothetical protein	RS06320	CO	0.7	0.1	0.00028812	0.14213622802621248
CAETHG_RS06320	CAETHG_1314	hypothetical protein	RS06320	High-H2 CO	0.2	0.1	8.231999999999998e-05	0.47238072707743883
CAETHG_RS06320	CAETHG_1314	hypothetical protein	RS06320	Syngas	0.2	0.1	8.231999999999998e-05	0.47238072707743883
CAETHG_RS06325	CAETHG_1315	glycosyl transferase group 1	tuaC	CO	0.5	0.1	0.0002058	0.1980422004353651
CAETHG_RS06325	CAETHG_1315	glycosyl transferase group 1	tuaC	High-H2 CO
CAETHG_RS06325	CAETHG_1315	glycosyl transferase group 1	tuaC	Syngas	0.2	0.1	8.231999999999998e-05	0.47238072707743883
CAETHG_RS06335	CAETHG_1318	UTP-glucose-1-phosphate uridylyltransferase	UGP2	CO	9.4	1.1	0.00386904	0.11662359939217898
CAETHG_RS06335	CAETHG_1318	UTP-glucose-1-phosphate uridylyltransferase	UGP2	High-H2 CO	4.6	1.0	0.0018933599999999995	0.21488660937569942
CAETHG_RS06335	CAETHG_1318	UTP-glucose-1-phosphate uridylyltransferase	UGP2	Syngas	9.7	0.4	0.003992519999999999	0.041219598608499504
CAETHG_RS06340	CAETHG_1319	Tetratricopeptide TPR_1 repeat-containing prote	RS06340	CO	1.4	0.7	0.00057624	0.47238072707743883
CAETHG_RS06340	CAETHG_1319	Tetratricopeptide TPR_1 repeat-containing prote	RS06340	High-H2 CO
CAETHG_RS06340	CAETHG_1319	Tetratricopeptide TPR_1 repeat-containing prote	RS06340	Syngas	0.9	0.5	0.00037044	0.5186424003488612
CAETHG_RS06345	CAETHG_1320	phosphoglucomutase/phosphomannomutase alpha/bet	pgm	CO	3.6	0.4	0.00148176	0.11077044999373434
CAETHG_RS06345	CAETHG_1320	phosphoglucomutase/phosphomannomutase alpha/bet	pgm	High-H2 CO	2.6	1.1	0.00107016	0.40578516821989813
CAETHG_RS06345	CAETHG_1320	phosphoglucomutase/phosphomannomutase alpha/bet	pgm	Syngas	2.4	0.3	0.0009878399999999998	0.1245158083777528
CAETHG_RS06420	CAETHG_1336	(S)-2-hydroxy-acid oxidase		CO	9.6	1.5	0.003951359999999999	0.15530873380735574
CAETHG_RS06420	CAETHG_1336	(S)-2-hydroxy-acid oxidase		High-H2 CO	7.7	0.6	0.0031693199999999993	0.07780418256526325
CAETHG_RS06420	CAETHG_1336	(S)-2-hydroxy-acid oxidase		Syngas	8.2	2.1	0.0033751199999999992	0.25204135718918425
CAETHG_RS06430	CAETHG_1338	MutS2 protein	mutS2	CO	1.1	0.2	0.00045275999999999997	0.18034187452047828
CAETHG_RS06430	CAETHG_1338	MutS2 protein	mutS2	High-H2 CO
CAETHG_RS06430	CAETHG_1338	MutS2 protein	mutS2	Syngas	0.3	0.1	0.00012347999999999998	0.32459284597450133
CAETHG_RS06435	CAETHG_1339	peptidase U32	K08303	CO	0.8	0.2	0.00032927999999999994	0.24622067706923975
CAETHG_RS06435	CAETHG_1339	peptidase U32	K08303	High-H2 CO	0.6	0.1	0.00024695999999999995	0.16552635496534787
CAETHG_RS06435	CAETHG_1339	peptidase U32	K08303	Syngas	0.2	0.1	8.231999999999998e-05	0.47238072707743883
CAETHG_RS06440	CAETHG_1340	protein of unknown function DUF710	RS06440	CO	1.3	0.3	0.00053508	0.2277824298953098
CAETHG_RS06440	CAETHG_1340	protein of unknown function DUF710	RS06440	High-H2 CO	0.7	0.4	0.00028812	0.5315702886589981
CAETHG_RS06440	CAETHG_1340	protein of unknown function DUF710	RS06440	Syngas	1.1	0.4	0.00045275999999999997	0.3524065553184047
CAETHG_RS06445	CAETHG_1341	Phenylalanyl-tRNA synthetase beta chain	FARSB	CO	6.2	0.9	0.0025519199999999996	0.144405194249811
CAETHG_RS06445	CAETHG_1341	Phenylalanyl-tRNA synthetase beta chain	FARSB	High-H2 CO	5.5	1.3	0.0022637999999999994	0.2331586548040108
CAETHG_RS06445	CAETHG_1341	Phenylalanyl-tRNA synthetase beta chain	FARSB	Syngas	4.9	1.1	0.0020168399999999998	0.2217361501957035
CAETHG_RS06450	CAETHG_1342	Phenylalanyl-tRNA synthetase alpha chain	FARSA	CO	3.4	0.4	0.0013994399999999996	0.11724299938433483
CAETHG_RS06450	CAETHG_1342	Phenylalanyl-tRNA synthetase alpha chain	FARSA	High-H2 CO	2.1	0.6	0.0008643599999999999	0.2801278555258211
CAETHG_RS06450	CAETHG_1342	Phenylalanyl-tRNA synthetase alpha chain	FARSA	Syngas	1.8	0.4	0.00074088	0.21954977070786863
CAETHG_RS06460	CAETHG_1344	50S ribosomal protein L20	rplT	CO	15.6	1.5	0.006420959999999999	0.09593270321159367
CAETHG_RS06460	CAETHG_1344	50S ribosomal protein L20	rplT	High-H2 CO	9.2	1.9	0.003786719999999999	0.20436909674267492
CAETHG_RS06460	CAETHG_1344	50S ribosomal protein L20	rplT	Syngas	24.7	4.1	0.010166519999999998	0.16486525107511238
CAETHG_RS06475	CAETHG_1347	Threonyl-tRNA synthetase	TARS	CO	11.6	2.6	0.004774559999999999	0.22139698793413293
CAETHG_RS06475	CAETHG_1347	Threonyl-tRNA synthetase	TARS	High-H2 CO	8.0	3.2	0.0032928	0.38525317015992666
CAETHG_RS06475	CAETHG_1347	Threonyl-tRNA synthetase	TARS	Syngas	8.3	1.9	0.0034162799999999994	0.2259989651647206
CAETHG_RS06510	CAETHG_1350	Aspartate transaminase	K10907	CO	3.0	0.3	0.0012347999999999997	0.0997513451195927
CAETHG_RS06510	CAETHG_1350	Aspartate transaminase	K10907	High-H2 CO	2.4	0.9	0.0009878399999999998	0.36273455554815737
CAETHG_RS06510	CAETHG_1350	Aspartate transaminase	K10907	Syngas	2.7	0.9	0.0011113199999999998	0.32459284597450133
CAETHG_RS06515	CAETHG_1351	Dihydrodipicolinate reductase	dapB4	CO	2.2	0.3	0.0009055199999999999	0.13573602073900098
CAETHG_RS06515	CAETHG_1351	Dihydrodipicolinate reductase	dapB4	High-H2 CO	1.3	0.6	0.00053508	0.43944426747351556
CAETHG_RS06515	CAETHG_1351	Dihydrodipicolinate reductase	dapB4	Syngas	1.7	0.7	0.0006997199999999998	0.39575144645419374
CAETHG_RS06520	CAETHG_1352	Dihydrodipicolinate synthase	dapA	CO	31.8	4.0	0.013088879999999999	0.12529283066173277
CAETHG_RS06520	CAETHG_1352	Dihydrodipicolinate synthase	dapA	High-H2 CO	20.5	0.1	0.0084378	0.004878019762119134
CAETHG_RS06520	CAETHG_1352	Dihydrodipicolinate synthase	dapA	Syngas	21.5	2.5	0.008849399999999999	0.11588887526955616
CAETHG_RS06525	CAETHG_1353	aspartate-semialdehyde dehydrogenase	asd	CO	33.5	0.9	0.013788599999999998	0.02686082586533913
CAETHG_RS06525	CAETHG_1353	aspartate-semialdehyde dehydrogenase	asd	High-H2 CO	31.6	3.8	0.013006559999999999	0.11982179711117057
CAETHG_RS06525	CAETHG_1353	aspartate-semialdehyde dehydrogenase	asd	Syngas	31.1	2.0	0.01280076	0.06424234135062609
CAETHG_RS06540	CAETHG_1356	33 kDa chaperonin	hslO	CO	1.3	0.6	0.00053508	0.43944426747351556
CAETHG_RS06540	CAETHG_1356	33 kDa chaperonin	hslO	High-H2 CO	0.4	0.2	0.00016463999999999997	0.47238072707743883
CAETHG_RS06540	CAETHG_1356	33 kDa chaperonin	hslO	Syngas	0.9	0.2	0.00037044	0.21954977070786863
CAETHG_RS06545	CAETHG_1357	2,3,4,5-tetrahydropyridine-2,6-dicarboxylate N-	RS06545	CO	7.0	2.2	0.0028811999999999996	0.3069142994808906
CAETHG_RS06545	CAETHG_1357	2,3,4,5-tetrahydropyridine-2,6-dicarboxylate N-	RS06545	High-H2 CO	4.9	1.5	0.0020168399999999998	0.2992932652792046
CAETHG_RS06545	CAETHG_1357	2,3,4,5-tetrahydropyridine-2,6-dicarboxylate N-	RS06545	Syngas	15.0	4.7	0.006173999999999999	0.3060265356560857
CAETHG_RS06550	CAETHG_1358	single-strand binding protein/Primosomal replic	RS06550	CO	8.2	1.4	0.0033751199999999992	0.16950679656936746
CAETHG_RS06550	CAETHG_1358	single-strand binding protein/Primosomal replic	RS06550	High-H2 CO	5.2	1.3	0.00214032	0.24622067706923975
CAETHG_RS06550	CAETHG_1358	single-strand binding protein/Primosomal replic	RS06550	Syngas	7.0	1.0	0.0028811999999999996	0.14213622802621248
CAETHG_RS06580	CAETHG_1365	FolC bifunctional protein	folC	CO	7.1	2.6	0.0029223599999999993	0.35473894229607844
CAETHG_RS06580	CAETHG_1365	FolC bifunctional protein	folC	High-H2 CO	2.3	1.7	0.0009466799999999998	0.6602074709850289
CAETHG_RS06580	CAETHG_1365	FolC bifunctional protein	folC	Syngas	3.9	2.7	0.0016052399999999997	0.6257493131751508
CAETHG_RS06585	CAETHG_1366	Valyl-tRNA synthetase	VARS	CO	9.5	0.9	0.003910199999999999	0.09452530187016461
CAETHG_RS06585	CAETHG_1366	Valyl-tRNA synthetase	VARS	High-H2 CO	6.3	2.3	0.0025930799999999998	0.35372118926662516
CAETHG_RS06585	CAETHG_1366	Valyl-tRNA synthetase	VARS	Syngas	7.2	1.7	0.00296352	0.23291619332242122
CAETHG_RS06610	CAETHG_1371	Survival protein SurE-like phosphatase/nucleoti	surE	CO	0.5	0.2	0.0002058	0.38525317015992666
CAETHG_RS06610	CAETHG_1371	Survival protein SurE-like phosphatase/nucleoti	surE	High-H2 CO
CAETHG_RS06610	CAETHG_1371	Survival protein SurE-like phosphatase/nucleoti	surE	Syngas	1.3	0.2	0.00053508	0.15294730979884993
CAETHG_RS06670	CAETHG_1385	Periplasmic binding protein domain containing p	ytfQ	CO	12.5	4.2	0.005144999999999999	0.32705599945187785
CAETHG_RS06670	CAETHG_1385	Periplasmic binding protein domain containing p	ytfQ	High-H2 CO	6.2	2.9	0.0025519199999999996	0.44480605277169893
CAETHG_RS06670	CAETHG_1385	Periplasmic binding protein domain containing p	ytfQ	Syngas	4.5	0.8	0.0018521999999999998	0.17639666101127416
CAETHG_RS06725	CAETHG_1395	CRISPR-associated protein Cas1	cas1	CO	1.2	0.2	0.0004939199999999999	0.16552635496534787
CAETHG_RS06725	CAETHG_1395	CRISPR-associated protein Cas1	cas1	High-H2 CO	0.8	0.4	0.00032927999999999994	0.47238072707743883
CAETHG_RS06725	CAETHG_1395	CRISPR-associated protein Cas1	cas1	Syngas	0.3	0.1	0.00012347999999999998	0.32459284597450133
CAETHG_RS06740	CAETHG_1398	CRISPR-associated protein Cas5, Hmari subtype	cas5h	CO
CAETHG_RS06740	CAETHG_1398	CRISPR-associated protein Cas5, Hmari subtype	cas5h	High-H2 CO	0.3	0.1	0.00012347999999999998	0.32459284597450133
CAETHG_RS06740	CAETHG_1398	CRISPR-associated protein Cas5, Hmari subtype	cas5h	Syngas	0.2	0.1	8.231999999999998e-05	0.47238072707743883
CAETHG_RS06745	CAETHG_1399	CRISPR-associated protein	csh2	CO	3.7	0.3	0.0015229199999999997	0.08094829389897593
CAETHG_RS06745	CAETHG_1399	CRISPR-associated protein	csh2	High-H2 CO	4.1	0.9	0.0016875599999999996	0.2169347207975461
CAETHG_RS06745	CAETHG_1399	CRISPR-associated protein	csh2	Syngas	5.0	0.7	0.0020579999999999995	0.1393211883376803
CAETHG_RS06750	CAETHG_1400	hypothetical protein	csh1	CO	1.5	0.3	0.0006173999999999998	0.1980422004353651
CAETHG_RS06750	CAETHG_1400	hypothetical protein	csh1	High-H2 CO	1.1	0.7	0.00045275999999999997	0.583101956310833
CAETHG_RS06750	CAETHG_1400	hypothetical protein	csh1	Syngas	0.5	0.2	0.0002058	0.38525317015992666
CAETHG_RS06755	CAETHG_1401	CRISPR-associated protein	cas6	CO	1.3	0.3	0.00053508	0.2277824298953098
CAETHG_RS06755	CAETHG_1401	CRISPR-associated protein	cas6	High-H2 CO	0.8	0.8	0.00032927999999999994	0.8325546111576977
CAETHG_RS06755	CAETHG_1401	CRISPR-associated protein	cas6	Syngas
CAETHG_RS06780	CAETHG_1409	nitroreductase	RS06780	CO	2.5	0.5	0.0010289999999999997	0.1980422004353651
CAETHG_RS06780	CAETHG_1409	nitroreductase	RS06780	High-H2 CO	1.4	0.8	0.00057624	0.5315702886589981
CAETHG_RS06780	CAETHG_1409	nitroreductase	RS06780	Syngas	4.1	0.7	0.0016875599999999996	0.16950679656936746
CAETHG_RS06890	CAETHG_1430	Carboxymuconolactone decarboxylase	RS06890	CO	3.4	1.0	0.0013994399999999996	0.28803870884973287
CAETHG_RS06890	CAETHG_1430	Carboxymuconolactone decarboxylase	RS06890	High-H2 CO
CAETHG_RS06890	CAETHG_1430	Carboxymuconolactone decarboxylase	RS06890	Syngas
CAETHG_RS06900	CAETHG_1432	nitroreductase	RS06900	CO	16.7	3.0	0.006873719999999999	0.17821622789949587
CAETHG_RS06900	CAETHG_1432	nitroreductase	RS06900	High-H2 CO	14.1	1.0	0.005803559999999998	0.0708330448575803
CAETHG_RS06900	CAETHG_1432	nitroreductase	RS06900	Syngas	9.0	1.7	0.0037043999999999996	0.1872358464230725
CAETHG_RS06940	CAETHG_1442	CoA-substrate-specific enzyme activase	RS06940	CO	2.1	0.8	0.0008643599999999999	0.36812165628839866
CAETHG_RS06940	CAETHG_1442	CoA-substrate-specific enzyme activase	RS06940	High-H2 CO	1.4	0.5	0.00057624	0.3464794976434185
CAETHG_RS06940	CAETHG_1442	CoA-substrate-specific enzyme activase	RS06940	Syngas	0.7	0.2	0.00028812	0.2801278555258211
CAETHG_RS06980	CAETHG_1450	DEAD/DEAH box helicase domain protein	deaD2	CO	1.1	0.5	0.00045275999999999997	0.4333775214655178
CAETHG_RS06980	CAETHG_1450	DEAD/DEAH box helicase domain protein	deaD2	High-H2 CO	0.6	0.6	0.00024695999999999995	0.8325546111576977
CAETHG_RS06980	CAETHG_1450	DEAD/DEAH box helicase domain protein	deaD2	Syngas	1.0	0.3	0.0004116	0.293560379208524
CAETHG_RS06990	CAETHG_1453	transcription elongation factor GreA	greA2	CO	5.2	1.1	0.00214032	0.20922764257546497
CAETHG_RS06990	CAETHG_1453	transcription elongation factor GreA	greA2	High-H2 CO	4.7	0.6	0.00193452	0.12714400007958496
CAETHG_RS06990	CAETHG_1453	transcription elongation factor GreA	greA2	Syngas	16.9	1.6	0.006956039999999998	0.09446343160327587
CAETHG_RS07020	CAETHG_1459	ApbE family lipoprotein	apbE	CO
CAETHG_RS07020	CAETHG_1459	ApbE family lipoprotein	apbE	High-H2 CO
CAETHG_RS07020	CAETHG_1459	ApbE family lipoprotein	apbE	Syngas	0.7	0.1	0.00028812	0.14213622802621248
CAETHG_RS07040	CAETHG_1463	ferric uptake regulator, Fur family	perR	CO	2.4	0.5	0.0009878399999999998	0.20612441349659735
CAETHG_RS07040	CAETHG_1463	ferric uptake regulator, Fur family	perR	High-H2 CO	0.9	0.3	0.00037044	0.32459284597450133
CAETHG_RS07040	CAETHG_1463	ferric uptake regulator, Fur family	perR	Syngas	2.5	0.4	0.0010289999999999997	0.1589899593819327
CAETHG_RS07055	CAETHG_1466	WYL domain containing protein	RS07055	CO	0.4	0.0	0.00016463999999999997	0.0
CAETHG_RS07055	CAETHG_1466	WYL domain containing protein	RS07055	High-H2 CO	0.3	0.2	0.00012347999999999998	0.6064031498312963
CAETHG_RS07055	CAETHG_1466	WYL domain containing protein	RS07055	Syngas
CAETHG_RS07075	CAETHG_1470	ATP-dependent protease La	lon	CO	1.3	0.2	0.00053508	0.15294730979884993
CAETHG_RS07075	CAETHG_1470	ATP-dependent protease La	lon	High-H2 CO	1.2	0.6	0.0004939199999999999	0.47238072707743883
CAETHG_RS07075	CAETHG_1470	ATP-dependent protease La	lon	Syngas	0.7	0.3	0.00028812	0.41063695941280387
CAETHG_RS07080	CAETHG_1471	ATP-dependent Clp protease ATP-binding subunit	clpX	CO	9.7	1.3	0.003992519999999999	0.13342460003983178
CAETHG_RS07080	CAETHG_1471	ATP-dependent Clp protease ATP-binding subunit	clpX	High-H2 CO	10.8	2.7	0.004445279999999999	0.24622067706923975
CAETHG_RS07080	CAETHG_1471	ATP-dependent Clp protease ATP-binding subunit	clpX	Syngas	18.5	1.9	0.007614599999999998	0.10243341607706838
CAETHG_RS07085	CAETHG_1472	ATP-dependent Clp protease proteolytic subunit	clpP2	CO	24.6	2.4	0.010125359999999998	0.09733001502933557
CAETHG_RS07085	CAETHG_1472	ATP-dependent Clp protease proteolytic subunit	clpP2	High-H2 CO	18.6	3.1	0.0076557599999999984	0.16552635496534787
CAETHG_RS07085	CAETHG_1472	ATP-dependent Clp protease proteolytic subunit	clpP2	Syngas	32.6	2.6	0.013418159999999998	0.07962821063883822
CAETHG_RS07090	CAETHG_1473	Trigger factor	tig	CO	24.7	2.4	0.010166519999999998	0.09693781573581178
CAETHG_RS07090	CAETHG_1473	Trigger factor	tig	High-H2 CO	25.7	4.3	0.010578119999999998	0.1661616328805692
CAETHG_RS07090	CAETHG_1473	Trigger factor	tig	Syngas	21.6	2.7	0.008890559999999999	0.1245158083777528
CAETHG_RS07095	CAETHG_1474	Xylose isomerase domain-containing protein TIM	RS07095	CO
CAETHG_RS07095	CAETHG_1474	Xylose isomerase domain-containing protein TIM	RS07095	High-H2 CO
CAETHG_RS07095	CAETHG_1474	Xylose isomerase domain-containing protein TIM	RS07095	Syngas	0.6	0.0	0.00024695999999999995	0.0
CAETHG_RS07100	CAETHG_1475	hypothetical protein	RS07100	CO	5.0	0.4	0.0020579999999999995	0.07987244183095311
CAETHG_RS07100	CAETHG_1475	hypothetical protein	RS07100	High-H2 CO	4.4	1.4	0.0018110399999999999	0.31054229574924713
CAETHG_RS07100	CAETHG_1475	hypothetical protein	RS07100	Syngas	5.8	1.2	0.0023872799999999994	0.20473234331496062
CAETHG_RS07105	CAETHG_1476	Orotate phosphoribosyltransferase	pyrE	CO	1.4	0.8	0.00057624	0.5315702886589981
CAETHG_RS07105	CAETHG_1476	Orotate phosphoribosyltransferase	pyrE	High-H2 CO	3.4	1.3	0.0013994399999999996	0.3693869098763514
CAETHG_RS07105	CAETHG_1476	Orotate phosphoribosyltransferase	pyrE	Syngas	0.4	0.6	0.00016463999999999997	1.0856587844906178
CAETHG_RS07110	CAETHG_1477	Dihydroorotate dehydrogenase	pyrDI	CO	1.8	0.6	0.00074088	0.32459284597450133
CAETHG_RS07110	CAETHG_1477	Dihydroorotate dehydrogenase	pyrDI	High-H2 CO	1.7	1.0	0.0006997199999999998	0.545117102562389
CAETHG_RS07110	CAETHG_1477	Dihydroorotate dehydrogenase	pyrDI	Syngas	0.8	0.7	0.00032927999999999994	0.753992530037711
CAETHG_RS07125	CAETHG_1480	Aspartate carbamoyltransferase regulatory subun	pyrI	CO	1.5	1.7	0.0006173999999999998	0.9089130119272939
CAETHG_RS07125	CAETHG_1480	Aspartate carbamoyltransferase regulatory subun	pyrI	High-H2 CO	1.0	0.6	0.0004116	0.5545130293761911
CAETHG_RS07125	CAETHG_1480	Aspartate carbamoyltransferase regulatory subun	pyrI	Syngas	0.5	0.1	0.0002058	0.1980422004353651
CAETHG_RS07130	CAETHG_1481	Aspartate carbamoyltransferase	pyrB	CO	3.3	0.3	0.00135828	0.09072209839127093
CAETHG_RS07130	CAETHG_1481	Aspartate carbamoyltransferase	pyrB	High-H2 CO	7.2	2.4	0.00296352	0.32459284597450133
CAETHG_RS07130	CAETHG_1481	Aspartate carbamoyltransferase	pyrB	Syngas	3.5	0.5	0.0014405999999999998	0.14213622802621248
CAETHG_RS07145	CAETHG_1484	2-hydroxyglutaryl-CoA dehydratase D-component	RS07145	CO	0.1	0.0	4.115999999999999e-05	0.0
CAETHG_RS07145	CAETHG_1484	2-hydroxyglutaryl-CoA dehydratase D-component	RS07145	High-H2 CO
CAETHG_RS07145	CAETHG_1484	2-hydroxyglutaryl-CoA dehydratase D-component	RS07145	Syngas
CAETHG_RS07155	CAETHG_1486	methionine aminopeptidase, type I	map	CO	7.1	1.5	0.0029223599999999993	0.20896551383810633
CAETHG_RS07155	CAETHG_1486	methionine aminopeptidase, type I	map	High-H2 CO	2.0	0.6	0.0008232	0.293560379208524
CAETHG_RS07155	CAETHG_1486	methionine aminopeptidase, type I	map	Syngas	5.2	0.9	0.00214032	0.17180138299364656
CAETHG_RS07245	CAETHG_1508	aminotransferase class IV	pabC	CO	0.6	0.2	0.00024695999999999995	0.32459284597450133
CAETHG_RS07245	CAETHG_1508	aminotransferase class IV	pabC	High-H2 CO
CAETHG_RS07245	CAETHG_1508	aminotransferase class IV	pabC	Syngas
CAETHG_RS07275	CAETHG_1515		RS07275	CO
CAETHG_RS07275	CAETHG_1515		RS07275	High-H2 CO	0.6	0.7	0.00024695999999999995	0.9268939087264553
CAETHG_RS07275	CAETHG_1515		RS07275	Syngas	0.4	0.3	0.00016463999999999997	0.6680472308365776
CAETHG_RS07285	CAETHG_1517	protein of unknown function DUF3786	RS07285	CO	8.5	8.7	0.0034986	0.8465662757086297
CAETHG_RS07285	CAETHG_1517	protein of unknown function DUF3786	RS07285	High-H2 CO	0.6	0.5	0.00024695999999999995	0.7261920721938523
CAETHG_RS07285	CAETHG_1517	protein of unknown function DUF3786	RS07285	Syngas	4.6	7.0	0.0018933599999999995	1.0948359425383463
CAETHG_RS07335	CAETHG_1528		RS07335	CO	3.3	0.9	0.00135828	0.2678505270833741
CAETHG_RS07335	CAETHG_1528		RS07335	High-H2 CO	4.6	0.5	0.0018933599999999995	0.10837663775691117
CAETHG_RS07335	CAETHG_1528		RS07335	Syngas	1.6	0.7	0.0006585599999999999	0.41849054006972386
CAETHG_RS07415	CAETHG_1543	cell wall binding repeat 2-containing protein	RS07415	CO
CAETHG_RS07415	CAETHG_1543	cell wall binding repeat 2-containing protein	RS07415	High-H2 CO
CAETHG_RS07415	CAETHG_1543	cell wall binding repeat 2-containing protein	RS07415	Syngas	0.1	0.0	4.115999999999999e-05	0.0
CAETHG_RS07505	CAETHG_1547	Ribonuclease PH	rph	CO	1.1	0.2	0.00045275999999999997	0.18034187452047828
CAETHG_RS07505	CAETHG_1547	Ribonuclease PH	rph	High-H2 CO
CAETHG_RS07505	CAETHG_1547	Ribonuclease PH	rph	Syngas	0.5	0.1	0.0002058	0.1980422004353651
CAETHG_RS07510	CAETHG_1548	AIR synthase related protein domain protein	hypE2	CO	1.9	0.7	0.0007820399999999999	0.3567621075247098
CAETHG_RS07510	CAETHG_1548	AIR synthase related protein domain protein	hypE2	High-H2 CO	1.6	0.8	0.0006585599999999999	0.47238072707743883
CAETHG_RS07510	CAETHG_1548	AIR synthase related protein domain protein	hypE2	Syngas	1.5	0.6	0.0006173999999999998	0.38525317015992644
CAETHG_RS07565	CAETHG_1559	ATP-dependent DNA helicase PcrA	uvrD3	CO	6.7	10.2	0.0027577199999999995	1.0951079143645779
CAETHG_RS07565	CAETHG_1559	ATP-dependent DNA helicase PcrA	uvrD3	High-H2 CO
CAETHG_RS07565	CAETHG_1559	ATP-dependent DNA helicase PcrA	uvrD3	Syngas	0.9	1.4	0.00037044	1.1088590313988969
CAETHG_RS07575	CAETHG_1561	pseudouridine synthase Rsu	rsuA	CO	1.1	0.3	0.00045275999999999997	0.2678505270833741
CAETHG_RS07575	CAETHG_1561	pseudouridine synthase Rsu	rsuA	High-H2 CO
CAETHG_RS07575	CAETHG_1561	pseudouridine synthase Rsu	rsuA	Syngas	0.2	0.2	8.231999999999998e-05	0.8325546111576977
CAETHG_RS07585	CAETHG_1563	Two component regulator three Y domain-containi	RS07585	CO	5.4	0.6	0.0022226399999999997	0.11077044999373434
CAETHG_RS07585	CAETHG_1563	Two component regulator three Y domain-containi	RS07585	High-H2 CO	1.9	0.8	0.0007820399999999999	0.40399407247079255
CAETHG_RS07585	CAETHG_1563	Two component regulator three Y domain-containi	RS07585	Syngas	1.3	0.4	0.00053508	0.3007608853478979
CAETHG_RS07600	CAETHG_1566	pyridoxamine 5-phosphate oxidase-related FMN-bi	RS07600	CO	4.6	0.2	0.0018933599999999995	0.043457734499950114
CAETHG_RS07600	CAETHG_1566	pyridoxamine 5-phosphate oxidase-related FMN-bi	RS07600	High-H2 CO	2.3	1.8	0.0009466799999999998	0.6912098926038167
CAETHG_RS07600	CAETHG_1566	pyridoxamine 5-phosphate oxidase-related FMN-bi	RS07600	Syngas	7.3	0.9	0.0030046799999999996	0.12282300087420503
CAETHG_RS07610	CAETHG_1568	Glucose-6-phosphate isomerase	GPI	CO	2.9	0.7	0.0011936399999999997	0.2379701719821992
CAETHG_RS07610	CAETHG_1568	Glucose-6-phosphate isomerase	GPI	High-H2 CO
CAETHG_RS07610	CAETHG_1568	Glucose-6-phosphate isomerase	GPI	Syngas	2.5	0.5	0.0010289999999999997	0.1980422004353651
CAETHG_RS07615	CAETHG_1569	methyl-accepting chemotaxis sensory transducer	RS07615	CO	0.7	0.1	0.00028812	0.14213622802621248
CAETHG_RS07615	CAETHG_1569	methyl-accepting chemotaxis sensory transducer	RS07615	High-H2 CO
CAETHG_RS07615	CAETHG_1569	methyl-accepting chemotaxis sensory transducer	RS07615	Syngas	0.2	0.1	8.231999999999998e-05	0.47238072707743883
CAETHG_RS07620	CAETHG_1570	GMP synthase (glutamine-hydrolyzing)	guaA	CO	17.0	2.4	0.0069972	0.14048052458033583
CAETHG_RS07620	CAETHG_1570	GMP synthase (glutamine-hydrolyzing)	guaA	High-H2 CO	11.8	5.7	0.00485688	0.45795678076924745
CAETHG_RS07620	CAETHG_1570	GMP synthase (glutamine-hydrolyzing)	guaA	Syngas	18.6	1.6	0.0076557599999999984	0.08586300673034258
CAETHG_RS07625	CAETHG_1571	IMP dehydrogenase	IMPDH	CO	23.7	3.1	0.009754919999999997	0.1302473395054423
CAETHG_RS07625	CAETHG_1571	IMP dehydrogenase	IMPDH	High-H2 CO	15.4	6.0	0.006338639999999999	0.37592909604567926
CAETHG_RS07625	CAETHG_1571	IMP dehydrogenase	IMPDH	Syngas	33.2	1.9	0.013665119999999998	0.05718214030485968
CAETHG_RS07630	CAETHG_1572	60 kDa chaperonin	groEL	CO	147.9	14.8	0.060875639999999995	0.09981845547081576
CAETHG_RS07630	CAETHG_1572	60 kDa chaperonin	groEL	High-H2 CO	148.4	20.6	0.06108143999999999	0.13815219335209633
CAETHG_RS07630	CAETHG_1572	60 kDa chaperonin	groEL	Syngas	235.3	13.6	0.09684947999999999	0.05775037067147624
CAETHG_RS07635	CAETHG_1573	10 kDa chaperonin	groES	CO	37.8	16.0	0.015558479999999996	0.40596511862129986
CAETHG_RS07635	CAETHG_1573	10 kDa chaperonin	groES	High-H2 CO	23.4	12.4	0.009631439999999998	0.4974859082171234
CAETHG_RS07635	CAETHG_1573	10 kDa chaperonin	groES	Syngas	64.5	5.5	0.026548199999999994	0.08511691920827001
CAETHG_RS07645	CAETHG_1576	hydrogenase, Fe-only	Hyd1a	CO	9.4	1.5	0.00386904	0.1585723925595274
CAETHG_RS07645	CAETHG_1576	hydrogenase, Fe-only	Hyd1a	High-H2 CO
CAETHG_RS07645	CAETHG_1576	hydrogenase, Fe-only	Hyd1a	Syngas	6.8	0.7	0.0027988799999999993	0.10267001679269788
CAETHG_RS07650	CAETHG_1577	NADH dehydrogenase (quinone)	Hyd1b	CO	7.4	2.1	0.0030458399999999993	0.2783067664796429
CAETHG_RS07650	CAETHG_1577	NADH dehydrogenase (quinone)	Hyd1b	High-H2 CO	1.1	0.7	0.00045275999999999997	0.583101956310833
CAETHG_RS07650	CAETHG_1577	NADH dehydrogenase (quinone)	Hyd1b	Syngas	6.5	1.2	0.0026753999999999997	0.1830707217447991
CAETHG_RS07655	CAETHG_1578	NADH dehydrogenase (ubiquinone) 24 kDa subunit	Hyd1c	CO	2.1	0.8	0.0008643599999999999	0.36812165628839866
CAETHG_RS07655	CAETHG_1578	NADH dehydrogenase (ubiquinone) 24 kDa subunit	Hyd1c	High-H2 CO
CAETHG_RS07655	CAETHG_1578	NADH dehydrogenase (ubiquinone) 24 kDa subunit	Hyd1c	Syngas	2.1	1.2	0.0008643599999999999	0.531570288658998
CAETHG_RS07665	CAETHG_1580	Nfn transhydrogenase	Nfn	CO	111.5	14.8	0.045893399999999994	0.13215628415129027
CAETHG_RS07665	CAETHG_1580	Nfn transhydrogenase	Nfn	High-H2 CO	87.5	33.6	0.036015	0.3708737224323463
CAETHG_RS07665	CAETHG_1580	Nfn transhydrogenase	Nfn	Syngas	85.6	10.4	0.035232959999999994	0.12105052510693806
CAETHG_RS07670	CAETHG_1581	redox-sensing transcriptional repressor Rex	rex	CO	10.3	0.8	0.0042394799999999995	0.07755314600126476
CAETHG_RS07670	CAETHG_1581	redox-sensing transcriptional repressor Rex	rex	High-H2 CO	4.6	2.0	0.0018933599999999995	0.4161043436953539
CAETHG_RS07670	CAETHG_1581	redox-sensing transcriptional repressor Rex	rex	Syngas	12.5	1.1	0.005144999999999999	0.08783034293346596
CAETHG_RS07675	CAETHG_1582	ABC transporter related protein	ABCF3	CO	1.0	0.3	0.0004116	0.293560379208524
CAETHG_RS07675	CAETHG_1582	ABC transporter related protein	ABCF3	High-H2 CO	0.4	0.2	0.00016463999999999997	0.47238072707743883
CAETHG_RS07675	CAETHG_1582	ABC transporter related protein	ABCF3	Syngas	0.7	0.3	0.00028812	0.41063695941280387
CAETHG_RS07690	CAETHG_1585	dihydroorotase multifunctional complex type	URA42	CO	1.5	0.7	0.0006173999999999998	0.4438780284984265
CAETHG_RS07690	CAETHG_1585	dihydroorotase multifunctional complex type	URA42	High-H2 CO	1.2	0.1	0.0004939199999999999	0.08318919908602172
CAETHG_RS07690	CAETHG_1585	dihydroorotase multifunctional complex type	URA42	Syngas	0.7	0.3	0.00028812	0.41063695941280387
CAETHG_RS07695	CAETHG_1586	3-hydroxybutyryl-CoA dehydrogenase	paaH2	CO	4.6	0.2	0.0018933599999999995	0.043457734499950114
CAETHG_RS07695	CAETHG_1586	3-hydroxybutyryl-CoA dehydrogenase	paaH2	High-H2 CO	2.3	1.3	0.0009466799999999998	0.5265269897204446
CAETHG_RS07695	CAETHG_1586	3-hydroxybutyryl-CoA dehydrogenase	paaH2	Syngas	2.7	0.4	0.0011113199999999998	0.14734478738965062
CAETHG_RS07700	CAETHG_1587	protein of unknown function DUF77	RS07700	CO	2.5	0.2	0.0010289999999999997	0.07987244183095311
CAETHG_RS07700	CAETHG_1587	protein of unknown function DUF77	RS07700	High-H2 CO	0.9	0.4	0.00037044	0.4245725189304461
CAETHG_RS07700	CAETHG_1587	protein of unknown function DUF77	RS07700	Syngas	3.9	0.3	0.0016052399999999997	0.07680964865945113
CAETHG_RS07705	CAETHG_1588	two component transcriptional regulator, LytTR	RS07705	CO	2.0	0.2	0.0008232	0.0997513451195927
CAETHG_RS07705	CAETHG_1588	two component transcriptional regulator, LytTR	RS07705	High-H2 CO	1.2	0.7	0.0004939199999999999	0.541181013459346
CAETHG_RS07705	CAETHG_1588	two component transcriptional regulator, LytTR	RS07705	Syngas	1.6	0.2	0.0006585599999999999	0.1245158083777528
CAETHG_RS07720	CAETHG_1591	carbon starvation protein CstA	cstA2	CO	11.4	5.1	0.0046922399999999986	0.42712641016780334
CAETHG_RS07720	CAETHG_1591	carbon starvation protein CstA	cstA2	High-H2 CO	8.7	3.9	0.0035809199999999996	0.4279181579021356
CAETHG_RS07720	CAETHG_1591	carbon starvation protein CstA	cstA2	Syngas	2.4	0.9	0.0009878399999999998	0.36273455554815737
CAETHG_RS07725	CAETHG_1592	Peptidase M16C associated domain protein	PreP	CO	12.5	3.1	0.005144999999999999	0.2443087603966481
CAETHG_RS07725	CAETHG_1592	Peptidase M16C associated domain protein	PreP	High-H2 CO	4.7	2.5	0.00193452	0.499148491764233
CAETHG_RS07725	CAETHG_1592	Peptidase M16C associated domain protein	PreP	Syngas	7.4	1.3	0.0030458399999999993	0.1743424508701853
CAETHG_RS07730	CAETHG_1593	pyrroline-5-carboxylate reductase	proC	CO	2.7	0.4	0.0011113199999999998	0.14734478738965062
CAETHG_RS07730	CAETHG_1593	pyrroline-5-carboxylate reductase	proC	High-H2 CO	1.4	0.5	0.00057624	0.3464794976434185
CAETHG_RS07730	CAETHG_1593	pyrroline-5-carboxylate reductase	proC	Syngas	3.2	0.6	0.0013171199999999997	0.18588270900398385
CAETHG_RS07735	CAETHG_1594	pyruvate carboxylase	pyc	CO	48.1	3.4	0.019797959999999996	0.07059801275237426
CAETHG_RS07735	CAETHG_1594	pyruvate carboxylase	pyc	High-H2 CO	237.3	68.7	0.09767267999999998	0.28370152661333037
CAETHG_RS07735	CAETHG_1594	pyruvate carboxylase	pyc	Syngas	40.0	4.6	0.016463999999999996	0.11462248095477402
CAETHG_RS07740	CAETHG_1595	O-sialoglycoprotein endopeptidase	KAE1	CO	1.8	0.3	0.00074088	0.16552635496534787
CAETHG_RS07740	CAETHG_1595	O-sialoglycoprotein endopeptidase	KAE1	High-H2 CO	1.1	0.9	0.00045275999999999997	0.7158750951139896
CAETHG_RS07740	CAETHG_1595	O-sialoglycoprotein endopeptidase	KAE1	Syngas	1.8	0.7	0.00074088	0.37527976744221925
CAETHG_RS07760	CAETHG_1599	Pyridine nucleotide-disulfide oxidoreductase, F	RS07760	CO	3.2	0.3	0.0013171199999999997	0.09354498126669038
CAETHG_RS07760	CAETHG_1599	Pyridine nucleotide-disulfide oxidoreductase, F	RS07760	High-H2 CO	1.8	0.9	0.00074088	0.47238072707743883
CAETHG_RS07760	CAETHG_1599	Pyridine nucleotide-disulfide oxidoreductase, F	RS07760	Syngas	2.4	0.4	0.0009878399999999998	0.16552635496534787
CAETHG_RS07775	CAETHG_1603	protein of unknown function DUF3786	RS07775	CO	1.9	0.4	0.0007820399999999999	0.20824799906632924
CAETHG_RS07775	CAETHG_1603	protein of unknown function DUF3786	RS07775	High-H2 CO	0.9	0.4	0.00037044	0.4245725189304461
CAETHG_RS07775	CAETHG_1603	protein of unknown function DUF3786	RS07775	Syngas	1.8	0.2	0.00074088	0.11077044999373434
CAETHG_RS07780	CAETHG_1604	hypothetical protein	RS07780	CO	6.0	1.7	0.0024695999999999993	0.27788164694982254
CAETHG_RS07780	CAETHG_1604	hypothetical protein	RS07780	High-H2 CO	3.8	0.8	0.0015640799999999998	0.20824799906632924
CAETHG_RS07780	CAETHG_1604	hypothetical protein	RS07780	Syngas	11.9	3.5	0.00489804	0.28803870884973287
CAETHG_RS07785	CAETHG_1605	RNA-binding protein	RS07785	CO	0.5	0.1	0.0002058	0.1980422004353651
CAETHG_RS07785	CAETHG_1605	RNA-binding protein	RS07785	High-H2 CO
CAETHG_RS07785	CAETHG_1605	RNA-binding protein	RS07785	Syngas	2.0	0.2	0.0008232	0.0997513451195927
CAETHG_RS07790	CAETHG_1606	ferredoxin	RS07790	CO	10.0	1.3	0.004115999999999999	0.12945572144542172
CAETHG_RS07790	CAETHG_1606	ferredoxin	RS07790	High-H2 CO	8.0	1.9	0.0032928	0.23424947757234094
CAETHG_RS07790	CAETHG_1606	ferredoxin	RS07790	Syngas	3.4	0.5	0.0013994399999999996	0.14627291945209672
CAETHG_RS07795	CAETHG_1607	Glycine cleavage system H protein	gcvH	CO	79.4	9.8	0.03268104	0.12295946847859834
CAETHG_RS07795	CAETHG_1607	Glycine cleavage system H protein	gcvH	High-H2 CO	61.7	11.6	0.025395719999999997	0.18637621380155162
CAETHG_RS07795	CAETHG_1607	Glycine cleavage system H protein	gcvH	Syngas	139.1	28.5	0.057253559999999995	0.2027858533264671
CAETHG_RS07800	CAETHG_1608	CO dehydrogenase/acetyl-CoA synthase complex, b	AcsB(ACS)	CO	360.8	40.0	0.14850528	0.11052633498536214
CAETHG_RS07800	CAETHG_1608	CO dehydrogenase/acetyl-CoA synthase complex, b	AcsB(ACS)	High-H2 CO	236.5	30.7	0.09734339999999998	0.1292678186953575
CAETHG_RS07800	CAETHG_1608	CO dehydrogenase/acetyl-CoA synthase complex, b	AcsB(ACS)	Syngas	197.4	22.3	0.08124983999999999	0.11261063844729555
CAETHG_RS07805	CAETHG_1609	dihydropteroate synthase DHPS	acsE	CO	320.4	37.4	0.13187663999999996	0.11633436841547731
CAETHG_RS07805	CAETHG_1609	dihydropteroate synthase DHPS	acsE	High-H2 CO	315.9	36.9	0.13002443999999996	0.11641358814200825
CAETHG_RS07805	CAETHG_1609	dihydropteroate synthase DHPS	acsE	Syngas	239.8	11.2	0.09870167999999999	0.0466801470104617
CAETHG_RS07810	CAETHG_1610	Correnoid Iron Sulfur protein part1	AcsC	CO	558.9	78.6	0.23004323999999995	0.13994538559100697
CAETHG_RS07810	CAETHG_1610	Correnoid Iron Sulfur protein part1	AcsC	High-H2 CO	665.7	73.8	0.27400212	0.11052237449819137
CAETHG_RS07810	CAETHG_1610	Correnoid Iron Sulfur protein part1	AcsC	Syngas	386.8	30.4	0.15920687999999997	0.07847262560505906
CAETHG_RS07815	CAETHG_1611	Correnoid Iron Sulfur protein part2	AcsD	CO	335.3	58.2	0.13800948	0.17228941585100244
CAETHG_RS07815	CAETHG_1611	Correnoid Iron Sulfur protein part2	AcsD	High-H2 CO	350.2	62.6	0.14414232	0.17735123789884516
CAETHG_RS07815	CAETHG_1611	Correnoid Iron Sulfur protein part2	AcsD	Syngas	411.6	28.6	0.16941455999999996	0.06940128442904991
CAETHG_RS07820	CAETHG_1612	Cobyrinic acid ac-diamide synthase	cooC	CO	11.0	1.6	0.004527599999999999	0.14469389224718424
CAETHG_RS07820	CAETHG_1612	Cobyrinic acid ac-diamide synthase	cooC	High-H2 CO	8.3	1.7	0.0034162799999999994	0.20271866247180265
CAETHG_RS07820	CAETHG_1612	Cobyrinic acid ac-diamide synthase	cooC	Syngas	17.2	1.3	0.007079519999999998	0.07547378749578706
CAETHG_RS07825	CAETHG_1613	dihydrolipoamide dehydrogenase	lpdA	CO	383.6	31.9	0.15788976000000002	0.08301630460794868
CAETHG_RS07825	CAETHG_1613	dihydrolipoamide dehydrogenase	lpdA	High-H2 CO	315.6	32.0	0.12990096	0.10113500837270982
CAETHG_RS07825	CAETHG_1613	dihydrolipoamide dehydrogenase	lpdA	Syngas	309.5	30.2	0.12739019999999998	0.09734566451991424
CAETHG_RS07830	CAETHG_1614	methylenetetrahydrofolate reductase	metF	CO	208.6	19.5	0.08585975999999998	0.09327708491901036
CAETHG_RS07830	CAETHG_1614	methylenetetrahydrofolate reductase	metF	High-H2 CO	167.1	12.3	0.06877836	0.07350920208009752
CAETHG_RS07830	CAETHG_1614	methylenetetrahydrofolate reductase	metF	Syngas	214.6	22.6	0.08832935999999998	0.10502195440954791
CAETHG_RS07835	CAETHG_1615	Methylene-tetrahydrofolate reductase domain-con	MetV	CO	122.9	6.2	0.05058563999999999	0.050415465848170714
CAETHG_RS07835	CAETHG_1615	Methylene-tetrahydrofolate reductase domain-con	MetV	High-H2 CO	111.7	14.5	0.04597571999999999	0.12927006168110292
CAETHG_RS07835	CAETHG_1615	Methylene-tetrahydrofolate reductase domain-con	MetV	Syngas	125.4	8.0	0.05161463999999999	0.06373108511743396
CAETHG_RS07840	CAETHG_1616	Bifunctional protein	folD	CO	77.9	5.6	0.03206364	0.07179442025057609
CAETHG_RS07840	CAETHG_1616	Bifunctional protein	folD	High-H2 CO	67.6	11.4	0.027824159999999994	0.1674581898791423
CAETHG_RS07840	CAETHG_1616	Bifunctional protein	folD	Syngas	68.8	8.6	0.028318079999999992	0.1245158083777528
CAETHG_RS07845	CAETHG_1617	Methenyltetrahydrofolate cyclohydrolase	fchA	CO	81.6	16.2	0.033586559999999994	0.19661389295200063
CAETHG_RS07845	CAETHG_1617	Methenyltetrahydrofolate cyclohydrolase	fchA	High-H2 CO	73.9	21.4	0.030417239999999998	0.2837707867940582
CAETHG_RS07845	CAETHG_1617	Methenyltetrahydrofolate cyclohydrolase	fchA	Syngas	49.3	2.4	0.020291879999999995	0.048652736043122605
CAETHG_RS07850	CAETHG_1618	Formate--tetrahydrofolate ligase	fhs	CO	1245.1	154.7	0.5124831599999998	0.12377150621352404
CAETHG_RS07850	CAETHG_1618	Formate--tetrahydrofolate ligase	fhs	High-H2 CO	1070.6	441.6	0.44065896	0.3963867681893878
CAETHG_RS07850	CAETHG_1618	Formate--tetrahydrofolate ligase	fhs	Syngas	578.9	33.7	0.23827523999999994	0.058164624642015425
CAETHG_RS07855	CAETHG_1619	Cobyrinic acid ac-diamide synthase	cooC2	CO	20.0	3.7	0.008231999999999998	0.18344577935140224
CAETHG_RS07855	CAETHG_1619	Cobyrinic acid ac-diamide synthase	cooC2	High-H2 CO	12.3	1.0	0.005062679999999999	0.08116694590075342
CAETHG_RS07855	CAETHG_1619	Cobyrinic acid ac-diamide synthase	cooC2	Syngas	16.5	2.8	0.006791399999999999	0.16849397105093109
CAETHG_RS07861	CAETHG_1620	Carbon-monoxide dehydrogenase (acceptor)	AcsA (CODH)	CO	5.0	1.1	0.0020579999999999995	0.2174055943786043
CAETHG_RS07861	CAETHG_1620	Carbon-monoxide dehydrogenase (acceptor)	AcsA (CODH)	High-H2 CO	4.8	2.0	0.0019756799999999996	0.40010675493807013
CAETHG_RS07861	CAETHG_1620	Carbon-monoxide dehydrogenase (acceptor)	AcsA (CODH)	Syngas	6.0	0.9	0.0024695999999999993	0.14916638004195087
CAETHG_RS07862	CAETHG_1621	Carbon-monoxide dehydrogenase (acceptor)	AcsA (CODH)	CO	50.4	12.0	0.020744639999999998	0.23482069474132783
CAETHG_RS07862	CAETHG_1621	Carbon-monoxide dehydrogenase (acceptor)	AcsA (CODH)	High-H2 CO	44.7	12.9	0.018398519999999998	0.28283858230974956
CAETHG_RS07862	CAETHG_1621	Carbon-monoxide dehydrogenase (acceptor)	AcsA (CODH)	Syngas	48.1	2.5	0.019797959999999996	0.05194000181474933
CAETHG_RS07865	CAETHG_1622	UspA domain-containing protein	RS07865	CO	0.7	0.2	0.00028812	0.2801278555258211
CAETHG_RS07865	CAETHG_1622	UspA domain-containing protein	RS07865	High-H2 CO	0.6	0.5	0.00024695999999999995	0.7261920721938523
CAETHG_RS07865	CAETHG_1622	UspA domain-containing protein	RS07865	Syngas	0.7	0.2	0.00028812	0.2801278555258211
CAETHG_RS07870	CAETHG_1623	Dinitrogenase iron-molybdenum cofactor biosynth	RS07870	CO	2.8	0.9	0.00115248	0.31356097745330413
CAETHG_RS07870	CAETHG_1623	Dinitrogenase iron-molybdenum cofactor biosynth	RS07870	High-H2 CO	1.0	0.3	0.0004116	0.293560379208524
CAETHG_RS07870	CAETHG_1623	Dinitrogenase iron-molybdenum cofactor biosynth	RS07870	Syngas	4.7	0.7	0.00193452	0.148120023256446
CAETHG_RS07875	CAETHG_1624	UPF0251 protein	K06933	CO
CAETHG_RS07875	CAETHG_1624	UPF0251 protein	K06933	High-H2 CO
CAETHG_RS07875	CAETHG_1624	UPF0251 protein	K06933	Syngas	2.8	0.9	0.00115248	0.31356097745330413
CAETHG_RS07880	CAETHG_1625	ATPase-like, ParA/MinD	RS07880	CO	0.7	0.1	0.00028812	0.14213622802621248
CAETHG_RS07880	CAETHG_1625	ATPase-like, ParA/MinD	RS07880	High-H2 CO	0.7	0.5	0.00028812	0.6420629214442641
CAETHG_RS07880	CAETHG_1625	ATPase-like, ParA/MinD	RS07880	Syngas	0.9	0.2	0.00037044	0.21954977070786863
CAETHG_RS07900	CAETHG_1629	nitrite and sulfite reductase 4Fe-4S region	RS07900	CO	9.2	1.3	0.003786719999999999	0.14060652238584798
CAETHG_RS07900	CAETHG_1629	nitrite and sulfite reductase 4Fe-4S region	RS07900	High-H2 CO	6.2	1.5	0.0025519199999999996	0.23850320314726778
CAETHG_RS07900	CAETHG_1629	nitrite and sulfite reductase 4Fe-4S region	RS07900	Syngas	4.7	0.6	0.00193452	0.12714400007958496
CAETHG_RS07915	CAETHG_1632	MOSC domain containing protein	RS07915	CO	8.5	0.6	0.0034986	0.07050054183915062
CAETHG_RS07915	CAETHG_1632	MOSC domain containing protein	RS07915	High-H2 CO	2.6	1.5	0.00107016	0.5360150945312769
CAETHG_RS07915	CAETHG_1632	MOSC domain containing protein	RS07915	Syngas	9.2	1.6	0.003786719999999999	0.17261912641693203
CAETHG_RS07920	CAETHG_1633	hypothetical protein	RS07920	CO
CAETHG_RS07920	CAETHG_1633	hypothetical protein	RS07920	High-H2 CO
CAETHG_RS07920	CAETHG_1633	hypothetical protein	RS07920	Syngas	0.9	0.2	0.00037044	0.21954977070786863
CAETHG_RS07925	CAETHG_1634	modD protein	modD	CO
CAETHG_RS07925	CAETHG_1634	modD protein	modD	High-H2 CO
CAETHG_RS07925	CAETHG_1634	modD protein	modD	Syngas	1.7	0.4	0.0006997199999999998	0.23213161890397316
CAETHG_RS07980	CAETHG_1648	putative transcriptional regulator	recG	CO	1.1	0.5	0.00045275999999999997	0.4333775214655178
CAETHG_RS07980	CAETHG_1648	putative transcriptional regulator	recG	High-H2 CO	0.7	0.5	0.00028812	0.6420629214442641
CAETHG_RS07980	CAETHG_1648	putative transcriptional regulator	recG	Syngas	0.2	0.1	8.231999999999998e-05	0.47238072707743883
CAETHG_RS07990	CAETHG_1650	protein of unknown function DUF1156	K07445	CO	1.0	0.6	0.0004116	0.5545130293761911
CAETHG_RS07990	CAETHG_1650	protein of unknown function DUF1156	K07445	High-H2 CO
CAETHG_RS07990	CAETHG_1650	protein of unknown function DUF1156	K07445	Syngas	0.2	0.0	8.231999999999998e-05	0.0
CAETHG_RS08000	CAETHG_1652	Fn3 associated repeat containing protein	RS08000	CO	2.7	0.6	0.0011113199999999998	0.21954977070786863
CAETHG_RS08000	CAETHG_1652	Fn3 associated repeat containing protein	RS08000	High-H2 CO	1.7	1.0	0.0006997199999999998	0.545117102562389
CAETHG_RS08000	CAETHG_1652	Fn3 associated repeat containing protein	RS08000	Syngas	1.2	0.3	0.0004939199999999999	0.24622067706923975
CAETHG_RS08035	CAETHG_1659	hypothetical protein	RS08035	CO	0.8	0.2	0.00032927999999999994	0.24622067706923975
CAETHG_RS08035	CAETHG_1659	hypothetical protein	RS08035	High-H2 CO	0.3	0.1	0.00012347999999999998	0.32459284597450133
CAETHG_RS08035	CAETHG_1659	hypothetical protein	RS08035	Syngas	0.2	0.1	8.231999999999998e-05	0.47238072707743883
CAETHG_RS08060	CAETHG_1664		RS08060	CO	3.4	1.0	0.0013994399999999996	0.28803870884973287
CAETHG_RS08060	CAETHG_1664		RS08060	High-H2 CO	1.8	1.3	0.00074088	0.6478932460292827
CAETHG_RS08060	CAETHG_1664		RS08060	Syngas	2.1	0.7	0.0008643599999999999	0.32459284597450133
CAETHG_RS08105	CAETHG_1672	ABC-type metal ion transporter, periplasmic sub	znuA2	CO	0.7	0.2	0.00028812	0.2801278555258211
CAETHG_RS08105	CAETHG_1672	ABC-type metal ion transporter, periplasmic sub	znuA2	High-H2 CO	0.1	0.2	4.115999999999999e-05	1.2686362411795196
CAETHG_RS08105	CAETHG_1672	ABC-type metal ion transporter, periplasmic sub	znuA2	Syngas	0.5	0.2	0.0002058	0.38525317015992666
CAETHG_RS08110	CAETHG_1673	metal dependent phosphohydrolase	RS08110	CO	2.3	0.4	0.0009466799999999998	0.17261912641693203
CAETHG_RS08110	CAETHG_1673	metal dependent phosphohydrolase	RS08110	High-H2 CO	2.2	1.1	0.0009055199999999999	0.47238072707743883
CAETHG_RS08110	CAETHG_1673	metal dependent phosphohydrolase	RS08110	Syngas	1.6	0.4	0.0006585599999999999	0.24622067706923975
CAETHG_RS08120	CAETHG_1675	universal protein YeaZ	tsaB	CO	2.0	0.0	0.0008232	0.0
CAETHG_RS08120	CAETHG_1675	universal protein YeaZ	tsaB	High-H2 CO
CAETHG_RS08120	CAETHG_1675	universal protein YeaZ	tsaB	Syngas	2.9	0.2	0.0011936399999999997	0.06888372365244008
CAETHG_RS08130	CAETHG_1677	Tyrosyl-tRNA synthetase	YARS2	CO	7.9	1.8	0.0032516399999999997	0.22497129106366778
CAETHG_RS08130	CAETHG_1677	Tyrosyl-tRNA synthetase	YARS2	High-H2 CO	4.0	2.2	0.0016464	0.5140870496767886
CAETHG_RS08130	CAETHG_1677	Tyrosyl-tRNA synthetase	YARS2	Syngas	10.5	1.0	0.004321799999999999	0.09502319042946389
CAETHG_RS08140	CAETHG_1679	putative transcriptional regulator	recG2	CO	0.5	0.2	0.0002058	0.38525317015992666
CAETHG_RS08140	CAETHG_1679	putative transcriptional regulator	recG2	High-H2 CO
CAETHG_RS08140	CAETHG_1679	putative transcriptional regulator	recG2	Syngas	0.3	0.2	0.00012347999999999998	0.6064031498312963
CAETHG_RS08145	CAETHG_1680	putative zinc-binding domain containing protein	RS08145	CO	26.6	3.6	0.01094856	0.1347246895711801
CAETHG_RS08145	CAETHG_1680	putative zinc-binding domain containing protein	RS08145	High-H2 CO	13.0	4.2	0.005350799999999999	0.3150919116545219
CAETHG_RS08145	CAETHG_1680	putative zinc-binding domain containing protein	RS08145	Syngas	71.8	4.2	0.029552879999999997	0.05844587457751275
CAETHG_RS08160	CAETHG_1684	Cof-like hydrolase	RS08160	CO
CAETHG_RS08160	CAETHG_1684	Cof-like hydrolase	RS08160	High-H2 CO
CAETHG_RS08160	CAETHG_1684	Cof-like hydrolase	RS08160	Syngas	0.3	0.1	0.00012347999999999998	0.32459284597450133
CAETHG_RS08165	CAETHG_1685	peptide chain release factor 3	prfC	CO	5.1	1.8	0.0020991599999999997	0.3426346366281515
CAETHG_RS08165	CAETHG_1685	peptide chain release factor 3	prfC	High-H2 CO	3.3	1.8	0.00135828	0.5103481750252146
CAETHG_RS08165	CAETHG_1685	peptide chain release factor 3	prfC	Syngas	7.9	1.1	0.0032516399999999997	0.13857260687107867
CAETHG_RS08170	CAETHG_1686	Tryptophan-tRNA ligase, bacterial-type	WARS	CO	1.5	0.5	0.0006173999999999998	0.32459284597450133
CAETHG_RS08170	CAETHG_1686	Tryptophan-tRNA ligase, bacterial-type	WARS	High-H2 CO	0.4	0.3	0.00016463999999999997	0.6680472308365776
CAETHG_RS08170	CAETHG_1686	Tryptophan-tRNA ligase, bacterial-type	WARS	Syngas	2.5	0.6	0.0010289999999999997	0.23664781874186983
CAETHG_RS08180	CAETHG_1688	diaminopimelate decarboxylase	lysA	CO	10.1	3.1	0.004157159999999999	0.3000489921093887
CAETHG_RS08180	CAETHG_1688	diaminopimelate decarboxylase	lysA	High-H2 CO	6.4	3.2	0.0026342399999999995	0.47238072707743883
CAETHG_RS08180	CAETHG_1688	diaminopimelate decarboxylase	lysA	Syngas	6.4	1.2	0.0026342399999999995	0.18588270900398385
CAETHG_RS08190	CAETHG_1691	(FeFe)-hydrogenase maturation HydE, radical SAM	bioB2	CO	2.5	0.5	0.0010289999999999997	0.1980422004353651
CAETHG_RS08190	CAETHG_1691	(FeFe)-hydrogenase maturation HydE, radical SAM	bioB2	High-H2 CO	1.4	1.1	0.00057624	0.6933881414090981
CAETHG_RS08190	CAETHG_1691	(FeFe)-hydrogenase maturation HydE, radical SAM	bioB2	Syngas	1.7	0.3	0.0006997199999999998	0.1751193832588852
CAETHG_RS08195	CAETHG_1692	Helicase superfamily 1 UvrD-related protein	uvrD4	CO	2.0	0.2	0.0008232	0.0997513451195927
CAETHG_RS08195	CAETHG_1692	Helicase superfamily 1 UvrD-related protein	uvrD4	High-H2 CO	1.3	0.5	0.00053508	0.3714289220567708
CAETHG_RS08195	CAETHG_1692	Helicase superfamily 1 UvrD-related protein	uvrD4	Syngas	2.0	0.6	0.0008232	0.293560379208524
CAETHG_RS08200	CAETHG_1693	peptidase M41 FtsH domain protein	ftsH	CO	3.2	0.5	0.0013171199999999997	0.15530873380735574
CAETHG_RS08200	CAETHG_1693	peptidase M41 FtsH domain protein	ftsH	High-H2 CO	2.0	0.9	0.0008232	0.4294213816262289
CAETHG_RS08200	CAETHG_1693	peptidase M41 FtsH domain protein	ftsH	Syngas	2.4	0.4	0.0009878399999999998	0.16552635496534787
CAETHG_RS08205	CAETHG_1694	Prolyl-tRNA synthetase	PARS	CO	9.5	1.8	0.003910199999999999	0.18780543519886236
CAETHG_RS08205	CAETHG_1694	Prolyl-tRNA synthetase	PARS	High-H2 CO	5.0	1.9	0.0020579999999999995	0.3672607822703347
CAETHG_RS08205	CAETHG_1694	Prolyl-tRNA synthetase	PARS	Syngas	8.6	1.3	0.003539759999999999	0.1503097924802002
CAETHG_RS08365	CAETHG_1729	Peptidoglycan glycosyltransferase	spoVD	CO	0.7	0.1	0.00028812	0.14213622802621248
CAETHG_RS08365	CAETHG_1729	Peptidoglycan glycosyltransferase	spoVD	High-H2 CO	0.2	0.1	8.231999999999998e-05	0.47238072707743883
CAETHG_RS08365	CAETHG_1729	Peptidoglycan glycosyltransferase	spoVD	Syngas	0.2	0.0	8.231999999999998e-05	0.0
CAETHG_RS08425	CAETHG_1741	4-hydroxybutyrate dehydrogenase	4hbD	CO	1.3	0.1	0.00053508	0.07680964865945113
CAETHG_RS08425	CAETHG_1741	4-hydroxybutyrate dehydrogenase	4hbD	High-H2 CO	0.5	0.3	0.0002058	0.5545130293761911
CAETHG_RS08425	CAETHG_1741	4-hydroxybutyrate dehydrogenase	4hbD	Syngas	0.6	0.1	0.00024695999999999995	0.16552635496534787
CAETHG_RS08495	CAETHG_1756	Enolase	ENO	CO	51.6	7.8	0.021238559999999997	0.1503097924802002
CAETHG_RS08495	CAETHG_1756	Enolase	ENO	High-H2 CO	63.7	8.5	0.02621892	0.13284966258247224
CAETHG_RS08495	CAETHG_1756	Enolase	ENO	Syngas	59.6	8.4	0.024531359999999995	0.1402471238462183
CAETHG_RS08500	CAETHG_1757	2,3-bisphosphoglycerate-independent phosphoglyc	gpmI	CO	7.0	1.1	0.0028811999999999996	0.15618550488437613
CAETHG_RS08500	CAETHG_1757	2,3-bisphosphoglycerate-independent phosphoglyc	gpmI	High-H2 CO	6.5	2.6	0.0026753999999999997	0.38525317015992644
CAETHG_RS08500	CAETHG_1757	2,3-bisphosphoglycerate-independent phosphoglyc	gpmI	Syngas	7.7	1.4	0.0031693199999999993	0.18034187452047828
CAETHG_RS08505	CAETHG_1758	Triosephosphate isomerase, bacterial/eukaryotic	TPI	CO	13.0	2.0	0.005350799999999999	0.15294730979884993
CAETHG_RS08505	CAETHG_1758	Triosephosphate isomerase, bacterial/eukaryotic	TPI	High-H2 CO	11.1	4.2	0.004568759999999999	0.36579403724747156
CAETHG_RS08505	CAETHG_1758	Triosephosphate isomerase, bacterial/eukaryotic	TPI	Syngas	26.3	2.5	0.010825079999999999	0.0948433488167998
CAETHG_RS08510	CAETHG_1759	Phosphoglycerate kinase	PGK	CO	14.4	1.9	0.00592704	0.13137553086028667
CAETHG_RS08510	CAETHG_1759	Phosphoglycerate kinase	PGK	High-H2 CO	13.5	3.2	0.005556599999999999	0.23380511850209046
CAETHG_RS08510	CAETHG_1759	Phosphoglycerate kinase	PGK	Syngas	19.0	2.4	0.007820399999999998	0.12581623444062803
CAETHG_RS08515	CAETHG_1760	glyceraldehyde-3-phosphate dehydrogenase, type	GAPDH	CO	47.3	7.9	0.01946867999999999	0.16587153954642656
CAETHG_RS08515	CAETHG_1760	glyceraldehyde-3-phosphate dehydrogenase, type	GAPDH	High-H2 CO	59.8	12.6	0.024613679999999995	0.2084183933739984
CAETHG_RS08515	CAETHG_1760	glyceraldehyde-3-phosphate dehydrogenase, type	GAPDH	Syngas	70.3	8.9	0.028935479999999996	0.12609736583504316
CAETHG_RS08520	CAETHG_1761	transcriptional regulator, DeoR family	cggR	CO	0.8	0.5	0.00032927999999999994	0.5742414878537321
CAETHG_RS08520	CAETHG_1761	transcriptional regulator, DeoR family	cggR	High-H2 CO
CAETHG_RS08520	CAETHG_1761	transcriptional regulator, DeoR family	cggR	Syngas
CAETHG_RS08530	CAETHG_1763	degV family protein	RS08530	CO
CAETHG_RS08530	CAETHG_1763	degV family protein	RS08530	High-H2 CO
CAETHG_RS08530	CAETHG_1763	degV family protein	RS08530	Syngas	0.2	0.1	8.231999999999998e-05	0.47238072707743883
CAETHG_RS08535	CAETHG_1764	S-adenosyl-L-methionine dependent tRNA/rRNA met	trmL	CO	1.2	0.2	0.0004939199999999999	0.16552635496534787
CAETHG_RS08535	CAETHG_1764	S-adenosyl-L-methionine dependent tRNA/rRNA met	trmL	High-H2 CO	0.5	0.3	0.0002058	0.5545130293761911
CAETHG_RS08535	CAETHG_1764	S-adenosyl-L-methionine dependent tRNA/rRNA met	trmL	Syngas	1.0	0.2	0.0004116	0.1980422004353651
CAETHG_RS08570	CAETHG_1770	Competence-damaged protein	pncC	CO	1.4	0.2	0.00057624	0.14213622802621248
CAETHG_RS08570	CAETHG_1770	Competence-damaged protein	pncC	High-H2 CO	1.2	0.5	0.0004939199999999999	0.40010675493807013
CAETHG_RS08570	CAETHG_1770	Competence-damaged protein	pncC	Syngas	1.8	0.4	0.00074088	0.21954977070786863
CAETHG_RS08580	CAETHG_1773	phospholipid/glycerol acyltransferase	plsC	CO	8.1	0.3	0.0033339599999999995	0.03702434514989592
CAETHG_RS08580	CAETHG_1773	phospholipid/glycerol acyltransferase	plsC	High-H2 CO	7.1	1.3	0.0029223599999999993	0.18159124611275088
CAETHG_RS08580	CAETHG_1773	phospholipid/glycerol acyltransferase	plsC	Syngas	7.2	1.0	0.00296352	0.13822600193200027
CAETHG_RS08595	CAETHG_1776	cysteine synthase A	cysK2	CO	3.2	1.0	0.0013171199999999997	0.30524944693509815
CAETHG_RS08595	CAETHG_1776	cysteine synthase A	cysK2	High-H2 CO	2.7	1.0	0.0011113199999999998	0.3585337126779527
CAETHG_RS08595	CAETHG_1776	cysteine synthase A	cysK2	Syngas	4.5	1.0	0.0018521999999999998	0.21954977070786863
CAETHG_RS08605	CAETHG_1778	Ig domain protein	RS08605	CO	0.6	0.1	0.00024695999999999995	0.16552635496534787
CAETHG_RS08605	CAETHG_1778	Ig domain protein	RS08605	High-H2 CO	0.5	0.1	0.0002058	0.1980422004353651
CAETHG_RS08605	CAETHG_1778	Ig domain protein	RS08605	Syngas	0.6	0.2	0.00024695999999999995	0.32459284597450133
CAETHG_RS08610	CAETHG_1779	Rubrerythrin	RS08610	CO	84.7	5.0	0.034862519999999994	0.05898054604267188
CAETHG_RS08610	CAETHG_1779	Rubrerythrin	RS08610	High-H2 CO	62.1	8.8	0.025560359999999997	0.14100316029277002
CAETHG_RS08610	CAETHG_1779	Rubrerythrin	RS08610	Syngas	108.3	9.1	0.04457627999999999	0.08387810576634991
CAETHG_RS08665	CAETHG_1790	Mannose-6-phosphate isomerase	manA	CO	1.2	0.4	0.0004939199999999999	0.32459284597450133
CAETHG_RS08665	CAETHG_1790	Mannose-6-phosphate isomerase	manA	High-H2 CO
CAETHG_RS08665	CAETHG_1790	Mannose-6-phosphate isomerase	manA	Syngas	0.6	0.2	0.00024695999999999995	0.32459284597450133
CAETHG_RS08690	CAETHG_1795	3-isopropylmalate dehydrogenase	leuB	CO	0.3	0.1	0.00012347999999999998	0.32459284597450133
CAETHG_RS08690	CAETHG_1795	3-isopropylmalate dehydrogenase	leuB	High-H2 CO
CAETHG_RS08690	CAETHG_1795	3-isopropylmalate dehydrogenase	leuB	Syngas	0.1	0.0	4.115999999999999e-05	0.0
CAETHG_RS08725	CAETHG_1802	hypothetical protein	RS08725	CO
CAETHG_RS08725	CAETHG_1802	hypothetical protein	RS08725	High-H2 CO
CAETHG_RS08725	CAETHG_1802	hypothetical protein	RS08725	Syngas	0.2	0.0	8.231999999999998e-05	0.0
CAETHG_RS08730	CAETHG_1804	Pyridoxal biosynthesis lyase pdxS	pdxS	CO	24.8	1.3	0.010207679999999998	0.0523833990070225
CAETHG_RS08730	CAETHG_1804	Pyridoxal biosynthesis lyase pdxS	pdxS	High-H2 CO	36.8	2.3	0.015146879999999996	0.06243909364858945
CAETHG_RS08730	CAETHG_1804	Pyridoxal biosynthesis lyase pdxS	pdxS	Syngas	45.8	5.5	0.018851279999999998	0.11965774172977509
CAETHG_RS08735	CAETHG_1805	Glutamine amidotransferase subunit pdxT	pdxT	CO	4.0	0.2	0.0016464	0.049968792246632754
CAETHG_RS08735	CAETHG_1805	Glutamine amidotransferase subunit pdxT	pdxT	High-H2 CO	4.6	2.0	0.0018933599999999995	0.4161043436953539
CAETHG_RS08735	CAETHG_1805	Glutamine amidotransferase subunit pdxT	pdxT	Syngas	6.9	1.1	0.00284004	0.15842109000504528
CAETHG_RS08755	CAETHG_1809	basic membrane lipoprotein	bmpA2	CO	3.6	0.9	0.00148176	0.24622067706923975
CAETHG_RS08755	CAETHG_1809	basic membrane lipoprotein	bmpA2	High-H2 CO	2.5	1.0	0.0010289999999999997	0.38525317015992644
CAETHG_RS08755	CAETHG_1809	basic membrane lipoprotein	bmpA2	Syngas	5.3	0.5	0.0021814799999999995	0.09413072371113525
CAETHG_RS08760	CAETHG_1810	transaldolase	talA	CO	15.9	2.3	0.0065444399999999995	0.14390583126543754
CAETHG_RS08760	CAETHG_1810	transaldolase	talA	High-H2 CO	16.7	4.0	0.006873719999999999	0.2361884133502939
CAETHG_RS08760	CAETHG_1810	transaldolase	talA	Syngas	23.1	5.4	0.00950796	0.23066378965917086
CAETHG_RS08785	CAETHG_1814	histidine kinase	RS08785	CO	0.7	0.1	0.00028812	0.14213622802621248
CAETHG_RS08785	CAETHG_1814	histidine kinase	RS08785	High-H2 CO
CAETHG_RS08785	CAETHG_1814	histidine kinase	RS08785	Syngas	0.2	0.0	8.231999999999998e-05	0.0
CAETHG_RS08915	CAETHG_1840	transcriptional regulator, TetR family	RS08915	CO	1.6	0.4	0.0006585599999999999	0.24622067706923975
CAETHG_RS08915	CAETHG_1840	transcriptional regulator, TetR family	RS08915	High-H2 CO	0.9	0.4	0.00037044	0.4245725189304461
CAETHG_RS08915	CAETHG_1840	transcriptional regulator, TetR family	RS08915	Syngas	1.2	0.6	0.0004939199999999999	0.47238072707743883
CAETHG_RS08920	CAETHG_1841	Alcohol dehydrogenase	adh4	CO	248.2	77.5	0.10215911999999999	0.3050145754753834
CAETHG_RS08920	CAETHG_1841	Alcohol dehydrogenase	adh4	High-H2 CO	377.7	108.6	0.15546131999999996	0.2818391954842543
CAETHG_RS08920	CAETHG_1841	Alcohol dehydrogenase	adh4	Syngas	64.3	19.2	0.026465879999999994	0.2922477152009315
CAETHG_RS09010	CAETHG_1863	flavoprotein	coaBC	CO	68.0	45.3	0.0279888	0.6060299955159527
CAETHG_RS09010	CAETHG_1863	flavoprotein	coaBC	High-H2 CO	31.5	26.3	0.012965399999999998	0.7272664388315135
CAETHG_RS09010	CAETHG_1863	flavoprotein	coaBC	Syngas	33.6	23.0	0.013829759999999998	0.6199121518518148
CAETHG_RS09130	CAETHG_1885	Glucosamine--fructose-6-phosphate aminotransfer	glmS2	CO	6.4	0.9	0.0026342399999999995	0.13993712080013518
CAETHG_RS09130	CAETHG_1885	Glucosamine--fructose-6-phosphate aminotransfer	glmS2	High-H2 CO	11.3	3.8	0.00465108	0.3273173999565721
CAETHG_RS09130	CAETHG_1885	Glucosamine--fructose-6-phosphate aminotransfer	glmS2	Syngas	4.7	0.5	0.00193452	0.10608381690450686
CAETHG_RS09140	CAETHG_1887	phosphoglucosamine mutase	glmM	CO	13.5	1.2	0.005556599999999999	0.0887140533918122
CAETHG_RS09140	CAETHG_1887	phosphoglucosamine mutase	glmM	High-H2 CO	6.6	2.1	0.00271656	0.31054229574924713
CAETHG_RS09140	CAETHG_1887	phosphoglucosamine mutase	glmM	Syngas	7.0	1.2	0.0028811999999999996	0.17018875693209617
CAETHG_RS09145	CAETHG_1888	HI0933 family protein	K07137	CO
CAETHG_RS09145	CAETHG_1888	HI0933 family protein	K07137	High-H2 CO
CAETHG_RS09145	CAETHG_1888	HI0933 family protein	K07137	Syngas	0.1	0.1	4.115999999999999e-05	0.8325546111576977
CAETHG_RS09150	CAETHG_1889	YbbR family protein	RS09150	CO	0.8	0.2	0.00032927999999999994	0.24622067706923975
CAETHG_RS09150	CAETHG_1889	YbbR family protein	RS09150	High-H2 CO	0.7	0.4	0.00028812	0.5315702886589981
CAETHG_RS09150	CAETHG_1889	YbbR family protein	RS09150	Syngas	0.5	0.2	0.0002058	0.38525317015992666
CAETHG_RS09155	CAETHG_1890	Conserved hypothetical protein CHP00159	dacA	CO
CAETHG_RS09155	CAETHG_1890	Conserved hypothetical protein CHP00159	dacA	High-H2 CO
CAETHG_RS09155	CAETHG_1890	Conserved hypothetical protein CHP00159	dacA	Syngas	0.7	0.1	0.00028812	0.14213622802621248
CAETHG_RS09165	CAETHG_1892	Thioredoxin-disulfide reductase	trxB	CO	5.7	1.4	0.0023461199999999993	0.24202613036335296
CAETHG_RS09165	CAETHG_1892	Thioredoxin-disulfide reductase	trxB	High-H2 CO	3.1	1.5	0.0012759599999999998	0.45865801049079935
CAETHG_RS09165	CAETHG_1892	Thioredoxin-disulfide reductase	trxB	Syngas	7.3	0.7	0.0030046799999999996	0.09567107468836991
CAETHG_RS09170	CAETHG_1893	thioredoxin	trxA	CO	38.5	6.7	0.015846599999999995	0.17272956164814515
CAETHG_RS09170	CAETHG_1893	thioredoxin	trxA	High-H2 CO	10.1	3.1	0.004157159999999999	0.3000489921093887
CAETHG_RS09170	CAETHG_1893	thioredoxin	trxA	Syngas	45.6	1.6	0.018768959999999994	0.03507692694993592
CAETHG_RS09185	CAETHG_1896	phosphoenolpyruvate-protein phosphotransferase	ptsI	CO	3.1	0.3	0.0012759599999999998	0.09654875725319353
CAETHG_RS09185	CAETHG_1896	phosphoenolpyruvate-protein phosphotransferase	ptsI	High-H2 CO	1.7	1.0	0.0006997199999999998	0.545117102562389
CAETHG_RS09185	CAETHG_1896	phosphoenolpyruvate-protein phosphotransferase	ptsI	Syngas	1.4	0.3	0.00057624	0.21188515735626917
CAETHG_RS09200	CAETHG_1899	citrate lyase, alpha subunit	citF3	CO	2.8	1.4	0.00115248	0.47238072707743883
CAETHG_RS09200	CAETHG_1899	citrate lyase, alpha subunit	citF3	High-H2 CO	1.2	0.6	0.0004939199999999999	0.47238072707743883
CAETHG_RS09200	CAETHG_1899	citrate lyase, alpha subunit	citF3	Syngas	1.7	0.2	0.0006997199999999998	0.11724299938433483
CAETHG_RS09215	CAETHG_1902	hydro-lyase, Fe-S type, tartrate/fumarate subfa	fumB	CO	1.6	0.8	0.0006585599999999999	0.47238072707743883
CAETHG_RS09215	CAETHG_1902	hydro-lyase, Fe-S type, tartrate/fumarate subfa	fumB	High-H2 CO	1.0	0.5	0.0004116	0.47238072707743883
CAETHG_RS09215	CAETHG_1902	hydro-lyase, Fe-S type, tartrate/fumarate subfa	fumB	Syngas	2.9	0.7	0.0011936399999999997	0.2379701719821992
CAETHG_RS09220	CAETHG_1903	hydro-lyase, Fe-S type, tartrate/fumarate subfa	fumA	CO	3.3	0.2	0.00135828	0.060550518111557504
CAETHG_RS09220	CAETHG_1903	hydro-lyase, Fe-S type, tartrate/fumarate subfa	fumA	High-H2 CO	1.7	1.1	0.0006997199999999998	0.5913801413523465
CAETHG_RS09220	CAETHG_1903	hydro-lyase, Fe-S type, tartrate/fumarate subfa	fumA	Syngas	3.3	0.5	0.00135828	0.15065622308510493
CAETHG_RS09225	CAETHG_1904	methylaspartate ammonia-lyase	mal	CO	4.4	0.4	0.0018110399999999999	0.09072209839127093
CAETHG_RS09225	CAETHG_1904	methylaspartate ammonia-lyase	mal	High-H2 CO	2.2	0.6	0.0009055199999999999	0.2678505270833741
CAETHG_RS09225	CAETHG_1904	methylaspartate ammonia-lyase	mal	Syngas	3.8	0.5	0.0015640799999999998	0.13101471948260535
CAETHG_RS09230	CAETHG_1905	methylaspartate mutase, E subunit	glmE	CO	7.7	4.1	0.0031693199999999993	0.49960745305525994
CAETHG_RS09230	CAETHG_1905	methylaspartate mutase, E subunit	glmE	High-H2 CO	5.7	3.3	0.0023461199999999993	0.5376487289278375
CAETHG_RS09230	CAETHG_1905	methylaspartate mutase, E subunit	glmE	Syngas	5.1	0.8	0.0020991599999999997	0.155910458761731
CAETHG_RS09270	CAETHG_1913	Ribosomal protein S9, bacterial/plastid	rpsI	CO	44.9	7.0	0.01848084	0.1549669593881308
CAETHG_RS09270	CAETHG_1913	Ribosomal protein S9, bacterial/plastid	rpsI	High-H2 CO	20.7	4.8	0.008520119999999999	0.22885457235924805
CAETHG_RS09270	CAETHG_1913	Ribosomal protein S9, bacterial/plastid	rpsI	Syngas	55.1	5.2	0.022679159999999997	0.09416473993643354
CAETHG_RS09275	CAETHG_1914	ribosomal protein L13	rplM	CO	32.2	5.0	0.013253520000000003	0.15435551890755803
CAETHG_RS09275	CAETHG_1914	ribosomal protein L13	rplM	High-H2 CO	28.7	4.7	0.01181292	0.16268077014690863
CAETHG_RS09275	CAETHG_1914	ribosomal protein L13	rplM	Syngas	99.9	10.6	0.04111884	0.10580926463690835
CAETHG_RS09290	CAETHG_1917	cobalt ABC transporter, ATPase subunit	ecfA2	CO	1.7	0.4	0.0006997199999999998	0.23213161890397316
CAETHG_RS09290	CAETHG_1917	cobalt ABC transporter, ATPase subunit	ecfA2	High-H2 CO
CAETHG_RS09290	CAETHG_1917	cobalt ABC transporter, ATPase subunit	ecfA2	Syngas
CAETHG_RS09295	CAETHG_1918	Phosphonate-transporting ATPase	ecfA1	CO
CAETHG_RS09295	CAETHG_1918	Phosphonate-transporting ATPase	ecfA1	High-H2 CO
CAETHG_RS09295	CAETHG_1918	Phosphonate-transporting ATPase	ecfA1	Syngas	0.3	0.0	0.00012347999999999998	0.0
CAETHG_RS09300	CAETHG_1919	50S ribosomal protein L17	rplQ	CO	5.7	0.6	0.0023461199999999993	0.10497330731957757
CAETHG_RS09300	CAETHG_1919	50S ribosomal protein L17	rplQ	High-H2 CO	3.4	1.0	0.0013994399999999996	0.28803870884973287
CAETHG_RS09300	CAETHG_1919	50S ribosomal protein L17	rplQ	Syngas	6.0	0.6	0.0024695999999999993	0.0997513451195927
CAETHG_RS09305	CAETHG_1920	DNA-directed RNA polymerase subunit alpha	rpoA	CO	22.7	2.3	0.00934332	0.10106297856723062
CAETHG_RS09305	CAETHG_1920	DNA-directed RNA polymerase subunit alpha	rpoA	High-H2 CO	20.5	1.9	0.0084378	0.09248480815627502
CAETHG_RS09305	CAETHG_1920	DNA-directed RNA polymerase subunit alpha	rpoA	Syngas	26.0	1.7	0.010701599999999999	0.06531489452130519
CAETHG_RS09310	CAETHG_1921	ribosomal protein S4	rpsD	CO	35.3	3.6	0.014529479999999996	0.10171931692672435
CAETHG_RS09310	CAETHG_1921	ribosomal protein S4	rpsD	High-H2 CO	22.8	2.8	0.009384479999999997	0.12234773169308856
CAETHG_RS09310	CAETHG_1921	ribosomal protein S4	rpsD	Syngas	53.8	6.0	0.022144079999999997	0.11117970610510086
CAETHG_RS09315	-		rpsK	CO	19.8	3.0	0.00814968	0.15065622308510493
CAETHG_RS09315	-		rpsK	High-H2 CO	9.0	3.0	0.0037043999999999996	0.32459284597450133
CAETHG_RS09315	-		rpsK	Syngas	32.1	4.9	0.01321236	0.15176979748930736
CAETHG_RS09320	CAETHG_1923	Ribosomal protein S13	rpsM	CO	29.1	3.1	0.011977559999999998	0.10622881746983823
CAETHG_RS09320	CAETHG_1923	Ribosomal protein S13	rpsM	High-H2 CO	23.1	5.6	0.00950796	0.23897154084973932
CAETHG_RS09320	CAETHG_1923	Ribosomal protein S13	rpsM	Syngas	73.5	7.8	0.03025259999999999	0.10582547088018562
CAETHG_RS09335	CAETHG_1926	Adenylate kinase	adk	CO	8.7	0.9	0.0035809199999999996	0.10317310459327085
CAETHG_RS09335	CAETHG_1926	Adenylate kinase	adk	High-H2 CO	5.7	2.6	0.0023461199999999993	0.4347632626469358
CAETHG_RS09335	CAETHG_1926	Adenylate kinase	adk	Syngas	13.9	1.4	0.00572124	0.1004653839380425
CAETHG_RS09340	CAETHG_1927	Protein translocase subunit SecY	secY	CO	0.5	0.3	0.0002058	0.5545130293761911
CAETHG_RS09340	CAETHG_1927	Protein translocase subunit SecY	secY	High-H2 CO	0.2	0.2	8.231999999999998e-05	0.8325546111576977
CAETHG_RS09340	CAETHG_1927	Protein translocase subunit SecY	secY	Syngas
CAETHG_RS09345	CAETHG_1928	ribosomal protein L15	rplO	CO	37.7	2.6	0.01551732	0.06888372365244008
CAETHG_RS09345	CAETHG_1928	ribosomal protein L15	rplO	High-H2 CO	28.7	8.5	0.01181292	0.28996413729262716
CAETHG_RS09345	CAETHG_1928	ribosomal protein L15	rplO	Syngas	58.5	6.3	0.0240786	0.10738201007533234
CAETHG_RS09350	CAETHG_1929	ribosomal protein L30	rpmD	CO	8.0	0.9	0.0032928	0.11214646262790816
CAETHG_RS09350	CAETHG_1929	ribosomal protein L30	rpmD	High-H2 CO	3.2	0.8	0.0013171199999999997	0.24622067706923975
CAETHG_RS09350	CAETHG_1929	ribosomal protein L30	rpmD	Syngas	27.2	4.3	0.011195519999999997	0.15711365471842836
CAETHG_RS09355	CAETHG_1930	ribosomal protein S5	rpsE	CO	27.6	3.0	0.01136016	0.10837663775691117
CAETHG_RS09355	CAETHG_1930	ribosomal protein S5	rpsE	High-H2 CO	20.0	3.0	0.008231999999999998	0.14916638004195087
CAETHG_RS09355	CAETHG_1930	ribosomal protein S5	rpsE	Syngas	49.9	4.3	0.020538839999999996	0.08601301302338848
CAETHG_RS09360	CAETHG_1931	ribosomal protein L18	rplR	CO	17.5	1.6	0.007202999999999999	0.09123836466663467
CAETHG_RS09360	CAETHG_1931	ribosomal protein L18	rplR	High-H2 CO	11.4	4.3	0.0046922399999999986	0.3647211131931756
CAETHG_RS09360	CAETHG_1931	ribosomal protein L18	rplR	Syngas	15.3	3.2	0.00629748	0.20691571657053856
CAETHG_RS09365	CAETHG_1932	Ribosomal protein L6, subgroup	rplF	CO	16.8	1.1	0.006914879999999999	0.06540617671050751
CAETHG_RS09365	CAETHG_1932	Ribosomal protein L6, subgroup	rplF	High-H2 CO	10.7	3.5	0.004404119999999999	0.31882638058926355
CAETHG_RS09365	CAETHG_1932	Ribosomal protein L6, subgroup	rplF	Syngas	33.2	1.6	0.013665119999999998	0.04816482378454852
CAETHG_RS09370	CAETHG_1933	ribosomal protein S8	rpsH	CO	21.5	1.5	0.008849399999999999	0.06968276678389682
CAETHG_RS09370	CAETHG_1933	ribosomal protein S8	rpsH	High-H2 CO	14.3	4.2	0.00588588	0.28765208418818716
CAETHG_RS09370	CAETHG_1933	ribosomal protein S8	rpsH	Syngas	39.4	3.5	0.016217039999999995	0.08865798346863142
CAETHG_RS09380	CAETHG_1935	Ribosomal protein L5	rplE	CO	14.4	1.6	0.00592704	0.11077044999373434
CAETHG_RS09380	CAETHG_1935	Ribosomal protein L5	rplE	High-H2 CO	9.8	1.5	0.0040336799999999996	0.1521759548203507
CAETHG_RS09380	CAETHG_1935	Ribosomal protein L5	rplE	Syngas	22.9	3.2	0.009425639999999999	0.13906295726137027
CAETHG_RS09385	CAETHG_1936	ribosomal protein L24	rplX	CO	4.4	1.9	0.0018110399999999999	0.41349720053777383
CAETHG_RS09385	CAETHG_1936	ribosomal protein L24	rplX	High-H2 CO	2.0	0.4	0.0008232	0.1980422004353651
CAETHG_RS09385	CAETHG_1936	ribosomal protein L24	rplX	Syngas	4.9	0.5	0.0020168399999999998	0.10177668339429286
CAETHG_RS09390	CAETHG_1937	ribosomal protein L14	rplN	CO	10.1	1.0	0.004157159999999999	0.09876853345663557
CAETHG_RS09390	CAETHG_1937	ribosomal protein L14	rplN	High-H2 CO	4.4	0.8	0.0018110399999999999	0.18034187452047828
CAETHG_RS09390	CAETHG_1937	ribosomal protein L14	rplN	Syngas	12.8	2.8	0.005268479999999999	0.2161988367943856
CAETHG_RS09400	CAETHG_1939	50S ribosomal protein L29	rpmC	CO	6.9	1.2	0.00284004	0.17261912641693203
CAETHG_RS09400	CAETHG_1939	50S ribosomal protein L29	rpmC	High-H2 CO	3.0	1.1	0.0012347999999999997	0.3551662355015675
CAETHG_RS09400	CAETHG_1939	50S ribosomal protein L29	rpmC	Syngas	10.9	1.9	0.0044864399999999995	0.17300918170064752
CAETHG_RS09405	CAETHG_1940	50S ribosomal protein L16	rplP	CO	83.7	11.6	0.034450919999999996	0.13793155453121309
CAETHG_RS09405	CAETHG_1940	50S ribosomal protein L16	rplP	High-H2 CO	43.9	8.6	0.018069239999999997	0.19405836321590358
CAETHG_RS09405	CAETHG_1940	50S ribosomal protein L16	rplP	Syngas	173.8	26.7	0.07153608	0.1527298529470721
CAETHG_RS09410	CAETHG_1941	ribosomal protein S3	rpsC	CO	35.9	4.8	0.014776439999999998	0.1331128946089982
CAETHG_RS09410	CAETHG_1941	ribosomal protein S3	rpsC	High-H2 CO	25.0	10.6	0.010289999999999999	0.40660126653640327
CAETHG_RS09410	CAETHG_1941	ribosomal protein S3	rpsC	Syngas	58.3	12.3	0.02399628	0.2086849268550662
CAETHG_RS09415	CAETHG_1942	ribosomal protein L22	rplV	CO	10.6	0.8	0.004362959999999999	0.07536455716248638
CAETHG_RS09415	CAETHG_1942	ribosomal protein L22	rplV	High-H2 CO	5.2	2.6	0.00214032	0.47238072707743883
CAETHG_RS09415	CAETHG_1942	ribosomal protein L22	rplV	Syngas	19.1	3.7	0.00786156	0.19193593403095482
CAETHG_RS09420	CAETHG_1943	ribosomal protein S19	rpsS	CO	5.2	2.0	0.00214032	0.3714289220567708
CAETHG_RS09420	CAETHG_1943	ribosomal protein S19	rpsS	High-H2 CO	3.6	2.3	0.00148176	0.585061867757908
CAETHG_RS09420	CAETHG_1943	ribosomal protein S19	rpsS	Syngas	11.6	3.1	0.004774559999999999	0.26264607859089495
CAETHG_RS09425	CAETHG_1944	ribosomal protein L2	rplB	CO	22.8	2.9	0.009384479999999997	0.1266830082346327
CAETHG_RS09425	CAETHG_1944	ribosomal protein L2	rplB	High-H2 CO	18.5	5.2	0.007614599999999998	0.2757549257351104
CAETHG_RS09425	CAETHG_1944	ribosomal protein L2	rplB	Syngas	26.6	4.0	0.01094856	0.14953608680892877
CAETHG_RS09430	CAETHG_1945	Ribosomal protein L25/L23	rplW	CO	20.2	4.6	0.008314319999999998	0.22485062139612877
CAETHG_RS09430	CAETHG_1945	Ribosomal protein L25/L23	rplW	High-H2 CO	8.1	1.4	0.0033339599999999995	0.1715691528430945
CAETHG_RS09430	CAETHG_1945	Ribosomal protein L25/L23	rplW	Syngas	30.8	3.9	0.012677279999999997	0.12612018428682525
CAETHG_RS09435	CAETHG_1946	ribosomal protein L4/L1e	rplD	CO	15.0	1.5	0.006173999999999999	0.0997513451195927
CAETHG_RS09435	CAETHG_1946	ribosomal protein L4/L1e	rplD	High-H2 CO	11.8	3.0	0.00485688	0.2502668956012085
CAETHG_RS09435	CAETHG_1946	ribosomal protein L4/L1e	rplD	Syngas	20.4	3.2	0.008396639999999999	0.155910458761731
CAETHG_RS09440	CAETHG_1947	Ribosomal protein L3	rplC	CO	26.8	4.0	0.011030879999999998	0.1484323940819573
CAETHG_RS09440	CAETHG_1947	Ribosomal protein L3	rplC	High-H2 CO	14.1	2.1	0.005803559999999998	0.148120023256446
CAETHG_RS09440	CAETHG_1947	Ribosomal protein L3	rplC	Syngas	24.8	4.6	0.010207679999999998	0.1839175711376451
CAETHG_RS09445	CAETHG_1948	30S ribosomal protein S10	rpsJ	CO	22.3	2.4	0.00917868	0.10731361426172166
CAETHG_RS09445	CAETHG_1948	30S ribosomal protein S10	rpsJ	High-H2 CO	16.0	4.4	0.0065856	0.27000349624341324
CAETHG_RS09445	CAETHG_1948	30S ribosomal protein S10	rpsJ	Syngas	50.4	6.5	0.020744639999999998	0.12843675595512663
CAETHG_RS09450	CAETHG_1949	hypothetical protein	tuf	CO	184.0	9.0	0.0757344	0.04888382539020148
CAETHG_RS09450	CAETHG_1949	hypothetical protein	tuf	High-H2 CO	156.5	2.2	0.06441539999999998	0.014056813573104204
CAETHG_RS09450	CAETHG_1949	hypothetical protein	tuf	Syngas	110.8	20.4	0.04560527999999999	0.18258322464391868
CAETHG_RS09455	CAETHG_1950	translation elongation factor G	fusA	CO	21.5	1.4	0.008849399999999999	0.06504741178303254
CAETHG_RS09455	CAETHG_1950	translation elongation factor G	fusA	High-H2 CO	21.2	4.1	0.008725919999999998	0.19162360919806268
CAETHG_RS09455	CAETHG_1950	translation elongation factor G	fusA	Syngas	23.3	3.1	0.00959028	0.13246400359568705
CAETHG_RS09460	CAETHG_1951	ribosomal protein S7	rpsG	CO	16.4	1.3	0.0067502399999999985	0.07914419487670254
CAETHG_RS09460	CAETHG_1951	ribosomal protein S7	rpsG	High-H2 CO	14.4	3.3	0.00592704	0.22624053915203118
CAETHG_RS09460	CAETHG_1951	ribosomal protein S7	rpsG	Syngas	43.9	5.7	0.018069239999999997	0.12929825645675672
CAETHG_RS09465	CAETHG_1952	ribosomal protein S12	rpsL	CO	1.8	1.0	0.00074088	0.5186424003488612
CAETHG_RS09465	CAETHG_1952	ribosomal protein S12	rpsL	High-H2 CO	1.7	1.9	0.0006997199999999998	0.9003031016148121
CAETHG_RS09465	CAETHG_1952	ribosomal protein S12	rpsL	Syngas	1.2	0.2	0.0004939199999999999	0.16552635496534787
CAETHG_RS09475	CAETHG_1954	DNA-directed RNA polymerase subunit beta	rpoC	CO	10.7	1.5	0.004404119999999999	0.13950540075539694
CAETHG_RS09475	CAETHG_1954	DNA-directed RNA polymerase subunit beta	rpoC	High-H2 CO	11.6	3.7	0.004774559999999999	0.31127133124204825
CAETHG_RS09475	CAETHG_1954	DNA-directed RNA polymerase subunit beta	rpoC	Syngas	7.9	1.2	0.0032516399999999997	0.1510333192795437
CAETHG_RS09480	CAETHG_1955	DNA-directed RNA polymerase subunit beta	rpoB	CO	10.0	1.4	0.004115999999999999	0.1393211883376803
CAETHG_RS09480	CAETHG_1955	DNA-directed RNA polymerase subunit beta	rpoB	High-H2 CO	11.1	3.2	0.004568759999999999	0.2825538164915777
CAETHG_RS09480	CAETHG_1955	DNA-directed RNA polymerase subunit beta	rpoB	Syngas	6.4	0.9	0.0026342399999999995	0.13993712080013518
CAETHG_RS09485	CAETHG_1956	50S ribosomal protein L7/L12	rplL	CO	12.6	2.1	0.0051861599999999996	0.16552635496534787
CAETHG_RS09485	CAETHG_1956	50S ribosomal protein L7/L12	rplL	High-H2 CO	7.6	1.2	0.0031281599999999996	0.1569236989921828
CAETHG_RS09485	CAETHG_1956	50S ribosomal protein L7/L12	rplL	Syngas	28.0	2.6	0.011524799999999998	0.09265790833668111
CAETHG_RS09490	CAETHG_1957	50S ribosomal protein L10	rplJ	CO	13.4	1.6	0.005515439999999999	0.1189806562128901
CAETHG_RS09490	CAETHG_1957	50S ribosomal protein L10	rplJ	High-H2 CO	7.6	3.7	0.0031281599999999996	0.46119563071575786
CAETHG_RS09490	CAETHG_1957	50S ribosomal protein L10	rplJ	Syngas	16.1	1.5	0.0066267600000000015	0.09296646789503908
CAETHG_RS09495	CAETHG_1958	ribosomal protein L1	rplA	CO	18.6	2.6	0.0076557599999999984	0.13910923625471852
CAETHG_RS09495	CAETHG_1958	ribosomal protein L1	rplA	High-H2 CO	9.5	3.8	0.003910199999999999	0.38525317015992644
CAETHG_RS09495	CAETHG_1958	ribosomal protein L1	rplA	Syngas	20.0	2.4	0.008231999999999998	0.11957133728793198
CAETHG_RS09500	CAETHG_1959	ribosomal protein L11	rplK	CO	16.5	2.1	0.006791399999999999	0.1267617987944293
CAETHG_RS09500	CAETHG_1959	ribosomal protein L11	rplK	High-H2 CO	8.8	2.0	0.0036220799999999997	0.224417267236483
CAETHG_RS09500	CAETHG_1959	ribosomal protein L11	rplK	Syngas	21.2	2.6	0.008725919999999998	0.12218406808726748
CAETHG_RS09505	CAETHG_1960	NusG antitermination factor	nusG	CO	4.0	0.7	0.0016464	0.17368193438503096
CAETHG_RS09505	CAETHG_1960	NusG antitermination factor	nusG	High-H2 CO	1.7	0.6	0.0006997199999999998	0.34263463662815125
CAETHG_RS09505	CAETHG_1960	NusG antitermination factor	nusG	Syngas	7.7	0.7	0.0031693199999999993	0.09072209839127093
CAETHG_RS09545	CAETHG_1966	RNA methyltransferase, TrmH family, group 3	rlmB	CO	1.6	0.1	0.0006585599999999999	0.06243909364858945
CAETHG_RS09545	CAETHG_1966	RNA methyltransferase, TrmH family, group 3	rlmB	High-H2 CO	0.9	0.7	0.00037044	0.6878119625182043
CAETHG_RS09545	CAETHG_1966	RNA methyltransferase, TrmH family, group 3	rlmB	Syngas	1.6	0.3	0.0006585599999999999	0.18588270900398385
CAETHG_RS09555	CAETHG_1968	Cysteinyl-tRNA synthetase	CARS2	CO	6.2	1.4	0.0025519199999999996	0.22300493462031856
CAETHG_RS09555	CAETHG_1968	Cysteinyl-tRNA synthetase	CARS2	High-H2 CO	4.5	1.1	0.0018521999999999998	0.24090650395953253
CAETHG_RS09555	CAETHG_1968	Cysteinyl-tRNA synthetase	CARS2	Syngas	5.6	0.6	0.00230496	0.10683726542943801
CAETHG_RS09565	CAETHG_1970	PilT protein domain protein	RS09565	CO	2.6	0.2	0.00107016	0.07680964865945113
CAETHG_RS09565	CAETHG_1970	PilT protein domain protein	RS09565	High-H2 CO	3.1	1.6	0.0012759599999999998	0.4859729251894953
CAETHG_RS09565	CAETHG_1970	PilT protein domain protein	RS09565	Syngas	2.4	0.4	0.0009878399999999998	0.16552635496534787
CAETHG_RS09575	CAETHG_1972	DNA integrity scanning protein disA	disA	CO	0.5	0.2	0.0002058	0.38525317015992666
CAETHG_RS09575	CAETHG_1972	DNA integrity scanning protein disA	disA	High-H2 CO	0.7	0.6	0.00028812	0.7421798692902482
CAETHG_RS09575	CAETHG_1972	DNA integrity scanning protein disA	disA	Syngas	0.5	0.4	0.0002058	0.7033464593186682
CAETHG_RS09580	CAETHG_1973	DNA repair protein RadA	radA	CO	0.2	0.1	8.231999999999998e-05	0.47238072707743883
CAETHG_RS09580	CAETHG_1973	DNA repair protein RadA	radA	High-H2 CO	0.0	0.0	0.0
CAETHG_RS09580	CAETHG_1973	DNA repair protein RadA	radA	Syngas	0.1	0.0	4.115999999999999e-05	0.0
CAETHG_RS09585	CAETHG_1974	ATPase AAA-2 domain protein	clpC	CO	8.9	1.1	0.0036632399999999995	0.12312736492323567
CAETHG_RS09585	CAETHG_1974	ATPase AAA-2 domain protein	clpC	High-H2 CO	6.8	2.1	0.0027988799999999993	0.3018178363360428
CAETHG_RS09585	CAETHG_1974	ATPase AAA-2 domain protein	clpC	Syngas	8.7	1.3	0.0035809199999999996	0.14860113711304773
CAETHG_RS09590	CAETHG_1975	protein arginine kinase, McsB	mcsB	CO	4.7	0.6	0.00193452	0.12714400007958496
CAETHG_RS09590	CAETHG_1975	protein arginine kinase, McsB	mcsB	High-H2 CO	3.3	1.6	0.00135828	0.4594933830894402
CAETHG_RS09590	CAETHG_1975	protein arginine kinase, McsB	mcsB	Syngas	8.9	1.6	0.0036632399999999995	0.1783476231904914
CAETHG_RS09595	CAETHG_1976	UvrB/UvrC protein	mcsA	CO	1.9	0.9	0.0007820399999999999	0.4499243533582254
CAETHG_RS09595	CAETHG_1976	UvrB/UvrC protein	mcsA	High-H2 CO
CAETHG_RS09595	CAETHG_1976	UvrB/UvrC protein	mcsA	Syngas	3.7	0.3	0.0015229199999999997	0.08094829389897593
CAETHG_RS09645	CAETHG_1980	UDP-N-acetylmuramoylalanine--D-glutamate ligase	murD	CO	5.8	1.0	0.0023872799999999994	0.17115270546937614
CAETHG_RS09645	CAETHG_1980	UDP-N-acetylmuramoylalanine--D-glutamate ligase	murD	High-H2 CO	4.3	1.1	0.0017698799999999995	0.25177090845629746
CAETHG_RS09645	CAETHG_1980	UDP-N-acetylmuramoylalanine--D-glutamate ligase	murD	Syngas	5.5	0.9	0.0022637999999999994	0.16255655398565305
CAETHG_RS09650	CAETHG_1981	Glycine-tRNA ligase, bacterial	GARS	CO	6.9	0.6	0.00284004	0.086792812533903
CAETHG_RS09650	CAETHG_1981	Glycine-tRNA ligase, bacterial	GARS	High-H2 CO	3.8	1.1	0.0015640799999999998	0.2836702020330688
CAETHG_RS09650	CAETHG_1981	Glycine-tRNA ligase, bacterial	GARS	Syngas	5.6	1.1	0.00230496	0.19457241275662673
CAETHG_RS09660	CAETHG_1982	Lysyl-tRNA synthetase	KARS	CO	16.0	0.5	0.0065856	0.031242374638549147
CAETHG_RS09660	CAETHG_1982	Lysyl-tRNA synthetase	KARS	High-H2 CO	10.4	2.7	0.00428064	0.2553936637934669
CAETHG_RS09660	CAETHG_1982	Lysyl-tRNA synthetase	KARS	Syngas	14.7	3.5	0.0060505199999999985	0.23482069474132783
CAETHG_RS09665	CAETHG_1983	transcription elongation factor GreA	greA3	CO	5.7	1.1	0.0023461199999999993	0.19122104402315973
CAETHG_RS09665	CAETHG_1983	transcription elongation factor GreA	greA3	High-H2 CO	4.6	2.4	0.0018933599999999995	0.4906698460130074
CAETHG_RS09665	CAETHG_1983	transcription elongation factor GreA	greA3	Syngas	7.4	0.9	0.0030458399999999993	0.12117543840061702
CAETHG_RS09680	CAETHG_1986	putative transcriptional acitvator, Baf family	coaX	CO	0.9	0.4	0.00037044	0.4245725189304461
CAETHG_RS09680	CAETHG_1986	putative transcriptional acitvator, Baf family	coaX	High-H2 CO
CAETHG_RS09680	CAETHG_1986	putative transcriptional acitvator, Baf family	coaX	Syngas	0.4	0.1	0.00016463999999999997	0.24622067706923975
CAETHG_RS09685	CAETHG_1987	peptidase M41 FtsH domain protein	ftsH2	CO	7.5	1.4	0.0030869999999999995	0.1850705816684938
CAETHG_RS09685	CAETHG_1987	peptidase M41 FtsH domain protein	ftsH2	High-H2 CO	7.6	1.9	0.0031281599999999996	0.24622067706923975
CAETHG_RS09685	CAETHG_1987	peptidase M41 FtsH domain protein	ftsH2	Syngas	7.1	0.7	0.0029223599999999993	0.09835321785248076
CAETHG_RS09695	CAETHG_1989	tRNA(Ile)-lysidine synthase	tilS	CO	0.8	0.1	0.00032927999999999994	0.1245158083777528
CAETHG_RS09695	CAETHG_1989	tRNA(Ile)-lysidine synthase	tilS	High-H2 CO	0.4	0.2	0.00016463999999999997	0.47238072707743883
CAETHG_RS09695	CAETHG_1989	tRNA(Ile)-lysidine synthase	tilS	Syngas	0.3	0.1	0.00012347999999999998	0.32459284597450133
CAETHG_RS09730	CAETHG_1991	RNA binding S1 domain protein	K07571	CO	1.5	0.4	0.0006173999999999998	0.2621002313738675
CAETHG_RS09730	CAETHG_1991	RNA binding S1 domain protein	K07571	High-H2 CO	0.6	0.3	0.00024695999999999995	0.47238072707743883
CAETHG_RS09730	CAETHG_1991	RNA binding S1 domain protein	K07571	Syngas	1.8	0.3	0.00074088	0.16552635496534787
CAETHG_RS09755	CAETHG_1996	histone family protein DNA-binding protein	hupB	CO	32.5	3.9	0.013376999999999998	0.11957133728793198
CAETHG_RS09755	CAETHG_1996	histone family protein DNA-binding protein	hupB	High-H2 CO	32.6	5.6	0.013418159999999998	0.17053178423705836
CAETHG_RS09755	CAETHG_1996	histone family protein DNA-binding protein	hupB	Syngas	119.6	3.2	0.04922735999999999	0.026751066232758153
CAETHG_RS09760	CAETHG_1997	MazG family protein	yabN	CO	1.4	1.3	0.00057624	0.7885319868920819
CAETHG_RS09760	CAETHG_1997	MazG family protein	yabN	High-H2 CO	0.6	0.3	0.00024695999999999995	0.47238072707743883
CAETHG_RS09760	CAETHG_1997	MazG family protein	yabN	Syngas	1.0	0.2	0.0004116	0.1980422004353651
CAETHG_RS09775	CAETHG_2000	Foldase protein prsA	prsA	CO	8.3	0.7	0.0034162799999999994	0.08418795600618402
CAETHG_RS09775	CAETHG_2000	Foldase protein prsA	prsA	High-H2 CO	8.1	1.0	0.0033339599999999995	0.12299021533561892
CAETHG_RS09775	CAETHG_2000	Foldase protein prsA	prsA	Syngas	11.3	1.7	0.00465108	0.14960151844783376
CAETHG_RS09785	CAETHG_2002	Peptidyl-tRNA hydrolase	PTH1	CO
CAETHG_RS09785	CAETHG_2002	Peptidyl-tRNA hydrolase	PTH1	High-H2 CO
CAETHG_RS09785	CAETHG_2002	Peptidyl-tRNA hydrolase	PTH1	Syngas	0.1	0.0	4.115999999999999e-05	0.0
CAETHG_RS09800	CAETHG_2005	two component transcriptional regulator, winged	resD3	CO	1.6	0.3	0.0006585599999999999	0.18588270900398385
CAETHG_RS09800	CAETHG_2005	two component transcriptional regulator, winged	resD3	High-H2 CO	0.9	0.4	0.00037044	0.4245725189304461
CAETHG_RS09800	CAETHG_2005	two component transcriptional regulator, winged	resD3	Syngas	1.3	0.2	0.00053508	0.15294730979884993
CAETHG_RS09805	CAETHG_2006	Ribose-phosphate pyrophosphokinase	PRPS	CO	39.1	4.0	0.01609356	0.10203563319053512
CAETHG_RS09805	CAETHG_2006	Ribose-phosphate pyrophosphokinase	PRPS	High-H2 CO	39.9	4.4	0.016422839999999994	0.10994262152042555
CAETHG_RS09805	CAETHG_2006	Ribose-phosphate pyrophosphokinase	PRPS	Syngas	47.2	3.4	0.01942752	0.0719407161701714
CAETHG_RS09810	CAETHG_2007	Bifunctional protein glmU	glmU	CO	4.7	0.3	0.00193452	0.06376491582520173
CAETHG_RS09810	CAETHG_2007	Bifunctional protein glmU	glmU	High-H2 CO	3.6	1.1	0.00148176	0.29876305457412294
CAETHG_RS09810	CAETHG_2007	Bifunctional protein glmU	glmU	Syngas	6.0	1.0	0.0024695999999999993	0.16552635496534787
CAETHG_RS09815	CAETHG_2008	septation protein spoVG	spoVG	CO	9.1	3.7	0.0037455599999999993	0.39114470634195153
CAETHG_RS09815	CAETHG_2008	septation protein spoVG	spoVG	High-H2 CO	13.9	6.9	0.00572124	0.4693315312130443
CAETHG_RS09815	CAETHG_2008	septation protein spoVG	spoVG	Syngas	7.2	0.8	0.00296352	0.11077044999373434
CAETHG_RS09820	CAETHG_2009	purine operon repressor, PurR	purR	CO	2.9	0.3	0.0011936399999999997	0.10317310459327085
CAETHG_RS09820	CAETHG_2009	purine operon repressor, PurR	purR	High-H2 CO	1.4	0.7	0.00057624	0.47238072707743883
CAETHG_RS09820	CAETHG_2009	purine operon repressor, PurR	purR	Syngas	2.6	0.5	0.00107016	0.19056445364134944
CAETHG_RS09825	CAETHG_2010	UDP-N-acetylmuramate--L-alanine ligase	murC	CO	1.2	1.1	0.0004939199999999999	0.7809715272724235
CAETHG_RS09825	CAETHG_2010	UDP-N-acetylmuramate--L-alanine ligase	murC	High-H2 CO
CAETHG_RS09825	CAETHG_2010	UDP-N-acetylmuramate--L-alanine ligase	murC	Syngas
CAETHG_RS09860	CAETHG_2017	2-phosphosulfolactate phosphatase	comB	CO	0.8	0.2	0.00032927999999999994	0.24622067706923975
CAETHG_RS09860	CAETHG_2017	2-phosphosulfolactate phosphatase	comB	High-H2 CO
CAETHG_RS09860	CAETHG_2017	2-phosphosulfolactate phosphatase	comB	Syngas	0.9	0.2	0.00037044	0.21954977070786863
CAETHG_RS09885	CAETHG_2022	helix-turn-helix domain protein	RS09885	CO	1.0	0.3	0.0004116	0.293560379208524
CAETHG_RS09885	CAETHG_2022	helix-turn-helix domain protein	RS09885	High-H2 CO
CAETHG_RS09885	CAETHG_2022	helix-turn-helix domain protein	RS09885	Syngas	0.9	0.2	0.00037044	0.21954977070786863
CAETHG_RS09890	CAETHG_2023	Glutamate racemase	murI	CO	2.1	0.3	0.0008643599999999999	0.14213622802621248
CAETHG_RS09890	CAETHG_2023	Glutamate racemase	murI	High-H2 CO	1.1	0.3	0.00045275999999999997	0.2678505270833741
CAETHG_RS09890	CAETHG_2023	Glutamate racemase	murI	Syngas	2.0	0.7	0.0008232	0.3399387307063912
CAETHG_RS09895	CAETHG_2024	glutamine synthetase catalytic region	glnA	CO	32.8	2.0	0.013500479999999997	0.060919046405046605
CAETHG_RS09895	CAETHG_2024	glutamine synthetase catalytic region	glnA	High-H2 CO	53.0	2.1	0.021814799999999992	0.039607103291920416
CAETHG_RS09895	CAETHG_2024	glutamine synthetase catalytic region	glnA	Syngas	16.9	1.9	0.006956039999999998	0.11207319183725618
CAETHG_RS09905	CAETHG_2027	UDP-N-acetylglucosamine 1-carboxyvinyltransfera	murA	CO	5.6	0.2	0.00230496	0.03570290509189016
CAETHG_RS09905	CAETHG_2027	UDP-N-acetylglucosamine 1-carboxyvinyltransfera	murA	High-H2 CO	2.9	1.0	0.0011936399999999997	0.33518872238252834
CAETHG_RS09905	CAETHG_2027	UDP-N-acetylglucosamine 1-carboxyvinyltransfera	murA	Syngas	3.4	0.7	0.0013994399999999996	0.20374934771044673
CAETHG_RS09925	CAETHG_2033	Asparaginyl-tRNA synthetase	NARS	CO	21.5	2.1	0.008849399999999999	0.09744265416992005
CAETHG_RS09925	CAETHG_2033	Asparaginyl-tRNA synthetase	NARS	High-H2 CO	19.3	0.9	0.007943879999999999	0.04660680313922356
CAETHG_RS09925	CAETHG_2033	Asparaginyl-tRNA synthetase	NARS	Syngas	21.6	2.5	0.008890559999999999	0.11535591480368777
CAETHG_RS09930	CAETHG_2034	(FeFe)-hydrogenase system regulator	RS09930	CO
CAETHG_RS09930	CAETHG_2034	(FeFe)-hydrogenase system regulator	RS09930	High-H2 CO
CAETHG_RS09930	CAETHG_2034	(FeFe)-hydrogenase system regulator	RS09930	Syngas	1.1	0.3	0.00045275999999999997	0.2678505270833741
CAETHG_RS09955	CAETHG_2039	Phosphoglycerate dehydrogenase	RS09955	CO	1.9	0.6	0.0007820399999999999	0.3083152969839632
CAETHG_RS09955	CAETHG_2039	Phosphoglycerate dehydrogenase	RS09955	High-H2 CO	1.0	0.1	0.0004116	0.0997513451195927
CAETHG_RS09955	CAETHG_2039	Phosphoglycerate dehydrogenase	RS09955	Syngas	1.8	1.1	0.00074088	0.5633211929032236
CAETHG_RS09960	CAETHG_2040	Acetyl-coenzyme A carboxylase carboxyl transfer	accA	CO	1.9	0.2	0.0007820399999999999	0.10497330731957757
CAETHG_RS09960	CAETHG_2040	Acetyl-coenzyme A carboxylase carboxyl transfer	accA	High-H2 CO	0.9	0.6	0.00037044	0.6064031498312961
CAETHG_RS09960	CAETHG_2040	Acetyl-coenzyme A carboxylase carboxyl transfer	accA	Syngas	1.1	0.3	0.00045275999999999997	0.2678505270833741
CAETHG_RS09965	CAETHG_2041	Acetyl-coenzyme A carboxylase carboxyl transfer	accD	CO	2.9	0.6	0.0011936399999999997	0.20473234331496062
CAETHG_RS09965	CAETHG_2041	Acetyl-coenzyme A carboxylase carboxyl transfer	accD	High-H2 CO	1.1	0.4	0.00045275999999999997	0.3524065553184047
CAETHG_RS09965	CAETHG_2041	Acetyl-coenzyme A carboxylase carboxyl transfer	accD	Syngas	1.3	0.3	0.00053508	0.2277824298953098
CAETHG_RS09970	CAETHG_2042	acetyl-CoA carboxylase, biotin carboxylase	accC2	CO	5.7	1.5	0.0023461199999999993	0.25876516599409194
CAETHG_RS09970	CAETHG_2042	acetyl-CoA carboxylase, biotin carboxylase	accC2	High-H2 CO	4.7	1.5	0.00193452	0.31144192095373935
CAETHG_RS09970	CAETHG_2042	acetyl-CoA carboxylase, biotin carboxylase	accC2	Syngas	3.7	1.1	0.0015229199999999997	0.2910250395602687
CAETHG_RS09975	CAETHG_2043	(3R)-hydroxymyristoyl-(acyl-carrier-protein) de	fabZ	CO	0.2	0.0	8.231999999999998e-05	0.0
CAETHG_RS09975	CAETHG_2043	(3R)-hydroxymyristoyl-(acyl-carrier-protein) de	fabZ	High-H2 CO
CAETHG_RS09975	CAETHG_2043	(3R)-hydroxymyristoyl-(acyl-carrier-protein) de	fabZ	Syngas	0.2	0.0	8.231999999999998e-05	0.0
CAETHG_RS09980	CAETHG_2044	acetyl-CoA carboxylase, biotin carboxyl carrier	accB	CO	2.4	0.6	0.0009878399999999998	0.24622067706923975
CAETHG_RS09980	CAETHG_2044	acetyl-CoA carboxylase, biotin carboxyl carrier	accB	High-H2 CO	0.9	0.7	0.00037044	0.6878119625182043
CAETHG_RS09980	CAETHG_2044	acetyl-CoA carboxylase, biotin carboxyl carrier	accB	Syngas	2.3	0.7	0.0009466799999999998	0.29763305732743817
CAETHG_RS09985	CAETHG_2045	3-oxoacyl-(acyl-carrier-protein) synthase 2	fabF	CO	2.5	0.4	0.0010289999999999997	0.1589899593819327
CAETHG_RS09985	CAETHG_2045	3-oxoacyl-(acyl-carrier-protein) synthase 2	fabF	High-H2 CO	1.0	0.4	0.0004116	0.38525317015992666
CAETHG_RS09985	CAETHG_2045	3-oxoacyl-(acyl-carrier-protein) synthase 2	fabF	Syngas
CAETHG_RS09990	CAETHG_2046	3-oxoacyl-(acyl-carrier-protein) reductase	fabG3	CO	6.2	0.5	0.0025519199999999996	0.08051449937948961
CAETHG_RS09990	CAETHG_2046	3-oxoacyl-(acyl-carrier-protein) reductase	fabG3	High-H2 CO	3.5	1.6	0.0014405999999999998	0.435633666386072
CAETHG_RS09990	CAETHG_2046	3-oxoacyl-(acyl-carrier-protein) reductase	fabG3	Syngas	4.6	0.6	0.0018933599999999995	0.12988505804550798
CAETHG_RS10000	CAETHG_2049	enoyl-(acyl-carrier-protein) reductase II	fabK	CO	1.6	0.3	0.0006585599999999999	0.18588270900398385
CAETHG_RS10000	CAETHG_2049	enoyl-(acyl-carrier-protein) reductase II	fabK	High-H2 CO	0.6	0.3	0.00024695999999999995	0.47238072707743883
CAETHG_RS10000	CAETHG_2049	enoyl-(acyl-carrier-protein) reductase II	fabK	Syngas	0.9	0.2	0.00037044	0.21954977070786863
CAETHG_RS10005	CAETHG_2050	3-oxoacyl-(acyl-carrier-protein) synthase 3	fabH	CO	0.6	0.1	0.00024695999999999995	0.16552635496534787
CAETHG_RS10005	CAETHG_2050	3-oxoacyl-(acyl-carrier-protein) synthase 3	fabH	High-H2 CO
CAETHG_RS10005	CAETHG_2050	3-oxoacyl-(acyl-carrier-protein) synthase 3	fabH	Syngas	0.3	0.1	0.00012347999999999998	0.32459284597450133
CAETHG_RS10015	CAETHG_2052	2-nitropropane dioxygenase NPD	ncd2	CO	6.1	0.3	0.0025107599999999995	0.04915062859454334
CAETHG_RS10015	CAETHG_2052	2-nitropropane dioxygenase NPD	ncd2	High-H2 CO	4.7	0.9	0.00193452	0.18976799816662468
CAETHG_RS10015	CAETHG_2052	2-nitropropane dioxygenase NPD	ncd2	Syngas	5.7	0.8	0.0023461199999999993	0.13966698475586703
CAETHG_RS10020	CAETHG_2053	primosome, DnaD subunit	RS10020	CO	0.6	0.2	0.00024695999999999995	0.32459284597450133
CAETHG_RS10020	CAETHG_2053	primosome, DnaD subunit	RS10020	High-H2 CO	0.3	0.1	0.00012347999999999998	0.32459284597450133
CAETHG_RS10020	CAETHG_2053	primosome, DnaD subunit	RS10020	Syngas	0.3	0.1	0.00012347999999999998	0.32459284597450133
CAETHG_RS10025	CAETHG_2054	IstB domain protein ATP-binding protein	dnaC	CO	0.8	0.1	0.00032927999999999994	0.1245158083777528
CAETHG_RS10025	CAETHG_2054	IstB domain protein ATP-binding protein	dnaC	High-H2 CO
CAETHG_RS10025	CAETHG_2054	IstB domain protein ATP-binding protein	dnaC	Syngas	0.4	0.0	0.00016463999999999997	0.0
CAETHG_RS10055	CAETHG_2056	CoA-binding domain protein	K06929	CO
CAETHG_RS10055	CAETHG_2056	CoA-binding domain protein	K06929	High-H2 CO	0.6	0.1	0.00024695999999999995	0.16552635496534787
CAETHG_RS10055	CAETHG_2056	CoA-binding domain protein	K06929	Syngas	1.2	0.2	0.0004939199999999999	0.16552635496534787
CAETHG_RS10065	CAETHG_2058	acyl-ACP thioesterase	MCH	CO	1.0	0.4	0.0004116	0.38525317015992666
CAETHG_RS10065	CAETHG_2058	acyl-ACP thioesterase	MCH	High-H2 CO	0.6	0.1	0.00024695999999999995	0.16552635496534787
CAETHG_RS10065	CAETHG_2058	acyl-ACP thioesterase	MCH	Syngas	0.3	0.3	0.00012347999999999998	0.8325546111576977
CAETHG_RS10070	CAETHG_2059	Adenylosuccinate synthetase	purA	CO	32.9	3.2	0.013541639999999997	0.0970355696304661
CAETHG_RS10070	CAETHG_2059	Adenylosuccinate synthetase	purA	High-H2 CO	23.8	6.4	0.00979608	0.26422791536245804
CAETHG_RS10070	CAETHG_2059	Adenylosuccinate synthetase	purA	Syngas	28.4	4.1	0.011689439999999997	0.1436223660887134
CAETHG_RS10075	CAETHG_2060	Pyridine nucleotide-disulfide oxidoreductase, F	K07137_2	CO	6.1	0.7	0.0025107599999999995	0.1143789845007987
CAETHG_RS10075	CAETHG_2060	Pyridine nucleotide-disulfide oxidoreductase, F	K07137_2	High-H2 CO	5.1	1.2	0.0020991599999999997	0.23213161890397316
CAETHG_RS10075	CAETHG_2060	Pyridine nucleotide-disulfide oxidoreductase, F	K07137_2	Syngas	5.7	0.7	0.0023461199999999993	0.12234773169308856
CAETHG_RS10085	CAETHG_2062	Fumarate hydratase	aspA	CO
CAETHG_RS10085	CAETHG_2062	Fumarate hydratase	aspA	High-H2 CO
CAETHG_RS10085	CAETHG_2062	Fumarate hydratase	aspA	Syngas	0.1	0.0	4.115999999999999e-05	0.0
CAETHG_RS10090	CAETHG_2063	(FeFe)-hydrogenase H-cluster maturation GTPase	RS10090	CO	3.6	0.2	0.00148176	0.05551276013141586
CAETHG_RS10090	CAETHG_2063	(FeFe)-hydrogenase H-cluster maturation GTPase	RS10090	High-H2 CO	3.2	0.8	0.0013171199999999997	0.24622067706923975
CAETHG_RS10090	CAETHG_2063	(FeFe)-hydrogenase H-cluster maturation GTPase	RS10090	Syngas	2.2	0.4	0.0009055199999999999	0.18034187452047828
CAETHG_RS10100	CAETHG_2065	ApbE family lipoprotein	apbE2	CO	1.7	0.1	0.0006997199999999998	0.05877273915760268
CAETHG_RS10100	CAETHG_2065	ApbE family lipoprotein	apbE2	High-H2 CO	0.7	0.5	0.00028812	0.6420629214442641
CAETHG_RS10100	CAETHG_2065	ApbE family lipoprotein	apbE2	Syngas	0.9	0.2	0.00037044	0.21954977070786863
CAETHG_RS10105	CAETHG_2066	Aspartyl aminopeptidase	DNPEP	CO	3.0	0.2	0.0012347999999999997	0.06659277038737595
CAETHG_RS10105	CAETHG_2066	Aspartyl aminopeptidase	DNPEP	High-H2 CO	2.3	0.8	0.0009466799999999998	0.3379437336886514
CAETHG_RS10105	CAETHG_2066	Aspartyl aminopeptidase	DNPEP	Syngas	3.1	0.7	0.0012759599999999998	0.22300493462031856
CAETHG_RS10145	CAETHG_2074	Agmatine deiminase	aguA	CO	0.8	0.3	0.00032927999999999994	0.36273455554815737
CAETHG_RS10145	CAETHG_2074	Agmatine deiminase	aguA	High-H2 CO
CAETHG_RS10145	CAETHG_2074	Agmatine deiminase	aguA	Syngas
CAETHG_RS10220	CAETHG_2090	methyl-accepting chemotaxis sensory transducer	RS10220	CO	2.0	0.7	0.0008232	0.3399387307063912
CAETHG_RS10220	CAETHG_2090	methyl-accepting chemotaxis sensory transducer	RS10220	High-H2 CO
CAETHG_RS10220	CAETHG_2090	methyl-accepting chemotaxis sensory transducer	RS10220	Syngas	0.6	0.1	0.00024695999999999995	0.16552635496534787
CAETHG_RS10240	CAETHG_2094	heat shock protein Hsp20	HSP20	CO
CAETHG_RS10240	CAETHG_2094	heat shock protein Hsp20	HSP20	High-H2 CO
CAETHG_RS10240	CAETHG_2094	heat shock protein Hsp20	HSP20	Syngas	1.1	0.1	0.00045275999999999997	0.09072209839127093
CAETHG_RS10245	CAETHG_2095	heat shock protein Hsp20	HSP20_2	CO	1.1	0.6	0.00045275999999999997	0.5103481750252145
CAETHG_RS10245	CAETHG_2095	heat shock protein Hsp20	HSP20_2	High-H2 CO
CAETHG_RS10245	CAETHG_2095	heat shock protein Hsp20	HSP20_2	Syngas	1.7	1.0	0.0006997199999999998	0.545117102562389
CAETHG_RS10255	CAETHG_2097	ATP-dependent protease, Lon family	lon2	CO	5.2	1.5	0.00214032	0.2827170133983429
CAETHG_RS10255	CAETHG_2097	ATP-dependent protease, Lon family	lon2	High-H2 CO	3.8	1.3	0.0015640799999999998	0.3326841725607596
CAETHG_RS10255	CAETHG_2097	ATP-dependent protease, Lon family	lon2	Syngas	7.0	1.6	0.0028811999999999996	0.22566763161862624
CAETHG_RS10260	CAETHG_2098	50S ribosomal protein L9	rplI	CO	4.1	0.3	0.0016875599999999996	0.07307307649540704
CAETHG_RS10260	CAETHG_2098	50S ribosomal protein L9	rplI	High-H2 CO	2.0	0.9	0.0008232	0.4294213816262289
CAETHG_RS10260	CAETHG_2098	50S ribosomal protein L9	rplI	Syngas	5.0	0.7	0.0020579999999999995	0.1393211883376803
CAETHG_RS10285	CAETHG_2104	single-strand binding protein	ssb	CO	0.9	0.8	0.00037044	0.7630757418160635
CAETHG_RS10285	CAETHG_2104	single-strand binding protein	ssb	High-H2 CO
CAETHG_RS10285	CAETHG_2104	single-strand binding protein	ssb	Syngas	1.0	0.7	0.0004116	0.6314872286573718
CAETHG_RS10290	CAETHG_2105	30S ribosomal protein S6	rpsF	CO	3.3	0.8	0.00135828	0.23897154084973932
CAETHG_RS10290	CAETHG_2105	30S ribosomal protein S6	rpsF	High-H2 CO	1.8	0.6	0.00074088	0.32459284597450133
CAETHG_RS10290	CAETHG_2105	30S ribosomal protein S6	rpsF	Syngas	9.9	1.3	0.00407484	0.1307522951488963
CAETHG_RS10295	CAETHG_2106	protein of unknown function DUF951	RS10295	CO	1.2	0.3	0.0004939199999999999	0.24622067706923975
CAETHG_RS10295	CAETHG_2106	protein of unknown function DUF951	RS10295	High-H2 CO	0.6	0.1	0.00024695999999999995	0.16552635496534787
CAETHG_RS10295	CAETHG_2106	protein of unknown function DUF951	RS10295	Syngas	1.8	0.7	0.00074088	0.37527976744221925
CAETHG_RS10325	CAETHG_2112	hypothetical protein	RS10325	CO	3.0	0.3	0.0012347999999999997	0.0997513451195927
CAETHG_RS10325	CAETHG_2112	hypothetical protein	RS10325	High-H2 CO	1.7	0.7	0.0006997199999999998	0.39575144645419374
CAETHG_RS10325	CAETHG_2112	hypothetical protein	RS10325	Syngas	6.5	1.3	0.0026753999999999997	0.1980422004353651
CAETHG_RS10330	CAETHG_2113	parB-like partition protein	parB	CO	2.7	0.5	0.0011113199999999998	0.18362634886992105
CAETHG_RS10330	CAETHG_2113	parB-like partition protein	parB	High-H2 CO	2.3	1.2	0.0009466799999999998	0.4906698460130074
CAETHG_RS10330	CAETHG_2113	parB-like partition protein	parB	Syngas	1.9	0.3	0.0007820399999999999	0.1569236989921828
CAETHG_RS10335	CAETHG_2114	Cobyrinic acid ac-diamide synthase	parA	CO	0.8	0.2	0.00032927999999999994	0.24622067706923975
CAETHG_RS10335	CAETHG_2114	Cobyrinic acid ac-diamide synthase	parA	High-H2 CO	0.3	0.1	0.00012347999999999998	0.32459284597450133
CAETHG_RS10335	CAETHG_2114	Cobyrinic acid ac-diamide synthase	parA	Syngas	0.1	0.0	4.115999999999999e-05	0.0
CAETHG_RS10350	CAETHG_2117	tRNA uridine 5-carboxymethylaminomethyl modific	gidA	CO	0.6	0.7	0.00024695999999999995	0.9268939087264553
CAETHG_RS10350	CAETHG_2117	tRNA uridine 5-carboxymethylaminomethyl modific	gidA	High-H2 CO
CAETHG_RS10350	CAETHG_2117	tRNA uridine 5-carboxymethylaminomethyl modific	gidA	Syngas	0.3	0.2	0.00012347999999999998	0.6064031498312963
CAETHG_RS10355	CAETHG_2118	tRNA modification GTPase mnmE	mnmE	CO	1.9	0.6	0.0007820399999999999	0.3083152969839632
CAETHG_RS10355	CAETHG_2118	tRNA modification GTPase mnmE	mnmE	High-H2 CO	2.0	0.7	0.0008232	0.3399387307063912
CAETHG_RS10355	CAETHG_2118	tRNA modification GTPase mnmE	mnmE	Syngas	1.4	0.6	0.00057624	0.41063695941280387
CAETHG_RS10360	CAETHG_2119	single-stranded nucleic acid binding R3H domain	jag	CO	6.9	1.0	0.00284004	0.14417505973966738
CAETHG_RS10360	CAETHG_2119	single-stranded nucleic acid binding R3H domain	jag	High-H2 CO	5.3	1.2	0.0021814799999999995	0.22359126691281803
CAETHG_RS10360	CAETHG_2119	single-stranded nucleic acid binding R3H domain	jag	Syngas	8.9	1.1	0.0036632399999999995	0.12312736492323567
CAETHG_RS10385	CAETHG_2124	Chromosomal replication initiator protein dnaA	dnaA	CO	1.6	0.6	0.0006585599999999999	0.36273455554815737
CAETHG_RS10385	CAETHG_2124	Chromosomal replication initiator protein dnaA	dnaA	High-H2 CO	1.7	0.5	0.0006997199999999998	0.28803870884973287
CAETHG_RS10385	CAETHG_2124	Chromosomal replication initiator protein dnaA	dnaA	Syngas	0.8	0.4	0.00032927999999999994	0.47238072707743883
CAETHG_RS10390	CAETHG_2125	DNA polymerase III, beta subunit	dnaN	CO	0.9	0.2	0.00037044	0.21954977070786863
CAETHG_RS10390	CAETHG_2125	DNA polymerase III, beta subunit	dnaN	High-H2 CO	0.8	0.3	0.00032927999999999994	0.36273455554815737
CAETHG_RS10390	CAETHG_2125	DNA polymerase III, beta subunit	dnaN	Syngas	0.5	0.2	0.0002058	0.38525317015992666
CAETHG_RS10410	CAETHG_2129	DNA gyrase B subunit	gyrB	CO	2.4	0.3	0.0009878399999999998	0.1245158083777528
CAETHG_RS10410	CAETHG_2129	DNA gyrase B subunit	gyrB	High-H2 CO	2.1	1.0	0.0008643599999999999	0.4520778731586357
CAETHG_RS10410	CAETHG_2129	DNA gyrase B subunit	gyrB	Syngas	1.1	0.3	0.00045275999999999997	0.2678505270833741
CAETHG_RS10415	CAETHG_2130	DNA gyrase subunit A	gyrA	CO	2.4	0.1	0.0009878399999999998	0.04164859916261736
CAETHG_RS10415	CAETHG_2130	DNA gyrase subunit A	gyrA	High-H2 CO	1.6	0.5	0.0006585599999999999	0.30524944693509815
CAETHG_RS10415	CAETHG_2130	DNA gyrase subunit A	gyrA	Syngas	0.7	0.2	0.00028812	0.2801278555258211
CAETHG_RS10450	CAETHG_2133	UPF0182 protein	K09118	CO	2.9	1.4	0.0011936399999999997	0.457706836584925
CAETHG_RS10450	CAETHG_2133	UPF0182 protein	K09118	High-H2 CO	3.0	0.2	0.0012347999999999997	0.06659277038737595
CAETHG_RS10450	CAETHG_2133	UPF0182 protein	K09118	Syngas	1.2	0.3	0.0004939199999999999	0.24622067706923975
CAETHG_RS10465	CAETHG_2137	Seryl-tRNA synthetase	SARS	CO	16.8	1.2	0.006914879999999999	0.07133771448169074
CAETHG_RS10465	CAETHG_2137	Seryl-tRNA synthetase	SARS	High-H2 CO	11.1	1.4	0.004568759999999999	0.1256288052293552
CAETHG_RS10465	CAETHG_2137	Seryl-tRNA synthetase	SARS	Syngas	13.1	2.1	0.0053919599999999995	0.15928956190364135
CAETHG_RS10555	CAETHG_2151		RS10555	CO	0.8	0.1	0.00032927999999999994	0.1245158083777528
CAETHG_RS10555	CAETHG_2151		RS10555	High-H2 CO
CAETHG_RS10555	CAETHG_2151		RS10555	Syngas	2.1	1.3	0.0008643599999999999	0.5695735964039335
CAETHG_RS10620	CAETHG_2168		RS10620	CO	0.7	0.1	0.00028812	0.14213622802621248
CAETHG_RS10620	CAETHG_2168		RS10620	High-H2 CO	0.3	0.1	0.00012347999999999998	0.32459284597450133
CAETHG_RS10620	CAETHG_2168		RS10620	Syngas	0.9	0.2	0.00037044	0.21954977070786863
CAETHG_RS10635	CAETHG_2171	hypothetical protein	RS10635	CO	2.9	0.9	0.0011936399999999997	0.3032384599348271
CAETHG_RS10635	CAETHG_2171	hypothetical protein	RS10635	High-H2 CO	2.8	0.6	0.00115248	0.21188515735626917
CAETHG_RS10635	CAETHG_2171	hypothetical protein	RS10635	Syngas	1.7	0.4	0.0006997199999999998	0.23213161890397316
CAETHG_RS10640	CAETHG_2172	virulence protein RhuM	RS10640	CO	0.7	0.1	0.00028812	0.14213622802621248
CAETHG_RS10640	CAETHG_2172	virulence protein RhuM	RS10640	High-H2 CO	0.3	0.1	0.00012347999999999998	0.32459284597450133
CAETHG_RS10640	CAETHG_2172	virulence protein RhuM	RS10640	Syngas	0.5	0.3	0.0002058	0.5545130293761911
CAETHG_RS10725	CAETHG_2189	transcriptional regulator, TetR family	RS10725	CO	3.2	1.1	0.0013171199999999997	0.3341977115255084
CAETHG_RS10725	CAETHG_2189	transcriptional regulator, TetR family	RS10725	High-H2 CO	1.3	1.0	0.00053508	0.6817717100897965
CAETHG_RS10725	CAETHG_2189	transcriptional regulator, TetR family	RS10725	Syngas	3.6	2.0	0.00148176	0.5186424003488612
CAETHG_RS10795	CAETHG_2200	UPF0133 protein ybaB	K09747	CO	1.5	0.7	0.0006173999999999998	0.4438780284984265
CAETHG_RS10795	CAETHG_2200	UPF0133 protein ybaB	K09747	High-H2 CO	0.9	0.4	0.00037044	0.4245725189304461
CAETHG_RS10795	CAETHG_2200	UPF0133 protein ybaB	K09747	Syngas	3.7	0.7	0.0015229199999999997	0.1875283493331715
CAETHG_RS10825	CAETHG_2206	hypothetical protein	RS10825	CO	3.2	0.4	0.0013171199999999997	0.1245158083777528
CAETHG_RS10825	CAETHG_2206	hypothetical protein	RS10825	High-H2 CO	2.4	0.8	0.0009878399999999998	0.32459284597450133
CAETHG_RS10825	CAETHG_2206	hypothetical protein	RS10825	Syngas	4.9	0.7	0.0020168399999999998	0.14213622802621248
CAETHG_RS10845	CAETHG_2210	Alanine--glyoxylate transaminase	RS10845	CO	18.4	1.2	0.007573439999999998	0.06514820320106533
CAETHG_RS10845	CAETHG_2210	Alanine--glyoxylate transaminase	RS10845	High-H2 CO	33.2	6.8	0.013665119999999998	0.20271866247180265
CAETHG_RS10845	CAETHG_2210	Alanine--glyoxylate transaminase	RS10845	Syngas	20.2	2.7	0.008314319999999998	0.13307207126434037
CAETHG_RS10850	CAETHG_2211	Phosphoglycerate dehydrogenase	serA4	CO	1.3	0.3	0.00053508	0.2277824298953098
CAETHG_RS10850	CAETHG_2211	Phosphoglycerate dehydrogenase	serA4	High-H2 CO	1.6	0.6	0.0006585599999999999	0.36273455554815737
CAETHG_RS10850	CAETHG_2211	Phosphoglycerate dehydrogenase	serA4	Syngas	1.5	0.2	0.0006173999999999998	0.1327463797992986
CAETHG_RS10910	CAETHG_2220	Cellulase	RS10910	CO	1.8	0.2	0.00074088	0.11077044999373434
CAETHG_RS10910	CAETHG_2220	Cellulase	RS10910	High-H2 CO
CAETHG_RS10910	CAETHG_2220	Cellulase	RS10910	Syngas	0.8	0.1	0.00032927999999999994	0.1245158083777528
CAETHG_RS10915	CAETHG_2221	Cellulase	RS10915	CO	0.9	0.1	0.00037044	0.11077044999373434
CAETHG_RS10915	CAETHG_2221	Cellulase	RS10915	High-H2 CO
CAETHG_RS10915	CAETHG_2221	Cellulase	RS10915	Syngas	0.7	0.2	0.00028812	0.2801278555258211
CAETHG_RS10920	CAETHG_2222	Cellulase	RS10920	CO	3.8	0.5	0.0015640799999999998	0.13101471948260535
CAETHG_RS10920	CAETHG_2222	Cellulase	RS10920	High-H2 CO	2.2	0.4	0.0009055199999999999	0.18034187452047828
CAETHG_RS10920	CAETHG_2222	Cellulase	RS10920	Syngas	1.6	0.8	0.0006585599999999999	0.47238072707743883
CAETHG_RS10930	CAETHG_2224	Serine--pyruvate transaminase	RS10930	CO	9.1	0.6	0.0037455599999999993	0.06586257537469467
CAETHG_RS10930	CAETHG_2224	Serine--pyruvate transaminase	RS10930	High-H2 CO	8.5	1.7	0.0034986	0.1980422004353651
CAETHG_RS10930	CAETHG_2224	Serine--pyruvate transaminase	RS10930	Syngas	8.8	2.1	0.0036220799999999997	0.235339883676402
CAETHG_RS10955	CAETHG_2226	PpiC-type peptidyl-prolyl cis-trans isomerase	ppiC	CO	1.3	0.2	0.00053508	0.15294730979884993
CAETHG_RS10955	CAETHG_2226	PpiC-type peptidyl-prolyl cis-trans isomerase	ppiC	High-H2 CO	1.1	0.4	0.00045275999999999997	0.3524065553184047
CAETHG_RS10955	CAETHG_2226	PpiC-type peptidyl-prolyl cis-trans isomerase	ppiC	Syngas	0.5	0.3	0.0002058	0.5545130293761911
CAETHG_RS10965	CAETHG_2228	L-arabinose isomerase	araA	CO	0.7	0.1	0.00028812	0.14213622802621248
CAETHG_RS10965	CAETHG_2228	L-arabinose isomerase	araA	High-H2 CO	1.0	0.2	0.0004116	0.1980422004353651
CAETHG_RS10965	CAETHG_2228	L-arabinose isomerase	araA	Syngas	0.1	0.1	4.115999999999999e-05	0.8325546111576977
CAETHG_RS10995	CAETHG_2235	Periplasmic binding protein domain containing p	rbsB	CO	7.7	0.7	0.0031693199999999993	0.09072209839127093
CAETHG_RS10995	CAETHG_2235	Periplasmic binding protein domain containing p	rbsB	High-H2 CO	7.1	2.3	0.0029223599999999993	0.3158964685442033
CAETHG_RS10995	CAETHG_2235	Periplasmic binding protein domain containing p	rbsB	Syngas	5.1	0.3	0.0020991599999999997	0.05877273915760268
CAETHG_RS11025	CAETHG_2239	Silent information regulator protein Sir2	npdA	CO	2.2	0.6	0.0009055199999999999	0.2678505270833741
CAETHG_RS11025	CAETHG_2239	Silent information regulator protein Sir2	npdA	High-H2 CO	1.2	0.4	0.0004939199999999999	0.32459284597450133
CAETHG_RS11025	CAETHG_2239	Silent information regulator protein Sir2	npdA	Syngas	3.2	0.7	0.0013171199999999997	0.2161988367943856
CAETHG_RS11040	CAETHG_2241	peptidase U61 LD-carboxypeptidase A	ldcA	CO
CAETHG_RS11040	CAETHG_2241	peptidase U61 LD-carboxypeptidase A	ldcA	High-H2 CO
CAETHG_RS11040	CAETHG_2241	peptidase U61 LD-carboxypeptidase A	ldcA	Syngas	0.1	0.0	4.115999999999999e-05	0.0
CAETHG_RS11045	CAETHG_2242	Mg2 transporter protein CorA family protein	corA2	CO
CAETHG_RS11045	CAETHG_2242	Mg2 transporter protein CorA family protein	corA2	High-H2 CO
CAETHG_RS11045	CAETHG_2242	Mg2 transporter protein CorA family protein	corA2	Syngas	0.1	0.0	4.115999999999999e-05	0.0
CAETHG_RS11065	CAETHG_2246	protein of unknown function DUF970	RS11065	CO	1.8	0.6	0.00074088	0.32459284597450133
CAETHG_RS11065	CAETHG_2246	protein of unknown function DUF970	RS11065	High-H2 CO	0.7	0.2	0.00028812	0.2801278555258211
CAETHG_RS11065	CAETHG_2246	protein of unknown function DUF970	RS11065	Syngas	4.4	0.5	0.0018110399999999999	0.11327205462877371
CAETHG_RS11075	CAETHG_2248	PSP1 domain protein	RS11075	CO	1.5	0.2	0.0006173999999999998	0.1327463797992986
CAETHG_RS11075	CAETHG_2248	PSP1 domain protein	RS11075	High-H2 CO	1.0	0.3	0.0004116	0.293560379208524
CAETHG_RS11075	CAETHG_2248	PSP1 domain protein	RS11075	Syngas	0.9	0.1	0.00037044	0.11077044999373434
CAETHG_RS11090	CAETHG_2251	MotA/TolQ/ExbB proton channel	motA2	CO	1.7	0.5	0.0006997199999999998	0.28803870884973287
CAETHG_RS11090	CAETHG_2251	MotA/TolQ/ExbB proton channel	motA2	High-H2 CO	0.8	0.4	0.00032927999999999994	0.47238072707743883
CAETHG_RS11090	CAETHG_2251	MotA/TolQ/ExbB proton channel	motA2	Syngas
CAETHG_RS11095	CAETHG_2252	Motility protein B, N-terminal domain containin	motB2	CO
CAETHG_RS11095	CAETHG_2252	Motility protein B, N-terminal domain containin	motB2	High-H2 CO
CAETHG_RS11095	CAETHG_2252	Motility protein B, N-terminal domain containin	motB2	Syngas	0.7	0.1	0.00028812	0.14213622802621248
CAETHG_RS11120	CAETHG_2257	transcriptional regulator, AbrB family	abrB	CO	31.0	7.7	0.012759599999999998	0.24467891332116534
CAETHG_RS11120	CAETHG_2257	transcriptional regulator, AbrB family	abrB	High-H2 CO	14.2	3.1	0.0058447199999999986	0.21577380986313707
CAETHG_RS11120	CAETHG_2257	transcriptional regulator, AbrB family	abrB	Syngas	30.5	1.6	0.012553799999999997	0.05242297896625737
CAETHG_RS11130	CAETHG_2259	hypothetical protein	RS11130	CO	0.7	0.3	0.00028812	0.41063695941280387
CAETHG_RS11130	CAETHG_2259	hypothetical protein	RS11130	High-H2 CO
CAETHG_RS11130	CAETHG_2259	hypothetical protein	RS11130	Syngas	0.9	0.3	0.00037044	0.32459284597450133
CAETHG_RS11135	CAETHG_2260	phage shock protein A, PspA	pspA	CO	18.0	5.8	0.007408799999999999	0.31429823110349825
CAETHG_RS11135	CAETHG_2260	phage shock protein A, PspA	pspA	High-H2 CO	7.6	4.2	0.0031281599999999996	0.5162468212292832
CAETHG_RS11135	CAETHG_2260	phage shock protein A, PspA	pspA	Syngas	5.6	0.7	0.00230496	0.1245158083777528
CAETHG_RS11145	CAETHG_2262	protein of unknown function DUF1836	RS11145	CO	1.5	0.4	0.0006173999999999998	0.2621002313738675
CAETHG_RS11145	CAETHG_2262	protein of unknown function DUF1836	RS11145	High-H2 CO	1.2	0.7	0.0004939199999999999	0.541181013459346
CAETHG_RS11145	CAETHG_2262	protein of unknown function DUF1836	RS11145	Syngas	1.6	0.2	0.0006585599999999999	0.1245158083777528
CAETHG_RS11150	CAETHG_2263	2-C-methyl-D-erythritol 2,4-cyclodiphosphate sy	ispF	CO
CAETHG_RS11150	CAETHG_2263	2-C-methyl-D-erythritol 2,4-cyclodiphosphate sy	ispF	High-H2 CO
CAETHG_RS11150	CAETHG_2263	2-C-methyl-D-erythritol 2,4-cyclodiphosphate sy	ispF	Syngas	0.5	0.2	0.0002058	0.38525317015992666
CAETHG_RS11165	CAETHG_2267	Mannosyl-glycoprotein endo-beta-N-acetylglucosa	RS11165	CO	1.3	0.2	0.00053508	0.15294730979884993
CAETHG_RS11165	CAETHG_2267	Mannosyl-glycoprotein endo-beta-N-acetylglucosa	RS11165	High-H2 CO	2.0	0.4	0.0008232	0.1980422004353651
CAETHG_RS11165	CAETHG_2267	Mannosyl-glycoprotein endo-beta-N-acetylglucosa	RS11165	Syngas	2.0	1.0	0.0008232	0.47238072707743883
CAETHG_RS11205	CAETHG_2275	Methionyl-tRNA synthetase	MARS	CO	15.5	1.4	0.006379799999999999	0.09013917354753861
CAETHG_RS11205	CAETHG_2275	Methionyl-tRNA synthetase	MARS	High-H2 CO	5.5	1.6	0.0022637999999999994	0.2850213369138525
CAETHG_RS11205	CAETHG_2275	Methionyl-tRNA synthetase	MARS	Syngas	6.2	1.0	0.0025519199999999996	0.1602558755002226
CAETHG_RS11240	CAETHG_2283	hypothetical protein	RS11240	CO	1.2	0.3	0.0004939199999999999	0.24622067706923975
CAETHG_RS11240	CAETHG_2283	hypothetical protein	RS11240	High-H2 CO	1.0	0.3	0.0004116	0.293560379208524
CAETHG_RS11240	CAETHG_2283	hypothetical protein	RS11240	Syngas	0.9	0.2	0.00037044	0.21954977070786863
CAETHG_RS11245	CAETHG_2284	ATPase-like, ParA/MinD	RS11245	CO	8.5	3.0	0.0034986	0.34263463662815125
CAETHG_RS11245	CAETHG_2284	ATPase-like, ParA/MinD	RS11245	High-H2 CO	4.1	0.9	0.0016875599999999996	0.2169347207975461
CAETHG_RS11245	CAETHG_2284	ATPase-like, ParA/MinD	RS11245	Syngas	8.7	1.7	0.0035809199999999996	0.1935746956842179
CAETHG_RS11260	CAETHG_2287	anaerobic ribonucleoside-triphosphate reductase	nrdD	CO	2.7	0.2	0.0011113199999999998	0.07397276443390088
CAETHG_RS11260	CAETHG_2287	anaerobic ribonucleoside-triphosphate reductase	nrdD	High-H2 CO	1.8	0.8	0.00074088	0.4245725189304461
CAETHG_RS11260	CAETHG_2287	anaerobic ribonucleoside-triphosphate reductase	nrdD	Syngas	0.4	0.1	0.00016463999999999997	0.24622067706923975
CAETHG_RS11275	CAETHG_2290	hypothetical protein	RS11275	CO	0.8	0.5	0.00032927999999999994	0.5742414878537321
CAETHG_RS11275	CAETHG_2290	hypothetical protein	RS11275	High-H2 CO	0.1	0.1	4.115999999999999e-05	0.8325546111576977
CAETHG_RS11275	CAETHG_2290	hypothetical protein	RS11275	Syngas	0.4	0.3	0.00016463999999999997	0.6680472308365776
CAETHG_RS11285	CAETHG_2292	Isoleucyl-tRNA synthetase	IARS	CO	11.3	2.5	0.00465108	0.21860120549831016
CAETHG_RS11285	CAETHG_2292	Isoleucyl-tRNA synthetase	IARS	High-H2 CO	6.9	2.6	0.00284004	0.3643757784916581
CAETHG_RS11285	CAETHG_2292	Isoleucyl-tRNA synthetase	IARS	Syngas	8.9	1.6	0.0036632399999999995	0.1783476231904914
CAETHG_RS11290	CAETHG_2293	transcriptional regulator, LacI family	lacI	CO	16.0	2.3	0.0065856	0.1430155835115816
CAETHG_RS11290	CAETHG_2293	transcriptional regulator, LacI family	lacI	High-H2 CO	12.6	2.7	0.0051861599999999996	0.21188515735626917
CAETHG_RS11290	CAETHG_2293	transcriptional regulator, LacI family	lacI	Syngas	20.4	1.7	0.008396639999999999	0.08318919908602172
CAETHG_RS11320	CAETHG_2299	UPF0272 protein	larC	CO	1.5	0.3	0.0006173999999999998	0.1980422004353651
CAETHG_RS11320	CAETHG_2299	UPF0272 protein	larC	High-H2 CO	0.5	0.2	0.0002058	0.38525317015992666
CAETHG_RS11320	CAETHG_2299	UPF0272 protein	larC	Syngas	0.5	0.1	0.0002058	0.1980422004353651
CAETHG_RS11325	CAETHG_2300	Radical SAM domain protein	RS11325	CO	6.4	1.5	0.0026342399999999995	0.2312487172128517
CAETHG_RS11325	CAETHG_2300	Radical SAM domain protein	RS11325	High-H2 CO	5.8	2.3	0.0023872799999999994	0.38216400473830214
CAETHG_RS11325	CAETHG_2300	Radical SAM domain protein	RS11325	Syngas	4.4	1.0	0.0018110399999999999	0.224417267236483
CAETHG_RS11430	CAETHG_2323	protein of unknown function DUF1934	RS11430	CO	1.3	0.5	0.00053508	0.3714289220567708
CAETHG_RS11430	CAETHG_2323	protein of unknown function DUF1934	RS11430	High-H2 CO	0.4	0.4	0.00016463999999999997	0.8325546111576977
CAETHG_RS11430	CAETHG_2323	protein of unknown function DUF1934	RS11430	Syngas	1.9	0.3	0.0007820399999999999	0.1569236989921828
CAETHG_RS11440	CAETHG_2325	CTP synthase	pyrG	CO	5.5	0.7	0.0022637999999999994	0.1267617987944293
CAETHG_RS11440	CAETHG_2325	CTP synthase	pyrG	High-H2 CO	3.9	0.9	0.0016052399999999997	0.2277824298953098
CAETHG_RS11440	CAETHG_2325	CTP synthase	pyrG	Syngas	4.4	0.6	0.0018110399999999999	0.13573602073900098
CAETHG_RS11450	CAETHG_2327	transcription termination factor Rho	rho	CO	3.8	0.5	0.0015640799999999998	0.13101471948260535
CAETHG_RS11450	CAETHG_2327	transcription termination factor Rho	rho	High-H2 CO	3.5	0.5	0.0014405999999999998	0.14213622802621248
CAETHG_RS11450	CAETHG_2327	transcription termination factor Rho	rho	Syngas	3.6	0.7	0.00148176	0.19264323274830955
CAETHG_RS11470	CAETHG_2331	Peptide chain release factor 1	prfA	CO	4.9	0.6	0.0020168399999999998	0.12199367772123712
CAETHG_RS11470	CAETHG_2331	Peptide chain release factor 1	prfA	High-H2 CO	3.2	1.6	0.0013171199999999997	0.47238072707743883
CAETHG_RS11470	CAETHG_2331	Peptide chain release factor 1	prfA	Syngas	3.5	0.6	0.0014405999999999998	0.17018875693209617
CAETHG_RS11485	CAETHG_2334	Sua5/YciO/YrdC/YwlC family protein	tsaC2	CO	2.8	0.6	0.00115248	0.21188515735626917
CAETHG_RS11485	CAETHG_2334	Sua5/YciO/YrdC/YwlC family protein	tsaC2	High-H2 CO	1.4	1.1	0.00057624	0.6933881414090981
CAETHG_RS11485	CAETHG_2334	Sua5/YciO/YrdC/YwlC family protein	tsaC2	Syngas	2.5	0.2	0.0010289999999999997	0.07987244183095311
CAETHG_RS11490	CAETHG_2335	protein tyrosine phosphatase	RS11490	CO
CAETHG_RS11490	CAETHG_2335	protein tyrosine phosphatase	RS11490	High-H2 CO
CAETHG_RS11490	CAETHG_2335	protein tyrosine phosphatase	RS11490	Syngas	2.1	0.4	0.0008643599999999999	0.18878166078133404
CAETHG_RS11495	CAETHG_2336	sugar-phosphate isomerase, RpiB/LacA/LacB famil	rpiB	CO	1.9	0.4	0.0007820399999999999	0.20824799906632924
CAETHG_RS11495	CAETHG_2336	sugar-phosphate isomerase, RpiB/LacA/LacB famil	rpiB	High-H2 CO
CAETHG_RS11495	CAETHG_2336	sugar-phosphate isomerase, RpiB/LacA/LacB famil	rpiB	Syngas
CAETHG_RS11500	CAETHG_2337	Uracil phosphoribosyl transferase	upp	CO	25.7	3.8	0.010578119999999998	0.14706120490760652
CAETHG_RS11500	CAETHG_2337	Uracil phosphoribosyl transferase	upp	High-H2 CO	13.7	4.1	0.0056389199999999995	0.2928759290462396
CAETHG_RS11500	CAETHG_2337	Uracil phosphoribosyl transferase	upp	Syngas	25.2	2.0	0.010372319999999999	0.0792405274635093
CAETHG_RS11515	CAETHG_2341	UDP-N-acetylglucosamine 2-epimerase	wecB	CO	2.3	0.3	0.0009466799999999998	0.12988505804550798
CAETHG_RS11515	CAETHG_2341	UDP-N-acetylglucosamine 2-epimerase	wecB	High-H2 CO	1.1	0.6	0.00045275999999999997	0.5103481750252145
CAETHG_RS11515	CAETHG_2341	UDP-N-acetylglucosamine 2-epimerase	wecB	Syngas	1.2	0.3	0.0004939199999999999	0.24622067706923975
CAETHG_RS11525	CAETHG_2343	ATP synthase subunit a	atpB	CO	2.7	0.5	0.0011113199999999998	0.18362634886992105
CAETHG_RS11525	CAETHG_2343	ATP synthase subunit a	atpB	High-H2 CO	1.0	0.6	0.0004116	0.5545130293761911
CAETHG_RS11525	CAETHG_2343	ATP synthase subunit a	atpB	Syngas	3.1	0.6	0.0012759599999999998	0.1917716376098038
CAETHG_RS11535	CAETHG_2345	ATP synthase subunit b	atpF	CO	16.7	4.1	0.006873719999999999	0.24192558362647942
CAETHG_RS11535	CAETHG_2345	ATP synthase subunit b	atpF	High-H2 CO	15.2	3.9	0.006256319999999999	0.25250034524280734
CAETHG_RS11535	CAETHG_2345	ATP synthase subunit b	atpF	Syngas	19.8	2.7	0.00814968	0.13573602073900098
CAETHG_RS11540	CAETHG_2346	ATP synthase subunit delta	atpH	CO	4.3	1.0	0.0017698799999999995	0.2295026538418149
CAETHG_RS11540	CAETHG_2346	ATP synthase subunit delta	atpH	High-H2 CO	3.6	1.0	0.00148176	0.2726323649350856
CAETHG_RS11540	CAETHG_2346	ATP synthase subunit delta	atpH	Syngas	6.5	0.3	0.0026753999999999997	0.04612929550227464
CAETHG_RS11550	CAETHG_2348	ATP synthase gamma chain	atpG	CO	6.5	0.5	0.0026753999999999997	0.07680964865945113
CAETHG_RS11550	CAETHG_2348	ATP synthase gamma chain	atpG	High-H2 CO	3.3	1.3	0.00135828	0.3798201078503156
CAETHG_RS11550	CAETHG_2348	ATP synthase gamma chain	atpG	Syngas	4.3	1.2	0.0017698799999999995	0.2738541378647945
CAETHG_RS11555	CAETHG_2349	ATP synthase subunit beta	atpD	CO	52.9	7.6	0.02177364	0.1429341378713281
CAETHG_RS11555	CAETHG_2349	ATP synthase subunit beta	atpD	High-H2 CO	49.3	6.1	0.020291879999999995	0.12326256375619209
CAETHG_RS11555	CAETHG_2349	ATP synthase subunit beta	atpD	Syngas	83.2	4.5	0.03424512	0.05404704545373761
CAETHG_RS11590	CAETHG_2356	cell shape determining protein, MreB/Mrl family	mreB	CO	6.3	1.4	0.0025930799999999998	0.21954977070786863
CAETHG_RS11590	CAETHG_2356	cell shape determining protein, MreB/Mrl family	mreB	High-H2 CO	7.8	1.4	0.0032104799999999995	0.17806629687580122
CAETHG_RS11590	CAETHG_2356	cell shape determining protein, MreB/Mrl family	mreB	Syngas	6.6	0.9	0.00271656	0.13573602073900098
CAETHG_RS11625	CAETHG_2358	S-adenosylmethionine synthase	metK2	CO	29.5	3.1	0.0121422	0.10479636069688669
CAETHG_RS11625	CAETHG_2358	S-adenosylmethionine synthase	metK2	High-H2 CO	16.9	3.3	0.006956039999999998	0.19344243221104457
CAETHG_RS11625	CAETHG_2358	S-adenosylmethionine synthase	metK2	Syngas	23.8	2.8	0.00979608	0.11724299938433483
CAETHG_RS11645	CAETHG_2363	sigma 54 modulation protein/ribosomal protein S	yhbH	CO	0.5	0.5	0.0002058	0.8325546111576977
CAETHG_RS11645	CAETHG_2363	sigma 54 modulation protein/ribosomal protein S	yhbH	High-H2 CO
CAETHG_RS11645	CAETHG_2363	sigma 54 modulation protein/ribosomal protein S	yhbH	Syngas
CAETHG_RS11650	CAETHG_2364		secA	CO	11.6	1.7	0.004774559999999999	0.14577386043669396
CAETHG_RS11650	CAETHG_2364		secA	High-H2 CO	8.4	2.1	0.0034574399999999996	0.24622067706923975
CAETHG_RS11650	CAETHG_2364		secA	Syngas	9.7	1.3	0.003992519999999999	0.13342460003983178
CAETHG_RS11665	CAETHG_2367	Glutamate dehydrogenase (NADP(+))	gdhA	CO	16.3	2.2	0.006709079999999999	0.134360642457702
CAETHG_RS11665	CAETHG_2367	Glutamate dehydrogenase (NADP(+))	gdhA	High-H2 CO	15.6	1.8	0.006420959999999999	0.11500331394903844
CAETHG_RS11665	CAETHG_2367	Glutamate dehydrogenase (NADP(+))	gdhA	Syngas	16.8	2.5	0.006914879999999999	0.14799544075384422
CAETHG_RS11675	CAETHG_2369	Tex-like protein	tex	CO	0.8	0.4	0.00032927999999999994	0.47238072707743883
CAETHG_RS11675	CAETHG_2369	Tex-like protein	tex	High-H2 CO	0.7	0.6	0.00028812	0.7421798692902482
CAETHG_RS11675	CAETHG_2369	Tex-like protein	tex	Syngas	0.3	0.1	0.00012347999999999998	0.32459284597450133
CAETHG_RS11700	CAETHG_2375	Protein of unknown function DUF2225	K09766_2	CO	3.0	0.7	0.0012347999999999997	0.23024776933906912
CAETHG_RS11700	CAETHG_2375	Protein of unknown function DUF2225	K09766_2	High-H2 CO	1.3	1.0	0.00053508	0.6817717100897965
CAETHG_RS11700	CAETHG_2375	Protein of unknown function DUF2225	K09766_2	Syngas	4.0	0.7	0.0016464	0.17368193438503096
CAETHG_RS11705	CAETHG_2376	RelA/SpoT domain protein	E2.7.6.5X3	CO	1.7	0.6	0.0006997199999999998	0.34263463662815125
CAETHG_RS11705	CAETHG_2376	RelA/SpoT domain protein	E2.7.6.5X3	High-H2 CO	0.5	0.0	0.0002058	0.0
CAETHG_RS11705	CAETHG_2376	RelA/SpoT domain protein	E2.7.6.5X3	Syngas	0.5	0.1	0.0002058	0.1980422004353651
CAETHG_RS11710	CAETHG_2377	leucyl-tRNA synthetase class Ia	LARS	CO	5.7	1.1	0.0023461199999999993	0.19122104402315973
[truncated: 1,313 more rows]
