# Supplementary material for: Shu: visualization of high-dimensional biological pathways
Source: Bioinformatics. 2024 Mar 7;40(3):btae140. doi: 10.1093/bioinformatics/btae140 (PMC10957514; doi:10.1093/bioinformatics/btae140)
Supplement: btae140_Supplementary_Data [file btae140_supplementary_data.zip › shu_case_studies/data/omics.metabolism.json]

{"reactions": ["ACALD", "ACALD", "ACALD", "ACKr", "ACKr", "ACKr", "ACLS", "ACLS", "ACLS", "ACt2ipp", "ACt2ipp", "ACt2ipp", "ALCD2ir", "ALCD2ir", "ALCD2ir", "ATPS4m", "ATPS4m", "ATPS4m", "BTDDtex", "BTDDtex", "BTDDtex", "CO2t", "CO2t", "CO2t", "DM_h2_c", "DM_h2_c", "DM_h2_c", "ENO", "ENO", "ENO", "ETOHt", "ETOHt", "ETOHt", "FDH6r", "FDH6r", "FDH6r", "FHL", "FHL", "FHL", "FRUK", "FRUK", "FRUK", "FTHFLi", "FTHFLi", "FTHFLi", "GLCNt2ir", "GLCNt2ir", "GLCNt2ir", "GLCpts", "GLCpts", "GLCpts", "GND", "GND", "GND", "GNK", "GNK", "GNK", "M002", "M002", "M002", "MTHFC", "MTHFC", "MTHFC", "MTHFD", "MTHFD", "MTHFD", "MTHFO_nadp", "MTHFO_nadp", "MTHFO_nadp", "PFK", "PFK", "PFK", "PGAM_h", "PGAM_h", "PGAM_h", "PGI", "PGI", "PGI", "PGK", "PGK", "PGK", "PPDK", "PPDK", "PPDK", "PRPPS", "PRPPS", "PRPPS", "PTAr", "PTAr", "PTAr", "PYK", "PYK", "PYK", "RPE", "RPE", "RPE", "RPI", "RPI", "RPI", "RlacTrans", "RlacTrans", "RlacTrans", "cpd00011_ext_b", "cpd00011_ext_b", "cpd00011_ext_b", "cpd00029_ext_b", "cpd00029_ext_b", "cpd00029_ext_b", "cpd00082_ext_b", "cpd00082_ext_b", "cpd00082_ext_b", "cpd00204_ext_b", "cpd00204_ext_b", "cpd00204_ext_b", "cpd00221_ext_b", "cpd00221_ext_b", "cpd00221_ext_b", "cpd00363_ext_b", "cpd00363_ext_b", "cpd00363_ext_b", "cpd01947_ext_b", "cpd01947_ext_b", "cpd01947_ext_b", "cpd11640_ext_b", "cpd11640_ext_b", "cpd11640_ext_b", "leq000001_c0", "leq000001_c0", "leq000001_c0", "leq000002_c0", "leq000002_c0", "leq000002_c0", "leq000004_c0", "leq000004_c0", "leq000004_c0", "rxn00146_c0", "rxn00146_c0", "rxn00146_c0", "rxn00779_mod_c0", "rxn00779_mod_c0", "rxn00779_mod_c0", "rxn00785_c0", "rxn00785_c0", "rxn00785_c0", "rxn01200_c0", "rxn01200_c0", "rxn01200_c0", "rxn01333_c0", "rxn01333_c0", "rxn01333_c0", "rxn02112_c0", "rxn02112_c0", "rxn02112_c0", "rxn02113_c0", "rxn02113_c0", "rxn02113_c0", "rxn03884_c0", "rxn03884_c0", "rxn03884_c0", "rxn05560_c0", "rxn05560_c0", "rxn05560_c0", "rxn05938_c0", "rxn05938_c0", "rxn05938_c0", "rxn06149_c0", "rxn06149_c0", "rxn06149_c0", "rxn07189_c0", "rxn07189_c0", "rxn07189_c0", "rxn10175_c0", "rxn10175_c0", "rxn10175_c0", "rxn10480_c0", "rxn10480_c0", "rxn10480_c0", "rxn12080_c0", "rxn12080_c0", "rxn12080_c0"], "conditions": ["CO", "HighH2CO", "Syngas", "CO", "HighH2CO", "Syngas", "CO", "HighH2CO", "Syngas", "CO", "HighH2CO", "Syngas", "CO", "HighH2CO", "Syngas", "CO", "HighH2CO", "Syngas", "CO", "HighH2CO", "Syngas", "CO", "HighH2CO", "Syngas", "CO", "HighH2CO", "Syngas", "CO", "HighH2CO", "Syngas", "CO", "HighH2CO", "Syngas", "CO", "HighH2CO", "Syngas", "CO", "HighH2CO", "Syngas", "CO", "HighH2CO", "Syngas", "CO", "HighH2CO", "Syngas", "CO", "HighH2CO", "Syngas", "CO", "HighH2CO", "Syngas", "CO", "HighH2CO", "Syngas", "CO", "HighH2CO", "Syngas", "CO", "HighH2CO", "Syngas", "CO", "HighH2CO", "Syngas", "CO", "HighH2CO", "Syngas", "CO", "HighH2CO", "Syngas", "CO", "HighH2CO", "Syngas", "CO", "HighH2CO", "Syngas", "CO", "HighH2CO", "Syngas", "CO", "HighH2CO", "Syngas", "CO", "HighH2CO", "Syngas", "CO", "HighH2CO", "Syngas", "CO", "HighH2CO", "Syngas", "CO", "HighH2CO", "Syngas", "CO", "HighH2CO", "Syngas", "CO", "HighH2CO", "Syngas", "CO", "HighH2CO", "Syngas", "CO", "HighH2CO", "Syngas", "CO", "HighH2CO", "Syngas", "CO", "HighH2CO", "Syngas", "CO", "HighH2CO", "Syngas", "CO", "HighH2CO", "Syngas", "CO", "HighH2CO", "Syngas", "CO", "HighH2CO", "Syngas", "CO", "HighH2CO", "Syngas", "CO", "HighH2CO", "Syngas", "CO", "HighH2CO", "Syngas", "CO", "HighH2CO", "Syngas", "CO", "HighH2CO", "Syngas", "CO", "HighH2CO", "Syngas", "CO", "HighH2CO", "Syngas", "CO", "HighH2CO", "Syngas", "CO", "HighH2CO", "Syngas", "CO", "HighH2CO", "Syngas", "CO", "HighH2CO", "Syngas", "CO", "HighH2CO", "Syngas", "CO", "HighH2CO", "Syngas", "CO", "HighH2CO", "Syngas", "CO", "HighH2CO", "Syngas", "CO", "HighH2CO", "Syngas", "CO", "HighH2CO", "Syngas", "CO", "HighH2CO", "Syngas", "CO", "HighH2CO", "Syngas"], "box_y": ["NaN", "NaN", "NaN", 0.0393077999999999, 0.029182439999999994, 0.03992519999999989, "NaN", "NaN", "NaN", "NaN", "NaN", "NaN", "NaN", "NaN", "NaN", "NaN", "NaN", "NaN", "NaN", "NaN", "NaN", "NaN", "NaN", "NaN", "NaN", "NaN", "NaN", 0.021238559999999903, 0.02621892, 0.024531359999999895, "NaN", "NaN", "NaN", "NaN", "NaN", "NaN", 0.0230495999999999, 0.027494879999999895, 0.019509839999999896, "NaN", "NaN", "NaN", 0.5124831599999997, 0.4406589600000001, 0.23827524, "NaN", "NaN", "NaN", "NaN", "NaN", "NaN", "NaN", "NaN", "NaN", "NaN", "NaN", "NaN", "NaN", "NaN", "NaN", "NaN", "NaN", "NaN", 0.03206364, 0.027824159999999893, 0.02831807999999991, 0.08585975999999991, 0.06877836000000001, 0.0883293599999999, "NaN", "NaN", "NaN", "NaN", "NaN", "NaN", 0.0011936399999999004, 0.0, 0.0010289999999999, 0.00592704, 0.0055565999999998995, 0.007820399999999898, "NaN", "NaN", "NaN", 0.016093560000000003, 0.016422839999999904, 0.01942752, 0.04869227999999991, 0.055977599999999995, 0.0670907999999999, "NaN", "NaN", "NaN", "NaN", "NaN", "NaN", 0.0007820399999999002, 0.0, 0.0, "NaN", "NaN", "NaN", "NaN", "NaN", "NaN", "NaN", "NaN", "NaN", "NaN", "NaN", "NaN", "NaN", "NaN", "NaN", "NaN", "NaN", "NaN", "NaN", "NaN", "NaN", "NaN", "NaN", "NaN", "NaN", "NaN", "NaN", 0.021362040000000002, 0.020127239999999907, 0.0216089999999999, "NaN", "NaN", "NaN", 0.09170447999999999, 0.09483264, 0.07170071999999991, "NaN", "NaN", "NaN", "NaN", "NaN", "NaN", "NaN", "NaN", "NaN", "NaN", "NaN", "NaN", "NaN", "NaN", "NaN", "NaN", "NaN", "NaN", "NaN", "NaN", "NaN", "NaN", "NaN", "NaN", "NaN", "NaN", "NaN", "NaN", "NaN", "NaN", "NaN", "NaN", "NaN", "NaN", "NaN", "NaN", "NaN", "NaN", "NaN", "NaN", "NaN", "NaN", "NaN", "NaN", "NaN"], "kde_left_y": [[1.863984848752856, 2.7522763106227313, 1.4940704878398425, 1.1459361894151145, 5.149493370268225, 137.1665563963163, 102.20287781879152, 79.70825428767318, 145.0874540297054, 75.08658798249337, 157.417321118279, 269.08709209177334, 265.6705096317649, 267.7547597200464, 279.8501331229515, 291.62352423822966, 275.37179274716044, 292.4153682040972, 264.2935249076469, 280.72971924115296, 286.7960928738285, 308.34126660085076, 309.3646168835833, 364.72780987601124, 357.8150103167866, 358.9983620240928, 301.8888860700349, 312.2105704828198, 304.1494797042882, 312.214935701987, 275.60717020442553, 246.7151414619845, 190.67216759461866, 206.72056284781675, 229.2816647300051, 243.84407022521228, 245.92817234797843, 179.83813245303025, 186.1182261230384, 135.95384072608815, 85.91874659558431, 90.8154482631941, 164.62982645229965, 80.51820456751275, 105.13297330856558, 77.48017297905844, 134.14566738965144, 57.72170164442216, 32.289469570867126, 50.24558047474513, 79.34945949735501, 90.68913682484688, 82.93537255121127, 102.91534685396206, 140.70274532546188, 54.003612596975834, 79.0550661103338, 194.8857616966328, 128.07277609852775, 112.53777340001257, 113.8776319004718, 90.2129957587987, 133.34220231967632, 146.18458608780512, 139.45873401390915, 131.4309566518648, 116.79535682421273, 85.35837303243326, 159.62565733249374, 186.31990152492685, 167.0895802309669, 160.4899990553752, 150.8752949426133, 177.25333002234993, 176.32268969094525, 170.89214561734283, 166.54849833754608, 163.85242256100838, 149.54921671526316, 133.455798973777, 148.74389950549428, 152.6810226483991, 147.2174072773605, 97.19472199931579, 68.3819639996848, 87.67070689163015, 128.04159190065087, 153.62467996143053, 113.69216685630447, 148.7608658614542, 124.75364952028269, 149.24619114513482, 91.58120063456323, 95.54799005278721, 129.63608961505247, 100.27223649182004, 69.43775366005775, 107.16544474229849, 124.80290012809958, 141.5908703481931, 85.65452278801281, 85.30663430941439, 84.15652562706437, 63.33833601168246, 81.16125866690078, 79.24701116870071, 103.89839344800217, 298.01033230273026, 229.88583312049104, 216.7878082826056, 6.492587960130605, 25.227438594604926, 30.548548833929942, 35.68571192725336, 100.30419726326356, 84.85302552638511, 77.67261499224652, 29.439686597995678, 66.09987041237487, 47.76209582684346, 95.37445543221757, 41.82922511141114, 61.125969741418096, 162.75246308535043, 180.45746408040256, 192.07129036073425, 292.951791069895, 300.8995103123835, 259.8961980202836, 298.12299912749893, 204.9081665591307, 168.00074523620904, 161.72654994566514, 158.8021456649472, 172.46922565126167, 102.32021410336277, 152.2251868577282, 213.5835653426689, 188.41999079922428, 258.50754879793885, 297.502312273385, 270.9079670392937, 197.1158351066235, 214.03738170819702, 184.9232031525227, 201.92318031556397, 150.18298783320003, 143.43233291222248, 171.784802636641, 185.3264859942955, 191.78351241893827, 221.27059611966783, 270.45688471551273, 226.91528645166548, 274.3290240165844, 277.25371641321595, 253.64533826067756, 253.6796138989142, 260.27776404485394, 232.905752107336, 237.05898956650756, 265.0157453466247, 241.56943845110206, 271.2307977862688, 232.2684987269463, 277.1454645373122, 229.14648557095364, 214.784571929194, 247.360305894019, 275.51102144959765, 264.25465335072596, 230.16029444623544, 221.47300793990826, 222.4503377981002, 222.57794967285122, 228.59525035462516, 239.61185798112592, 255.79343840300368, 292.13997753987354, 289.12069792005445, 302.8132233286301, 308.00104367773605, 364.974665168306, 363.2614030767474, 320.0737625990178, 317.18416323283714, 343.2466937369641, 372.1423514479907, 341.5871906273764, 362.52532612862694, 350.27293480681607, 310.0561169514409, 329.42076051728077, 300.73133517365335, 321.07431180821663, 353.3792412210752, 394.50261962705275, 332.792506072246, 307.9538006091698, 289.296521072051, 35.131258627988245, 30.16777288278587, 187.89974084197135, 191.17287038624215, 159.1810097844333, 110.85765785168253, 103.67137002333003, 102.7959286765907, 154.87906385093206, 234.82344748126286, 260.0068272390676, 332.70933236335236, 318.43827122296693, 230.12915045886515, 317.80575921914, 266.94714648228256, 323.30388148401585, 272.6661888589497, 261.7628461285849, 195.7030482021235, 183.77429279147245, 133.33977097118668, 4.195350020770243, 21.405597127219835, 26.03512429563233, 37.71982469573721, 13.126346024360284, 45.70411460723042, 155.13009823782787, 138.54468038623574, 170.74448196134367, 122.98825716628693, 149.51843308547646, 107.06965413165966, 79.65246827313341, 40.60364762037855, 38.003441029626096, 48.89352585267866, 57.77746598289157, 66.56246671592862, 64.38552656024791, 56.35704184082538, 15.254319755979548, 93.11782726504796, 75.31447167583393, 31.42021057928868, 8.17584541952497, 91.00467222696626, 110.85922680650532, 118.74106919475597, 112.51185881810551, 135.21741179836238, 96.83408661396493, 96.93289444969332, 0.8043744977664801, 21.08378968989854, 25.9031943363545, 15.984563199392241, 23.887479058730325, 23.923186882096708, 30.145967753916434, 32.56337279817221, 47.22971142338308, 58.77250988313911, 32.42948800842013, 21.6607921621898, 23.902532304188966, 84.42434380105064, 60.34767644500074, 75.84464505103047, 40.06954839025161, 10.780193206858442, 3.9184402416890314, 34.51496928716172, 52.662610974802924, 100.66676482950322, 75.75478472083574, 39.43023606694475, 59.245919850426, 52.20961422744264, 43.29864384580121, 20.914125796259526, 32.94829695386205, 52.21593910067653, 31.036166293760402, 0.6716707697472044, 70.80747127531495, 49.27638875214353, 71.37706812074104, 87.96125147559205, 79.41825763873803, 92.1705519065779, 4.5805413441147405, 2.6117440805996317, 12.823749392316675, 2.6038158343831532, 16.29322492731605, 1.8873085896386725, 43.35493801821866, 69.19312065875089, 10.38805903217793, 10.915605313593144, 8.47204867903885, 10.825219773787635, 25.248287463243447, 7.849106342093123, 0.6111348189396827, 55.892387939212036, 43.858984267310774, 40.46696746829699, 17.554870418822613, 22.859751304344435, 71.054364350034, 96.37884497603622, 109.64824597567363, 54.566292243194574, 3.142694696311228, 43.37759353116128, 85.47023823300236, 96.92094753502045, 79.5578592699146, 110.56604916019583, 108.51324164136848, 32.812570726145694, 48.84294094714023, 2.790999641624719, 46.27881459196627, 33.09365440526786, 71.21038989707871, 57.99414645489752, 145.85396546822014, 169.54948158720842, 144.9499136560299, 143.19117283666483, 138.81843366468107, 149.4403010830701, 213.62220788706483, 229.24630565506618, 136.57009417576117, 110.68273093916785, 141.47697828226748, 127.82891497935978, 14.945685530080631, 108.8350019306972, 67.2483607762886, 104.41350565787076, 74.76458677617497, 84.71960625793889, 85.73979674209858, 489.6909681700653, 486.32287517582034, 470.2482678163234, 422.86662935689475, 344.31859489339195, 368.69825392858826, 387.10953135129364, 385.5131280248232, 427.78263183402737, 464.3805193398167, 410.7210613317719, 449.0129349165201, 465.94894318582317, 430.46848698583335, 423.4163631327885, 409.05024645653776, 364.2549363752885, 355.0053725062246, 349.0190662218407, 355.02993398449274, 370.83699025082615, 318.8664242637396, 315.49617204742077, 255.04529636039422, 294.10605264183334, 248.52308566363445, 178.9616069265914, 155.6107848997936, 102.62115385602173, 147.32273115668642, 125.36804893549471, 96.37221605964596, 95.7018752080161, 63.25923856643752, 51.975714665773495, 77.11939472470074, 41.35956233236135, 78.64024236348183, 119.68208367119651, 127.55544645606874, 113.40431836134162, 86.01872919865889, 21.154034594597988, 24.955681063926715, 10.615633192159745, 22.944966599798654, 11.962589025125146, 17.81010269765707, 13.899214129506255, 59.44549273559595, 74.111752189729], [343.28765120554846, 221.65781489947312, 271.48739124482046, 282.23199028289616, 381.27501668059773, 266.43861908722374, 241.6268313467789, 270.8067826112375, 296.8421972946761, 236.99364566227658, 218.37024559049743, 187.1065706846581, 128.02772617734786, 59.28269432137327, 25.356540417639206, 15.39120228003907, 66.71114564112759, 129.27570068813978, 92.09075445652984, 197.6758620146299, 133.17243371351213, 114.68167998926802, 71.20725606084778, 97.997213064616, 165.71046996282067, 127.61106119778651, 101.23878295008335, 142.4440388357273, 131.54696203978946, 109.96949823426408, 161.18440617006945, 75.57978042920344, 102.65488090649363, 151.88117707824566, 107.88034569730445, 19.998090045839188, 23.930144827580474, 43.631883485328856, 12.284488593421635, 22.817182842315372, 21.338855632889786, 15.489624748310016, 22.6091032525918, 58.689860911838565, 72.50197040233957, 100.8621752850499, 177.63282391970938, 203.5854815537613, 169.29173101013978, 132.07067868925515, 90.23008551759403, 146.7807823699949, 123.11397953998511, 115.42907652329687, 9.278182606037408, 82.55782040193476, 84.04681394156472, 130.86610703259117, 101.45368580647644, 114.22083286435712, 92.70192178755102, 16.119016130978604, 105.7576207541183, 87.58540140734213, 53.38895690807636, 66.11042507984203, 329.2627136655112, 290.6984831971554, 213.3404875272924, 240.3790553836922, 353.0880380867042, 313.4099506684319, 412.7478583453609, 395.623436117876, 300.5698223144851, 279.06850870846336, 340.5089954159857, 296.561214433408, 232.61713869433825, 260.8152051108674, 243.7024054994222, 280.68976761983436, 301.78010070199093, 269.3768673225325, 327.939070042943, 287.63876579357606, 285.4159996899195, 158.16216387856593, 272.51667902929114, 341.22894266018676, 365.1075301293071, 304.14810819171856, 339.5938430283426, 343.9955700363061, 300.3871464620006, 296.0796532132282, 266.6231946793709, 275.3072510057436, 247.8122085101959, 291.54001546284815, 22.615228393919153, 22.60121136424933, 669.6939895527812, 661.4274489287898, 675.3528223211463, 680.6265494665151, 670.8473807939218, 179.3763883266428, 174.38400809199211, 111.58457855940094, 101.43148688386005, 78.51749998966082, 40.16858799225925, 116.00987671524776, 88.09669046158074, 157.55268341747671, 54.487992259504864, 163.14631378389774, 174.23066081613962, 218.8967861923024, 234.01476842089517, 205.51431646959, 201.42799671674967, 220.09608121630274, 250.9302349002552, 218.99821307478834, 217.20604599639253, 209.2093217195552, 170.68361341725063, 136.61713882766327, 81.15578173755365, 159.14628497706852, 144.3845246612842, 151.65415489345483, 188.18781995951286, 273.37166187032943, 166.37338782629857, 208.61895675134576, 223.12879413069868, 149.9926279212665, 141.86035590195954, 194.20397730406566, 94.57694440578719, 124.31933621188779, 185.55424648649844, 53.345143394928805, 45.00905558635519, 117.03471969223807, 222.34304588778653, 230.76111117802208, 293.09722902563396, 317.11912657510715, 324.46434287001, 288.46463767728494, 247.10412345235613, 281.7492126492354, 268.4293727269617, 194.84816585105378, 158.66632642255635, 68.51426676382, 82.02271788294894, 121.21868655590093, 116.48419182956404, 190.42898067845826, 227.95932702363856, 250.40341663494965, 236.5861181527165, 338.1424219206923, 334.60281613320694, 376.60148939152197, 340.59404665503956, 331.03744707756306, 307.3439162962585, 289.5909994860178, 189.63531654703627, 237.99048284531253, 180.48022385154843, 251.7519462034981, 309.7283110801573, 257.25647210402946, 315.8780028088715, 377.9382811192847, 354.09782694702375, 383.402046053609, 351.65737152076355, 327.88109137929155, 320.43189311514385, 361.84007131338825, 413.29304214976423, 300.11099774367085, 409.9917800269649, 398.7415824265839, 426.8738254508199, 451.1493529561677, 390.99773766178384, 434.84775727106165, 428.10974197713676, 428.0791958404581, 426.52833603395044, 418.9705243128348, 37.2513172094258, 25.094612046237014, 24.85704253174047, 689.3621092766349, 580.7493601984448, 619.4797122196139, 533.0448997689441, 259.68236420187736, 312.59141261085335, 374.331847907044, 360.845597954768, 331.9278809737767, 339.3982015671235, 311.3757698245928, 318.2345193221309, 273.16742648266734, 330.4006191946279, 350.0593849823699, 292.905161368241, 221.46693021560282, 294.0428546432593, 248.9449861308807, 282.9529806859189, 220.96183207761877, 278.9979244194102, 264.9091041700955, 271.28578990810934, 308.87723214413285, 250.26255131944032, 302.3522398456787, 293.83298230260334, 312.7747338222797, 291.59337991996114, 321.9161889920868, 371.86724523137275, 419.1875708685866, 395.74729161086015, 396.5133095671042, 355.61370684140184, 355.90589049793857, 391.57595681521974, 409.733902302309, 426.7398813898375, 344.79541748524696, 324.5017966077971, 257.69755244174667, 234.2455583716615, 204.3025069731268, 205.8580955509731, 196.66033524459618, 185.8679787300227, 218.24105888837641, 276.6750287490369, 293.39018206021694, 304.9955457978898, 319.54301730689514, 353.2828736269843, 282.12030805126585, 346.3146320992257, 396.1153000458131, 413.141956560705, 391.42619825145397, 419.1050443142571, 441.5412032905266, 397.97876800577814, 379.3014652017984, 292.0174703948277, 424.967210001145, 277.4129732970607, 219.5320778474082, 286.8846645664922, 299.9768356119003, 326.92620752515893, 311.4166493958257, 306.5741506826654, 391.8786279303764, 285.3133277559004, 250.1677238578994, 245.11385070821373, 208.98263597943125, 155.81539426623354, 97.93175686521137, 125.53210816506628, 146.08495747422248, 138.23598994531866, 109.74625530416698, 150.11993130300667, 147.4480043879967, 158.6703917475493, 179.97790722301443, 182.3614932028161, 177.21602368529494, 185.14917766976376, 194.08739603814786, 166.78449510754643, 147.58595047937138, 100.93861487566845, 121.0930679333138, 119.81649536367071, 98.05657212378257, 961.6718969340426, 319.93732373740164, 335.11610879699634, 263.92644872729903, 287.2385181026995, 249.47704665266963, 104.5442777689711, 213.74665495119248, 239.33268222416416, 200.19739270540634, 130.3873416448412, 57.872993828209744, 74.86425555643149, 120.4115349499994, 9.50558403141427, 89.97149488447232, 71.41482941989135, 15.969091012710225, 127.38423549648037, 52.339957227363186, 25.983749454119412, 3.711743086395464, 48.31355096910336, 44.074154359548096, 11.75993741141366, 14.403995886532893, 26.990462846623508, 50.63437553392698, 28.239666152598428, 66.73821145881382, 52.566493121549804, 37.364563923107966, 39.08835925740986, 33.23359976381572, 197.28732026993384, 143.55046572625582, 209.47755927454057, 224.39877748187976, 186.30736583945642, 188.60152729145238, 157.01854480107286, 168.13170603081198, 231.6679075365478, 232.08352932702797, 190.92521615375364, 197.446521457397, 189.90675450497346, 158.36761971015616, 51.40373962572942, 37.76858420917612, 93.77908723437145, 55.49308634355998, 51.49501422550518, 36.485059703663936, 50.30503903044594, 67.33203351588922, 115.36524951242681, 66.90726961721589, 83.43694388790833, 135.87640396680615, 162.33152781693695, 147.95438060198586, 92.46163431292301, 104.18336030782513, 89.7442030159889, 108.06293606960293, 105.44215556055539, 123.36534884851633, 92.52530129473902, 122.83760005765338, 123.06372419300763, 160.582863732566, 189.2571722717875, 194.49101878672954, 156.0974594021012, 136.31635688559362, 126.12051591967258, 110.35165323110189, 139.921236839443, 164.84760621553653, 103.9517097887914, 107.59972725826498, 134.19443427563948, 126.73097386596011, 128.2736304537994, 106.91176428692485, 157.7713198775788, 178.66634481561937, 219.5096602558895, 235.79732595210254, 274.7512645915482, 233.22314474928257, 214.38518126953002, 235.95596923957407, 187.37240391065342, 119.76584173137938, 203.67622611362037, 224.9867078697965, 283.1616779346126, 307.45245172777163], [20.115689040353896, 88.81838645410284, 123.30256581509859, 109.88591727265592, 131.9578213254517, 110.21293645160213, 53.82502750607079, 60.67676439498142, 115.95599417316568, 115.97967591651268, 70.69487178393989, 132.32909457633403, 95.72943674859309, 161.3375117240068, 130.39706663036853, 118.90373839512282, 132.43163122891949, 174.10841772252954, 162.27523886467623, 44.22365710495213, 66.17079044099216, 97.21400402232634, 148.78027295012728, 102.40956852594805, 95.64145403332019, 95.13867698782958, 81.71700494414571, 64.7733734578652, 37.14499134651116, 68.49745425249075, 34.598758268947364, 62.74007350447087, 74.36462281428956, 89.86941280031778, 103.03968046557503, 104.39248785080945, 132.61234810364465, 151.84471081323937, 148.78903546052115, 106.29329820831114, 118.4948547211479, 95.91870342224156, 173.11309526994987, 232.77715324703016, 145.34027096970502, 117.19971816765035, 138.9715951035005, 190.0902451464178, 170.29969781043607, 158.19306539014445, 199.96863029564028, 175.92310005827687, 174.31804397364007, 161.7405052711907, 159.35582918125328, 139.19658250651233, 128.33160727723114, 103.06639873086678, 123.91290034296443, 154.9797798996878, 176.63774877091228, 195.62935859566701, 290.85591503324895, 233.14405235454316, 257.13654123550765, 247.880891075386, 308.0672937300019, 199.08559461775232, 230.97636829838711, 188.5750925943428, 199.99691494244865, 252.82647746375332, 261.2210787781518, 296.7645227090097, 248.9030842878215, 262.9453199630447, 229.49152922653656, 234.98785987354563, 239.70607738802187, 215.04309810395753, 192.39396551316128, 190.00041522541997, 183.02254024439318, 199.89969882636603, 241.90524342374331, 227.39014447813176, 184.26186483041593, 198.71663075636002, 252.44662535083933, 242.2871663414624, 235.79818719673963, 253.30512285274344, 212.64289384864998, 217.1748958347368, 241.21505095327757, 255.95885222669907, 269.4386974602514, 292.7995260573978, 299.6848767041815, 266.64123125963005, 3.7892989799555226, 3.687532337219996, 3.6757754218547904, 15.764926927394622, 22.47793372637663, 18.855193709316577, 472.99219765526533, 472.49988794370347, 398.47342190825884, 427.9979129475308, 347.40224056761514, 344.11363097066373, 280.5134980782098, 249.71647418942229, 208.92500734522272, 236.30375058920802, 200.75572688548584, 156.89638684851457, 180.18210174758855, 89.39174372253515, 80.9816348341364, 145.41966542676187, 119.516274188895, 118.25279224718142, 112.62296376039042, 136.76390710714884, 168.96477250128345, 159.84882918977755, 158.5150091128611, 182.95046512887626, 190.61066930438088, 216.99161564892546, 242.47884341569073, 198.42093390489543, 199.92380267202063, 332.76800053816595, 325.99837219451933, 301.32015579284445, 282.04932816645083, 260.1945608395711, 275.0153641406265, 279.8829225573461, 234.4709415526124, 274.4113771858294, 264.1900786168756, 321.5209885216188, 271.8865131117516, 231.72614697377065, 207.57798966286794, 122.97885210381386, 131.94308767725312, 173.46012007552946, 173.104899269488, 139.05585958669164, 158.81705248045327, 161.77173028697905, 135.2828776787063, 160.26662256006242, 135.05440248976717, 134.65166464331804, 65.17212324274749, 118.87301539062261, 117.7854485580906, 128.81912267782158, 139.93129732818008, 133.37702430647204, 163.20190513838043, 105.70222142071074, 76.313459740686, 54.263280648070314, 47.68770218187594, 56.754923562020274, 78.51195131051689, 72.10050567561436, 15.285854941843246, 25.561938501194, 36.56324154787029, 58.80697325431128, 82.61456579453892, 80.65893290721868, 62.018335128627115, 50.07466971592596, 51.0880609173135, 13.002138884163575, 37.920886109769114, 39.811892122373116, 65.83010195671902, 99.90543780523039, 80.00265411600992, 90.92585175131835, 15.6343538205123, 55.47944424705035, 43.999502329371275, 48.592209697313365, 20.511924178372965, 20.52571666827208, 26.680451073336464, 56.931331654235876, 56.750291636576904, 24.923851799150654, 0.08940924797145847, 0.5233047491616151, 160.84013835391931, 172.41146432824596, 218.84826996564198, 398.46722777470774, 386.8167077935329, 425.85066916638846, 292.4176626208284, 416.34588705437943, 353.0933687308911, 300.95197709157446, 343.24547579095025, 360.2960527248782, 367.8158374047016, 428.49659030864217, 441.2313213608416, 461.0965913173163, 460.0339824458205, 381.8696073027925, 360.61627154682657, 299.0867760112002, 303.12490702966176, 295.72749257997276, 358.9392762712017, 386.4252678036015, 376.63971587658114, 422.5635343384422, 462.24582148750477, 440.3609479716464, 425.3760172992071, 414.1126942399687, 416.96241890477415, 456.2568196195456, 475.32367246179507, 408.8777831408034, 389.3077094339823, 307.42399204481393, 322.8300615085257, 344.13621928849653, 353.8206126655455, 287.3297076981889, 277.3035807164914, 246.04605427053738, 229.62529467377686, 264.1739055909826, 291.4074939542477, 291.222866529294, 309.34183350566695, 279.31196199139356, 276.9673769933917, 273.79417725316375, 245.94429044458747, 296.6723113788227, 321.3795950107366, 301.969364763492, 264.3874657119257, 242.59497252130916, 201.9864219008321, 124.28019637638182, 158.85288494325607, 191.21573560465373, 182.87694078153535, 175.08167593094745, 147.75098174917514, 219.03136935757502, 232.29174692396552, 225.01252186795918, 225.77502420724443, 262.4982089226941, 176.23895982448573, 174.18713281607793, 182.71257179751274, 88.1077783944372, 114.90129830714066, 83.612897733288, 90.54100625886147, 88.66380009939836, 129.80045446525253, 81.12951929655976, 59.30811132900132, 49.38089684276415, 18.263272843331958, 59.07204264589156, 109.03811434970604, 111.2182186315207, 76.25100388451396, 73.9615225732113, 74.86021411316568, 68.83533971325333, 93.42510602605539, 138.5812088841823, 72.98626718159682, 50.361434911452285, 103.74792220246907, 56.07769360778219, 46.870529859893274, 105.33356738466186, 80.59266718143401, 33.96460561455702, 59.78186771442934, 131.18036786905745, 102.56141452556562, 192.88680949264514, 237.43196197800435, 219.7640771721976, 154.0309222549468, 158.28752722838578, 179.18629062760476, 200.02656918928753, 215.6223260435152, 204.4784246554645, 202.46343543092848, 222.68793272791692, 285.8878266198791, 220.26611637380302, 284.63827623122455, 337.0580531242845, 333.7038429939108, 279.15772959565834, 225.17462178313502, 240.09881438765177, 216.25049206816723, 169.41546106711635, 169.39454385148792, 159.38832060376498, 144.5879845019974, 111.13513624248088, 129.66726180960435, 178.91145781477402, 213.82760943974208, 200.97208060632718, 214.94051614565618, 274.4962304669209, 297.7405885144457, 327.27523171698766, 328.611897910655, 313.60476313920077, 241.77582589169634, 225.75727751328284, 253.560559575446, 265.4831228483464, 211.7268084382485, 231.89007992742432, 197.04644054036737, 148.7406341544261, 137.2783305084972, 128.190732696337, 141.57823889772504, 165.05583819209255, 180.42327163740615, 174.35195382494192, 126.83562795963869, 162.35101722523788, 113.32869829603607, 166.23877889748317, 186.44825609190113, 179.91070095018426, 194.20652164126935, 197.27927100737801, 174.65640375000302, 215.42056989265996, 238.94709716744293, 233.18132910068866, 209.09525968026412, 264.406850915251, 243.18449382485292, 225.0164877550055, 302.37478596938575, 279.57844522230016, 231.4207958774808, 134.949475863815, 102.9203877371764, 60.96552106597037, 94.45991221229407, 114.72504334471141, 179.59373949150168, 176.05075075242763, 148.21282501459564, 157.05323626832435, 116.60430294896516, 5.283076205878654, 43.29373186604101, 38.400241863844165, 2.2481883702376333, 0.17611046531382346, 28.42465273869801, 62.37974751421546, 11.861882360946533, 37.678974980731965, 40.3158519233419, 38.712767689442956, 36.561343150816995, 42.44912400045802, 87.58704152858287, 99.77285483975452, 88.06458875529205, 86.16325254588001, 77.44449465555903, 107.5728644103985], ["NaN", -57.52547487465621, -54.87955613710272, -58.08854160983035, -59.488916252785735, -63.25864127079832, -305.288734668714, -282.23955834951994, -258.2556568584941, -323.09113798613214, -290.0891187245911, -341.90424620147877, -530.5862490459784, -592.7428699569778, -617.8093260872116, -672.7716499193549, -608.9375895008674, -613.7948186818543, -573.983691194512, -595.6275227402566, -650.2766003277094, -640.5271719239845, -640.4957732408296, -645.2896711093439, -656.1080034058721, -689.8847309940708, -673.8926817522954, -644.7254697208843, -622.2250001961786, -648.691261046413, -595.048310824971, -658.6581811824591, -653.9451237680116, -651.7453382538841, -625.8577583757109, -691.6613987507552, -692.9242694801407, -731.9247881239244, -701.4994731966675, -763.0142494198101, -739.8225733311612, -733.9034995593042, -754.0960699029724, -768.6249507185441, -791.4465009551978, -822.8607360108629, -761.8011451003807, -761.6355982238437, -710.3134072006208, -700.9587789898698, -700.3383854760589, -717.1789537610748, -669.12001795487, -656.4774537427157, -571.2519676816393, -551.5323085902897, -466.42449336426563, -444.1397095101407, -595.2361682080499, -544.2192400904445, -458.7068113153857, -461.8211422894579, -362.8657101022819, -373.4613221817029, -368.9243434588683, -358.2926284185335, -366.97654200657513, -345.42999561445157, -353.8708490286772, -390.898295303762, -379.60515601494484, -360.29641515011826, -297.66753368374117, -279.947473416425, -246.0130827102214, -265.6169559831572, -260.2814005198758, -257.85950112943266, -306.97412538610496, -295.2609162878381, -327.1047110601625, -338.94828423424013, -324.93655769146585, -302.0403605183816, -296.78773994727027, -308.95861686056145, -305.8798069371331, -346.2720961992432, -434.87016135342117, -441.6084812536105, -464.6636012973472, -374.38398740725495, -365.03763468400984, -351.2410860588341, -362.45760729456146, -390.3392502952581, -350.8432951022503, -347.0590199621525, -376.52533627645107, -356.68736716954913, -315.46322171168134, -986.1681743184871, -981.790173270269, -990.8266390469121, -929.2207367021588, -912.5777778798184, -908.6886664843815, -946.7189115994735, -447.1621994792453, -482.70023843674215, -527.3827568931052, -385.7465320878355, -378.92514892641043, -401.5346344147562, -338.8127155928934, -449.22506412397195, -427.30188580210165, -365.96526403289334, -235.4036658615365, -339.767043891683, -184.88542119345152, -219.98256467289062, -192.09658012534155, -224.37765757184147, -311.78341793656244, -309.3917468414095, -307.8497170290202, -459.30500708137504, -483.10117096781266, -388.25421722787536, -395.72140309388635, -358.4225454245021, -369.8939181316909, -336.384874070278, -353.94721456883263, -344.2744562890291, -335.231839556504, -347.7481213249261, -394.1866241811004, -382.933773739748, -460.8333588282351, -468.28585743241666, -472.6436916951285, -484.89336428560927, -440.9981233837393, -342.2408125670697, -290.89702901438983, -322.7999816466986, -385.70294297706215, -357.45587407906004, -320.4483216380931, -339.0843336452128, -399.46365389728504, -449.20904256751965, -479.0209481936105, -502.3760753770992, -476.7126658911483, -535.3415231583692, -515.8667020616365, -539.0145974683251, -537.0781957738752, -507.716454504895, -546.5285440446996, -539.074242718589, -567.1100621988685, -538.1250361014535, -657.7061343504665, -593.4178070602268, -559.0307397378399, -608.6567288147651, -659.6717163538667, -621.5736244998741, -640.9728964620103, -578.2621585902195, -586.8435304266137, -598.8741787861467, -564.2324304450801, -491.83906588546046, -517.8395675445817, -564.8426671645632, -565.0652390588218, -629.4472865115221, -632.2496273238019, -680.6661941522922, -652.8490514324196, -615.4171931795737, -620.2585000769403, -649.6086241710935, -610.7290572884162, -603.4642325256839, -648.1633237330404, -652.8545078183805, -628.3122316830863, -603.8758854666941, -596.3691702243866, -542.7347130335597, -585.7755520885886, -628.5996621186107, -638.9912592600957, -589.9545416039342, -614.1730956085436, -990.3755841502705, -974.2059304159102, -583.0389959419733, -554.1641302516847, -484.16501037495834, -508.54416675196546, -493.7800970405994, -633.5884481243478, -635.5946214885928, -645.2361212582538, -665.6024486517248, -563.8769568348347, -433.0513306911519, -411.14117488180045, -407.9483023854237, -337.36789378871026, -489.78638499778634, -470.5378561126623, -483.218716131493, -431.4306615813654, -328.17743953886736, -214.38986764774182, -100.2917061616267, -111.69925131718874, -117.12315279852027, -221.35728028711048, -179.28417370691906, -269.2795978618234, -323.2375057003252, -383.6504138935797, -378.2773954720818, -359.763802439675, -342.4309848352173, -333.598375073999, -329.61526843637057, -367.75090910718023, -342.229403703811, -385.71662805934733, -381.2654161281316, -410.35936153620156, -453.55916835009754, -438.31478700442665, -384.3505555997833, -429.1041267883272, -435.30802901303787, -323.0464596159552, -323.4641485898705, -413.4362669691337, -437.71502926988256, -485.7696317822255, -450.8922254436807, -457.4898023563168, -427.24081429467105, -431.995179728709, -369.70773313563114, -379.56797900451494, -365.69116348602773, -336.6958642046213, -350.74302434243043, -302.90115216238956, -116.17579755923512, -120.88529340946141, -140.5104507612294, -171.16323322617995, -200.68151386693717, -171.36618172345254, -175.72929985610293, -250.2273996640791, -260.6798337183545, -225.46657931966814, -194.83012931985374, -119.3172767432778, -121.1186338264691, -143.8057708766663, -212.57878788004265, -195.5966653530359, -186.75204606148506, -175.39451758978598, -202.84129447656233, -203.92485463653964, -257.084493574958, -276.5932007809395, -325.6932544650167, -280.54360938584085, -276.4877973194567, -278.5076190890204, -281.3414407205687, -237.54417099667396, -228.20607695204757, -218.84388081226774, -260.4087230164454, -264.21799355068345, -217.51651263130543, -299.736986135814, -369.0098328730168, -367.9659969493041, -367.8498377537982, -336.55569292771287, -321.584054510235, -300.01756655901755, -875.5630062884442, -873.5351014773537, -877.9142088893956, -887.4979492675807, -898.3915182523485, -874.0489146360796, -744.9065145240556, -731.252434142571, -721.2570956325052, -669.8449468317805, -608.7426913257004, -554.6102873540176, -530.4164965276337, -572.9356990694204, -578.9561274882652, -513.3796840848073, -503.251369987648, -581.6391894743387, -598.7510296540823, -689.0650631801522, -743.8092634949508, -787.5152997497323, -707.1604319898339, -598.850324481571, -576.7018681750375, -649.4966747467331, -667.4930895098901, -633.5137587524626, -641.5295087991325, -574.479825191122, -569.4041529345501, -490.33133516384765, -418.07963371298644, -476.44376008533857, -424.9935089482228, -396.62235787041186, -374.1143746372076, -384.37311629221136, -347.1602457300608, -320.92913891142626, -323.7653161145076, -309.54347098588084, -230.2888700224566, -303.5509723358523, -264.1856730362394, -180.58438376362201, -198.3230666878687, -251.07924482769923, -300.39693562562707, -706.1992659756855, -735.7213714411836, -725.8176496411205, -673.408492400811, -623.3569078632579, -624.7838627678782, -662.5129272579595, -680.1931777752011, -679.5842582494, -731.9645566572837, -762.6697707121454, -719.2144773932196, -725.0841455664195, -664.0651366668718, -660.2824666398125, -596.0622903153272, -596.8454194247429, -605.4646049745686, -586.5771304882428, -632.4744080589284, -543.82425577114, -481.37221053970734, -503.8063994889984, -555.4182462996968, -552.7061354241014, -446.2425471693444, -458.7276783996286, -496.8310143129598, -479.28187770321176, -539.1931301836163, -523.5451495512642, -459.244556106063, -387.5799075107017, -331.97757493417765, -334.0832136395955, -300.5641683683507, -311.5263507578969, -277.20971719545037, -344.3470958380298, -356.12758047184957, -340.3473335548579, -339.5183559446293, -269.50723115244705, -235.42522226613255, -279.0768987777209, -336.2331797125213, -467.84692438949236, -433.8191298347544, -420.36997327680047, -364.0840877501344, -455.8906181020051], ["NaN", -551.8189166113425, -389.05713701853244, -444.4431943043731, -374.0895665721969, -509.6109155330697, -499.743008690432, -410.7154359194782, -463.42754357628144, -410.41441156473445, -366.9660119224713, -405.4615504685724, -384.51616343231336, -388.7650790018177, -212.0006713077329, -285.4934221839918, -281.25375978288827, -313.1942291544819, -399.775886881774, -329.75151394491814, -453.7148449069851, -380.3235400784705, -360.74760107518034, -312.1354353932557, -302.6122217695048, -352.89119269278933, -321.376153592818, -297.8044667769034, -323.44454331372077, -297.794058082055, -276.106365956411, -295.80910096936867, -233.55345315831244, -257.67500425795566, -271.83640116800024, -266.9544650150168, -219.991862467546, -217.45436310370755, -176.25687401935306, -117.4894065503096, -188.74213509587304, -196.88965648280777, -152.48918088567711, -211.80723916317143, -238.7987824738554, -262.5076554320585, -259.8730283350807, -327.9243026813139, -360.2650773439002, -407.5672496814396, -353.1709743508375, -354.2975512817849, -444.02972544441315, -381.3120449920128, -363.4245734646931, -316.639569598361, -354.46868406371607, -326.64333105259584, -453.014714991703, -403.35516339167907, -398.1214818978416, -407.1588716756103, -348.06915978693013, -408.58250845446156, -431.0986475577678, -368.0371983206841, -365.5627830261122, -631.146424577378, -589.7355354470442, -564.1874385870436, -511.31618681968365, -633.4616012468485, -630.9650497955316, -752.2890624335059, -712.380668958485, -620.0903598599858, -560.6950573960655, -616.9578882094642, -572.404520250716, -529.2559095119746, -592.0322746414217, -658.0347997483036, -619.7813865596881, -539.6777972897504, -511.368171023263, -497.2103909045131, -443.87128470898733, -448.5702565009142, -324.27897492665693, -452.4183266182373, -458.0957814078739, -488.09073581851897, -465.99479601672317, -509.0497169490282, -570.2956177832117, -492.9907630736747, -537.9344324612603, -522.2856710064312, -502.62960281153016, -468.26418941831616, -530.5108797069244, -856.7189532498917, -859.5893702474192, -746.114210764244, -751.7361184581091, -752.1652247797575, -758.8793004530003, -765.5940059586437, -581.4333772392501, -588.7687228743475, -554.5471818700078, -566.9483308617597, -555.3110315168046, -588.9307151571983, -229.5994281174991, -182.41633702844578, -657.6541239321248, -626.6561964337728, -779.661014799449, -777.7539106055842, -775.0896056730523, -662.257403237428, -671.2069237206589, -637.1820154725572, -675.0229643453962, -668.1498262577583, -631.8290671927509, -666.2506020511343, -622.4614458556077, -682.177239816812, -630.3671970389784, -626.0732152847861, -668.0428050024402, -619.0212462221567, -612.8088767661961, -720.5807791596138, -705.2805557037954, -642.0702888516192, -707.4853806171783, -706.9955841731901, -649.1072808396029, -631.277528497714, -654.3504131773209, -696.5660121770875, -721.3412472942152, -822.9464211285174, -725.259649513492, -657.0556764158306, -665.7793265109367, -771.1357256232519, -785.8618289195938, -741.3924954518607, -730.0006880644688, -754.3852161485341, -668.8874488059723, -602.6582669969006, -586.155846616618, -608.9635152058809, -580.1005786427598, -550.9118492323886, -520.2935536452463, -562.5244996858188, -522.2566316064222, -584.3375125626025, -627.511516149219, -684.161343425294, -714.6687850142944, -639.768746325734, -714.7195703153517, -662.9005566190298, -707.674149411372, -683.9863594812911, -640.9670794595388, -621.0576829811561, -604.0704278512546, -475.59787616232586, -599.6453430158931, -633.9632741068081, -585.4511249385253, -645.8100071809366, -510.63609582921475, -603.0361507079324, -579.586309601878, -581.9941510482054, -645.7032673966612, -616.1737218759123, -565.5346401017737, -513.173096895394, -535.8703539019033, -590.9873258823815, -498.13738903290437, -576.7045218157556, -562.8652837855343, -615.7394985447886, -676.9553092956395, -577.2183300100606, -643.7693516546852, -628.738575276287, -602.9847941142098, -589.1272475137224, -613.8912970455566, -110.65662491859445, -78.12687551881065, -91.76708956366511, -881.3256275289014, -770.7191437590584, -797.4449769371035, -704.7808511996924, -671.4871249747903, -711.8197277750317, -629.830552768209, -578.6509347878365, -608.2233400676081, -594.9036436227149, -620.6951032737102, -664.750478602003, -649.5186990977573, -663.2383122112686, -680.0650295686106, -616.4833513556165, -614.5429858450437, -570.378108066264, -585.9883215535691, -587.8301400470376, -529.4502595111526, -529.0534859970904, -502.5767180732476, -455.7314695697065, -485.69490334692307, -472.3275131932593, -482.2663493961729, -480.38380429045145, -526.4048381967979, -538.1309293645786, -606.0100847203818, -653.6296268467264, -640.1707747726238, -645.1716638306672, -639.7623374236842, -616.9850178303236, -623.8060355783216, -644.4236886490079, -640.3098941570237, -665.8880738080936, -601.2641875510421, -596.3627924505878, -535.3863500398388, -518.3945727413685, -581.2679021272538, -610.8133083768101, -607.1506763547058, -627.2598213983264, -615.9125385085123, -667.7329857996397, -662.1150875367986, -623.0072532487136, -531.9387062195732, -524.5073482640923, -486.4288639506873, -515.5877154500863, -576.5734592804012, -542.0564297658535, -554.0587878909907, -595.8440600711133, -599.4562189120018, -614.6234988751916, -619.1472964158165, -560.9133355816883, -622.9360472469009, -487.34867821071987, -431.2022208508715, -483.96150474520005, -561.319993959718, -627.5382278291227, -626.9870196388862, -587.4365396314608, -546.689174048819, -393.0044796434129, -373.2175152940578, -393.8406137715187, -383.60080641604645, -324.39351740709463, -322.0081410822815, -330.6301306240509, -304.6727252578116, -291.3914025061541, -279.356601428468, -378.36326400024024, -380.48832322118324, -369.72248705307015, -373.50422227734066, -373.5888502501451, -351.36706332499125, -407.6355757645428, -417.32911469018563, -448.76082392215665, -422.82142427317973, -400.3769989291415, -430.9518936099048, -406.563426154774, -421.33433801072147, -991.5736108821434, -408.57559413960115, -453.07759462409825, -391.8323270178918, -412.3712186265266, -413.6583891548799, -288.2337996253056, -447.63257182731303, -436.008920423694, -455.284098060928, -389.34572381328576, -362.8529374495831, -351.12718597542266, -384.40756056915905, -333.7295144508418, -360.48107577784856, -291.5108827909839, -253.46040739743333, -326.5352168182405, -277.8010275949799, -244.9939160755944, -165.79806056121484, -246.99125369827738, -215.45550970993025, -164.1987861076575, -201.0536411634146, -231.11490483625937, -291.9021025249803, -277.5404018418377, -469.8045624513541, -413.60376826129124, -386.921715315956, -386.33265793867764, -387.601972145469, -481.34617555327844, -462.5096220575506, -562.0832268932609, -548.8835168170397, -563.6025328452477, -499.34037220253634, -534.7220712004511, -595.718394813554, -530.3753551660238, -476.81355675932014, -478.71222060243105, -513.5263225460676, -536.5558651928853, -510.51102753866553, -519.942532053546, -464.1980982784718, -504.72898679172306, -457.08640999736684, -462.86398407281433, -412.22158267723484, -385.38104091180253, -387.2177724731805, -419.32158580827206, -478.7945795130932, -478.9557555035237, -531.4684834646285, -533.7862448324354, -480.74788078095366, -423.33428015902695, -427.3849523721132, -450.7756289462326, -426.916659766391, -405.9725317688986, -385.792903222439, -356.1956790976359, -347.30054279225095, -306.5531380334221, -352.47464301841177, -348.0517926109473, -387.8430847253899, -378.7574007702298, -354.2993541864026, -339.99675111428394, -298.7507897799046, -310.76878260482306, -298.9807460454281, -290.2421669298548, -251.3001676768621, -251.6122116828173, -252.40157333845428, -310.7862805486026, -327.13839612003716, -358.304995550901, -353.4245515939989, -329.7715061126122, -415.50761289375384, -403.1190161962403, -389.44357422268615, -330.5354539111896, -413.8611456057878, -390.59172725803637, -383.0306090902544, -465.4350842206501, -400.2689775100751, -497.0382730895293, -424.3162266162569], ["NaN", -920.6391236432916, -476.5055275025625, -381.1122694125426, -415.21461418534324, -495.57100248743393, -453.9003184754252, -441.0273568752978, -406.46848498479443, -417.3533885338696, -376.64857088067214, -252.30253207850484, -280.6342089659535, -242.67383018274506, -330.5146900383927, -273.16105831990484, -323.9170064898659, -363.39277694188183, -385.89147595088514, -382.8876605367919, -323.30883397433956, -279.65154662868645, -273.71604632181277, -297.7657997735486, -394.5979514973227, -345.45425696077433, -341.55452923229376, -359.5715902063721, -356.5653789773308, -351.1545636276106, -305.85863737267425, -356.26829139997056, -416.10269468279427, -417.9769815297678, -416.63269001511543, -447.46527681991756, -481.6523280871734, -589.3176380034662, -615.9662102261503, -608.8739929247861, -503.46192699341935, -524.9776221734367, -498.2199100384774, -543.2803693389894, -580.169895739823, -531.1023932872355, -484.89959753822393, -473.7168900668873, -492.15117781582927, -517.0746480502136, -488.5706407895928, -522.9761450044246, -497.512790159607, -419.6722323375974, -398.2387252763747, -351.77856915235327, -348.75197520672316, -331.19774426325483, -272.57985606677164, -308.79313209478676, -327.7873328151935, -374.6488539313043, -419.39999261114946, -416.4116808690841, -393.7852208371896, -390.8678483225278, -366.5677235244014, -459.6970184626831, -383.1926683448845, -385.16854552176443, -320.4371136911609, -320.8550744175832, -379.62120437590386, -359.6410173820485, -427.3502319517639, -419.70450996556787, -427.146059569174, -505.1151949659595, -549.8508111498761, -548.7302425796944, -566.8971521744241, -496.67402452861353, -478.0294604960522, -502.6287029335961, -510.70731460416533, -499.84104739930154, -468.3926896566603, -469.4185435063412, -477.4718924561113, -577.1398794617925, -569.9138134188413, -504.99626288465066, -525.6496351150424, -539.6172895855635, -533.5050841257657, -577.8213756262489, -561.6399329146442, -654.4838720856312, -590.0761829631132, -507.5125223501114, -487.0377588090716, -957.2530066593296, -954.8818451803616, -969.5186912762955, -978.0389911180569, -979.405118305391, -971.7460235597397, -770.3914232368551, -856.4620932693905, -846.3210063905739, -823.2773522732484, -643.6266198265876, -623.9080276428704, -565.3253111589677, -567.6719000753566, -530.7734230745831, -566.9042764134283, -597.3617482968477, -529.1549529138765, -550.0814562475108, -483.1467136590392, -429.75919405006505, -439.1023188136488, -390.96382713558796, -366.55792193982325, -368.3016725841312, -366.6676654470828, -418.51079300147615, -400.54491495799476, -342.5173360143003, -402.482872241234, -401.47746853397007, -382.6620698191344, -447.88234162330605, -407.9526413880752, -456.4190779905335, -494.7382653108358, -439.32960801417147, -452.86867207578734, -442.5088454184331, -406.49643929924815, -385.46238840493453, -412.2518075574552, -363.33876704245057, -387.64141450939576, -403.6905836236107, -430.92890824718467, -435.43399925955276, -363.68109034007756, -363.7861127595812, -343.95498285998883, -319.4274552016574, -328.9552039822853, -287.54340714952804, -296.00033550149993, -416.69539100146665, -388.85505627793134, -383.6354364676109, -401.02631892299087, -406.56303061785553, -375.0275500399539, -331.45342041697364, -363.6272470929575, -391.2857960741473, -303.88973808977096, -302.14502735385224, -311.00453263073575, -286.51012774625116, -240.37955489122282, -214.67395470505696, -210.48693291604735, -223.87616558171138, -222.08671688613137, -270.7835620873098, -259.2355797253634, -231.10001996864938, -274.54871276419374, -208.87034203839127, -205.9399123681824, -237.36550820343714, -280.871507485181, -291.43890895774643, -250.96865162861576, -284.1073319922769, -227.4899849978703, -240.3168210509881, -203.30521030176834, -204.18372673351124, -264.22049191931313, -254.53174159185818, -278.4853626295279, -215.27504589938604, -245.68606954759568, -190.06045135729966, -161.64956777849207, -125.61466135205592, -192.6239309599379, -165.66686941499384, -234.61506523126442, -280.4801706133507, -245.85194595757437, -33.85449268861207, -43.62583349539153, -419.17416458440005, -484.2224349366472, -528.6839340482886, -666.3960008363886, -592.0427453847974, -583.7572469837188, -493.9559288564772, -624.166571149457, -576.2445182193512, -442.74901855000826, -469.2209509304805, -555.4971758830603, -574.5432664915144, -616.9356616213079, -651.3638390800035, -660.0070261693953, -627.8651516285876, -630.281295519269, -600.2694220728491, -506.3634982435188, -525.7846296231546, -540.8715152583424, -561.6426117568424, -559.4564478426823, -556.9079812003827, -627.1949095312324, -553.3512324447644, -540.1202446730964, -552.2234949908749, -584.7110687530543, -603.5390585146629, -623.47663822818, -628.8263998684182, -635.39744795412, -659.7415960749698, -513.2320713443733, -579.4796933775692, -629.3565192586832, -610.813676881154, -598.2080502179476, -613.8598062137704, -602.3438512892667, -657.052857154467, -735.9993664339181, -717.8291005009804, -751.8471471978346, -765.0626513555598, -747.1702787428858, -739.6189532727652, -721.952640243239, -663.7595179898717, -696.195117938182, -647.3268493058875, -670.2067201743436, -596.9450026131937, -653.7401947127051, -660.1530884033499, -600.2766253155464, -616.4939886690385, -693.2810016391754, -710.1458308383036, -696.9533249874333, -613.7345721767114, -611.5417171483333, -558.7393801022753, -570.8292709288077, -540.6400069862126, -541.9482504589835, -397.60124728285007, -385.992081221817, -335.1321867139863, -265.23269671851267, -321.0304003161029, -271.0995668879587, -251.0057864959876, -280.10965238263964, -296.59046786086833, -255.37625751093157, -262.49887735875063, -207.38498122088808, -244.58125736819915, -234.71498710228147, -278.5548784638196, -301.0481427933933, -248.67610152659717, -252.46793474612878, -210.05969813193667, -214.46194138278233, -269.8267915775024, -299.00645923458274, -301.4315577745173, -336.40098693400495, -440.6989256231504, -427.3465213898798, -384.6113154220673, -398.8106338103074, -369.16075857807346, -358.88574569654, -160.07346713058323, -268.03907867450533, -251.21546823508376, -810.913699647083, -781.7788894090543, -725.9747263301185, -647.7875430984707, -678.2130564793016, -634.4094079709055, -621.3171183003511, -684.4738930567593, -677.3093412221915, -619.6076092263371, -678.308142899827, -661.6293512706338, -584.6625922254195, -543.5943823403021, -548.68332446527, -561.0371564168106, -523.5178317003983, -488.5863461346324, -592.5646946883656, -560.2846427165127, -482.4399108146958, -456.2573890975805, -457.3742763755371, -399.3196364118931, -377.72236551221783, -370.4214777454569, -397.2237000724395, -441.6485610085748, -413.0371141920594, -474.44636577876486, -459.20235859180514, -494.0479616294014, -587.1188998932411, -543.6518489299907, -545.3180263785858, -417.3102661817754, -381.04803949228904, -472.6068209446884, -452.1016578901174, -430.6514779756611, -421.78141999818854, -466.666428921043, -381.69826482286413, -358.2313768043116, -363.0509504194081, -371.96446194569387, -387.5298956182432, -401.0427221387253, -321.0523779976635, -405.10968293640184, -435.5634887785492, -434.27022839601545, -455.7203832980953, -483.4176333161337, -431.75565152926225, -401.1384636179529, -429.9298532073749, -350.15614691608755, -379.07554000198405, -464.4690064296922, -449.1267037721392, -448.0036996566672, -417.7583854938811, -493.46686828748926, -469.5676920031536, -504.92895671345246, -500.12334392378676, -404.04074879972296, -359.18771678296827, -364.3023086300016, -310.521231685588, -409.61484320475205, -440.5340776979361, -419.646879704793, -377.4499751641984, -351.26859259575946, -419.0609617322173, -437.23839167141927, -299.92660538456204, -321.6943229210574, -353.64039650451315, -376.07348636208513, -325.23279729084965, -390.666199719642, -385.50921929943354, -257.85393220140725, -252.8338209830136, -262.10063743492674, -316.4035218434392, -346.64324770178945, -360.25845839357584, -394.5721443081582, -318.5266519484489, -366.207139065079, -368.41366593039965, -349.85976970561444, -404.8141935862799], [0.06280427044586609, 0.06044564253022905, 0.060892823045947134, 0.061514097116506475, 0.06163456709323266, 0.06503778705041793, 0.06564775372801299, 0.06276728405933742, 0.0984827657095107, 0.09372252075379965, 0.10075549249845263, 0.08261442600224138, 0.08135049719657435, 0.07452521409778105, 0.07478093574034297, 0.07033284602212968, 0.07577116083844594, 0.09494240807055404, 0.06945351504590289, 0.08667991168762401, 0.0723842507139795, 0.07126856474842397, 0.06943048832136169, 0.07897688712931297, 0.09064624642340523, 0.08290136784533061, 0.08590773713135008, 0.08377868879609696, 0.09135857864553511, 0.09769033579588288, 0.07744543116990442, 0.07528321141165438, 0.0879670271837959, 0.08650673651047207, 0.0845976665190871, 0.09777829957540857, 0.09411338853155224, 0.10067461491353816, 0.09816358964894624, 0.09236428479637863, 0.09783113655072309, 0.09695258351871666, 0.08568441174876291, 0.07748847748017879, 0.07976899125188879, 0.09317864897375958, 0.08655464625633832, 0.0848945276081564, 0.08713080706339929, 0.09231284753217216, 0.08543964476211878, 0.07299179391139043, 0.08123401801782537, 0.09319906004573696, 0.0861920228598903, 0.07136260011127707, 0.07047017553926739, 0.08080299193335651, 0.07406215747016157, 0.07265406686175961, 0.07153425052935557, 0.07631053610360646, 0.0824352757794105, 0.0725561701881936, 0.07298837817319666, 0.07060990414861917, 0.06567667614839541, 0.07580451518479292, 0.06795304256951422, 0.07405620157645694, 0.07060798913333032, 0.0774014719031303, 0.07775450432507926, 0.07835452890154339, 0.0842605574397415, 0.09783499095124723, 0.08913496772125327, 0.0741510128631092, 0.06636228173921849, 0.07505773858126077, 0.09170194579625941, 0.07450262916724398, 0.07205259090271537, 0.07496615788807112, 0.07484645703358549, 0.077205922157239, 0.07531607007837222, 0.06935392646665565, 0.07651704743947406, 0.08445177148710405, 0.07000947083874784, 0.07323850113285307, 0.08768850881665768, 0.06796374976668625, 0.07952495607115592, 0.08390050971507436, 0.09918719922904648, 0.06932089706000955, 0.10664542590107332, 0.08829111116963419, 0.06039897668593001, 0.06041124165967562, 0.06109486356905951, 0.06702211073106017, 0.06584047006237898, 0.06963033703257739, 0.06811461928909601, 0.13578494372507238, 0.14131140923596586, 0.13699779911522972, 0.10458027416633713, 0.08693400171786905, 0.10043779563804402, 0.09926187399157453, 0.09630157089902007, 0.10572416556969987, 0.08962225083681381, 0.09268926695770835, 0.08524112241481085, 0.07809503033280735, 0.07205144533051423, 0.08037898950660134, 0.0747191004357565, 0.08359587785111607, 0.08952266014172404, 0.07612294061637256, 0.07533635570375251, 0.07421012096093835, 0.073563197535566, 0.07572009685857563, 0.07955629007231436, 0.0740522761159393, 0.0776964131082419, 0.09246247867859077, 0.08334772821374581, 0.07479254248326361, 0.080289520920617, 0.07696143917707765, 0.08476025171850879, 0.07602547583050029, 0.06567966784362146, 0.08551719670029069, 0.0700226283553781, 0.07608942234047328, 0.07743162575694745, 0.06462376214159515, 0.07582011337798383, 0.0664759651330256, 0.0777664759748075, 0.07136560200174986, 0.08070404619846364, 0.07396252076196817, 0.07759154369314317, 0.09684947127176857, 0.08690033019140965, 0.08799505407421038, 0.08675810625476718, 0.09827567467432903, 0.08736666260875019, 0.09923834734383645, 0.0874606389158482, 0.07473603565498331, 0.07776427295844276, 0.075101001506014, 0.07942109803508059, 0.07547091825660722, 0.0765936814610013, 0.07397197005986461, 0.08863740880427873, 0.09913437273404234, 0.08201228958729526, 0.08169758870212841, 0.09174274721263904, 0.07953231189195037, 0.07771943371842993, 0.07857100159501469, 0.0809354176527769, 0.0769290924374129, 0.07253476983614948, 0.0860174657125731, 0.07767426591336943, 0.07193899145685485, 0.06871999528335694, 0.0798745997550141, 0.08939374843628227, 0.08037282605741355, 0.06994651358096199, 0.0721180406485411, 0.07364067318387037, 0.06982465609533486, 0.08091195591378468, 0.08463855712249527, 0.08094260483467013, 0.08509310909997586, 0.09161120588720272, 0.07965182974964782, 0.08040626237696168, 0.07928103418570041, 0.09728182988153142, 0.074770980002871, 0.07072859850831488, 0.07033346989067864, 0.17318751032091587, 0.18096406178466737, 0.11635194829000833, 0.0995054238732176, 0.09584422691196061, 0.07831711220713929, 0.07899409339487758, 0.08073323218191075, 0.08157327354863987, 0.09089606572837931, 0.08247273547089758, 0.0835633021533821, 0.07273849784197925, 0.07454711305735982, 0.08434979688448613, 0.08369032459792243, 0.07856601747192805, 0.07019392938742114, 0.07382742338337704, 0.1007321385558908, 0.09101235276317284, 0.0825890882614861, 0.09361455100703063, 0.07510909348797709, 0.07664390961868259, 0.08829061163620143, 0.07552462040910503, 0.07550506122619312, 0.08166642450537058, 0.07969138967848954, 0.0734690869164404, 0.08307024333235659, 0.08353560669160018, 0.07875433942446051, 0.08696523066851869, 0.09859640417996512, 0.07511286050580317, 0.07640878461250454, 0.07296374645919458, 0.07418697651260764, 0.07765526487848987, 0.07761820973164808, 0.08153015779813266, 0.0884115067596293, 0.08188515365916889, 0.08307350902059721, 0.10480219864618194, 0.09065256917772904, 0.09553751558052001, 0.0782509865441243, 0.08526963395727616, 0.08302944653835595, 0.08602442440044321, 0.08831057901924413, 0.07729204138850092, 0.08805129609574545, 0.07714772167391074, 0.08577801921904751, 0.06466227221589878, 0.06738113735883768, 0.06565634104640414, 0.06481068928043898, 0.06665586898126424, 0.06379755546876874, 0.06357518960681934, 0.06432998075749022, 0.07023110207776542, 0.06495609164236411, 0.06425050444704783, 0.06708471114751924, 0.06495881982156469, 0.06755745178086447, 0.0656719974763585, 0.07066221111463007, 0.06902720475510073, 0.07466493378408327, 0.07406301009947007, 0.0672770661613456, 0.07423389964582976, 0.07353546487309708, 0.08062462201184095, 0.08471531262029763, 0.07582358449295508, 0.07582551573140625, 0.0693323070621459, 0.06742771694900433, 0.06792675825288871, 0.07115408778302246, 0.07329388718275334, 0.07598824261434983, 0.0709093461787678, 0.07780915602519366, 0.07780565438580427, 0.0815135941036096, 0.07439859492652309, 0.08183812412434484, 0.07413795344259516, 0.07177087351067166, 0.06112483387045591, 0.06156578724602648, 0.0617636049345937, 0.06319437550991835, 0.06135058111855519, 0.06629952429228635, 0.07111476190343703, 0.08127196102275938, 0.0735852709779607, 0.06977711645912849, 0.08443516167842124, 0.0767914379775408, 0.07258294985134, 0.0785329596406593, 0.09194618189366655, 0.09866256650544301, 0.08748335992572022, 0.06944242101297649, 0.07094820478622314, 0.06468137668180046, 0.08256425708257473, 0.07191368704299642, 0.06992221657369735, 0.07703163134381584, 0.08124023185382563, 0.08591862686913201, 0.09695113901206256, 0.08797339683168125, 0.08340631806912974, 0.08511700154599909, 0.11072922219998967, 0.12331532466966133, 0.12345022261224191, 0.10622745067092938, 0.0871409810717107, 0.0725573221607902, 0.06780414322511052, 0.07278852128415757, 0.0701315522595815, 0.07372541300707162, 0.07844784289300338, 0.08205369869850691, 0.07165741755865773, 0.09127079052361899, 0.08006818142775299, 0.08373732726631213, 0.08742449392547838, 0.08001741471965286, 0.07576314051554418, 0.08139454079712279, 0.07715535542918826, 0.07790936222302915, 0.08647902777842445, 0.08207827876341933, 0.08095923824011686, 0.0833684416480459, 0.08799019760737438, 0.09176042623791114, 0.09115739411021487, 0.07636185880585354, 0.08410669053880336, 0.08502114885310286, 0.09148781866697545, 0.0847763231196051, 0.0845399010133173, 0.07917798904146194, 0.07927479985015455, 0.07778802045664185, 0.08368553580029743, 0.08957118588661185, 0.09493934163477645, 0.09330642527846593, 0.11130856755135647, 0.09246645534508559, 0.08211931375163867, 0.09187763623373389, 0.10145700313270407, 0.10837631708339895, 0.09530031918512155, 0.09046502229178834, 0.08193851645818971, 0.08105767725822928, 0.08663180063038034, 0.07538041170520318, 0.08072197807486846, 0.0831029233555979, 0.08415675279174518, 0.07478831727351405, 0.08274467764176015, 0.0780356586663873, 0.08457732578878575, 0.09996904989018131, 0.09236515644681369, 0.07684982341787036, 0.08107447216651023, 0.0797058423766013, 0.07720102813471953, 0.09062914493086244, 0.08131277073038516, 0.10401756785958068], [0.03825373323394801, 0.02075556304593976, 0.014871845452661455, 0.042764455467809034, 0.03393529012532478, 0.013929295404133764, 0.016339893979612895, 0.036781791521457684, 0.031776893585682524, 0.023541342665763767, 0.03225827721119866, 0.030596045578650075, 0.03744110927050938, 0.014244317032823712, 0.017556618940428356, 0.015756433647050136, 0.019806117543755174, 0.021959706387953862, 0.022571860323745554, 0.0402872934794284, 0.04376711262954054, 0.056204174758379154, 0.037205409388773696, 0.03280461336469813, 0.019260544456234444, 0.03242678387395975, 0.024935477931016137, 0.01920595478116249, 0.02083187268832599, 0.01810740108055578, 0.01731625759542402, 0.01951270987970811, 0.017059791973638657, 0.02806885717876282, 0.02050464309628507, 0.019400718974659715, 0.020367942234100937, 0.024697847285203918, 0.02454869560085794, 0.017227530689255217, 0.017105509073239284, 0.019033456113185493, 0.02639007580450543, 0.02437263883062464, 0.01700630601809867, 0.013565113191140987, 0.010682006491449809, 0.016647650590272324, 0.013061879925223209, 0.014080971450893496, 0.016757603699064712, 0.028905596657029794, 0.030825851146209494, 0.02994206251621887, 0.031615742698316476, 0.028734737022215757, 0.009776871456499824, 0.009759334770722015, 0.016374519814074246, 0.017222210272825077, 0.01706080419260668, 0.03879803738002613, 0.029753224493480522, 0.02681724323830903, 0.024997534038297995, 0.020000817068013862, 0.02309865468198327, 0.020336583009012647, 0.027357632116427194, 0.027114459317848057, 0.012176137140028945, 0.01107306819562157, 0.01659045165007349, 0.0134801023838856, 0.013463387460366185, 0.03069944749898084, 0.024567567490697353, 0.015993018819228495, 0.015232778447973081, 0.01334177335907538, 0.01638759038419935, 0.024478112082436256, 0.028490201357473082, 0.015115558896140153, 0.014806259240117614, 0.016994357552800265, 0.012533912273452952, 0.02148585053400496, 0.01793339233705898, 0.01699651592421394, 0.01331414674320677, 0.013799874174421968, 0.024133494752134662, 0.009798527675432088, 0.00948133051078261, 0.008648004219871738, 0.01308095364113582, 0.009469933329100911, 0.016479637910652625, 0.017750017435927832, 1.0614573085031316e-05, 0.00023281817609450067, 0.0008767804068185724, 0.0016749303030308663, 0.005076355047087712, 0.003506162050450217, 0.003782273354528036, 0.014763715118854976, 0.010576592393567272, 0.02135832465951438, 0.02176816551735656, 0.025663240627228055, 0.03349787161898798, 0.008427524229654575, 0.0040447170714755145, 0.011474717017754515, 0.015289025560160948, 0.014642703551201293, 0.0171724498790307, 0.009635765981113879, 0.007396771815210082, 0.013042443425208739, 0.029054967041468125, 0.03439511663112082, 0.037458873337846275, 0.03333718383894177, 0.03157399423238794, 0.019637337547174304, 0.009775002515719866, 0.009396804975297936, 0.014946543245102325, 0.013044009711977287, 0.011733789159207107, 0.016724551513117535, 0.02211713897806432, 0.037201115149813536, 0.022098290816475775, 0.013547376275192908, 0.019145020904825474, 0.022523718354113417, 0.018843259610564156, 0.02024913712640542, 0.01063438805758638, 0.010172784705460246, 0.03191099328433265, 0.02555413930781207, 0.029990459911663995, 0.018356180003822633, 0.01586962000139236, 0.023438067885343236, 0.019077690903302975, 0.012392111649904712, 0.019528776729526496, 0.018425419693305623, 0.020467550693902513, 0.027755008233264072, 0.024758469698654317, 0.02593124954153596, 0.02371671126011145, 0.025933577683295003, 0.027206257450331197, 0.037004339739222666, 0.027728158835877214, 0.01563737871323592, 0.007070201269741566, 0.02250456851213414, 0.010236351785105272, 0.021654874257489718, 0.01950232746307456, 0.019261307681053677, 0.03592986997571397, 0.03750910831707505, 0.030793064048950807, 0.02624130840348764, 0.01803902956138326, 0.013896900319152005, 0.011960629052173379, 0.022628750688731658, 0.013247392946339219, 0.024460001123230775, 0.02692940152738805, 0.03866666632408136, 0.017282802495093934, 0.02114637994275171, 0.02018089679682178, 0.021886034483040776, 0.02019335889698502, 0.0244532078665593, 0.02575828607859714, 0.026915793575332893, 0.011804631173520085, 0.019839426199330122, 0.05348610760605019, 0.03693954697740311, 0.03321259033571149, 0.026793212511728684, 0.030883570594771554, 0.0350665280688697, 0.03329230881846332, 0.01833584033876857, 0.0003208479618811097, 0.000552983409443346, 0.0013006025439718737, 0.013250810798324325, 0.028674873437131824, 0.04477094035281929, 0.033095188752874746, 0.060294405613776275, 0.06722089016382757, 0.05395488220973642, 0.060454662225712975, 0.049733929558316216, 0.050971209958170796, 0.05137624019194625, 0.047405080907833574, 0.07315735267511733, 0.07181101520695529, 0.05720552119846189, 0.04224273933887649, 0.045685530492431445, 0.05198699364319523, 0.04688161643634577, 0.06540940970639512, 0.052843723401628684, 0.042337751500979064, 0.043447779699659246, 0.04850223197777187, 0.05361995465851436, 0.052537187772759175, 0.06269327887300485, 0.05653156532079406, 0.06013586308226074, 0.05921976660883662, 0.04938630697871885, 0.04901817680128246, 0.06210322890708097, 0.05852833351768437, 0.05110895372265653, 0.044634711956342846, 0.041112495182511005, 0.04230297008558865, 0.04268372836125975, 0.03994528012864817, 0.04245036182139309, 0.03607549154821155, 0.03265664502907027, 0.04083795556279153, 0.04073448623554759, 0.03165549795360842, 0.027453861174971266, 0.028853871536149878, 0.031006020185291337, 0.030848217684266297, 0.026661731585070063, 0.014260762875967318, 0.011405905251199942, 0.007724350426075003, 0.016458261659031873, 0.017546280074556515, 0.018539409601089157, 0.016744171708031837, 0.025567021235492253, 0.018278834924578297, 0.025390174315272206, 0.01606978940487687, 0.015927032683493193, 0.010484433260325254, 0.011301911071195337, 0.009139404783671886, 0.012275693161582116, 0.017762490566598645, 0.022520527310365298, 0.02449141921303385, 0.030507654027851272, 0.026162614094724795, 0.03304645163616703, 0.015563234579767375, 0.012821160649912297, 0.014537923552987532, 0.014710258104955493, 0.01253155726600837, 0.013796477426094177, 0.009242424240817382, 0.018605108074842544, 0.03131067277093592, 0.020442621472469245, 0.016470742894430738, 0.012765861520941856, 0.009115413778577898, 0.012961749241657858, 0.027133494574638217, 0.031339739394749856, 0.03194785121456147, 0.028926218671832656, 0.02815380444796497, 0.031891228119537866, 0.02289723198623666, 0.02828585478992165, 0.017562653542111246, 0.02879047574529795, 0.42466752319810386, 0.007294910334950648, 0.011887456245140208, 0.008834685114384781, 0.012284275697259596, 0.0071151669084030455, 0.01878953827309082, 0.024740754077257194, 0.012646413653212368, 0.007057541763146648, 0.03287366921787498, 0.028992585178423638, 0.026274767246067948, 0.022727729281312906, 0.0247908898304743, 0.019874694604176547, 0.03379494270605041, 0.03721357136905815, 0.029066238183944448, 0.029226703589276454, 0.03872178650982618, 0.035552553645889926, 0.043340239458130134, 0.03754612053362072, 0.03432159893439894, 0.024924718856840937, 0.025647114337489264, 0.01973935462466799, 0.026142659010432546, 0.01800522684854096, 0.010441907443637953, 0.007413449619590823, 0.013886604214072106, 0.014872038196641306, 0.021908497927397356, 0.025090492140100774, 0.02601103990758664, 0.0235991447495022, 0.017599543484040477, 0.013478907550530996, 0.024693347841493594, 0.026509655933143052, 0.03782826378255171, 0.027395590919373537, 0.013126715716364618, 0.015435963743225305, 0.017901093529165874, 0.013986982044565499, 0.029023933784353875, 0.031779971541249334, 0.039495724013769315, 0.03135997774313246, 0.03824691850367195, 0.03684850397094349, 0.038496436652357316, 0.04794262975858509, 0.03774275746481547, 0.04041115771487476, 0.05155003801873404, 0.04930281776928985, 0.053795213520197074, 0.03570448260663186, 0.03524231668256353, 0.03728773976451175, 0.04175053855307304, 0.045542139761699685, 0.06248950083892783, 0.04617982111817355, 0.05097935990504373, 0.029682893981902218, 0.03438253504836246, 0.03960448226865458, 0.03936197721809166, 0.04260246360272157, 0.04342834939390512, 0.032511326549556394, 0.028047912621726442, 0.025518789165738704, 0.028545275166299986, 0.033653861044054864, 0.0369083176216058, 0.022926031388742003, 0.029543885913457187, 0.02566202710805955, 0.023182968910247348, 0.016819730723466278, 0.021038351780288043, 0.022386260160030747, 0.02109173324568548, 0.030405489343202936, 0.01944855942007217, 0.01994158549760024, 0.01991933650364004, 0.01977065601115189, 0.01792024753101744, 0.017889046082812624, 0.018438345483680466, 0.023017610730600317, 0.021490547938113738, 0.02620800154888153], [0.12183000241334517, 0.09700503859400411, 0.09748864022005549, 0.1125622327922335, 0.10124417312636684, 0.1095981907943255, 0.12205247203445062, 0.10788559619794874, 0.145239209403886, 0.13914706681542416, 0.1356008926409631, 0.1150329350752927, 0.13422292107607328, 0.14620607434516678, 0.12191481031745195, 0.12563275655462833, 0.10795354169588618, 0.10052650471761779, 0.10355004598318379, 0.14107880874893042, 0.1504398682543741, 0.1614607225101677, 0.22367449500225153, 0.19653183555882234, 0.17502607915166052, 0.1595193102599774, 0.11727500994143318, 0.11124427252655908, 0.11126267226250264, 0.11659245168459847, 0.10824329991011891, 0.1253447638001295, 0.11092599004440079, 0.10588938731366446, 0.10984536048061525, 0.11248938399513862, 0.12328634774967033, 0.17152937205636296, 0.1614874747436348, 0.12862751544347528, 0.13316973856049255, 0.11400104577537037, 0.11715557373173816, 0.1512068744181526, 0.11491991461496238, 0.12229429469266355, 0.13809517651635447, 0.14458809866903852, 0.1434717876183434, 0.15608793515512048, 0.14240051586732747, 0.12783104419529814, 0.12941663572286924, 0.13311312770607245, 0.1399238246482335, 0.1585383359947829, 0.1510505057033585, 0.14168994620012262, 0.13886694398176141, 0.12980515653055846, 0.13996611260736663, 0.11804168878924821, 0.11953585130302363, 0.11281746456898185, 0.1233569102918196, 0.12227361279202326, 0.10529156762856186, 0.11023588868115577, 0.1104227060420199, 0.12818570282816782, 0.12398943110764635, 0.12041675469752003, 0.12153612545887645, 0.13513441402432533, 0.14427611003639226, 0.16651925264526793, 0.15237774177809665, 0.16238504713202784, 0.16086001665392702, 0.12230768186028973, 0.13243026751294765, 0.12374330738749802, 0.12736595933814304, 0.12350319051047065, 0.11816418549024864, 0.1290514720258768, 0.14246510855081918, 0.13232353236012087, 0.11638392211678293, 0.11378626016519303, 0.1265383429823538, 0.12712589986028483, 0.13478588449158133, 0.129124072851352, 0.13332006120470363, 0.11564592851513708, 0.11681104604750502, 0.12686245390564868, 0.1285148749248702, 0.1460951405994982, 0.09004339754349343, 0.09069438199514392, 0.09178554367781656, 0.09318478666935509, 0.09155748080435872, 0.09226607016203188, 0.15546805927986299, 0.19225291133953049, 0.12182887236300771, 0.12783807615665957, 0.12416042383187832, 0.12801379121098885, 0.1142229174860393, 0.13119540300483817, 0.12675816369714746, 0.11868007646831119, 0.10106787503891015, 0.11341852613039412, 0.12559457168185945, 0.1189605206431751, 0.11149819718673004, 0.11775558823698581, 0.1262849082550068, 0.12302238554319249, 0.12212863602490016, 0.11877229740613418, 0.13504227950022002, 0.1541562521303923, 0.15241961438018994, 0.16011727845411436, 0.16870483673267112, 0.14514693991862507, 0.14496833043090446, 0.13144192954520956, 0.14273449336096108, 0.14084220283810164, 0.13929645042624575, 0.12998212334266493, 0.11764299250487503, 0.12685189455678014, 0.12944135551665678, 0.12053091540758386, 0.13887365385619582, 0.12382320840634412, 0.11709852807228766, 0.1334829547314922, 0.1187071739338287, 0.11161833169593707, 0.11426244566923825, 0.10844607037982999, 0.10506825946506607, 0.10813458733419379, 0.11177629964527823, 0.11107107032206623, 0.10882110968116679, 0.13922455224728422, 0.10790420556932388, 0.10708749438760834, 0.11991366415209793, 0.11845016870572954, 0.12290300159024359, 0.12268614989842386, 0.1139081173530182, 0.13085203702692252, 0.11947418916046508, 0.12474743300417103, 0.12818731966427285, 0.11908596761406712, 0.12015897450567097, 0.12168026608617447, 0.11965823447093668, 0.11830151781613178, 0.11164796160431442, 0.12988857462350806, 0.11580764204467414, 0.1232920195029814, 0.12351043331574683, 0.12003650653162981, 0.11337422966909143, 0.11992729669383406, 0.11595485769399393, 0.10905645436018124, 0.10470418815464413, 0.10588508754464866, 0.11561253985261426, 0.11442089635800931, 0.1145276915730691, 0.11485218980824015, 0.12066647293818215, 0.1092009792924251, 0.11123696435207923, 0.10838120276338242, 0.10727950777105313, 0.12017085845256507, 0.11983885174547776, 0.12976925485486124, 0.11808499172919898, 0.1438823662789393, 0.10999859628619553, 0.11008396209654403, 0.09084140629016846, 0.090680948118074, 0.10418516735645678, 0.12649898500862944, 0.13361497714090984, 0.15774012827952727, 0.1815461924869705, 0.15270077587974618, 0.16007325323417584, 0.13215220573392533, 0.1517938736081748, 0.11133616378005168, 0.12507476067795925, 0.11963697301811914, 0.13301500194921012, 0.15056251938736798, 0.16187722318275238, 0.17179270576014727, 0.14482701163393663, 0.12047247209294655, 0.10492243635746695, 0.1085962742583515, 0.11122055515842526, 0.1054918801114624, 0.12745297469292025, 0.1135440600910969, 0.13443037460110369, 0.12168962237997454, 0.10783678656437012, 0.1275201805723737, 0.1192229300349512, 0.11249845579979552, 0.10890056292290771, 0.10680145543721578, 0.11027720510879047, 0.10338933564850948, 0.11218258666696693, 0.12418080852989818, 0.11227352044227835, 0.12961679788569325, 0.13725539306856646, 0.11834884453273688, 0.1134963041175937, 0.11560608190111621, 0.13040997133524224, 0.11766275334882682, 0.11434471917182504, 0.11046720991733447, 0.11207579643203841, 0.11271513578846519, 0.13046333802753454, 0.11820053239165233, 0.13281177741623532, 0.1189776412370272, 0.1217452515133264, 0.1179923164996615, 0.1220331667498679, 0.13910839488316326, 0.12346827192811743, 0.13093530689149985, 0.11514380781727875, 0.11364397652954823, 0.11756323775058548, 0.12025462122617486, 0.11985061628851533, 0.10095475658626711, 0.14834351863476544, 0.11104322461565157, 0.11592960689992499, 0.10506287793964579, 0.10873802529041113, 0.1084492175214937, 0.12727244374767785, 0.10752280690550409, 0.12469491946393457, 0.10409415866669179, 0.11393388754248938, 0.1071909487608434, 0.10651415670328437, 0.12674247713132947, 0.13145790960002518, 0.1649095692367477, 0.16205647029010514, 0.13045905415081271, 0.13085220587201568, 0.12224313362350814, 0.11486842178565221, 0.13335802042142178, 0.11199232756808712, 0.11297638195968629, 0.1157770008453626, 0.12338785135765488, 0.11931200221109002, 0.11325924158053756, 0.10968451736259477, 0.11046481334391584, 0.11432053266733443, 0.11498770304819526, 0.11746091740985429, 0.10833664882448021, 0.10750428895054373, 0.12016805970538967, 0.11303527375576251, 0.13344498648499684, 0.13551726551657767, 0.13732973043603844, 0.1212431677347804, 0.11042435559902895, 0.11696522501571725, 0.14450833637456478, 0.14081686944447572, 0.14969958868583058, 0.14890192984280623, 0.14349389858541348, 0.12677225824800267, 0.12773924992963628, 0.11764762008001235, 0.1396038156066545, 0.13025128249182233, 0.13718922866448957, 0.12616471658946246, 0.1569048068281448, 0.13385407751153383, 0.11527661935112857, 0.11814198913592933, 0.13249808883602127, 0.14510158042864238, 0.11151818406170382, 0.12253314920269219, 0.10426659918044233, 0.1147991702300735, 0.10878658622286776, 0.12729831834585328, 0.14117612662479223, 0.11319475428708849, 0.11948294308984819, 0.11631418605095858, 0.11502181237159338, 0.10639818503233017, 0.1188673852028201, 0.13457093827926256, 0.10439732728999389, 0.10595691926273199, 0.12237244841438785, 0.12750336254389513, 0.11328778062866346, 0.10489838512493953, 0.1083716271842537, 0.13774181453746653, 0.14821825704625194, 0.11132312610773626, 0.11902688900298565, 0.144856897617537, 0.14067791642435754, 0.11792481287253995, 0.12031304076917085, 0.11486937453580949, 0.11387207460864156, 0.11779459810602985, 0.16414837152795353, 0.16071028246192004, 0.1339491729501106, 0.14625244509918436, 0.11287209131999702, 0.11462475178478038, 0.13497314425713797, 0.1564830792357965, 0.1658824113773663, 0.1641620371273278, 0.15959304361734022, 0.14592015514052875, 0.1478475140118737, 0.14759850024673501, 0.15113834718421576, 0.12800379022517488, 0.12487093624340619, 0.12652510696407182, 0.18064278733767822, 0.16016412109521663, 0.1448913349884168, 0.12258187524146796, 0.10729436521102795, 0.10742798635978802, 0.11191441271367716, 0.10913805805303178, 0.12334142293263615, 0.11694357706190357, 0.12231271350318425, 0.11472060913704037, 0.11782851964283038, 0.11547275217332344, 0.1215782809967388, 0.11362460777514297, 0.1304436715117432, 0.13599424070833027, 0.13015605131937444, 0.14848274163128938, 0.15577494112805165, 0.14347291462642722, 0.13499323497618654], [3.217792987129689, 3.218058848721695, 3.2179104848799924, 3.2131009240815653, 3.2125689419571404, 3.2100190137278712, 3.2223807182524813, 3.224458257561744, 3.2139995993018373, 3.2133761816869266, 3.2174707103256295, 3.2103373057803553, 3.219149575936798, 3.2400857406050037, 3.2213467649761096, 3.2505759296132055, 3.215208345622372, 3.2817633748614927, 3.2292680027129603, 3.21577750162108, 3.223724858441086, 3.2170936829365457, 3.210927243776638, 3.2170486921542953, 3.2193092998011745, 3.2261625706094548, 3.2186564766410473, 3.231669779362116, 3.2153360000354, 3.291509698427687, 3.3027062834927436, 3.2942816563633595, 3.2118279469143087, 3.235274299777603, 3.2211199586364394, 3.226325393100192, 3.238173678238785, 3.2158617946005967, 3.211686887641701, 3.246266000140678, 3.2548278268478184, 3.219469112939754, 3.211791127488694, 3.2364798833829305, 3.2136923650732987, 3.2492991253793724, 3.219501819523394, 3.2124329737740056, 3.2180174482707393, 3.2143146393108806, 3.2230454557929824, 3.234216117471441, 3.229988987247535, 3.2125442148076497, 3.2307372820057116, 3.2642745438541745, 3.2629446500080306, 3.223673621066251, 3.233382090604434, 3.216560824113641, 3.2221288219678734, 3.247534610344919, 3.230599408458462, 3.21329750531822, 3.2633046754295987, 3.2256545633230704, 3.211868577655556, 3.2354192479112083, 3.213191522162276, 3.2135132703178764, 3.2372945490913687, 3.22814127693547, 3.22386356981609, 3.227859604829894, 3.215649148538329, 3.2218881327100966, 3.219602171299803, 3.221445945325752, 3.231069879635812, 3.2230766605881906, 3.2100180893203283, 3.2278338470866985, 3.2106725780454473, 3.2150257711083468, 3.2220555707053786, 3.213003008736153, 3.218207671067883, 3.2450158407846814, 3.2303572661858277, 3.2364943630604865, 3.220888711766763, 3.2200533910158864, 3.215931272466838, 3.216111189154822, 3.2171075562479974, 3.2169757707671014, 3.2147766436399645, 3.2101856747280912, 3.2187602941941145, 3.2629893133927235, 3.9118389415969412, 3.9118765447115202, 3.907645017208756, 3.8833838739165025, 3.8593284750030206, 3.841756272346602, 3.8109819671820166, 3.216956077272085, 3.267581703728333, 3.217296262821109, 3.262118546333422, 3.2369042302300524, 3.2188650829470786, 3.2142642895803704, 3.2739452518345984, 3.249858896720952, 3.22910142240839, 3.21136280715412, 3.2180852128969812, 3.280752612779929, 3.240029814846386, 3.2449809245817787, 3.2347106024194794, 3.2378067238186996, 3.217472545521214, 3.2229838395809987, 3.2116714713745744, 3.2114054351522845, 3.2134122457919334, 3.2685427429762397, 3.219757877005899, 3.211288423726732, 3.221293240026757, 3.233338314679345, 3.2290748438304124, 3.217326605208411, 3.2244995829927228, 3.225805545847818, 3.2370349161572207, 3.2880433271552327, 3.2664146990995526, 3.2506798956485885, 3.220683717216391, 3.247574710821622, 3.250160035035614, 3.257218224880321, 3.2436633234891814, 3.235151788385296, 3.2452647068289386, 3.227284380571741, 3.214403981062194, 3.228736523793406, 3.2417251403251375, 3.2250695120145707, 3.2410817402594287, 3.236845522665736, 3.2211779096136284, 3.2254680904934636, 3.230633263516937, 3.257301413677538, 3.2632971951671297, 3.2187910176088463, 3.219891948177243, 3.2320715538349827, 3.2227738292214223, 3.2168231562823277, 3.2153087201724464, 3.2189715444873452, 3.239927728752557, 3.2279133910722746, 3.2304309722359728, 3.220065549942536, 3.2426129942226916, 3.223722832282424, 3.2214214282646116, 3.2331080567176307, 3.2267013300259197, 3.2102292354188955, 3.2122728015635804, 3.224741005129647, 3.235040405962205, 3.2481847242208017, 3.210773724763191, 3.2179672873382428, 3.21038958683046, 3.2229262001806713, 3.210861112471192, 3.2543667347874403, 3.2742098670497257, 3.2322265639922994, 3.211536199075541, 3.228433066740247, 3.2273087786406442, 3.211895062632682, 3.212863348388938, 3.218583410059376, 3.2206319366576333, 3.252410712297701, 3.2213911376590487, 3.2256228785560133, 3.21293392320696, 3.211187306471821, 3.2545048146893105, 3.2729379713515554, 3.269159511061679, 3.218748666697482, 3.2607545997808933, 3.219133607704181, 3.217110064452387, 3.230936786024964, 3.275474227493834, 3.211595248032656, 3.2270491000700283, 3.2272569479459445, 3.213695310077538, 3.217123395422375, 3.227229884380409, 3.2480129393695463, 3.22245674268057, 3.2366666939771127, 3.255894225843522, 3.219398484417701, 3.215607515961153, 3.2125875800098362, 3.226884437651268, 3.2102923036412143, 3.211310629945955, 3.212182860824155, 3.233391227803484, 3.22512568130716, 3.2195244445084694, 3.21544981283697, 3.2334221491192707, 3.2111034314081963, 3.213813068295783, 3.2294134953645077, 3.2115624414410022, 3.219841902066712, 3.2395593961937346, 3.211079270169166, 3.213057208058173, 3.214326368242235, 3.2147752296882244, 3.215649872561957, 3.2216231932886132, 3.2263328638585422, 3.2294479068698285, 3.24358063525057, 3.221660816697793, 3.229560603778398, 3.2144608742921563, 3.2311928781318255, 3.2173585728231604, 3.211161695321439, 3.212703034130479, 3.220744467288456, 3.211158902759867, 3.22367061174647, 3.2185778946701595, 3.2100554110796944, 3.213747783775738, 3.230034870935643, 3.2407068686050993, 3.215890343056024, 3.240029711918285, 3.2192509760522894, 3.234742666938834, 3.229005225455092, 3.2115501326756895, 3.2405987730834873, 3.237187612015487, 3.21241144953175, 3.2175778194731413, 3.227661439768194, 3.2209648622764435, 3.2188670424875134, 3.2277707811123655, 3.2132036950407814, 3.2150387915490826, 3.2134410919998726, 3.2440035806208645, 3.231672698606981, 3.219755675209935, 3.226196171487603, 3.231214016810795, 3.2112872632689107, 3.2117050575057817, 3.219403234729047, 3.21104196562157, 3.2433753896503377, 3.217676621543488, 3.21059496026094, 3.2257010066710357, 3.21270879727664, 3.218749948114219, 3.214151993801892, 3.2158510845333543, 3.235909491259331, 3.2106831922956385, 3.2382669596995397, 3.213937003655095, 3.210274496441654, 3.217660227837144, 3.2134345142808924, 3.2109873986371484, 3.2177291214209403, 3.2596669956452287, 3.236474955105829, 3.2430035657161143, 3.2606798136916937, 3.238237673977969, 3.217464755788626, 3.2150484434035, 3.253618799320019, 3.2115225717364093, 3.2103025015930897, 3.2135997978084334, 3.215435863227126, 3.2205945452694613, 3.2326601858293715, 3.243826108794685, 3.2441524408486977, 3.220196634058575, 3.223468262590081, 3.221867570081505, 3.2384036249694166, 3.2259270457538647, 3.2359173034378235, 3.2500049166761857, 3.2150417910816276, 3.2286568922917596, 3.224343855869031, 3.2417683206744914, 3.225552018828333, 3.2125671314450592, 3.2517118192992958, 3.212202424683668, 3.218949017366181, 3.2160126131699287, 3.2468927581838556, 3.2206423747041324, 3.245156291773982, 3.2225686444793773, 3.2112985888711574, 3.2275887062773925, 3.213607839004669, 3.2141576363008064, 3.2136155297676856, 3.2121217361721035, 3.237862199205098, 3.248604238936315, 3.221344706261859, 3.219884462844329, 3.214433038269351, 3.2208758404997964, 3.2204347420582584, 3.2200295580286036, 3.220059587315862, 3.234534855469237, 3.2535624339670526, 3.2335942235934914, 3.213231339316356, 3.218354652628943, 3.2283594279340186, 3.235834551070222, 3.220020762513975, 3.2118938978335145, 3.2168804648000533, 3.2482291057818125, 3.228914032015902, 3.237226123806487, 3.210416965075375, 3.2260399844666963, 3.215583693300533, 3.2194227314149804, 3.238123722204125, 3.213151068425858, 3.213616230147769, 3.220345644143152, 3.247365028790636, 3.268614341909393, 3.2792438777182737, 3.2613245550794745, 3.2546339602282814, 3.2634105619168072, 3.2207987294282083, 3.2467155239303414, 3.2724758666673295, 3.2149637895164105, 3.218768676953931, 3.219083937983074, 3.2101711201128063, 3.2170994592990967, 3.2213545154658876, 3.228105118201527, 3.2225957234294698, 3.224394107503209, 3.232053616452485, 3.215844894841344, 3.212062848826132], [2.175706909990442, 2.010916473763812, 1.9562888765495838, 1.9289714031120686, 1.9321266781244628, 1.9221685311139618, 1.9255330503590078, 1.963692350958094, 1.9331373983336417, 1.9311931456153049, 1.933857128400397, 1.925118291693916, 1.9582330352452635, 1.9551113267556026, 1.940442276639041, 1.9652293937510479, 1.9325687633560782, 1.9365068936902692, 1.9633615839063217, 1.921888827630384, 1.9304401186342202, 1.9229843049645592, 1.971650961830089, 1.9768586753435518, 1.9242003246815034, 1.9456852745289237, 1.9234356817487694, 1.9250593080303953, 1.9401387389432054, 1.96554198110083, 1.9509721240823303, 1.9280495747312356, 1.930229410841906, 1.9348464043802602, 1.9284265871595707, 1.9230470328067044, 1.9243364163523173, 1.9235811015038364, 1.9257937908125375, 1.9331540744891773, 1.9228341149046753, 1.9229639077639824, 1.9256054825339728, 1.9278129940890607, 1.9591220557727944, 1.9250264553433174, 1.9499825940390505, 1.951731685045293, 1.932450119129481, 1.9337753165523761, 1.9211283937336636, 1.9548259025906187, 1.9274229953290893, 1.931832123754361, 1.9247503483131507, 1.9415611093781564, 1.9671099610843374, 1.9213950516770322, 1.9471796112610054, 1.9258106343641455, 1.920458166805603, 1.9204021375285985, 1.9414095980214399, 1.9235222112469652, 1.9330389864215354, 1.9339702247017645, 2.0316224430143817, 2.0061895500853137, 1.927016668256759, 1.9987686955524515, 1.9439718066370706, 1.9243333377662801, 1.9274779932258561, 1.92508858904315, 1.9585621801754565, 1.959646765341538, 1.9266181358218748, 1.9414973466335657, 1.9432261399352824, 1.9300787464909128, 1.9425118794495333, 1.9433906064612885, 1.9268522001905206, 1.9299960234510927, 1.9380168390247252, 1.9493041400850002, 1.9308894310228266, 1.958735834587547, 1.9347586781222526, 1.9419970627123768, 1.9336453708500076, 1.923230507560209, 1.9256672706221487, 1.9270924068586457, 1.9521203097629753, 1.9552121733072012, 1.9331942317255884, 1.9281587913849663, 1.9413668143802811, 1.9230423639709882, 2.6669579452781798, 2.6671978949818373, 1.9239934493360475, 1.9217579907636961, 1.9201889038237396, 1.921144606123267, 1.9203552708938114, 2.1745688491502086, 2.1870897990365123, 2.171101304951682, 2.044376295489778, 1.9972292334325732, 1.9230506404952803, 1.9563397452033122, 1.921532810687504, 1.9201704652561895, 1.959546324953064, 1.939527715222986, 1.9307949086276337, 1.9608960374992117, 1.9228761110279597, 1.9320814901234558, 1.9672484355021778, 1.9225032871018919, 1.9218225490882044, 1.9275794306315923, 1.959397024108183, 1.961862381569658, 1.9223410396545593, 1.9208034701279406, 1.955498718256334, 1.9642458438533035, 1.945946877425131, 1.9421114320255681, 1.9393689616755678, 1.9814072397828741, 1.9403204395106601, 1.9644225436441967, 1.9389270997320274, 1.9240468462813192, 1.9301343403564546, 1.9210639477744267, 1.9387060867994326, 1.9680848097349466, 1.956984582575148, 1.9222753283701228, 1.9429012768753005, 1.9648961032135008, 1.9619763178322844, 1.9226785256516992, 1.9236195775460687, 1.9546012699060933, 1.9217112423396276, 1.925906876835547, 1.923950202439473, 1.9548999170853072, 1.9324321826389403, 1.9252568584456167, 1.9220931042856426, 1.9386914970989815, 1.9751175775695733, 1.9408869704050613, 1.9662805106913466, 1.9265691493379018, 1.9388408461941231, 1.9474859984787631, 1.9400125023678103, 1.9394650722855487, 1.9368580357706147, 1.92103801073154, 1.9345556978297023, 1.9252686649111175, 1.9228106190026353, 1.9341174668664234, 1.922046522839451, 1.956878156390223, 1.9232122096785875, 1.9247813239948013, 1.9238368088664326, 1.9447894379197583, 1.9549178000890308, 1.92571277201698, 1.9226101488031428, 1.9424214971349194, 1.947860526516133, 1.9346292482663545, 1.9317705453379599, 1.9470298384699714, 1.9231252713280582, 2.033220497810801, 1.9319527682752504, 1.943714660756245, 1.9257189062939337, 1.9225722222117272, 1.9366768140652064, 1.9287997467330338, 1.9283867950374434, 1.92636019092462, 1.921289975169181, 1.9208100417541978, 1.9327160085477673, 1.9290674122772167, 1.9210501707052163, 1.9562808117903938, 1.9226616422863534, 1.9201786353283958, 1.9208851362356036, 1.9916605954802211, 1.9675160839353498, 1.9602139189275323, 1.926365610162271, 1.931390225663274, 1.950564543427098, 1.9331571906458271, 1.9279278092944327, 1.9534015387932167, 1.9342129699571735, 1.9221983004354064, 1.9533388335561317, 1.973885503339512, 1.9248962539100891, 1.949336471779088, 1.9213471450258084, 1.9369182826928262, 1.9335012248067913, 1.9312912540103084, 1.9569379041402228, 1.925521702628243, 1.9228213413670612, 1.9632861107192545, 1.9309400336705584, 1.923328382551949, 1.9225754254306155, 1.951404165292068, 1.9227134146283613, 1.9310210195257362, 1.9248164485893613, 1.9536726362680088, 1.9544685251720146, 1.923199237453886, 1.93645526039654, 1.9221215706615997, 1.9384431968129434, 1.9376273435922773, 1.9449608028964944, 1.9623243155422798, 1.943380531087844, 1.9236623436788587, 1.9204491136818376, 1.9309020993004609, 1.9225345515851773, 1.9352214126425484, 1.9282322836942194, 1.926146611363977, 1.9466399081937211, 1.9223170933355431, 1.9248852465967254, 1.9354928085140393, 1.9246332435927305, 1.921090646860138, 1.93961181723685, 1.9343097423093192, 1.9408005523864629, 1.9264149908831707, 1.9301919887916317, 1.9258974786099952, 1.9616002194993762, 2.0451927274284865, 1.9859641288522654, 1.9315598681718051, 1.9333477724256853, 1.9342340096547623, 1.9594379203003374, 1.9351166068661103, 1.9342191611351662, 1.9234846376657229, 1.9421727147476082, 1.9474137904222568, 1.989411534496024, 1.9306288436169496, 1.9224144784439692, 1.9424871698161192, 1.952474843592481, 1.9361454721594435, 1.9221540707865221, 1.9350963436043787, 1.921029122530335, 1.9250242237685047, 1.937464071942229, 1.9364704212506543, 1.9335174914478201, 1.9562880747672124, 1.9431009167788786, 1.9358014176040605, 1.936332123173464, 1.948238232560209, 1.952960080179256, 1.9459097852867846, 1.945123738798634, 1.929324666781634, 1.9531980090818557, 2.1383623527568765, 2.2956906326428133, 2.29060457947377, 2.29762917477179, 2.2840932631528155, 2.1501604743704092, 2.1305820757676956, 2.127995341180331, 2.0618987570675387, 2.031936023877849, 2.0070553254505574, 1.9209441968264158, 1.9333946586498942, 1.9327374928424592, 1.9443072480407027, 2.013623414381998, 1.9217938890546808, 1.940712621587182, 1.9242391260726328, 1.9205256965478528, 1.9229573479385471, 1.9371658062100634, 1.9944359531233145, 1.9679434876535615, 1.937116877419725, 1.9224549245395046, 1.9326711288314204, 1.931755738188659, 1.9442553506627054, 1.9214722472916992, 1.962053037883808, 1.9404945713739628, 1.9248545204941065, 1.9406019495351428, 1.9390614622412812, 1.9295166419463239, 1.9482578683440726, 2.0106369206259944, 1.9205283892854152, 1.9375710742599097, 1.9209234668496662, 1.922832596749594, 1.9758801588371202, 1.9723440735961046, 1.926106323418482, 1.9376169967669008, 1.9442147491235149, 1.9295155588379704, 1.9300256349698055, 1.9210295787229077, 1.9200087816135307, 1.92506853443924, 1.9275174734728056, 1.9631775926413109, 1.9274781169662922, 2.0067808523024087, 1.9680357034905653, 1.9336791339659964, 1.9226688901830615, 1.9368148393107263, 1.9248697272309514, 1.9213208748627195, 1.9354051786712454, 1.923165946508195, 1.9414742608827973, 1.931475344767886, 1.9466827682381096, 1.9296059820240674, 1.929098583657993, 1.925985169913959, 1.9385995529953637, 1.9334220841707355, 1.9221281541906186, 1.9492507313103704, 1.9491340013175258, 1.9487758186495634, 1.9466293330779276, 1.925078635124987, 1.9242684737440157, 1.9377929651334842, 1.9370309282311857, 1.9247074143496525, 1.9407125957011009, 1.970594658450538, 1.9262735335658379, 1.9393648062885152, 1.9237193026714337, 1.9248359775942665, 1.9295404923828767, 1.9589197331615986, 1.932209882606659, 1.944534290952984, 1.9627925990740545, 1.9484742699129995, 1.9419694065871878, 1.962796824989062, 1.9561882863593432, 1.960626813303947, 1.9456496607918299], [4.252757791674968, 4.25704895952798, 4.253837141953145, 4.254773672118764, 4.258450697124367, 4.280875667762423, 4.257189909823208, 4.264226507086674, 4.269584589364487, 4.268258937357039, 4.287797727070351, 4.29416813545491, 4.285750589460602, 4.274422962158397, 4.262704134840516, 4.297500837131754, 4.2526482223525655, 4.302868584748349, 4.305025280795451, 4.268256185020879, 4.26771374147267, 4.285369382982613, 4.252006269877932, 4.261974329251018, 4.256031563949552, 4.2746325726170795, 4.260186751947366, 4.272272905827465, 4.263981013945275, 4.2607239792746325, 4.266162658084467, 4.292283452109905, 4.251993807982474, 4.319047649234032, 4.30161462851486, 4.2727829203906165, 4.252562662871668, 4.290543038604533, 4.250047660965562, 4.254227680674678, 4.297826071330581, 4.257525103644777, 4.265984919741129, 4.254606386186288, 4.252022920438434, 4.2759068899170565, 4.268432255414316, 4.276268523532787, 4.250893200423331, 4.282856383826374, 4.284305010701264, 4.26332593633705, 4.25024844851801, 4.261510681684867, 4.260266622500592, 4.275216152537626, 4.302687183666598, 4.270822638292279, 4.254730273812218, 4.2534801995945175, 4.255567260864653, 4.263406838114816, 4.258359957395049, 4.263203167420274, 4.258554689077396, 4.260985833266091, 4.270193942273047, 4.272975737237947, 4.280264826431875, 4.306304769805538, 4.265295255795822, 4.275751440021954, 4.2710518854042805, 4.25510188419595, 4.259713922624674, 4.263575097157902, 4.256145829736831, 4.265129683482459, 4.271645028370378, 4.263070028944745, 4.254321340496995, 4.282121785750301, 4.256706326411116, 4.252853142122343, 4.282517248470927, 4.313425678815778, 4.2517353267212155, 4.252305917042743, 4.253826023539293, 4.255659155136479, 4.261127575548861, 4.2566113744843275, 4.259007599403858, 4.253994920902398, 4.280083516416059, 4.254073569683496, 4.264585149253172, 4.2867037396233165, 4.272821584111549, 4.254688759640147, 4.251168434641608, 4.250804116023694, 4.254790819241219, 4.253436783043732, 4.2592325217622475, 4.259296638435329, 4.273239287343743, 4.557582377168651, 4.412850987455798, 4.429514418654152, 4.298319211602283, 4.292499066920691, 4.289855198070799, 4.260281867737155, 4.2694900532576, 4.255503163825287, 4.26495724668505, 4.289544500952222, 4.263252882587519, 4.2611617323077935, 4.2522569336583596, 4.268248975911289, 4.27122228571614, 4.274545427222385, 4.254153229538142, 4.255431258957335, 4.26176746220157, 4.25003302115816, 4.255155383779447, 4.254697737437777, 4.255484683445199, 4.274309005722262, 4.26305944170184, 4.262589037522452, 4.2529339475615116, 4.314474543504524, 4.269569961192281, 4.253510985605743, 4.282208024378888, 4.267484180549233, 4.251446721508774, 4.25721835616115, 4.250200376562509, 4.269093598735568, 4.252226997912685, 4.250955681413389, 4.261377612331733, 4.2910270921241915, 4.289268218104682, 4.262372879711053, 4.277235928743404, 4.2623539831251325, 4.261359112475272, 4.253742241865877, 4.300620636619127, 4.265378496318823, 4.323633387240518, 4.280556175123423, 4.259637119112088, 4.257150932271119, 4.267223960854533, 4.269234266466717, 4.262176404252199, 4.258928224947605, 4.25325423353032, 4.257581666664023, 4.254175430405787, 4.254444759481717, 4.256117716517785, 4.25048816027389, 4.259347060107216, 4.289576313476291, 4.269630544837655, 4.2530120612076665, 4.252540524574497, 4.2569787032268955, 4.25059099591871, 4.250158036432554, 4.250024060156297, 4.273886796162641, 4.283708042620952, 4.2575936000045935, 4.26273358292103, 4.265266558588755, 4.2805743997553645, 4.2860077683867255, 4.281475052103649, 4.2826882579109, 4.292196685464493, 4.252278313938896, 4.290997516843882, 4.2514137250626085, 4.258600808959207, 4.25637595695631, 4.259526727213373, 4.267032501512068, 4.2696146047425705, 4.268483887856733, 4.306227086175424, 4.28924034547173, 4.250098778751263, 4.25022820428488, 4.286785738473281, 4.293802562598694, 4.302918555741324, 4.311963225591282, 4.264947472631351, 4.257987221032648, 4.271658240510131, 4.266774697578771, 4.259721593272506, 4.3083901223488725, 4.293945272143685, 4.263922929890273, 4.283729926723215, 4.281321929873152, 4.2818218670289365, 4.250367832635254, 4.265374278058621, 4.2797141642514935, 4.288037613300107, 4.2547675651223145, 4.267046429436616, 4.250367344135226, 4.281084959583808, 4.268511981347253, 4.2864369726236, 4.272460407600972, 4.3088524104144295, 4.2748548668620785, 4.258171831231838, 4.253691834810707, 4.252774786442085, 4.267517365667473, 4.272032421106042, 4.25212897260597, 4.260162156763589, 4.283787499591361, 4.299991954309002, 4.277436334911307, 4.2547869965437926, 4.260506624013871, 4.254270348745173, 4.270518594934831, 4.2784551707661524, 4.280886668535822, 4.290850247331029, 4.260096455948552, 4.252047492279377, 4.2519627381316125, 4.257968183487798, 4.261230499726486, 4.257208805435538, 4.258682963241046, 4.2564346492719904, 4.253216979582184, 4.2586661420870895, 4.279147792239215, 4.270316357729931, 4.292890740765754, 4.2746122044989034, 4.253051860970176, 4.250049210940341, 4.254903950383434, 4.255435154124975, 4.2607165238798865, 4.292947825227527, 4.258532442405345, 4.258671541856602, 4.263006945991448, 4.261970942274143, 4.251627199676206, 4.256915169443077, 4.25800978212105, 4.259401364834526, 4.252760590662566, 4.297923421814813, 4.258398461039765, 4.269460237187658, 4.295298147074031, 4.255962752605402, 4.263505450578412, 4.252787171303558, 4.2587948066177415, 4.258284560541979, 4.264259126351246, 4.262833112231699, 4.2628249119716575, 4.26354753878875, 4.2716694074773995, 4.30325097201004, 4.302732847718921, 4.294647654177402, 4.286211824378109, 4.251295590840668, 4.28374477571702, 4.315496614298903, 4.319038145257729, 4.26104699810663, 4.2636844373914125, 4.27235803755969, 4.257716529595584, 4.299746852747045, 4.26682401829496, 4.288942567534967, 4.27647983353326, 4.254870976418903, 4.351759455708531, 4.331515479989684, 4.312186677505469, 4.292776273019492, 4.319855373444717, 4.277333606439841, 4.271157318799895, 4.254578172007647, 4.348406788537131, 4.2975019427722785, 4.2619530082821395, 4.291546220811475, 4.338533481063733, 4.28894897138366, 4.276731401793355, 4.292149269092955, 4.309774379475884, 4.2513322581369675, 4.284077236106393, 4.264789299960588, 4.290289195069894, 4.2669851396758105, 4.288010614432484, 4.276136012994959, 4.311380859429767, 4.295341471493771, 4.305878263826289, 4.307355278085265, 4.306469215153213, 4.280795638792957, 4.280358798791697, 4.267275391463168, 4.254546896532429, 4.255562159321774, 4.276524671173591, 4.269050920241363, 4.30547053762503, 4.258809660927981, 4.263343478882233, 4.260010240604567, 4.310966013344278, 4.250207311263227, 4.25905532253372, 4.273294225716015, 4.251705713251483, 4.2760621639453475, 4.269229352659466, 4.26036799798979, 4.254374932169943, 4.285444264393556, 4.2891958254162015, 4.258247530256025, 4.262822027987347, 4.275644119328717, 4.252347293558298, 4.256360168748474, 4.284377602002708, 4.275579447350545, 4.28977483305424, 4.319783986149119, 4.29566514403137, 4.280647246096886, 4.257934260323513, 4.26707181001038, 4.2670621680760465, 4.256072736925482, 4.250019144571844, 4.254206546573412, 4.268228405140885, 4.255066821016781, 4.273604781603569, 4.260388661519626, 4.273800980683404, 4.25484742802067, 4.4039237117352545, 4.448721523229976, 4.4450195295154655, 4.448602830693238, 4.410076017617756, 4.374899909863534, 4.348819927734924, 4.297313355128667, 4.279894439923156, 4.283705524388058, 4.25171675807881, 4.271063226359917, 4.29366512829134, 4.268275143302518, 4.2790146516548875, 4.303598027992854, 4.305524885631858, 4.254723239459143, 4.258074709091642], [2.5717417970766068, 2.570257897644607, 2.570790905482615, 2.57058751893999, 2.5725616203945543, 2.5779877349695446, 2.5809466676576545, 2.5897488124097037, 2.6103537432808843, 2.5736724642898965, 2.5906974369345512, 2.577877558800418, 2.581860628619672, 2.666566510449819, 2.62222045229549, 2.579707043323927, 2.590239963568301, 2.5916749671083803, 2.5954203307015904, 2.5723796558957055, 2.5746323013507424, 2.620006597030089, 2.5795854487436745, 2.611093284083622, 2.604435040859831, 2.594350262992085, 2.591964666537027, 2.5818063697128575, 2.5883973962843987, 2.570723117702304, 2.581459802008099, 2.574660937935025, 2.5980697573414497, 2.6614685244131677, 2.6158302410336893, 2.584317293867542, 2.5807974837285204, 2.58471008260439, 2.6457230586757228, 2.5875445346929813, 2.579264369117992, 2.57494306920911, 2.579123861609504, 2.604232124872373, 2.57200818013765, 2.5771153323461955, 2.591109080568655, 2.5805740451095276, 2.5880658285862386, 2.5864511426826033, 2.584399492232484, 2.574713514772426, 2.603539256992532, 2.5700199470458025, 2.5735849203513297, 2.613853976252393, 2.5703801860693947, 2.5849490304593723, 2.603105475192764, 2.5844364323447104, 2.576500551131311, 2.570186200884462, 2.59027187038423, 2.5713682900450983, 2.5867040518104933, 2.5744297552462894, 2.5802331899978377, 2.588846946092916, 2.5740417983105766, 2.5720337828379676, 2.5797045716935796, 2.571065976738419, 2.5801157109237574, 2.574144965377738, 2.593880581613783, 2.580489246541375, 2.6096930509280165, 2.6189523537986474, 2.5715864838252918, 2.5955353582926053, 2.607771784426141, 2.608337009796502, 2.5759478741660873, 2.5755035404245086, 2.5908921908256666, 2.6340850627808927, 2.6841105284367157, 2.6203360472511403, 2.6039990981524554, 2.591484367333066, 2.6014803064909517, 2.571451599358403, 2.5809324002055862, 2.603745647831536, 2.5701647304540187, 2.5713445489988627, 2.5731320330483025, 2.630527055920337, 2.6445631509700127, 2.628856591203429, 2.6460438817379957, 2.6432658741171973, 2.6431556470651962, 2.606112637434191, 2.58581208019107, 2.570311528314903, 2.574519018561227, 2.8012518860510864, 2.683648554351102, 2.6231505185199087, 2.6417195577701977, 2.5756399034584443, 2.5746581011559715, 2.572441615164106, 2.6084277065595156, 2.574807233934388, 2.622072152426291, 2.600379038083314, 2.601479460334153, 2.573018660990714, 2.5785303792521432, 2.5737456473717306, 2.614234591082689, 2.5721718960448134, 2.5885537023959158, 2.5741954260512996, 2.5931605354300564, 2.5753829060286293, 2.5798543628578154, 2.5914742518142506, 2.598882715924894, 2.590549559458103, 2.5703107503240266, 2.584535243835164, 2.602111249533108, 2.5750058411230006, 2.5727661828917303, 2.571302761969692, 2.575285553551415, 2.579016274758129, 2.58045212671145, 2.5855864018965873, 2.5819881027529688, 2.5826712024449594, 2.5852661284125373, 2.5789038458415328, 2.5831957254882782, 2.5979199749934776, 2.5707407706791816, 2.594280203644273, 2.6350612686970596, 2.593032027849013, 2.578387079499607, 2.6049231051932846, 2.6149360922487213, 2.5789558640460717, 2.57562404234102, 2.5732359288165103, 2.5704723124370195, 2.5893322724714545, 2.5731961148797913, 2.573019931250511, 2.6066860025253327, 2.5781321562957866, 2.5804356455167867, 2.5861671494815175, 2.6216524270191006, 2.6145630334865833, 2.5719455384819283, 2.5715752030898855, 2.5919098077975895, 2.575821179665099, 2.570011637177634, 2.5781641937955087, 2.5841928009501136, 2.579287783302047, 2.57688487716015, 2.5805678163859898, 2.595414696337088, 2.611459468744551, 2.582144837814604, 2.5788390794826856, 2.574445305209657, 2.57766881288946, 2.588239695848509, 2.582522041164487, 2.5926206642496914, 2.5802580143396114, 2.575409871883992, 2.581119894866863, 2.584001657507943, 2.5797897041300244, 2.5727832520728695, 2.573419895178161, 2.5854822660736256, 2.5708715356467082, 2.5948581879100634, 2.6214901287819994, 2.602388868721878, 2.585491877994856, 2.5919621135685085, 2.5971840251538314, 2.699983010091297, 2.605564243971296, 2.6157609051555415, 2.6323037115439196, 2.6367108845018996, 2.59699498865042, 2.606286198213604, 2.593475274238066, 2.6117779198219626, 2.594702273760539, 2.57860525666505, 2.583401921164797, 2.593631632140542, 2.5727893960922836, 2.5725698359222093, 2.586846968536343, 2.6012932536863027, 2.6121545472255394, 2.5863272812407985, 2.57678614810939, 2.5774952554287855, 2.5775333065162975, 2.5716134088816878, 2.5817371603934496, 2.572239845378103, 2.6132272661678155, 2.5803629449138326, 2.5951674413435497, 2.5706184294208314, 2.5871126699549243, 2.640605842112926, 2.598219745784017, 2.603814314831947, 2.6510859221484555, 2.5974075450078393, 2.597938656480737, 2.5830547250570017, 2.583009814500379, 2.5755930265406604, 2.5725460702689578, 2.5946122460288663, 2.5703467567460394, 2.5817937230566743, 2.601781065400762, 2.58228358518735, 2.6135664414643944, 2.5757855615018217, 2.5920414528110096, 2.6006936972323946, 2.57267757722119, 2.5713533057828117, 2.6081772856809073, 2.580361569983295, 2.5938358630152054, 2.604457729829227, 2.580478538911286, 2.585936726349474, 2.584499668156321, 2.573627791720619, 2.573433771030788, 2.572757911341034, 2.58082435152111, 2.5913634683862656, 2.5956781914960847, 2.5803701263879883, 2.5792442155847035, 2.5748598157980385, 2.5731589403201096, 2.6025044436464575, 2.590232316762413, 2.5731450142576553, 2.570866713145061, 2.5860902581028853, 2.5703791255385284, 2.573214282279319, 2.574905014010396, 2.5743614109268096, 2.5914748974212922, 2.5748049406445372, 2.582258124077913, 2.5863615512505005, 2.5860730909316683, 2.5801040355784055, 2.62048529392449, 2.5750140243146484, 2.5815159704962873, 2.5860087147912014, 2.5781104190574893, 2.5728211274329746, 2.592766159125516, 2.607354571020695, 2.575781758200599, 2.582363125234809, 2.578485388923285, 2.5759130969732067, 2.5969230613129097, 2.593053202370219, 2.6010452603693457, 2.5719229232185215, 2.5705851881979, 2.571717189446738, 2.570207172802031, 2.5774294890479186, 2.600639721817629, 2.590591446645038, 2.609881724709484, 2.63613135185169, 2.618805749834919, 2.6347489941081994, 2.5720347173950984, 2.59176548953053, 2.5737974418695924, 2.5963852109474836, 2.579153043034573, 2.600146719379647, 2.576412143321006, 2.6040384750325125, 2.579534921108931, 2.5874606010572734, 2.588054463615276, 2.5882675066261926, 2.5997994140912866, 2.579127661366448, 2.602983646415478, 2.6007579515272843, 2.5882182914292433, 2.5752051619144103, 2.5997053698001276, 2.610467258056794, 2.5755422505463037, 2.5911927213124217, 2.57277566515759, 2.6043303241650704, 2.576214593416201, 2.618667313533745, 2.6142429115132977, 2.570631672519217, 2.6074074328246515, 2.5883719041529494, 2.585711119140985, 2.5701411059870747, 2.5728733989949006, 2.5764239787316257, 2.5747132622546065, 2.5867735071082953, 2.6010730744493094, 2.57663894819927, 2.581465826079363, 2.5866778386869234, 2.5727732886442625, 2.584442679591656, 2.6160443567043132, 2.5789896405146697, 2.5793465201035497, 2.585603454635562, 2.570842415748936, 2.5721619015552504, 2.570638402342143, 2.5827652592024823, 2.5803730360503336, 2.5862200868450294, 2.57810176767563, 2.581338016223284, 2.6149553049486167, 2.5893429905868115, 2.598011310387185, 2.574712033668937, 2.571745696326493, 2.5941231179672823, 2.573838152065905, 2.5775015804166364, 2.585434753517732, 2.571834598519335, 2.610277394835051, 2.5837302689980266, 2.5789836544460365, 2.5975826219487668, 2.5745951936988978, 2.5935754242031495, 2.5813765251004304, 2.5715473715825867, 2.5830451891529393, 2.595028312551074, 2.5796035148507936, 2.5711934958795393, 2.582079456573345, 2.57642889008381, 2.571490632591584, 2.5709420589915455, 2.5781118975179678, 2.5830522135562397, 2.581487371229577, 2.581333478691346, 2.5883673001341463, 2.5812231498512754, 2.6047562915615674, 2.5704978390738535, 2.5924399139600234], [7.858931488611688, 7.789493408085559, 7.783535696321501, 7.821459312452973, 7.8249945542301, 7.797730948260559, 7.810678339266405, 7.804351322439869, 7.8225664775506605, 7.794462068059697, 7.821982570025432, 7.797328172391985, 7.781452027801412, 7.804023235773374, 7.788199696934737, 7.836458285436692, 7.828538129229522, 7.789447991520211, 7.8195465023384525, 7.829272749157805, 7.791392378231919, 7.7874363945875045, 7.800182270106013, 7.785883551804882, 7.784234908904912, 7.785228854460424, 7.815318593154034, 7.787470765015977, 7.789806653424117, 7.785603753384915, 7.800103368802827, 7.80860129624384, 7.785444457438186, 7.7902622988347305, 7.817026204104158, 7.797181115190817, 7.785713821902364, 7.784401972258971, 7.791861631237235, 7.781744163597348, 7.787370710892609, 7.791269244081606, 7.817948263093827, 7.789894515309204, 7.78420836402514, 7.789740703857646, 7.804776374463569, 7.833187377504739, 7.803934474092717, 7.802682831505457, 7.786979508971379, 7.801590732725503, 7.780338824257608, 7.792694259274081, 7.784411569600763, 7.793039557879932, 7.786577718357235, 7.797368979004027, 7.792960286659807, 7.781063054955301, 7.781188152275343, 7.804293263228351, 7.790468319062839, 7.812346087300707, 7.807412783319811, 7.78222372220058, 7.92791810770207, 7.852233216676736, 7.803089970446922, 7.8446709578710765, 7.799799730481587, 7.786834834502732, 7.81929616206773, 7.80421167635066, 7.793462970294706, 7.7965052167463424, 7.804061056124156, 7.784315656758795, 7.796872913193751, 7.837220942255089, 7.791537102552382, 7.790181967588686, 7.785874794660631, 7.780223424871236, 7.795086820617366, 7.860840362701359, 7.802323209820955, 7.79449627533388, 7.780644275411693, 7.8145177681012745, 7.793345788951901, 7.7935064075384775, 7.787691315868064, 7.810799682601567, 7.8195438703975375, 7.782471887386642, 7.794934058301183, 7.790536655205009, 7.782609940795688, 7.807248173817899, 7.802506854952942, 7.804303528166282, 7.841367910514925, 7.849013406241471, 7.820880626189335, 7.825119611144187, 7.806007908197148, 7.819034933490444, 7.781625919358596, 7.7840887436148485, 7.856198058679884, 7.806280876088294, 7.800247880221155, 7.813151976546537, 7.7832919039165995, 7.820838314424411, 7.819640603457389, 7.800468748817696, 7.788619991613827, 7.784906740403464, 7.815816268113049, 7.830198532323691, 7.782720021815753, 7.802774438286839, 7.781500729261291, 7.80737081119789, 7.792821769401154, 7.799932238097149, 7.805975854431895, 7.786038235752989, 7.780539044608135, 7.785355557761416, 7.807396927642005, 7.807773322400613, 7.787605275484466, 7.791803961922282, 7.820772610963933, 7.783911837076347, 7.794782483697733, 7.802574294215926, 7.781945394551906, 7.780750583897415, 7.792773431815387, 7.78786313854317, 7.799546959907752, 7.845787799759159, 7.818214898970621, 7.793540235728883, 7.7874255956142004, 7.782538642610581, 7.78385780833535, 7.783923214413379, 7.792373347575627, 7.86927076060417, 7.780626495771178, 7.783304573429324, 7.781886590773715, 7.791781212325124, 7.785836528490298, 7.79443473772222, 7.837114942397864, 7.7824434801841855, 7.787951531217475, 7.804590608248097, 7.827011134862048, 7.835728685519436, 7.7931602442234125, 7.82823651305653, 7.798977518198301, 7.822284823987877, 7.789254831310999, 7.797339775396118, 7.820575786943896, 7.798295909622424, 7.787315706515603, 7.80617854302551, 7.841148333551078, 7.8212929053287565, 7.790455376372454, 7.7804308711069154, 7.785113623434012, 7.8294727630018865, 7.857950435603571, 7.811600550794561, 7.815313453850444, 7.783576590770023, 7.784522609263913, 7.789836496704744, 7.798969522578923, 7.781624225402894, 7.857677005933038, 7.797085567372006, 7.788365683328252, 7.793006108899482, 7.797277122955078, 7.784641444668008, 7.8200609708040645, 7.83694882132099, 7.790722882979287, 7.788859622411257, 7.788281621712158, 7.796956696127075, 7.794899096161669, 7.82844445137128, 7.885440613023589, 7.861230240186024, 7.806528745848313, 7.908583838034445, 7.852153344103136, 7.810487524785414, 7.792785657469919, 7.805176676694095, 7.793301469250046, 7.7874697012660326, 7.821783373558519, 7.793675116357298, 7.789170858432841, 7.799874061857384, 7.7802339974828705, 7.785146407613883, 7.783715432089121, 7.788472392060984, 7.783862950842485, 7.85559888602435, 7.806200840692046, 7.798936166418432, 7.7860064633992385, 7.78407038046206, 7.798090782000285, 7.801182606955546, 7.782102868269043, 7.801752177328066, 7.793823196763401, 7.808329881648569, 7.85260767966314, 7.798978670600591, 7.855478653699232, 7.810029163322614, 7.79348546556319, 7.792629535430444, 7.786959260735577, 7.817761745891847, 7.793114447580857, 7.787646681320175, 7.793137940179087, 7.781535087782593, 7.787191076594876, 7.784447333035863, 7.780125883699551, 7.781647457711497, 7.781383986404275, 7.796855526484138, 7.783415964157664, 7.789580327791535, 7.807785558984642, 7.78152331517151, 7.856952016496995, 7.859852735397553, 7.886998626954145, 7.82465200903043, 7.792443655831225, 7.787196473994844, 7.7868328741911474, 7.808397239381051, 7.800723688362333, 7.800769566801486, 7.793227660666515, 7.78298596073543, 7.807144855885761, 7.791561952914806, 7.864211507162458, 7.793565691947092, 7.816647172884098, 7.794230500540116, 7.784346678903625, 7.786624007533491, 7.87653784815736, 7.846977652232533, 7.787050237972784, 7.784699165765821, 7.78906892731677, 7.783610019982726, 7.781519834944482, 7.783772676957885, 7.810209524759012, 7.793428882915898, 7.840837222468566, 7.791325509016721, 7.818166847725894, 7.80123502890793, 7.7891802457867545, 7.786521460907143, 7.780138420283646, 7.789117392249936, 7.789238817524705, 7.827586778346656, 7.792166990054731, 7.866276874507445, 7.79791788745281, 7.804263393186821, 7.781012622826223, 7.920490297094869, 7.886127657749536, 7.813971822707298, 7.786001397935912, 7.792854472577752, 7.795003839425999, 7.807964893744284, 7.803369777170023, 7.788096430018316, 7.780076139708496, 7.787906428241419, 7.8073240166477715, 7.78855495522694, 7.815311409362378, 7.850956207347007, 7.782456117912187, 7.787448328575263, 7.788526448924717, 7.805564440936216, 7.785556278337644, 7.80275305460694, 7.791254722194154, 7.780022376453758, 7.783022972708246, 7.805658422872324, 7.816718486775279, 7.814044594525954, 7.79736846285958, 7.780280799024345, 7.825174453621343, 7.813736384371365, 7.816207000134026, 7.8077852473694875, 7.844650110071366, 7.792865918924215, 7.796516527814162, 7.812474280966348, 7.812685463108382, 7.786723103605671, 7.790833639438909, 7.810059119396252, 7.781142623525425, 7.84025023275808, 7.830373690873507, 7.791219821120138, 7.780418730782976, 7.786253695159728, 7.81026418258773, 7.792959038056865, 7.794299104128812, 7.792612976013674, 7.782175789000463, 7.818384481920515, 7.80271766131932, 7.800322045173149, 7.792396853187671, 7.782711836525815, 7.786938774542721, 7.8242615935711735, 7.819316630635363, 7.798797471808496, 7.790480933063498, 7.792347887532685, 7.82826308329251, 7.791477284143454, 7.7820566167432, 7.82457319373899, 7.803517865157907, 7.782620411133152, 7.803463971718531, 7.785501751126178, 7.7883594068092385, 7.7913490138974835, 7.8067849040853705, 7.832500627762534, 7.796920927248152, 7.823039363799889, 7.8074174874242015, 7.8045809056269375, 7.793138730197623, 7.780091067246062, 7.786291119393127, 7.813239746331828, 7.780561600739547, 7.795860798493393, 7.812184911498113, 7.8047719516426435, 7.827380778644127, 7.781356450348212, 7.782572998777682, 7.7991173152323645, 7.798856744097065, 7.798999342087145, 7.793187980017941, 7.8137148024527345, 7.793557720981802, 7.789344944554773, 7.7920682823747285, 7.8252201285376195], [3.7402173240677135, 3.743796780502519, 3.9072948275069606, 3.810961115108833, 3.800841230607287, 3.7461547018907333, 3.7403670408909884, 3.766039426461638, 3.7696679971437486, 3.7430312440679048, 3.7543147852248886, 3.7834984870577024, 3.754244468082175, 3.7727850997610815, 3.745725966381074, 3.7588116927017343, 3.772814748686402, 3.747760949471809, 3.750379191110719, 3.7441177063470312, 3.8008282565999867, 3.758528404114166, 3.750223922381891, 3.7892460456866046, 3.7402199445121758, 3.7488802576649167, 3.794274345415812, 3.7515862486985827, 3.7427084830125326, 3.7824928531289133, 3.7525632365297104, 3.743980071176397, 3.7822214415504005, 3.7738858921157443, 3.7753031353604447, 3.7427760438650965, 3.750372560271651, 3.7439226366047125, 3.858445786173478, 3.8660035307477396, 3.8290917665997912, 3.9140781669638733, 3.8233773280548298, 3.747615318428587, 3.8186148683073373, 3.8402001817035236, 3.774656801635855, 3.80520137832943, 3.799516347117135, 3.793358248664931, 3.7774983517126737, 3.7563072800187403, 3.748277279875085, 3.7460885157890504, 3.760003523947462, 3.742601352610669, 3.7488895063775045, 3.764086235709294, 3.741558919647933, 3.7448658599717835, 3.7538283719325127, 3.7844728972395956, 3.752843492818349, 3.74405566726455, 3.77921292074891, 3.8075004025207932, 3.7778363875180574, 3.7655233807433053, 3.7493801916874157, 3.806974021963857, 3.794500109399198, 3.778542262880467, 3.7779280114411553, 3.7796875373951413, 3.768593289254338, 3.751347336174091, 3.745771621424709, 3.753400766203932, 3.747651585737627, 3.763889077163386, 3.744884705141881, 3.777332386081164, 3.7433775148566313, 3.7749838542721115, 3.7449444129223104, 3.743064046727651, 3.7590523951091965, 3.7614059527589743, 3.759983940894679, 3.7455943235977185, 3.750315462481878, 3.7520339308798967, 3.7649700167905906, 3.7594299395656106, 3.7707327440647447, 3.746724247782961, 3.746478278361496, 3.761205278052059, 3.756084933517758, 3.7488210962584807, 3.740354566591705, 3.740039737981084, 3.7400359274257515, 3.740403952638746, 3.7416248297088894, 3.740424493800463, 3.74192680217411, 3.771348781482657, 3.797100567974529, 3.766659720414105, 3.7500485704232083, 3.7422136538334407, 3.7440049391495975, 3.7574209665913094, 3.7417547922903664, 3.7623017632176468, 3.749687289181911, 3.7589261665866123, 3.751342837113405, 3.7786406830446144, 3.7512394632098127, 3.7686671445416544, 3.751779659713132, 3.762815408098188, 3.767388147203401, 3.773948034121693, 3.7408692652231363, 3.7626037267069106, 3.743780796863357, 3.801070241797903, 3.771204937318739, 3.7788913206462516, 3.7626640848933013, 3.8103768859565355, 3.7677733586901287, 3.75817514280474, 3.753195645653553, 3.755727690726303, 3.7404740682160447, 3.7906045275771656, 3.7884993652477004, 3.7536837203214444, 3.7820896561885524, 3.7469840933808283, 3.749949592859024, 3.7467292642285255, 3.7742788945404384, 3.768818055227321, 3.755132665595325, 3.7414111992919916, 3.818466425619981, 3.764015923106085, 3.7448681346619113, 3.74265420585656, 3.7478417159969646, 3.7646257697870813, 3.749329653239508, 3.7588475215239563, 3.7511311554147824, 3.801566459830498, 3.7441424489733692, 3.745897359363283, 3.761040873532954, 3.77138602398613, 3.757019511150777, 3.758153611442074, 3.7409390498768706, 3.7453475270488292, 3.7416708424125034, 3.8583027710552686, 3.7839990279645495, 3.74612915500915, 3.740209536555782, 3.7443937131365437, 3.7550091917937607, 3.7525762054567466, 3.780653796036035, 3.753005887113712, 3.743627181127769, 3.741893364095405, 3.742996894898684, 3.749077894959971, 3.8357570076796823, 3.833186324420728, 3.804582478754312, 3.7548534764937864, 3.7423008497847565, 3.7461187187597575, 3.7435047173367817, 3.756533839434052, 3.7480334985562385, 3.7431397124135306, 3.8143174895723346, 3.749594529613129, 3.7569882258351472, 3.7754996511198016, 3.754834305536564, 3.756239286220878, 3.741591238526835, 3.8177869840631935, 3.770134778191077, 3.7695256414886775, 3.9545165738835943, 3.8307334798154153, 3.7975867384328668, 3.7959406179463535, 3.817071657249511, 3.78275898358368, 3.759083953508475, 3.7416599112539686, 3.78065132051206, 3.753772065233119, 3.8279791000537737, 3.794617542554886, 3.7578610701696666, 3.7509693589949284, 3.7478065120813504, 3.76796486417076, 3.782978608164284, 3.79261556545423, 3.7457410575934613, 3.7525782316247334, 3.757173617169135, 3.749926003088255, 3.7478981180843824, 3.741650223068042, 3.804329454880774, 3.8184273461098965, 3.761465098270145, 3.7412968754992657, 3.7458217898093533, 3.746308339677715, 3.803268710922797, 3.7796629377072133, 3.77375298527968, 3.798425095404979, 3.7813832494550423, 3.7799618627248592, 3.747888430848276, 3.7685795173837695, 3.755164025270493, 3.741771678415351, 3.779245163532401, 3.8194522149426637, 3.7465931249974624, 3.755292303746224, 3.765280691194124, 3.7593118210958854, 3.7444433607309753, 3.745809090000491, 3.7454397567927686, 3.740099099034325, 3.7657688999602708, 3.74283153502761, 3.7478615398077872, 3.7774035815232976, 3.807337375128011, 3.7753239583153215, 3.8502879409842428, 3.7502830082428646, 3.7661164739039195, 3.745592086678054, 3.7686796694321987, 3.743226073258699, 3.783380816369072, 3.7473919162399287, 3.7448846110398364, 3.7420712242973075, 3.74565319537432, 3.7891543802638084, 3.745246929014891, 3.7464091357179043, 3.7563527557507124, 3.7758488568268134, 3.7590382009139875, 3.7669996017113263, 3.762834498718531, 3.7600616873257366, 3.7583301592203493, 3.741136711042797, 3.7415401731543705, 3.7687899321297516, 3.7464713435072325, 3.753482569326681, 3.7973860942337376, 3.7651796255193553, 3.7608629168209453, 3.7590165463698413, 3.7595287985461097, 3.7411096652192266, 3.7559516451502364, 3.75573818634179, 3.752427025303905, 3.746879739441352, 3.7632650559138545, 3.754485271791591, 3.7543776618929474, 3.7409831140813488, 3.7604485856373118, 3.7807662125738735, 4.586259638439464, 4.475891529151884, 4.282502551732844, 4.007566196830988, 3.8849412470168305, 3.883362759657945, 3.7569334734804607, 3.795014985623844, 3.7610733779930006, 3.750066375342649, 3.7762255241215468, 3.7758090878935278, 3.749696514677049, 3.7649601860340645, 3.7419487543745595, 3.756074798626273, 3.7406014640625083, 3.757355048691449, 3.7537977982981605, 3.759288523034777, 3.7403329610524607, 3.7467735594838096, 3.7461546706756486, 3.765283525961643, 3.763463199590809, 3.7424726784110494, 3.781899242453121, 3.802650436053207, 3.743377169232667, 3.7876695497334287, 3.7503720369544276, 3.7561377464138825, 3.8205403879758917, 3.858601125405354, 3.8059744057459723, 3.7879900255168018, 3.750639123373637, 3.7460687296556077, 3.7751255504160017, 3.749908875379321, 3.7619753810373635, 3.802186052919827, 3.755377751615439, 3.755796111834046, 3.787005630809362, 3.78799025883342, 3.833474832658761, 3.762663597878705, 3.7455181487721583, 3.7430895724019573, 3.7468384021359804, 3.7591604119800786, 3.7484580114015005, 3.764201666619682, 3.7468189449788256, 3.7793944396007686, 3.741799402504901, 3.754349477499337, 3.7855515688159773, 3.742773377031926, 3.7966026474968366, 3.7955756465891257, 3.7712668565347833, 3.742406245236503, 3.7914169185746074, 3.801048672247366, 3.81424356859058, 3.7576900513468257, 3.7456774769728236, 3.8006839020751073, 3.800218977254787, 3.766365586030652, 3.793495974705821, 3.81183706268344, 3.740358734801081, 3.753122985490692, 3.7627566839194837, 3.7542413898839038, 3.7471861124894663, 3.76547883458762, 3.7555851190770997, 3.740501918144706, 3.7642529906326763, 3.773073682470063, 3.7432954762977095, 3.762111316885378, 3.7653259813820514, 3.753618376648263, 3.746853009804832, 3.773335734357198, 3.756140828929371, 3.7744725503477103, 3.75299603398458, 3.7603304579405155, 3.7826231449222383, 3.7436593347453893, 3.7517293940925858, 3.7478909922416084, 3.7657733939540337, 3.761707860540238], [418.88374859359806, 422.6838664190259, 423.2361863232205, 420.1330849968042, 419.86544081659, 363.5079315512392, 380.595535514401, 426.00395191220207, 395.45279580880054, 393.9966517458539, 408.639530468064, 341.93477943976467, 356.79689598325746, 374.49518341954786, 378.0302138829267, 355.18804064344386, 374.3536327190733, 390.15914495607797, 347.94472621394505, 293.306127709003, 329.3584179319622, 312.43016821572127, 266.9800950348675, 259.37832746791526, 250.96348151418417, 274.72186050113754, 268.6323495276682, 251.25391090907257, 242.38975679875068, 216.7999365257789, 171.8646997135175, 270.17009119815134, 243.20297207954937, 278.79500074098326, 277.7369694059452, 292.08255474197904, 339.8566367949295, 349.9763460329534, 400.897282932629, 424.8925884155185, 417.7906112733581, 384.5398830449877, 339.14859315650546, 405.5385879159993, 432.9741880682049, 397.6117425673514, 354.820831480672, 341.94991690742864, 373.60442122726005, 408.0898241037989, 370.27254176790564, 401.89307011821666, 413.9888261564114, 324.6313272212725, 267.9878474935176, 230.86880889327543, 195.31228952742936, 225.28284306361118, 261.84686867386165, 214.00604590946395, 210.40942764683172, 200.02962097493656, 181.46112994743734, 170.19394488384782, 146.12703975798468, 149.4376728915249, 138.74518471244932, 213.10985669608618, 184.8959698451708, 187.8383324020958, 175.20471793185513, 152.05737166195703, 150.62994293614776, 125.65255834001962, 137.04520161597702, 132.18499682085556, 168.48652624371448, 220.9722726938557, 216.69194915754397, 197.3055806613569, 216.41017992346858, 196.2460622955632, 283.79162306412337, 290.43645784747775, 270.0778237108624, 314.87224910572644, 326.6501957084034, 331.90170903737, 336.0520808966491, 347.7937748269652, 348.19706003806346, 360.5881154563053, 375.6281377427477, 359.2609335775926, 372.69724455991104, 305.6417369100446, 377.62146370910745, 367.54201561884673, 362.5554702718318, 332.5721892353051, 428.1670349270552, 431.6586917424986, 434.0818130167451, 421.808861815915, 435.21661083633506, 446.1345614155789, 446.121974962203, 528.7738922199983, 466.0889983591347, 516.8040428837736, 489.7025234814885, 509.09252647758404, 543.4593125420059, 502.1024474250666, 460.6065869710372, 419.46399055043884, 420.7371453194453, 411.3732651051016, 449.3805046719496, 408.39536439811775, 452.70143790865586, 456.96172437796866, 474.86101033214453, 451.30184643985007, 460.0759501654952, 462.8017869711278, 508.89839090336267, 492.6016608516036, 451.6304849223667, 491.32441559043497, 447.7083849834539, 488.41210904378346, 473.80519657089434, 483.02243009772315, 507.15819681118154, 559.9375313500076, 567.7798994139378, 514.7845823259396, 540.2095039394417, 486.51373525274374, 487.5695987914404, 463.4896613055166, 383.9839311877097, 397.04535067003894, 347.10551394381685, 363.36020254539653, 384.81479078395483, 395.4248459686863, 394.0695345704083, 342.8034821705717, 320.8307321460284, 358.6249260552191, 338.81150660113485, 378.3335074347486, 378.1744055640507, 370.87256359428073, 372.139596207291, 364.4122184391328, 378.35380647045486, 380.3397598813155, 414.578397303886, 402.91366864799215, 425.29216558925873, 415.83453553244624, 391.192933308035, 416.4392950093041, 420.5933363938009, 405.6539496121184, 397.48122721866343, 353.9978769470578, 362.73984110706186, 357.23914638876073, 375.2963224910941, 400.7468656018664, 425.79607375624977, 445.7505697629125, 396.95359362326946, 401.9441561294227, 383.9052659795545, 373.99236397330645, 359.9025529615549, 359.09351810293884, 391.39996159010997, 405.4095438003297, 397.16941891351604, 370.34444346303707, 373.47016472452407, 357.4015616584289, 307.63315737518246, 286.1327607509489, 215.49938534979387, 260.21254023481447, 228.1259193195309, 227.81231745595335, 216.45444519281722, 223.258736094239, 225.11512520509157, 224.25787790764105, 232.10531973419128, 223.8143755187224, 950.2820612880035, 949.0091168035015, 245.7647000798474, 332.0687540405677, 291.91146940337535, 296.1070484035672, 340.2507816162103, 252.9593038197001, 240.73587365377256, 201.74650000877975, 169.87965780886194, 240.6629849830075, 193.31845613173616, 205.60034074518802, 133.9956015157548, 200.71070294681988, 222.4112200981151, 173.56634696092175, 171.12595843285843, 242.3592458340121, 219.89023296877835, 223.45601472521338, 188.969638504478, 205.19018494976737, 260.99011020678046, 260.71129251348043, 296.744856934899, 288.6636450874916, 265.2262201111942, 253.4333114481439, 275.75723140665497, 230.7110553025787, 239.71937236842825, 260.9697831660321, 260.5516048791338, 260.0793461687011, 219.1223176460814, 235.73287524212012, 196.78535923113895, 207.54468072859905, 272.10615698195244, 228.7745635842746, 252.22467524691268, 254.72799061224094, 279.73368824588124, 273.6292887999333, 222.57628413979995, 229.76333630538608, 207.92000669285864, 183.46896765024556, 183.66346053349238, 165.1068648968258, 149.9196974922236, 141.17810521724567, 214.86159836194736, 230.6611892642477, 101.06402327374919, 125.35019093975247, 136.47336259802063, 152.19426698170778, 135.20344284738752, 132.9510495017958, 135.5282044332899, 134.44945709548512, 126.49043486636332, 127.01856682475426, 146.65959962324703, 228.50751918977187, 245.12466126796804, 251.31448089391276, 265.999006843747, 222.01237583274352, 231.0668856688179, 186.71949633421406, 236.86350843140448, 195.8898642092665, 143.02997790290058, 148.78751859164353, 144.19692213595079, 166.00719396102204, 185.37008402899195, 212.3329861405161, 211.39272592046726, 204.53175877248998, 177.62889167030426, 167.82830180582732, 129.96065181760565, 132.0478981834491, 143.72820372169315, 157.5728166659077, 171.90223397099865, 195.7789281384391, 244.021390021817, 248.9296463433174, 287.8500415171493, 313.54910349084236, 339.99389549208325, 322.0626183320836, 329.30529153685285, 297.13117029568855, 677.5423778201025, 685.6142370040419, 679.5064846390816, 695.8404728475788, 680.6265379735232, 661.4313492665915, 440.4110443181068, 409.9682249297639, 422.69687300275314, 416.9638002326071, 428.4286120463422, 438.4313129021549, 405.61796768636526, 400.1127564899759, 401.88431786071646, 405.7809728293517, 406.8179245564405, 398.2732476259724, 367.75428950278206, 381.14437690721314, 324.64827205527075, 320.1928017673733, 320.24840437403105, 392.16115896270367, 396.2317687035218, 412.68399613205327, 465.2462459964616, 457.8496248379961, 415.94456641569593, 392.21292274773805, 392.7933697356558, 345.1031281775325, 382.20185865012905, 395.604821161992, 423.44332875587565, 415.3467869885676, 357.06046015142846, 332.9399657375208, 352.06983124424005, 369.7135451489606, 359.31446969108805, 368.6640872967715, 362.72089448777785, 393.3097012234665, 459.89861809555424, 429.3744958316406, 470.1345403411852, 438.49892240973537, 421.9507201017211, 593.0082516130099, 638.8199407464981, 642.6296285916113, 618.3443724750322, 613.5593583958723, 599.6058198790379, 579.9789189651927, 565.9325343199935, 538.4473166122326, 568.6609616050669, 591.5814795318586, 553.2695053620637, 533.8739261154146, 582.065906716821, 557.0014805656236, 580.6238994209583, 558.9858791576477, 554.6814030281942, 558.3708984451805, 571.625644529353, 566.1262719358818, 563.2186099843636, 548.6222175388041, 475.7562574090693, 494.0675802385814, 480.958940333756, 504.97463665214235, 504.832936556077, 494.290281864101, 496.3502021053107, 480.70526035308313, 432.80810577508, 379.9948717434701, 382.13940266888204, 381.7205237566238, 376.18826522509517, 469.6842141700107, 455.90425809706625, 461.06241792437515, 458.0162928351145, 493.1148442761102, 553.9845458848713, 566.0210660356985, 542.4640449881904, 588.0787254943067, 577.8285419920671, 615.8104141330576, 587.6035563396873, 551.5417837332736, 513.2225732925617, 596.4134142745978], [229.22349960507643, 191.81347308241388, 202.16580292455217, 165.30041929200033, 197.80446704253364, 238.5310738903083, 265.4382939991802, 245.37354921234245, 293.85261989636416, 268.94781907288007, 250.16021689918415, 265.8549330324736, 252.20429611667802, 271.2478683264195, 240.56001587071478, 318.9146267879691, 331.25568762351037, 367.9305805718896, 303.56716570585075, 320.35434487913756, 364.13384937624204, 340.1991305686457, 331.5573851756942, 342.77766563662914, 384.75299574011626, 387.75009742510986, 419.8714643132744, 400.77656195457007, 401.7880260255423, 375.51843863029217, 397.59415578581115, 457.42083571636863, 410.72541383966126, 392.1491363028344, 359.5329898040162, 265.26863625597247, 297.9505488937166, 302.8738523343497, 286.3293316844234, 357.62234394036693, 360.5243271111268, 341.05555791650426, 341.0619411283037, 346.32802250591345, 326.2434814971783, 332.77234729055345, 369.9824564890262, 374.1611952910546, 307.1095910421006, 285.5057241323484, 202.20949856772071, 212.66678517940778, 225.44707391270725, 221.21773036080344, 189.5537608180403, 212.1233537552305, 212.548812077979, 215.78993603206214, 189.54439374106954, 192.56575389340026, 214.23061039637258, 204.04920832230852, 245.933646673798, 190.76080579916885, 169.79836934423165, 184.66510922487245, 307.0875684212307, 271.0360156222774, 286.00309131434784, 246.03600231975443, 384.7497951596902, 370.3858234452369, 433.30591630852103, 396.6099127593118, 412.83361807139966, 390.08086049364493, 402.2012058310499, 408.45617188549176, 407.2405638060915, 433.3531242427242, 476.9777142864238, 484.8826317496324, 463.5909372479788, 418.40524361201057, 487.8547374756367, 474.4374125489897, 470.5245640319815, 418.2623717578442, 441.5877122175055, 412.6222293391125, 407.08501118765986, 396.0585066595662, 385.6913313785825, 363.58790357000277, 341.89371729551783, 367.38815316675567, 338.8447354685954, 327.86167106382703, 341.1790180160965, 371.8699238658512, 67.63855618807928, 68.75359294556284, 99.73474174329928, 105.12487022272822, 94.80029678730081, 132.6734596333973, 155.06271646994048, 208.15489709377002, 192.7566576084354, 179.6506418761199, 139.10788184810323, 217.46098775641053, 183.20055050852267, 290.46340952378205, 340.2962097414746, 328.2575147883806, 336.49113594170683, 308.25440985529025, 318.51469043084956, 348.6357400200087, 391.2686068140508, 404.40900240761175, 350.99802100257955, 321.99923026455014, 340.09624688667697, 378.84540870300793, 422.61985433748106, 358.7025829613341, 339.85750330577054, 349.2064489875565, 321.7536003408858, 358.4660860166866, 363.3248059120877, 359.8242045017779, 375.5505724090924, 483.8216409954301, 416.74694436503495, 396.16167339747045, 385.22620419969894, 372.4428294865872, 359.693457180902, 373.5961734298003, 333.90867779580003, 327.3673081985774, 300.4859920936676, 301.5987239450618, 341.6354223478206, 323.6838759276357, 326.66672882533635, 345.9168869124326, 357.24174978203604, 320.68753990718074, 365.86284949024514, 368.81980226467704, 337.7858449061147, 316.84432487149564, 312.8031219397798, 306.5689882546247, 329.8248905060758, 265.2359664062337, 237.29040692598633, 280.4572247024317, 285.6103181365692, 306.96098499700526, 312.8819834572147, 334.96219545179093, 332.46734531400614, 319.5433228957857, 272.88301131555875, 276.62744758088184, 274.0237194377194, 339.0658892067236, 326.8724711338555, 360.39260888643946, 260.2600968601189, 302.5107568056646, 327.49063924185106, 311.2918166762569, 315.7193723005165, 329.3435043670689, 301.3703722942088, 255.18308350250248, 260.21489176309706, 260.8587470047129, 258.777909459873, 208.65379101470612, 198.72752457239727, 213.34449025329678, 260.68176668691524, 156.74103818798466, 179.51401235804877, 222.60358542207555, 215.37369803845544, 197.4515064686476, 194.80345741717673, 218.16673639893452, 215.94276227778568, 215.8345944330016, 216.55358141902778, 208.67727307408043, 10.366944087738888, 30.928114246364967, 30.491559143301316, 670.2518326262128, 616.859008105273, 630.6479762976894, 532.5961971679443, 371.8734690852412, 360.6552426965487, 412.5428950983402, 448.16849875797936, 399.26624170439027, 331.04051811579023, 345.0473309926999, 332.6786965414618, 351.95604034422325, 345.4576385341638, 329.1854114879404, 324.526991111488, 328.3791922692188, 327.49129547914873, 329.52601556561564, 306.5939252953486, 277.3959116335017, 308.5994521727991, 338.87775131743854, 301.529666063062, 275.9439148638093, 233.7985330900992, 244.86676419067487, 240.1009193224664, 267.81054453237, 326.1599641217693, 374.60606463221984, 395.413260321047, 380.824838414103, 375.85903020750783, 395.1917128370432, 355.58865398385996, 369.4297446305455, 390.50118003936365, 430.2617350446841, 424.27457255079514, 428.11218673333866, 385.7612262483463, 423.71748351122017, 407.61418163553725, 363.55439708402065, 321.10119591240664, 327.8793504203592, 315.63323743870217, 292.53810085205373, 249.60395943888216, 274.1719403007066, 306.366538727579, 259.8971872781228, 315.72414902071205, 256.8322276980646, 289.522094786616, 293.76452214868175, 315.2614182636215, 362.73361699624274, 371.5960967398415, 355.26529025402414, 344.18837939735647, 351.82620593753364, 343.09407623246904, 435.8739085117432, 379.3975900945542, 386.9715077413376, 388.21366739743627, 382.38596853318137, 380.90311898727987, 372.40439069246924, 363.5579130660705, 351.7870289906892, 324.87059118342347, 283.1004440543552, 353.3478181276466, 348.9185071361566, 303.42564877405596, 245.90492119492308, 255.5238857608917, 291.26412687907094, 301.69147373150685, 319.80419787231466, 325.8714496142946, 325.0518665870069, 325.3761143075465, 320.0082296107013, 322.2488039621382, 298.3413041961542, 297.1732518460857, 321.44783201124335, 304.7735853399198, 320.2056164998555, 279.47125653572164, 319.39665667096943, 357.5851178986708, 367.4894534655039, 533.9836679338699, 319.74853493552575, 192.9338064988141, 183.04235243276847, 186.43482855705835, 182.61172817827924, 233.6692084395694, 261.2131311413048, 279.3077508960832, 309.33187172792213, 250.2516400874596, 202.6023953249893, 173.02395750101758, 237.16388674703379, 209.04528535423432, 363.5149572074404, 311.42394567349294, 247.96392748872645, 184.14850041159056, 124.60195851650549, 78.05699388648897, 54.03158436591636, 89.34564667715233, 114.64060218188108, 77.39274987799504, 105.70222662290837, 110.55090228941778, 157.65042982673341, 139.20327399453365, 150.10497392795446, 143.10851219584012, 208.01139170143466, 212.89231928274094, 211.52960217568054, 240.667705164688, 206.77732051512152, 227.5479544731508, 265.076263771104, 218.84500328543552, 227.895498724339, 203.3800547455539, 176.72669219076897, 212.66601871184838, 277.49080709709443, 231.7436059379673, 185.50449212434467, 199.6053319731785, 203.07410346898797, 106.15559199076458, 139.70075519192875, 112.9847341170536, 151.138730741843, 149.9797015633461, 140.97319424592024, 135.243553887721, 174.21658683918596, 185.7662650439022, 133.56376038283886, 84.96718912006295, 145.4344336303553, 129.62578366478618, 145.36787789022813, 128.7920332520399, 127.75608993677056, 122.54068399170129, 97.7753492711781, 79.87861005810933, 126.61381226418858, 137.97128608597504, 176.16281081430404, 178.3848934137248, 196.2704612212975, 199.49455884106246, 230.8705296494166, 229.57240810023782, 190.93146989107962, 191.1094590398777, 256.7309177461609, 301.4984368644671, 317.5617753600267, 285.5375749005121, 291.45040962903096, 250.83785400205474, 297.748059811144, 335.6570068513741, 344.1035142800535, 340.99280675691494, 400.0147907314231, 428.05377781624446, 427.4030850066646, 427.99887211300563, 425.6603934329477, 422.9509422587704, 420.906767189299, 383.23504071473997, 363.0528604371218, 412.4582688835202, 430.5154581263178, 463.48108523362635, 461.0360002169224], [735.1656867174244, 459.1546097463498, 524.7466446962185, 521.1594290434931, 519.5171456321049, 476.1463765352588, 521.2541382233845, 479.6396448176437, 436.1693608243822, 446.7395833069422, 409.06267277593827, 371.9364081363917, 349.1624063338388, 301.94521312256927, 404.677440954922, 404.2476095559828, 362.08953094154265, 381.6173221325712, 337.78367044647666, 487.427338344698, 397.2917895661081, 400.4700210817372, 432.4828675569948, 461.294021924701, 381.3641463912965, 480.9060681635925, 465.1377549461691, 413.35545554882117, 444.8751017809606, 452.8428008857916, 388.04412460032717, 367.51807861129845, 367.5066211253, 453.23103434374156, 479.08110009054496, 436.4174337486196, 416.2346165679315, 386.1525577297173, 392.55722928815794, 355.1754053382489, 354.3290664158773, 295.8413872178633, 373.87418839254747, 442.14771101896736, 453.43492002257636, 454.5216912401885, 430.1221389187138, 405.3152550458772, 399.27543622617276, 373.2809112118295, 372.3212383146888, 407.3819934049505, 420.3643201933905, 428.06637058411076, 431.50118569666347, 383.57019328278903, 368.4205236975421, 340.30694554923775, 361.57735862778753, 402.0177918122816, 398.15923484058453, 365.8254849578918, 386.8963995118274, 403.7101512389231, 355.73839329296123, 337.59541047139714, 379.7192015884961, 378.7835283683056, 341.96321802178477, 304.5624889435443, 348.35394872512865, 325.94743970416295, 298.5589199502585, 298.6982365437998, 287.27819676576325, 325.65728425843105, 317.48458420013213, 299.2472630636142, 270.793975472135, 325.71886349389257, 351.60215140440266, 341.856041602319, 374.23878951074647, 360.95074132552514, 343.4620741680964, 356.22988384697817, 330.35261482564647, 275.30899582217955, 286.7738874542795, 313.3546258092868, 322.03800132319793, 232.76922191766482, 256.23223171827294, 275.2656077859462, 246.18975182454594, 236.03304859057954, 231.67824806440524, 268.0177752725749, 245.13578041036615, 195.94091936921996, 4.967431987513014, 5.939760814194824, 18.39949056418721, 23.49530641400033, 27.12848525202638, 26.33513976483123, 145.96962151492065, 227.8030170470777, 231.55083350102367, 333.5380374059569, 359.0096126491201, 455.9345992030728, 406.4432954247955, 357.8798804146323, 367.1483763085828, 383.2525015096666, 394.5722592099352, 324.5780803305657, 388.5139849209745, 344.78415108797054, 334.22517269634085, 294.46378223108195, 292.351167006181, 347.6737004019073, 284.846173735351, 278.1108858685309, 319.79034135907295, 330.59543106966277, 318.77626406539554, 405.5577656680499, 516.6584324454304, 447.26325326175646, 475.601855553647, 531.0496165663758, 587.0222169064381, 560.1749276244818, 631.1932962827816, 622.875991034473, 556.2160553022851, 513.0826411672615, 533.5967840316308, 548.023223858436, 544.0712907306964, 507.0996027983374, 556.3680025361823, 562.9546302185829, 559.937993844697, 562.4870331636472, 558.7890462588351, 574.1658623147498, 603.1145827697796, 566.0548806237622, 556.1559887238254, 594.7014608731505, 617.589065040303, 644.2623317710277, 664.4639266952813, 726.1289785028059, 740.4372974684222, 729.6867400657778, 702.2474020202934, 695.4650708482037, 715.345172229898, 735.5560605762948, 701.3172846692357, 707.5788059124192, 650.715378966271, 601.261464933375, 560.0296515674482, 603.8237777587922, 635.9095518664541, 618.3281917708241, 593.1879414659578, 632.432907890536, 604.0422315584194, 629.0171479443476, 599.2736802500689, 571.1370248638519, 568.6441468969315, 611.7457599030353, 599.4128078223622, 615.7853201948033, 582.7300931551842, 590.004219040868, 532.8664219938865, 559.3927857313598, 564.8607396311627, 554.3894018832249, 505.21619230217715, 526.1855721371538, 535.8297521850637, 535.9094156413895, 551.1456136886367, 511.1495607549251, 504.94549448358805, 535.0236785787239, 554.620921549506, 526.3405517109951, 515.4956938681202, 483.6571571531556, 293.20050213028964, 289.2620230564489, 442.8719150120499, 468.9050938488564, 521.3436751017921, 601.1042601933176, 585.425600288048, 600.477991081573, 564.9831649381687, 526.2882687528277, 576.8741817852615, 603.6416588520773, 588.1007166164817, 599.684651299483, 584.2892723482586, 571.494916216726, 582.1361962928733, 601.5479100535213, 555.5521104411325, 581.7269061165002, 522.0906495210239, 479.77620958594207, 493.6118869055564, 493.9158023454129, 524.6762000699067, 533.2508113101982, 491.39534686727063, 454.4299119833407, 431.6971194792459, 444.8454798126282, 393.6959314431854, 420.28123393215384, 451.00743491695624, 482.3810091862783, 444.9744440513199, 466.79181510549927, 451.8323255196827, 445.6721621894293, 536.8732031209114, 489.33342121403325, 494.03252456857524, 473.2013561831242, 512.8063466974504, 554.9454693043174, 510.36601008588855, 525.9230582747441, 607.9374103949922, 563.0952797724474, 547.8812756184178, 533.6835115309301, 539.8841074325148, 521.2848287070613, 575.6351087212988, 616.7795794100257, 601.1333797044197, 559.5516037298663, 557.326296590884, 510.2880811153326, 524.5148762336673, 557.4830986699174, 496.39946540794426, 504.28669087387703, 485.47532588682634, 475.7887562182081, 479.19500124693474, 526.1363748287094, 536.7013280405862, 535.5985222710905, 541.570084515546, 534.4057996205362, 486.36483897559606, 483.73644221756274, 537.2833628688085, 519.29956559783, 556.7609668900745, 511.1847395601013, 475.04354042534044, 470.9138606075901, 490.33275996099803, 524.7520611284702, 524.5305317255716, 459.87814256070607, 481.0977317579777, 477.2930888076497, 483.62724397470316, 503.02704803969385, 480.55767115876455, 461.8522046527573, 530.536654219807, 519.2269881618456, 540.169626087147, 435.17719019439534, 388.3559591532675, 415.03548715286263, 408.912614655566, 417.7285654379449, 392.4504357392817, 410.4695281848283, 452.3011000530642, 461.5207193222267, 420.09441153722355, 431.97023142688323, 436.66294073758877, 478.16887822106486, 308.0645761259033, 317.6467388277739, 245.90507410405192, 196.51216802146322, 192.24076300708091, 245.6017126486222, 184.20712545067536, 192.0319958461382, 229.60157785032487, 293.11906041279093, 246.57836757250323, 297.91809465828004, 239.12463039240805, 184.20719565176307, 195.0548073893356, 175.1325255466279, 214.3525072750001, 186.9227602859019, 187.92546272279404, 181.3769515935055, 215.28281138645272, 181.45354892068934, 229.72737935277266, 165.13563426856837, 108.03703501559596, 124.67257148747822, 138.59878401399322, 131.81583745809593, 121.47404642785153, 152.99268022361377, 205.00837824944648, 228.85729022875117, 202.79228248031993, 264.5839009299282, 271.5782053839537, 274.3419578657048, 289.1069150780267, 291.6542545718663, 313.8139319248714, 314.1237872532793, 282.6229763020191, 334.0484357422444, 289.84455821499296, 275.49110457288225, 386.3756274293548, 332.39413827920004, 315.69420658357745, 285.0270700614848, 269.53332151083987, 268.3924105581304, 280.54101745954665, 310.70141333306645, 352.86187485882454, 367.15416532944414, 370.5023516877896, 358.3557789521778, 322.19851609751555, 364.445123978571, 344.3917042629145, 360.5604276643096, 366.4639893648156, 399.0244251005442, 449.6384115267457, 421.9531204645507, 453.6483098997288, 436.3188480157024, 417.0581731347336, 360.9307754160192, 351.50162575625734, 309.2915314048785, 363.71624062841255, 374.20312519185757, 441.14209310308456, 415.25753312754017, 391.6904841004165, 450.7033394500292, 425.3513635780975, 395.42640075088036, 373.3591486899373, 366.70296616817365, 360.1134339027594, 342.1343551109226, 359.93697692070134, 330.7564384275133, 284.43565382247743, 272.48572937926895, 267.6169667743076, 270.2696763630786, 256.6127222719968, 276.1440387316393, 262.407929782362, 286.9490256952667, 298.8417611987444, 345.52013989207796, 330.69165776451695, 309.5542886534576], [0.06254872825542068, 0.060172505944161694, 0.060643155656688215, 0.060850446801655, 0.061322652734898585, 0.06277836323563503, 0.06417697660250997, 0.0610781009724122, 0.09672492910967691, 0.08969885226078281, 0.09553549889977514, 0.06959978981771804, 0.06441012955478038, 0.061245435051174746, 0.06198020443137357, 0.06433513902107721, 0.0692404219920884, 0.08714710317585277, 0.06106063027929265, 0.0772173974311456, 0.06482905629135005, 0.06137924101712837, 0.06204146626163017, 0.060719935973544484, 0.06069186536648232, 0.06767460476767459, 0.06974436746591221, 0.06669229021114167, 0.07321692911974853, 0.07836496235097216, 0.06089672559336857, 0.062272409429045696, 0.07145668688938743, 0.06637288861585121, 0.061949182155990455, 0.07350030751168087, 0.07009222313717295, 0.08274758592258007, 0.0733474343270766, 0.0678867591184571, 0.07553233007819188, 0.07124995705382456, 0.07558503517029215, 0.06830421066480906, 0.06919637933257289, 0.0867683058888983, 0.08030096840950096, 0.07914135913931357, 0.07965482223831706, 0.08592525664142275, 0.07778839882427858, 0.06845628424374635, 0.07633364293573211, 0.08630870851730518, 0.08229341829424719, 0.06565130675933534, 0.06378677699196865, 0.0723787914405706, 0.0649714643844138, 0.06120168271795799, 0.061469064045981125, 0.06759598307195584, 0.07110769707680607, 0.06253205071120599, 0.06078285282366032, 0.06480327189764751, 0.06088363856667473, 0.07034477086140824, 0.06218120845286318, 0.06701326005184591, 0.0629968189754904, 0.07123081193144365, 0.06908200270894918, 0.06181423139285883, 0.06620965185897959, 0.08183236686526887, 0.07412115824561152, 0.0624897712469127, 0.06025250592752733, 0.06104657635685823, 0.08396663314971387, 0.06653708713394754, 0.06202861944570793, 0.061807609649338756, 0.06438308804914486, 0.06807925162878266, 0.0657695120372801, 0.06100806593847737, 0.06915513060844145, 0.07591147353245441, 0.06070333087084323, 0.06583133000861602, 0.0815930207233905, 0.06030979649310435, 0.069965577144482, 0.07213089651054835, 0.08624933471799409, 0.060045743750205584, 0.09549901868395014, 0.07444035922056315, 0.06025954729759473, 0.060169500963746146, 0.060696053852011135, 0.06479815166806943, 0.061608982559013356, 0.06566330487843149, 0.0638881254354191, 0.06274946159690926, 0.06825040963977026, 0.0754696582830506, 0.07566635392302827, 0.06169092988304427, 0.07022708463894152, 0.06341627911554379, 0.0603428144812112, 0.0692348480791179, 0.07044403839867956, 0.06935790843484547, 0.06625514225822196, 0.06617391192215566, 0.062139993219873776, 0.07016734228624161, 0.06557316684424223, 0.07151919001717635, 0.07455165689259942, 0.060673311425196136, 0.06486531478609199, 0.06617643336979959, 0.06473372650652863, 0.06475798744393958, 0.0639489446972992, 0.0601435309370671, 0.06339473339827621, 0.07985696244864814, 0.07019953401209318, 0.06360095417667984, 0.06949234338961312, 0.06537350737931566, 0.07210711172482942, 0.06524250297666366, 0.06099302562736225, 0.07827980719837353, 0.06259770602791011, 0.06668041793415874, 0.0673877918074507, 0.06008253724452862, 0.07181498084135876, 0.06274897250904923, 0.07048341051695314, 0.0622902317827756, 0.06835858359960285, 0.06351569404478573, 0.06575776964951764, 0.08332988476170368, 0.06959449277993415, 0.07011197967642946, 0.06587112650776747, 0.07275418096798529, 0.06218042979284682, 0.07425928851969434, 0.06428802690381018, 0.06088285621895939, 0.06323656818183754, 0.06174803998776172, 0.06852919643232433, 0.06371738088622547, 0.06383931868965004, 0.06204923810740857, 0.07550617871883208, 0.08263870491630919, 0.06915442992139076, 0.06342381671592576, 0.07154196489563396, 0.06178792279735835, 0.06257165920504629, 0.06241342545781975, 0.07013562337939626, 0.06713200407563438, 0.06258658130974351, 0.07227163239312641, 0.06062655591308704, 0.062337903718354425, 0.06030497877102241, 0.06912600692058017, 0.06970850394224366, 0.06314134718113708, 0.06279292285645353, 0.06101342393199561, 0.06458323983995592, 0.06254158588085816, 0.06548830553046268, 0.06370479980331065, 0.060352695399288336, 0.06745231580542325, 0.07373877575719368, 0.06370744044428367, 0.06711681607058696, 0.06407883102973866, 0.08400085969210792, 0.0635935873921899, 0.07051739102352932, 0.07004690631152874, 0.16448023836810596, 0.17427840493469773, 0.11121498600250848, 0.09318394757762928, 0.09020213626452528, 0.06145960872292767, 0.06364958824814151, 0.0641501489020677, 0.06882218803489445, 0.08091540490677948, 0.07086345215488851, 0.07268273209784268, 0.06564866581576437, 0.06560694415794717, 0.07748167612121558, 0.07754120882119271, 0.06719905447414887, 0.06036251131473606, 0.06418071622293561, 0.09242698779082811, 0.08082865722121853, 0.07543845037727658, 0.0865546742745211, 0.06589324171442476, 0.0677019577895205, 0.07363379403671379, 0.061175735495268654, 0.06259199472360107, 0.06845814941660985, 0.06058752434285643, 0.06450701774261332, 0.06764798681654226, 0.07347246028591901, 0.0671134670590615, 0.07790495467190345, 0.0842311216345638, 0.060511980218668354, 0.06444689638810572, 0.06052561595579459, 0.06224048038412663, 0.06404748424621741, 0.06318784988737355, 0.06905022778048298, 0.07254365061388433, 0.06003318246433369, 0.06022542138820556, 0.07183163260835584, 0.061184237810552405, 0.06261724047583384, 0.060080107197294785, 0.0643077772968361, 0.06277388182121153, 0.06250744345583781, 0.061555215074281563, 0.0642274376542118, 0.07499214617579984, 0.06160416682203224, 0.07134035131105033, 0.06071863210760887, 0.06046743962667566, 0.06228308978811644, 0.061440634399906706, 0.06340769832892838, 0.060865316013386545, 0.06040769001696292, 0.061480224872308274, 0.06719606635107457, 0.06141898004292348, 0.061935851585399236, 0.06148597652950333, 0.06002426729978672, 0.06283195026270993, 0.06121330735416659, 0.06527782381464074, 0.06360273106622405, 0.06100565333345491, 0.06142867976745918, 0.06578271202402595, 0.06366277831824561, 0.0672014444968311, 0.07423343675557312, 0.06404925626939986, 0.06284256954700917, 0.0633776736476736, 0.06144470474847675, 0.06051155425057732, 0.06058983889247816, 0.06430212455655757, 0.0669701063189257, 0.06888091983067263, 0.062729369846498, 0.06836857513331912, 0.06770136665782849, 0.0677884992582342, 0.06281448290241093, 0.0711688310944344, 0.06638963985246742, 0.06329343800670144, 0.06086034531650851, 0.06119412308774684, 0.06135669670236568, 0.062023249282771725, 0.06004860702509219, 0.06526860623900958, 0.062078220771413874, 0.07512426695326528, 0.06675299830221043, 0.06224420098900058, 0.0734054627462217, 0.06669287372680967, 0.06568084670326464, 0.07192399204638206, 0.08345464410384458, 0.09125066621694419, 0.08024351481665715, 0.0609881637678378, 0.06387604411209642, 0.06051622613552209, 0.07971669728800113, 0.06333454856137345, 0.06074255690763385, 0.06016320907061427, 0.06488643442932698, 0.06298778654815645, 0.07437350773744549, 0.06764165010596708, 0.06132006871507957, 0.06467165693604274, 0.10066227776620594, 0.096860216898458, 0.0950403329444352, 0.09680571009699432, 0.07684190210907776, 0.06170754313115839, 0.06020091056649935, 0.06651399714378733, 0.06340670792066404, 0.06510810785013012, 0.06254757670982283, 0.06305423460720844, 0.06004383522674177, 0.08228452064326933, 0.07113098942418514, 0.07572792317075978, 0.07442098471712108, 0.06593519237489459, 0.06182936124399029, 0.0660450051502034, 0.06001821565446489, 0.06105886404209343, 0.06701723596685462, 0.062376142139781654, 0.06120972644369161, 0.06280088129884118, 0.06563143183794524, 0.0768383786046654, 0.07311918047260849, 0.06082110917004049, 0.060359587479395904, 0.06655646943698118, 0.06766681759458171, 0.06775131135947056, 0.060206126750502395, 0.06339062306442549, 0.06455952016454229, 0.06011686493918019, 0.06076725313166379, 0.062302114104902016, 0.0633960999840395, 0.06319729791353287, 0.06473114394214073, 0.061417864173215285, 0.0608412209614799, 0.07061335127123328, 0.08169447760057354, 0.08547047137601316, 0.07206428607435111, 0.06203516047176778, 0.06433981789272988, 0.060444444371121245, 0.06712373733203844, 0.061230294805561164, 0.06772295471877302, 0.07230130927528643, 0.07349340247687866, 0.060730133175250896, 0.06430814356362784, 0.0647420655900342, 0.07387174231186298, 0.08088565309004278, 0.06939539584836368, 0.06308888330714583, 0.062201403677636276, 0.061152965525096054, 0.06011123675441488, 0.07956241061085804, 0.06442224969069996, 0.08036828348828526], [0.03143272520901816, 0.012815488765934907, 0.007104773945359975, 0.029799088923572834, 0.021009893003823, 0.00031625189721911604, 0.0026542476261992203, 0.018533060544850086, 0.01799846774494299, 0.015724492909524167, 0.020936093875467503, 0.020550800822852263, 0.025566341133899443, 0.005135696241182074, 0.005719667582322687, 0.0053680207096228096, 0.004146093623405346, 0.0029008726327061896, 0.0018279409265273727, 0.020453474166492566, 0.02076903081324296, 0.038174465240991634, 0.017032967122843475, 0.016224150372848675, 0.0004027244584481519, 0.011776501447897013, 0.004407366113852376, 0.0032532667907720905, 0.004118068115743045, 0.0026088547835689865, 0.007145611737229607, 0.0008209031557358583, 0.00010523341660832114, 0.011465334658384644, 0.005929856039282153, 0.005427318237140387, 0.004013712259955349, 0.009217382994145738, 0.007785792190689464, 0.001864680648865535, 0.0018350915371084346, 0.0011146704478640901, 0.009008444279348457, 0.006632558007240728, 0.0022993956121384325, 0.0015936870665835654, 0.0010186688490508155, 0.001195145988059158, 0.003033848463558793, 0.006075924995280296, 0.00799935254782906, 0.01949286993058568, 0.01919348737956969, 0.01869028725951318, 0.01999659287916564, 0.015027619809159537, 0.00032305978362758643, 0.001965443296588237, 0.0020650617271422973, 0.0028446212916224604, 0.008122516755207192, 0.030170486590062016, 0.02232066563447529, 0.011315709119013534, 0.012538373004389503, 0.007023785931892037, 0.01391096824098675, 0.011527880389662933, 0.018803870201477366, 0.01510319807413247, 0.003189996911667163, 0.0025217556126088175, 0.007701368668289558, 0.0045442569543474145, 0.002420444099817047, 0.01872125120269709, 0.014555498927545898, 0.0064851576550737245, 0.0007444993211268843, 0.0007517855878561321, 0.0029303496772858048, 0.011531327544895845, 0.017860587530436605, 0.006672497857238642, 0.0047311637493462995, 0.004711239123929716, 0.003801880582412694, 0.008706035200788241, 0.0018450952269677013, 0.004040834960570689, 0.0012062739390394839, 0.0008845881107955917, 0.009696962968506778, 0.0020139140182718895, 0.00038739659012311143, 0.00020097117186507999, 0.0013996706925313814, 0.0010860598409004013, 0.006400646229767091, 0.009450743721424161, 8.507585770671318e-06, 0.0001400679918477814, 1.3672332541727831e-05, 0.00019789791540067317, 0.00023984102735827436, 0.0016347026495183174, 0.0017620167554401602, 0.009297372797660691, 0.008524428555018065, 0.019209465488005506, 0.019021453458478627, 0.022619728852635454, 0.02402450837573022, 0.005295116060179835, 0.0007742767002710527, 0.0014736099882000692, 0.0030868926227341255, 0.002086028079854086, 0.01087834204652889, 0.002361394877888889, 0.0004159668716589841, 0.006065192081172534, 0.02399925823945549, 0.02505789476915962, 0.027792309613460756, 0.02304620503483917, 0.021037830800085207, 0.0151192499760421, 0.0017010663773396563, 0.004810154073244516, 0.010057852623873844, 0.003986175561676024, 0.002010323468957719, 0.007921110083485982, 0.012399878458077463, 0.026329764218516807, 0.011852660124351582, 0.003541954212016619, 0.006740897156192573, 0.007011382069225592, 0.006496440456655028, 0.009316113646813265, 0.0015469727607217328, 0.0015990387322725695, 0.01323431507461289, 0.014556007883491127, 0.018038547286919723, 0.00569307009303234, 0.0018234432809467892, 0.008230766996453585, 0.0038799807866437674, 0.0016764640911038375, 0.008963058991781469, 0.008016406034220104, 0.002825007297266414, 0.011400282228485976, 0.017453095984001434, 0.0191494358379051, 0.01579001626876778, 0.017835098976335916, 0.017494583318697157, 0.016062836095258007, 0.011560870761357585, 0.0012876383929168798, 0.0009580153148215046, 0.017249968131359397, 0.004292226098444039, 0.003575295857661959, 0.0029717817598603254, 0.00433358003186654, 0.021706165565634088, 0.01014750920381492, 0.006862293394966393, 0.0046538410340287465, 0.0008563293732404421, 0.0006695021338299712, 0.0007920454499316253, 0.009873160584043863, 0.0007650350217454864, 0.00983744016241248, 0.018335671464586836, 0.02813914755524512, 0.006018966381693458, 0.0051492725421072305, 0.008966051040133063, 0.01229424921666713, 0.009644140139140004, 0.006276345366676901, 0.0075430406869127845, 0.008796572994281493, 0.0013588484580386159, 0.008558456922366535, 0.04046767173559044, 0.024249286537329735, 0.01192278673146162, 0.007834212421975321, 0.009931227767078032, 0.012789905775974365, 0.010905289438911968, 0.0002459049014096215, 0.00024020939417015609, 0.00023218302140966298, 0.00013358172116138782, 0.008649717802536327, 0.021719286924332087, 0.03699895771956432, 0.0267676783016518, 0.04357584742859347, 0.049235733556031384, 0.027314254686895342, 0.02858917559143281, 0.02387796505305365, 0.02551035488320048, 0.027355655562594568, 0.02557798767657508, 0.03594606321114322, 0.032579258596984635, 0.016099053367359416, 0.0005492823855042003, 0.0058364012139829145, 0.008732885273275691, 0.00033665336796479304, 0.015521476154099989, 0.008640846996433072, 0.0024373136613224725, 0.002033981834663198, 0.006055797310621452, 0.010761901165305475, 0.01090973360173757, 0.02254272760856925, 0.01008971922629207, 0.005178802403277527, 0.008364221728861112, 0.0017451246212539593, 0.003452527362721629, 0.015527767785347363, 0.007628229051160866, 0.0008869509364916429, 0.002503037008868035, 0.0031451704554546077, 0.005101036538108512, 0.0073486522543741595, 0.009805827050482796, 0.008916172155766759, 0.012506377910288127, 0.009804438105648234, 0.015596436342403841, 0.019150186091491755, 0.009453523048308536, 0.0036244138111341875, 0.003372400598479279, 0.011231906489885377, 0.01338876218131436, 0.009594701478599886, 0.004385114243489667, 0.002043127410269286, 0.0009270592214822353, 0.005902103424246465, 0.00601777666532842, 0.006166138066643175, 0.003867977343012448, 0.013659470501596157, 0.00811757924284988, 0.010550997776034157, 0.007085468513791891, 0.008279387819503397, 0.002623455465242909, 0.003645935344836229, 0.00016284771510233773, 0.0063680765294887535, 0.00881669915696915, 0.014480008737212172, 0.01700521093688035, 0.01681713493229754, 0.012572018530597322, 0.01674325777752365, 0.0014872949954936846, 0.003900970663368334, 0.0036858680536649463, 0.000702965007745409, 0.0004719182208325969, 0.001954597746218808, 0.0014384045662018032, 0.011578402101849048, 0.018681189523789353, 0.007806053764648997, 0.005141763239520516, 0.0038654985368716376, 0.002902738472406909, 0.0024242358967412345, 0.014856737318512567, 0.020693945018133045, 0.017795829954651496, 0.017197601323620665, 0.016085054219730017, 0.023520983614501837, 0.015047139545618345, 0.018240755174511798, 0.003424800216584892, 0.009070982980053956, 0.4246052726454005, 0.006007575688177417, 0.0034374658882812287, 0.004794761812571781, 0.00400041865564791, 0.00026486583699131743, 0.013126506558798328, 0.014196182582914559, 0.006233966543711485, 0.0013546981440954228, 0.02112657429568094, 0.01664137934006575, 0.012013817513381046, 0.0014859185625932193, 0.014298357303114764, 0.004444637589051757, 0.02119061285022247, 0.02014516684321378, 0.021301838586075737, 0.02113317422704166, 0.030879784614776022, 0.02797316742927147, 0.03428883651781027, 0.029378097171364637, 0.024804458318774255, 0.016285970434535144, 0.015124806138128307, 0.009772541839168416, 0.01101827909674614, 0.0026758371766241514, 0.0037752087796000147, 0.0002684524884989054, 0.007354301458896345, 0.004879254818964873, 0.0070987008312587314, 0.014765905078742677, 0.014871993524805694, 0.01622226706658709, 0.0048948313534336345, 0.0003495794011704743, 0.013256854399629476, 0.017593550941014627, 0.027098340132227235, 0.01820899793613972, 0.004044117773810321, 0.003947309881483481, 0.006905966754775734, 0.002754604231934974, 0.014925216708528387, 0.022359079117348857, 0.02603923963857783, 0.018955649148049702, 0.024306787422600444, 0.01817149725083991, 0.014768194782304022, 0.014188676302586764, 0.009126417327366656, 0.005071109354651314, 0.01580694680847105, 0.009950494492751349, 0.015571966438371148, 0.0012580489089940464, 0.0013624515349912544, 0.0018069622539085123, 0.0062105891463991115, 0.008149263431580504, 0.026509735255065205, 0.012327141939809012, 0.02118324136832448, 0.001182139041597393, 0.0045133299846913605, 0.010855948607760728, 0.00767901079937601, 0.011340068610668667, 0.011809900291123667, 0.0031741813789512682, 0.0002966193500922911, 0.0003181110377618069, 0.007442408851536225, 0.012648615775445604, 0.015621639276152004, 0.007606508679474802, 0.01476451934321381, 0.0035772344232257976, 0.002228467947282716, 6.196414194994245e-05, 0.006885885405153503, 0.004233473135596443, 0.0024523072562395998, 0.008569712258471798, 0.002494523402522283, 0.0031263947864770157, 0.003006573841012869, 0.0035143892867544177, 0.0009851066557431368, 0.0013152257044942793, 0.0019246979337797807, 0.007408689728775983, 0.005056626532230648, 0.010771080108746134], [0.09020595058062908, 0.09217714777134287, 0.09075814280240771, 0.10365783347295325, 0.0920854283509486, 0.09918303539529161, 0.10687929054480325, 0.09385115267697713, 0.11990480461740999, 0.10866613755680819, 0.10886891962453672, 0.09364882439068101, 0.10741140431457383, 0.11810573203206731, 0.10480149318561709, 0.11162592601423718, 0.09334777996176365, 0.0916997847869683, 0.09491295061423537, 0.1259571538192677, 0.13614012804581963, 0.1250162512130023, 0.18681026625831437, 0.12359988975463886, 0.10186751023838304, 0.09972483092253862, 0.09678924908728907, 0.09426958237960091, 0.09607771770952084, 0.10725347710521899, 0.09987204615281763, 0.10563633103890607, 0.09243066066166937, 0.0935438913055003, 0.0963796511997441, 0.10126921624999996, 0.09767900872627734, 0.14773870563967817, 0.1409856885590784, 0.10609199200845323, 0.11187801206188883, 0.09739145115323936, 0.10218556852464313, 0.1377794483455727, 0.09575750264095198, 0.09439857276807231, 0.10014151888427018, 0.09203087515278562, 0.09119665870049073, 0.09645329138406737, 0.10868436585062845, 0.09954104191434443, 0.09939013662839842, 0.10667684619231006, 0.1099125535942331, 0.11280769257809083, 0.10480189579945698, 0.09491295045031244, 0.10824737966200507, 0.10415590424866546, 0.11168682233670717, 0.0928572462144633, 0.10426967829642673, 0.09707556215391233, 0.10904355801809597, 0.11017161548194249, 0.09207950785140573, 0.09470116071613391, 0.09306498379512322, 0.11142014400324528, 0.11257023882852908, 0.10003813619527711, 0.0931137034233782, 0.10672291399486743, 0.10987131361783524, 0.1283330166126863, 0.111802820076977, 0.12815575218058622, 0.11963897465692899, 0.09912879462162505, 0.10246070221343495, 0.100080237216864, 0.10185353390395263, 0.09661548464717164, 0.09750732386874461, 0.108457299106979, 0.12075376141890898, 0.11068822724899935, 0.09150140428848874, 0.09367070744796763, 0.1142358714949287, 0.09169294393834926, 0.10140563167648652, 0.09859468544939218, 0.10858401480753546, 0.09109499324951052, 0.09598607456013392, 0.10298781050732149, 0.11288948641344132, 0.133964423260113, 0.09002718183783262, 0.09012371482403735, 0.09113612432687407, 0.09222959899635752, 0.09049279203661302, 0.0909750311453493, 0.14862975624511027, 0.1765135398293515, 0.0990655194838515, 0.10022691861877538, 0.09922103016089444, 0.11115363718957182, 0.09880668453550706, 0.10619473746236725, 0.09819991418677966, 0.10523352263913957, 0.09018293775280585, 0.09886121135488957, 0.10920696327918117, 0.09776329437176431, 0.09051716027310511, 0.09305500976070052, 0.09930012633063728, 0.09460047850275281, 0.09972061173167211, 0.0902317227073585, 0.11460134210763186, 0.13383617837105763, 0.1020451662229059, 0.10530258235048003, 0.11641379148754093, 0.09706595447960595, 0.10920411177319038, 0.0940947869783191, 0.10743368860634446, 0.1007235581794416, 0.09483609930546014, 0.0943409783456794, 0.09300708034775121, 0.09852985400162477, 0.09140438606416927, 0.09231798546759967, 0.10858377988838282, 0.09094636205290686, 0.09135420411281232, 0.10902663952307148, 0.0980900776598269, 0.09002780996917392, 0.09526623603693347, 0.09455986496081327, 0.09034630053146807, 0.09477322757340305, 0.09413293848519552, 0.10067327004003407, 0.09269810138033156, 0.11793466551150887, 0.0937194352324816, 0.09118075711825444, 0.09662322279886854, 0.09312731574510827, 0.0980803755448137, 0.10156598690506818, 0.09470103508598013, 0.11167343389441534, 0.10049632317644672, 0.1042247281247272, 0.10520980481053745, 0.09447497347799556, 0.09838450427952526, 0.100928099840575, 0.10422643282657082, 0.10156935447787807, 0.0917903515850628, 0.1125908979727165, 0.09950778605983204, 0.09959296823591109, 0.0969082888753079, 0.09456671536486447, 0.09010977994530975, 0.09446300394598392, 0.09963526581266441, 0.09303088781584633, 0.09040182223787901, 0.09167121973197621, 0.1012997251696283, 0.10050563208402795, 0.10113233740004089, 0.09959589507455277, 0.10370177013789433, 0.0920912515333627, 0.09007045361454022, 0.09537706528418954, 0.09530434884545842, 0.10458840253311145, 0.10336846811739801, 0.10707362989409232, 0.09704636600405336, 0.12509337290330352, 0.09249641249528483, 0.09265906481099612, 0.09000007222683729, 0.09010622854055596, 0.0964350450937137, 0.11743725368534132, 0.11375757269186279, 0.10066493430782378, 0.12153831261117531, 0.09153166744956945, 0.09339597389017966, 0.11071498833133746, 0.13552308825697873, 0.09755279992382586, 0.11617068845273713, 0.1019429742936154, 0.09263298052852854, 0.11149120994822176, 0.12146175211209302, 0.15708245355915512, 0.12701200718647246, 0.10389155718519652, 0.09280335952463498, 0.09351475571521509, 0.09888135366272378, 0.09304779586279911, 0.10858653251391616, 0.09868822985124803, 0.10829542989731789, 0.10820845386993652, 0.09319821997758858, 0.1034126494815828, 0.09386607710970471, 0.09355142292040458, 0.09327700333110554, 0.0934964410078857, 0.09571714817527376, 0.0901281014144891, 0.0991642617118451, 0.10826598497478458, 0.09330306601873734, 0.10493207058411452, 0.1119973520386146, 0.09191557326662951, 0.10018171626036973, 0.09980092759842744, 0.11665338433912424, 0.10272231260447211, 0.09496217196775053, 0.09198952483079931, 0.09208280853252443, 0.09261455809426904, 0.11029029604871318, 0.09556721482635192, 0.10043182250864506, 0.09333532622079757, 0.09421882654144345, 0.09143581439878247, 0.09146226740283793, 0.10903095738471237, 0.09485327800929987, 0.09506729615152394, 0.09116113268395126, 0.09445278039393856, 0.09658590971377895, 0.10335593968498477, 0.10544877782128503, 0.09159395398096648, 0.10880380874963434, 0.0922438916970764, 0.09255828446103359, 0.09060321209231176, 0.09054807705794657, 0.0905793484051031, 0.10696202707860047, 0.09701844084757112, 0.10664960166382599, 0.09422421643136455, 0.10207694157250358, 0.09120643829718852, 0.09491659151519541, 0.09990919191863051, 0.10371264925901802, 0.13989445204842177, 0.13817678350851828, 0.10676691234601948, 0.10255086185647062, 0.09933669280253571, 0.09631578483788893, 0.11410232379624771, 0.09071680520626361, 0.09031791650160216, 0.09342126836690295, 0.10041177417337975, 0.09383591854920419, 0.092082518054044, 0.09118965552263095, 0.09297281745734524, 0.09850808435716474, 0.10120783127583788, 0.10195001423143588, 0.09507335053154595, 0.09941959084817882, 0.10929927268579631, 0.1001111140409021, 0.1048036616059224, 0.11928882702126496, 0.11560444881187862, 0.102057648492411, 0.09129438955057895, 0.10176923569013341, 0.12013846123234496, 0.10165616886634113, 0.10907208332590762, 0.10037589002105954, 0.1159000180370444, 0.09740186746214995, 0.10294804341012255, 0.09370275244615314, 0.11757415589164175, 0.0971996668919126, 0.10218233757310344, 0.09282375542876165, 0.12706070670300523, 0.0979493233723464, 0.0988170673935209, 0.10267777455526018, 0.1182935599663781, 0.12689128898978552, 0.09219016421921393, 0.09583089324303959, 0.09098733328492, 0.09388414922641748, 0.09084275611147045, 0.10791414093627957, 0.12630980913329906, 0.09320787336358768, 0.09093661221208096, 0.09009375867179059, 0.09425554824323658, 0.09022162689878571, 0.09816833563206051, 0.11868155923810188, 0.09050175069800662, 0.09418903002299665, 0.11550084891093423, 0.11810488732706137, 0.10309589844876345, 0.09545661967856871, 0.09890101686372868, 0.09744336663872849, 0.121700845612174, 0.09092962915517003, 0.0914522085024182, 0.12296937212989527, 0.11731090907851191, 0.09670691304814209, 0.09797984610978079, 0.09726798497314514, 0.10154819362529668, 0.10606369103469494, 0.1368784104689521, 0.12134543780309676, 0.09129033212714271, 0.11769631050931158, 0.09200204448400788, 0.09346580144697358, 0.09211403335155811, 0.11126959217905522, 0.11155392194874725, 0.11165837768679138, 0.10988019331922955, 0.0901818045626145, 0.09072127828821766, 0.09172104092959679, 0.0989127216524366, 0.11073178370698221, 0.11455275107350134, 0.1020663181209395, 0.15680293622394653, 0.13355880780160867, 0.12029896554478908, 0.1025973923237135, 0.09293169620971264, 0.09169661895112789, 0.09647553321934034, 0.09640080858000845, 0.10690182037939863, 0.09939016295513908, 0.10999023789816356, 0.09355227712187063, 0.09019672959563059, 0.09050761873280039, 0.09491792856492723, 0.09445679355718481, 0.1044193671223756, 0.11073761178374585, 0.09742972904855166, 0.1266291737003214, 0.12396481191651011, 0.12210386742225365, 0.11417449238734442], [-21.270000000000003, -21.270000000000003, -21.270000000000003, -21.270000000000003, -21.270000000000003, -21.270000000000003, -21.270000000000003, -21.270000000000003, -21.27, -21.27, -21.27, -21.26999999999999, -21.270000000000007, -21.27, -21.270000000000003, -21.270000000000007, -21.270000000000014, -21.270000000000014, -21.270000000000014, -21.27000000000001, -21.270000000000017, -21.270000000000017, -21.270000000000017, -21.27000000000002, -21.270000000000014, -21.270000000000014, -21.270000000000003, -21.270000000000003, -21.27, -21.269999999999996, -21.269999999999996, -21.269999999999985, -21.269999999999985, -21.269999999999985, -21.269999999999992, -21.269999999999992, -21.26999999999999, -21.26999999999999, -21.269999999999985, -21.269999999999985, -21.269999999999985, -21.269999999999985, -21.269999999999985, -21.269999999999985, -21.269999999999985, -21.269999999999985, -21.269999999999985, -21.269999999999985, -21.269999999999985, -21.269999999999985, -21.26999999999998, -21.26999999999998, -21.269999999999968, -21.269999999999968, -21.26999999999996, -21.269999999999964, -21.269999999999964, -21.269999999999953, -21.269999999999946, -21.269999999999946, -21.269999999999968, -21.269999999999968, -21.269999999999968, -21.269999999999982, -21.269999999999985, -21.269999999999996, -21.270000000000003, -21.270000000000007, -21.270000000000007, -21.27, -21.270000000000003, -21.270000000000007, -21.27000000000001, -21.270000000000007, -21.270000000000014, -21.27000000000001, -21.269999999999996, -21.269999999999996, -21.269999999999992, -21.269999999999996, -21.270000000000003, -21.270000000000003, -21.269999999999982, -21.27, -21.269999999999996, -21.27000000000001, -21.270000000000024, -21.27000000000002, -21.270000000000024, -21.270000000000024, -21.270000000000024, -21.270000000000035, -21.270000000000028, -21.270000000000028, -21.27000000000003, -21.270000000000035, -21.270000000000028, -21.27000000000003, -21.270000000000024, -21.27000000000002, -21.27, -21.27, -21.27, -21.27, -21.27, -21.27, -21.27, -21.269999999999992, -21.269999999999992, -21.269999999999992, -21.26999999999999, -21.269999999999992, -21.269999999999992, -21.269999999999992, -21.269999999999992, -21.269999999999992, -21.269999999999992, -21.269999999999992, -21.269999999999992, -21.269999999999992, -21.269999999999992, -21.269999999999992, -21.269999999999992, -21.269999999999992, -21.269999999999992, -21.269999999999992, -21.269999999999992, -21.269999999999992, -21.269999999999992, -21.269999999999992, -21.269999999999992, -21.269999999999992, -21.269999999999992, -21.269999999999992, -21.269999999999992, -21.269999999999992, -21.269999999999992, -21.269999999999992, -21.269999999999992, -21.269999999999992, -21.269999999999992, -21.269999999999992, -21.269999999999992, -21.269999999999992, -21.269999999999992, -21.269999999999992, -21.269999999999992, -21.269999999999992, -21.269999999999992, -21.269999999999992, -21.26999999999999, -21.26999999999998, -21.26999999999998, -21.269999999999975, -21.269999999999975, -21.26999999999997, -21.26999999999998, -21.269999999999957, -21.269999999999957, -21.269999999999968, -21.269999999999953, -21.269999999999964, -21.269999999999968, -21.269999999999968, -21.269999999999964, -21.26999999999996, -21.269999999999957, -21.269999999999946, -21.269999999999953, -21.26999999999995, -21.269999999999957, -21.269999999999964, -21.26999999999997, -21.269999999999982, -21.269999999999982, -21.26999999999999, -21.269999999999996, -21.269999999999985, -21.26999999999998, -21.269999999999964, -21.269999999999975, -21.269999999999968, -21.26999999999996, -21.269999999999964, -21.26999999999995, -21.269999999999953, -21.269999999999953, -21.269999999999943, -21.269999999999943, -21.269999999999953, -21.269999999999957, -21.269999999999953, -21.269999999999953, -21.26999999999995, -21.269999999999957, -21.269999999999953, -21.269999999999953, -21.269999999999953, -21.269999999999946, -21.269999999999946, -21.270000000000003, -21.270000000000003, -21.27000000000021, -21.27000000000022, -21.27000000000022, -21.27000000000021, -21.270000000000223, -21.270000000000213, -21.270000000000195, -21.270000000000202, -21.2700000000002, -21.270000000000163, -21.2700000000001, -21.270000000000095, -21.27000000000008, -21.270000000000078, -21.27000000000009, -21.270000000000095, -21.270000000000095, -21.27000000000009, -21.270000000000085, -21.27000000000009, -21.270000000000085, -21.27000000000009, -21.270000000000074, -21.270000000000078, -21.270000000000085, -21.270000000000092, -21.27000000000009, -21.270000000000095, -21.27000000000011, -21.27000000000011, -21.270000000000117, -21.27000000000011, -21.270000000000103, -21.27000000000009, -21.2700000000001, -21.270000000000103, -21.270000000000092, -21.270000000000092, -21.27000000000008, -21.27000000000008, -21.270000000000078, -21.270000000000078, -21.270000000000064, -21.270000000000064, -21.270000000000056, -21.270000000000056, -21.270000000000056, -21.27000000000005, -21.270000000000046, -21.270000000000035, -21.27000000000004, -21.27000000000004, -21.27000000000002, -21.270000000000024, -21.270000000000017, -21.27000000000001, -21.270000000000007, -21.27000000000002, -21.270000000000092, -21.27000000000008, -21.27000000000008, -21.27000000000008, -21.270000000000067, -21.270000000000056, -21.270000000000067, -21.270000000000067, -21.270000000000074, -21.27000000000007, -21.270000000000064, -21.27000000000006, -21.27000000000006, -21.270000000000053, -21.270000000000056, -21.27000000000006, -21.270000000000067, -21.270000000000056, -21.27000000000005, -21.270000000000056, -21.27000000000005, -21.27000000000005, -21.270000000000056, -21.27000000000006, -21.27000000000005, -21.27000000000005, -21.270000000000046, -21.270000000000046, -21.27000000000003, -21.270000000000024, -21.27000000000003, -21.270000000000028, -21.27000000000003, -21.27000000000003, -21.27000000000003, -21.27000000000003, -21.27000000000003, -21.270000000000035, -21.27000000000004, -21.27000000000004, -21.27, -21.27, -21.27, -21.27, -21.27, -21.27, -21.269999999999996, -21.269999999999996, -21.269999999999996, -21.269999999999996, -21.269999999999992, -21.26999999999999, -21.26999999999999, -21.26999999999999, -21.269999999999985, -21.269999999999985, -21.269999999999985, -21.269999999999985, -21.269999999999985, -21.269999999999985, -21.269999999999985, -21.269999999999985, -21.269999999999985, -21.269999999999985, -21.269999999999985, -21.269999999999985, -21.269999999999985, -21.269999999999985, -21.269999999999985, -21.269999999999985, -21.269999999999982, -21.269999999999982, -21.269999999999982, -21.269999999999982, -21.269999999999982, -21.269999999999982, -21.269999999999982, -21.269999999999982, -21.269999999999982, -21.269999999999982, -21.269999999999982, -21.269999999999982, -21.269999999999982, -21.269999999999982, -21.269999999999982, -21.269999999999982, -21.269999999999982, -21.269999999999982, -21.269999999999982, -21.270000000000138, -21.270000000000145, -21.27000000000014, -21.270000000000152, -21.270000000000145, -21.270000000000135, -21.27000000000013, -21.270000000000135, -21.270000000000138, -21.270000000000138, -21.270000000000156, -21.27000000000015, -21.27000000000016, -21.270000000000145, -21.270000000000124, -21.270000000000135, -21.27000000000012, -21.270000000000127, -21.270000000000127, -21.27000000000012, -21.270000000000117, -21.270000000000113, -21.270000000000113, -21.270000000000106, -21.270000000000117, -21.27000000000012, -21.270000000000127, -21.270000000000138, -21.27000000000015, -21.270000000000145, -21.27000000000017, -21.27000000000016, -21.270000000000156, -21.270000000000163, -21.27000000000017, -21.270000000000177, -21.270000000000167, -21.270000000000152, -21.270000000000167, -21.27000000000015, -21.270000000000145, -21.27000000000014, -21.270000000000135, -21.27000000000014, -21.270000000000145, -21.27000000000014, -21.27000000000013, -21.270000000000124, -21.27000000000011, -21.270000000000113, -21.27000000000012], [-4.39, -4.39, -4.39, -4.39, -4.39, -4.39, -4.39, -4.39, -4.39, -4.390000000000002, -4.390000000000002, -4.390000000000002, -4.390000000000002, -4.390000000000002, -4.390000000000002, -4.390000000000002, -4.390000000000002, -4.390000000000002, -4.390000000000002, -4.390000000000003, -4.390000000000003, -4.390000000000003, -4.390000000000005, -4.390000000000007, -4.390000000000007, -4.390000000000005, -4.390000000000006, -4.390000000000007, -4.390000000000007, -4.390000000000007, -4.390000000000007, -4.390000000000006, -4.390000000000008, -4.390000000000008, -4.390000000000005, -4.390000000000007, -4.390000000000007, -4.390000000000007, -4.390000000000008, -4.390000000000007, -4.390000000000007, -4.390000000000007, -4.390000000000007, -4.390000000000007, -4.390000000000007, -4.390000000000007, -4.39000000000001, -4.390000000000011, -4.390000000000013, -4.390000000000013, -4.39000000000001, -4.39000000000001, -4.390000000000009, -4.390000000000014, -4.390000000000012, -4.3900000000000166, -4.390000000000017, -4.390000000000021, -4.390000000000021, -4.390000000000025, -4.390000000000029, -4.390000000000032, -4.390000000000033, -4.390000000000034, -4.390000000000035, -4.39000000000003, -4.3900000000000405, -4.390000000000041, -4.390000000000039, -4.390000000000037, -4.390000000000028, -4.390000000000028, -4.390000000000032, -4.390000000000027, -4.390000000000025, -4.390000000000025, -4.390000000000026, -4.390000000000027, -4.390000000000027, -4.390000000000025, -4.390000000000026, -4.390000000000027, -4.390000000000025, -4.390000000000025, -4.3900000000000245, -4.39000000000003, -4.390000000000028, -4.390000000000028, -4.390000000000027, -4.390000000000031, -4.390000000000029, -4.390000000000029, -4.390000000000024, -4.390000000000023, -4.3900000000000245, -4.390000000000024, -4.390000000000015, -4.39000000000001, -4.390000000000013, -4.390000000000015, -4.389999999999998, -4.389999999999998, -4.389999999999994, -4.389999999999994, -4.389999999999994, -4.389999999999994, -4.389999999999994, -4.389999999999986, -4.389999999999986, -4.389999999999986, -4.3899999999999855, -4.389999999999985, -4.389999999999985, -4.390000000000015, -4.390000000000015, -4.3900000000000166, -4.3900000000000166, -4.3900000000000166, -4.3900000000000166, -4.3900000000000166, -4.3900000000000166, -4.3900000000000166, -4.3900000000000166, -4.3900000000000166, -4.3900000000000166, -4.390000000000016, -4.390000000000016, -4.390000000000016, -4.390000000000014, -4.390000000000014, -4.390000000000014, -4.390000000000014, -4.390000000000014, -4.390000000000014, -4.390000000000014, -4.390000000000014, -4.390000000000015, -4.390000000000015, -4.390000000000015, -4.390000000000015, -4.390000000000015, -4.390000000000015, -4.390000000000015, -4.390000000000015, -4.390000000000015, -4.390000000000015, -4.390000000000014, -4.390000000000011, -4.390000000000011, -4.39000000000001, -4.390000000000011, -4.390000000000014, -4.39000000000001, -4.390000000000013, -4.390000000000013, -4.390000000000011, -4.390000000000013, -4.390000000000015, -4.390000000000016, -4.390000000000014, -4.390000000000014, -4.3900000000000166, -4.3900000000000166, -4.390000000000018, -4.390000000000013, -4.390000000000011, -4.390000000000016, -4.3900000000000245, -4.390000000000031, -4.390000000000027, -4.390000000000035, -4.390000000000037, -4.390000000000039, -4.390000000000038, -4.390000000000038, -4.390000000000041, -4.390000000000042, -4.390000000000048, -4.390000000000049, -4.390000000000049, -4.390000000000054, -4.390000000000052, -4.3900000000000565, -4.390000000000055, -4.390000000000059, -4.390000000000057, -4.390000000000058, -4.390000000000058, -4.39000000000006, -4.390000000000064, -4.390000000000064, -4.390000000000057, -4.390000000000049, -4.390000000000055, -4.390000000000056, -4.390000000000062, -4.390000000000055, -4.390000000000046, -4.390000000000035, -4.390000000000035, -4.39, -4.39, -4.39, -4.389999999999997, -4.389999999999996, -4.389999999999996, -4.389999999999996, -4.389999999999996, -4.389999999999996, -4.389999999999997, -4.389999999999996, -4.389999999999996, -4.389999999999996, -4.389999999999996, -4.389999999999996, -4.389999999999996, -4.389999999999996, -4.389999999999996, -4.389999999999996, -4.389999999999996, -4.389999999999996, -4.389999999999997, -4.389999999999997, -4.39, -4.390000000000003, -4.39, -4.39, -4.39, -4.389999999999998, -4.389999999999997, -4.3899999999999935, -4.389999999999992, -4.389999999999991, -4.389999999999991, -4.389999999999991, -4.389999999999989, -4.389999999999988, -4.389999999999987, -4.389999999999988, -4.389999999999987, -4.389999999999987, -4.389999999999987, -4.389999999999988, -4.389999999999987, -4.389999999999987, -4.3899999999999855, -4.389999999999984, -4.3899999999999855, -4.389999999999988, -4.389999999999988, -4.389999999999985, -4.389999999999986, -4.38999999999999, -4.389999999999989, -4.389999999999984, -4.389999999999979, -4.389999999999976, -4.389999999999977, -4.389999999999976, -4.389999999999977, -4.389999999999976, -4.389999999999973, -4.389999999999974, -4.389999999999979, -4.389999999999978, -4.38999999999998, -4.389999999999978, -4.389999999999985, -4.389999999999984, -4.389999999999982, -4.389999999999974, -4.389999999999977, -4.389999999999978, -4.3899999999999775, -4.389999999999975, -4.389999999999977, -4.38999999999998, -4.389999999999984, -4.389999999999978, -4.3899999999999775, -4.389999999999984, -4.389999999999981, -4.389999999999983, -4.389999999999982, -4.389999999999982, -4.389999999999983, -4.389999999999978, -4.3899999999999775, -4.389999999999975, -4.389999999999973, -4.389999999999976, -4.38999999999998, -4.389999999999982, -4.389999999999983, -4.389999999999975, -4.389999999999982, -4.389999999999984, -4.389999999999983, -4.389999999999977, -4.389999999999981, -4.389999999999999, -4.390000000000019, -4.390000000000019, -4.390000000000019, -4.390000000000019, -4.39000000000002, -4.39000000000002, -4.39000000000002, -4.390000000000018, -4.390000000000019, -4.390000000000018, -4.390000000000017, -4.390000000000018, -4.390000000000019, -4.390000000000021, -4.390000000000018, -4.390000000000021, -4.390000000000022, -4.39000000000002, -4.390000000000023, -4.390000000000023, -4.390000000000024, -4.3900000000000245, -4.390000000000024, -4.390000000000024, -4.390000000000024, -4.390000000000024, -4.390000000000024, -4.390000000000024, -4.390000000000024, -4.390000000000025, -4.390000000000025, -4.390000000000027, -4.390000000000026, -4.390000000000027, -4.390000000000028, -4.390000000000027, -4.390000000000027, -4.390000000000026, -4.3900000000000245, -4.3900000000000245, -4.3900000000000245, -4.390000000000024, -4.390000000000024, -4.390000000000022, -4.390000000000022, -4.390000000000022, -4.390000000000022, -4.390000000000022, -4.390000000000022, -4.390000000000022, -4.390000000000023, -4.390000000000023, -4.390000000000022, -4.390000000000023, -4.390000000000022, -4.390000000000024, -4.390000000000024, -4.390000000000022, -4.390000000000022, -4.390000000000023, -4.390000000000019, -4.390000000000014, -4.390000000000016, -4.390000000000021, -4.39000000000002, -4.390000000000019, -4.390000000000016, -4.39000000000001, -4.39000000000001, -4.390000000000012, -4.390000000000014, -4.390000000000013, -4.390000000000013, -4.390000000000017, -4.390000000000016, -4.390000000000016, -4.390000000000014, -4.390000000000012, -4.390000000000016, -4.390000000000015, -4.3900000000000166, -4.390000000000016, -4.390000000000017, -4.390000000000017, -4.390000000000013, -4.390000000000015, -4.390000000000015, -4.390000000000013, -4.390000000000013, -4.390000000000017, -4.390000000000017, -4.390000000000015, -4.390000000000021, -4.3900000000000245, -4.390000000000019, -4.390000000000019, -4.390000000000012, -4.390000000000015, -4.390000000000015], [-12.91, -12.909999999999991, -12.909999999999991, -12.909999999999991, -12.909999999999991, -12.909999999999991, -12.909999999999991, -12.909999999999991, -12.909999999999991, -12.909999999999991, -12.909999999999991, -12.909999999999991, -12.909999999999991, -12.909999999999995, -12.909999999999995, -12.909999999999995, -12.909999999999995, -12.909999999999997, -12.909999999999998, -12.909999999999998, -12.910000000000002, -12.909999999999997, -12.909999999999993, -12.909999999999993, -12.909999999999993, -12.909999999999993, -12.909999999999993, -12.909999999999991, -12.909999999999991, -12.909999999999991, -12.909999999999991, -12.909999999999991, -12.909999999999991, -12.90999999999999, -12.90999999999999, -12.909999999999988, -12.909999999999986, -12.909999999999984, -12.90999999999999, -12.909999999999988, -12.90999999999999, -12.909999999999988, -12.909999999999995, -12.909999999999995, -12.909999999999998, -12.909999999999997, -12.909999999999998, -12.909999999999998, -12.91, -12.91, -12.909999999999998, -12.909999999999997, -12.909999999999997, -12.909999999999995, -12.909999999999997, -12.909999999999997, -12.909999999999997, -12.91, -12.909999999999998, -12.909999999999998, -12.909999999999998, -12.909999999999998, -12.909999999999998, -12.909999999999998, -12.909999999999998, -12.909999999999998, -12.91, -12.909999999999998, -12.909999999999998, -12.91, -12.909999999999998, -12.910000000000002, -12.91, -12.91, -12.910000000000002, -12.91, -12.91, -12.909999999999991, -12.909999999999988, -12.90999999999999, -12.909999999999982, -12.909999999999982, -12.909999999999993, -12.909999999999988, -12.909999999999984, -12.909999999999988, -12.909999999999991, -12.909999999999993, -12.909999999999991, -12.909999999999997, -12.91, -12.909999999999997, -12.909999999999995, -12.909999999999998, -12.910000000000005, -12.910000000000004, -12.910000000000007, -12.910000000000009, -12.910000000000005, -12.910000000000005, -12.91, -12.91, -12.91, -12.91, -12.91, -12.91, -12.909999999999945, -12.909999999999945, -12.909999999999945, -12.909999999999945, -12.909999999999945, -12.909999999999945, -12.909999999999947, -12.909999999999947, -12.909999999999945, -12.909999999999945, -12.909999999999945, -12.909999999999945, -12.909999999999945, -12.909999999999945, -12.909999999999945, -12.909999999999945, -12.909999999999945, -12.909999999999943, -12.909999999999947, -12.909999999999947, -12.909999999999945, -12.909999999999947, -12.90999999999995, -12.909999999999956, -12.909999999999954, -12.909999999999954, -12.909999999999945, -12.909999999999943, -12.909999999999945, -12.909999999999942, -12.909999999999943, -12.90999999999994, -12.909999999999938, -12.909999999999938, -12.909999999999938, -12.909999999999938, -12.909999999999938, -12.90999999999994, -12.90999999999994, -12.909999999999938, -12.909999999999934, -12.909999999999933, -12.90999999999993, -12.909999999999936, -12.909999999999933, -12.909999999999933, -12.909999999999936, -12.909999999999936, -12.90999999999993, -12.90999999999993, -12.90999999999993, -12.909999999999929, -12.909999999999929, -12.909999999999926, -12.909999999999924, -12.909999999999927, -12.90999999999992, -12.90999999999992, -12.909999999999917, -12.909999999999927, -12.909999999999926, -12.909999999999926, -12.90999999999993, -12.909999999999918, -12.909999999999924, -12.90999999999992, -12.909999999999924, -12.90999999999992, -12.909999999999927, -12.909999999999915, -12.909999999999913, -12.909999999999913, -12.909999999999915, -12.909999999999917, -12.909999999999915, -12.909999999999915, -12.90999999999992, -12.909999999999924, -12.909999999999913, -12.90999999999992, -12.909999999999927, -12.909999999999926, -12.909999999999924, -12.909999999999924, -12.909999999999911, -12.909999999999908, -12.909999999999917, -12.909999999999917, -12.909999999999911, -12.909999999999913, -12.909999999999918, -12.909999999999942, -12.90999999999996, -12.909999999999961, -12.910000000000002, -12.910000000000002, -12.910000000000037, -12.910000000000037, -12.910000000000037, -12.91000000000004, -12.91000000000004, -12.91000000000004, -12.91000000000004, -12.91000000000004, -12.91000000000004, -12.91000000000004, -12.91000000000004, -12.91000000000004, -12.91000000000004, -12.91000000000004, -12.91000000000004, -12.91000000000004, -12.910000000000041, -12.910000000000036, -12.910000000000025, -12.910000000000029, -12.91000000000003, -12.91000000000003, -12.91000000000003, -12.910000000000029, -12.910000000000029, -12.910000000000029, -12.910000000000029, -12.910000000000029, -12.910000000000029, -12.910000000000029, -12.910000000000029, -12.910000000000029, -12.910000000000029, -12.910000000000027, -12.910000000000027, -12.910000000000027, -12.910000000000029, -12.910000000000027, -12.910000000000034, -12.910000000000034, -12.910000000000034, -12.910000000000036, -12.91000000000003, -12.910000000000029, -12.910000000000027, -12.910000000000025, -12.910000000000025, -12.910000000000025, -12.910000000000027, -12.910000000000027, -12.910000000000025, -12.910000000000029, -12.91000000000002, -12.910000000000014, -12.910000000000014, -12.910000000000014, -12.910000000000004, -12.910000000000004, -12.910000000000004, -12.910000000000004, -12.910000000000004, -12.910000000000004, -12.910000000000002, -12.910000000000002, -12.91, -12.910000000000002, -12.909999999999998, -12.91, -12.91, -12.910000000000005, -12.910000000000002, -12.910000000000004, -12.910000000000004, -12.910000000000002, -12.909999999999998, -12.909999999999997, -12.909999999999997, -12.910000000000002, -12.909999999999998, -12.909999999999998, -12.910000000000002, -12.909999999999997, -12.910000000000002, -12.909999999999998, -12.910000000000004, -12.910000000000002, -12.910000000000004, -12.910000000000007, -12.910000000000014, -12.910000000000016, -12.910000000000014, -12.910000000000023, -12.910000000000021, -12.910000000000023, -12.910000000000021, -12.910000000000021, -12.910000000000018, -12.91000000000002, -12.909999999999973, -12.909999999999972, -12.909999999999973, -12.909999999999972, -12.909999999999972, -12.909999999999966, -12.909999999999968, -12.909999999999972, -12.909999999999973, -12.909999999999975, -12.909999999999972, -12.909999999999975, -12.909999999999973, -12.909999999999973, -12.909999999999977, -12.90999999999997, -12.90999999999997, -12.909999999999968, -12.909999999999968, -12.909999999999968, -12.909999999999968, -12.909999999999968, -12.909999999999968, -12.909999999999977, -12.909999999999975, -12.909999999999975, -12.909999999999984, -12.909999999999982, -12.909999999999972, -12.909999999999968, -12.909999999999968, -12.909999999999973, -12.909999999999984, -12.909999999999984, -12.909999999999988, -12.90999999999999, -12.909999999999988, -12.909999999999986, -12.909999999999986, -12.909999999999988, -12.909999999999988, -12.909999999999988, -12.909999999999988, -12.909999999999988, -12.909999999999988, -12.909999999999993, -12.909999999999988, -12.909999999999986, -12.909999999999984, -12.909999999999982, -12.909999999999982, -12.909999999999982, -12.909999999999982, -12.909999999999982, -12.909999999999982, -12.909999999999982, -12.909999999999982, -12.909999999999982, -12.909999999999982, -12.909999999999982, -12.909999999999982, -12.909999999999984, -12.909999999999984, -12.90999999999998, -12.909999999999979, -12.909999999999979, -12.90999999999999, -12.90999999999999, -12.90999999999999, -12.909999999999993, -12.909999999999997, -12.910000000000007, -12.91000000000001, -12.910000000000013, -12.910000000000014, -12.910000000000025, -12.91000000000003, -12.910000000000027, -12.910000000000043, -12.91000000000004, -12.91000000000003, -12.91000000000002, -12.910000000000014, -12.91000000000002, -12.910000000000018, -12.910000000000027, -12.910000000000025, -12.91000000000003, -12.910000000000027, -12.910000000000027, -12.910000000000029, -12.910000000000025, -12.910000000000021, -12.910000000000023, -12.910000000000018, -12.910000000000018, -12.910000000000016, -12.910000000000014, -12.910000000000016, -12.910000000000014], [-0.47, -0.47, -0.47, -0.47, -0.47, -0.46999999999999986, -0.46999999999999986, -0.46999999999999986, -0.46999999999999986, -0.46999999999999986, -0.46999999999999986, -0.4699999999999998, -0.46999999999999986, -0.46999999999999975, -0.4699999999999998, -0.46999999999999975, -0.46999999999999975, -0.4699999999999997, -0.4699999999999997, -0.4699999999999997, -0.4699999999999997, -0.4699999999999997, -0.46999999999999975, -0.4699999999999997, -0.46999999999999964, -0.4699999999999994, -0.4699999999999994, -0.46999999999999925, -0.46999999999999925, -0.4699999999999992, -0.46999999999999925, -0.4699999999999992, -0.469999999999999, -0.4699999999999987, -0.4699999999999988, -0.46999999999999875, -0.46999999999999875, -0.46999999999999864, -0.4699999999999987, -0.4699999999999987, -0.46999999999999875, -0.46999999999999875, -0.4699999999999987, -0.46999999999999875, -0.46999999999999875, -0.46999999999999875, -0.4699999999999988, -0.4699999999999987, -0.46999999999999875, -0.46999999999999875, -0.46999999999999875, -0.4699999999999989, -0.4699999999999989, -0.4699999999999989, -0.469999999999999, -0.46999999999999903, -0.46999999999999886, -0.4699999999999987, -0.4699999999999983, -0.4699999999999985, -0.4699999999999986, -0.46999999999999853, -0.46999999999999864, -0.4699999999999987, -0.46999999999999875, -0.469999999999999, -0.469999999999999, -0.46999999999999914, -0.4699999999999992, -0.46999999999999903, -0.46999999999999903, -0.4699999999999991, -0.4699999999999991, -0.46999999999999925, -0.46999999999999925, -0.46999999999999925, -0.46999999999999925, -0.46999999999999925, -0.46999999999999925, -0.46999999999999925, -0.46999999999999925, -0.46999999999999925, -0.46999999999999925, -0.46999999999999925, -0.46999999999999925, -0.46999999999999925, -0.46999999999999925, -0.46999999999999925, -0.4699999999999992, -0.4699999999999992, -0.4699999999999993, -0.46999999999999986, -0.46999999999999975, -0.4699999999999996, -0.4699999999999996, -0.47000000000000025, -0.4699999999999999, -0.46999999999999975, -0.4699999999999994, -0.4699999999999998, -0.4699999999999999, -0.4699999999999999, -0.4699999999999999, -0.4699999999999999, -0.4699999999999999, -0.4699999999999999, -0.4699999999999999, -0.46999999999999975, -0.46999999999999975, -0.46999999999999975, -0.4699999999999997, -0.46999999999999964, -0.46999999999999975, -0.4699999999999998, -0.4699999999999998, -0.4699999999999998, -0.4699999999999998, -0.4699999999999997, -0.4699999999999997, -0.4699999999999997, -0.4699999999999997, -0.4699999999999997, -0.4699999999999996, -0.4699999999999996, -0.4699999999999994, -0.4699999999999992, -0.4699999999999991, -0.46999999999999914, -0.46999999999999925, -0.4699999999999994, -0.46999999999999936, -0.4699999999999993, -0.46999999999999914, -0.4699999999999993, -0.4699999999999994, -0.4699999999999994, -0.4699999999999994, -0.4699999999999995, -0.4699999999999994, -0.46999999999999953, -0.46999999999999964, -0.46999999999999964, -0.46999999999999964, -0.46999999999999964, -0.46999999999999964, -0.4699999999999997, -0.4699999999999995, -0.46999999999999953, -0.46999999999999975, -0.4699999999999997, -0.4699999999999998, -0.4699999999999999, -0.47, -0.4699999999999997, -0.46999999999999936, -0.4699999999999995, -0.4699999999999999, -0.46999999999999964, -0.4699999999999996, -0.4699999999999996, -0.46999999999999953, -0.4699999999999997, -0.46999999999999975, -0.4699999999999997, -0.46999999999999964, -0.46999999999999953, -0.46999999999999953, -0.4699999999999995, -0.46999999999999964, -0.46999999999999953, -0.46999999999999953, -0.4699999999999996, -0.4699999999999996, -0.46999999999999964, -0.46999999999999964, -0.46999999999999964, -0.46999999999999964, -0.46999999999999964, -0.46999999999999964, -0.46999999999999964, -0.46999999999999964, -0.46999999999999964, -0.46999999999999964, -0.46999999999999964, -0.46999999999999964, -0.46999999999999964, -0.46999999999999964, -0.4699999999999996, -0.46999999999999953, -0.46999999999999986, -0.4699999999999997, -0.47000000000000003, -0.4699999999999997, -0.46999999999999964, -0.47, -0.4700000000000001, -0.47000000000000003, -0.47000000000000036, -0.4700000000000003, -0.4700000000000005, -0.47, -0.47, -0.4699999999999992, -0.4699999999999992, -0.46999999999999925, -0.46999999999999925, -0.46999999999999925, -0.46999999999999925, -0.46999999999999925, -0.4699999999999993, -0.4699999999999993, -0.46999999999999925, -0.4699999999999991, -0.469999999999999, -0.4699999999999988, -0.46999999999999886, -0.46999999999999886, -0.4699999999999988, -0.4699999999999988, -0.4699999999999988, -0.4699999999999988, -0.4699999999999988, -0.46999999999999875, -0.46999999999999886, -0.46999999999999875, -0.46999999999999875, -0.4699999999999988, -0.46999999999999864, -0.46999999999999875, -0.46999999999999864, -0.4699999999999987, -0.46999999999999875, -0.4699999999999987, -0.4699999999999987, -0.4699999999999987, -0.46999999999999875, -0.46999999999999864, -0.46999999999999853, -0.4699999999999986, -0.46999999999999853, -0.4699999999999985, -0.46999999999999836, -0.4699999999999984, -0.4699999999999984, -0.4699999999999985, -0.4699999999999985, -0.4699999999999985, -0.4699999999999985, -0.4699999999999984, -0.4699999999999984, -0.4699999999999984, -0.4699999999999984, -0.46999999999999853, -0.4699999999999983, -0.46999999999999803, -0.46999999999999825, -0.46999999999999803, -0.46999999999999814, -0.46999999999999803, -0.4699999999999978, -0.4699999999999996, -0.4699999999999996, -0.46999999999999953, -0.46999999999999953, -0.4699999999999994, -0.4699999999999994, -0.4699999999999994, -0.4699999999999994, -0.4699999999999993, -0.46999999999999925, -0.4699999999999991, -0.46999999999999903, -0.46999999999999903, -0.46999999999999903, -0.46999999999999903, -0.46999999999999903, -0.46999999999999903, -0.46999999999999903, -0.46999999999999903, -0.46999999999999903, -0.46999999999999903, -0.46999999999999903, -0.46999999999999903, -0.46999999999999903, -0.46999999999999903, -0.46999999999999903, -0.46999999999999903, -0.46999999999999903, -0.46999999999999903, -0.46999999999999886, -0.46999999999999903, -0.469999999999999, -0.4699999999999989, -0.4699999999999992, -0.46999999999999914, -0.4699999999999993, -0.4699999999999993, -0.46999999999999936, -0.46999999999999986, -0.4699999999999998, -0.47, -0.47, -0.47, -0.47, -0.47, -0.47, -0.47, -0.46999999999999986, -0.46999999999999986, -0.4699999999999998, -0.4699999999999998, -0.4699999999999998, -0.46999999999999986, -0.46999999999999986, -0.4699999999999998, -0.4699999999999998, -0.46999999999999986, -0.46999999999999986, -0.46999999999999986, -0.46999999999999986, -0.46999999999999986, -0.46999999999999986, -0.4699999999999998, -0.46999999999999975, -0.4699999999999997, -0.46999999999999953, -0.46999999999999936, -0.46999999999999925, -0.4699999999999992, -0.469999999999999, -0.469999999999999, -0.46999999999999903, -0.46999999999999886, -0.46999999999999886, -0.46999999999999886, -0.46999999999999886, -0.4699999999999988, -0.4699999999999988, -0.46999999999999864, -0.4699999999999987, -0.46999999999999864, -0.46999999999999864, -0.46999999999999864, -0.46999999999999864, -0.46999999999999864, -0.4699999999999986, -0.46999999999999864, -0.4699999999999986, -0.4699999999999987, -0.4699999999999994, -0.4699999999999995, -0.46999999999999936, -0.4699999999999995, -0.46999999999999914, -0.4699999999999989, -0.4699999999999992, -0.46999999999999914, -0.4699999999999991, -0.4699999999999992, -0.4699999999999994, -0.46999999999999914, -0.4699999999999992, -0.4699999999999992, -0.46999999999999925, -0.46999999999999925, -0.4699999999999992, -0.4699999999999992, -0.46999999999999914, -0.46999999999999925, -0.4699999999999993, -0.4699999999999993, -0.4699999999999993, -0.46999999999999936, -0.46999999999999925, -0.46999999999999936, -0.46999999999999936, -0.46999999999999936, -0.46999999999999936, -0.46999999999999936, -0.46999999999999936, -0.46999999999999936, -0.46999999999999936, -0.46999999999999936, -0.46999999999999936, -0.46999999999999936, -0.46999999999999936, -0.46999999999999936, -0.46999999999999936, -0.4699999999999993, -0.4699999999999993, -0.4699999999999993, -0.46999999999999914, -0.469999999999999, -0.4699999999999991, -0.46999999999999914, -0.46999999999999914, -0.469999999999999, -0.46999999999999803, -0.46999999999999875, -0.4699999999999984], [32.52000000000003, 32.52000000000003, 32.52000000000003, 32.52000000000003, 32.52000000000003, 32.52000000000003, 32.52, 32.52000000000002, 32.52000000000001, 32.519999999999996, 32.519999999999996, 32.519999999999996, 32.519999999999996, 32.519999999999996, 32.519999999999996, 32.519999999999996, 32.519999999999996, 32.519999999999996, 32.519999999999996, 32.519999999999996, 32.519999999999996, 32.51999999999999, 32.519999999999975, 32.519999999999975, 32.519999999999975, 32.519999999999975, 32.51999999999998, 32.51999999999997, 32.51999999999997, 32.51999999999997, 32.51999999999997, 32.519999999999975, 32.519999999999975, 32.519999999999975, 32.519999999999975, 32.51999999999999, 32.51999999999999, 32.51999999999999, 32.51999999999999, 32.51999999999999, 32.51999999999999, 32.51999999999999, 32.51999999999999, 32.51999999999999, 32.51999999999999, 32.51999999999999, 32.51999999999999, 32.51999999999999, 32.51999999999999, 32.51999999999999, 32.51999999999999, 32.51999999999999, 32.51999999999999, 32.51999999999999, 32.51999999999999, 32.51999999999999, 32.51999999999999, 32.52, 32.519999999999996, 32.52, 32.519999999999996, 32.519999999999996, 32.519999999999996, 32.52, 32.520000000000024, 32.52000000000002, 32.520000000000316, 32.52000000000032, 32.520000000000344, 32.52000000000032, 32.5200000000003, 32.5200000000003, 32.52000000000032, 32.520000000000294, 32.52000000000028, 32.52000000000026, 32.52000000000026, 32.52000000000027, 32.52000000000027, 32.520000000000266, 32.520000000000266, 32.52000000000027, 32.52000000000026, 32.52000000000026, 32.520000000000266, 32.5200000000003, 32.52000000000031, 32.520000000000294, 32.520000000000316, 32.52000000000033, 32.5200000000003, 32.52000000000031, 32.520000000000294, 32.520000000000316, 32.520000000000316, 32.520000000000316, 32.52000000000031, 32.52000000000031, 32.52000000000031, 32.52000000000031, 32.519999999999996, 32.519999999999996, 32.51999999999997, 32.51999999999997, 32.51999999999997, 32.51999999999997, 32.51999999999997, 32.52, 32.52, 32.52, 32.519999999999996, 32.52, 32.52, 32.52000000000012, 32.52000000000012, 32.52000000000009, 32.52000000000009, 32.52000000000009, 32.52000000000009, 32.520000000000095, 32.520000000000095, 32.520000000000095, 32.520000000000095, 32.520000000000095, 32.520000000000095, 32.520000000000095, 32.520000000000095, 32.520000000000095, 32.520000000000095, 32.520000000000095, 32.52000000000009, 32.52000000000009, 32.52000000000009, 32.52000000000009, 32.52000000000008, 32.52000000000007, 32.52000000000006, 32.52000000000006, 32.52000000000006, 32.52000000000005, 32.52000000000006, 32.52000000000006, 32.52000000000006, 32.520000000000074, 32.520000000000074, 32.520000000000074, 32.52000000000008, 32.52000000000008, 32.520000000000074, 32.520000000000074, 32.520000000000074, 32.52000000000008, 32.52000000000008, 32.52000000000009, 32.52000000000009, 32.52000000000009, 32.52000000000008, 32.52000000000007, 32.52000000000007, 32.52000000000007, 32.520000000000074, 32.52000000000008, 32.520000000000074, 32.52000000000009, 32.52000000000008, 32.52000000000008, 32.52000000000008, 32.520000000000095, 32.52000000000011, 32.520000000000095, 32.52000000000012, 32.52000000000017, 32.52000000000017, 32.520000000000174, 32.520000000000174, 32.520000000000174, 32.52000000000017, 32.520000000000174, 32.52000000000018, 32.52000000000022, 32.52000000000021, 32.520000000000195, 32.52000000000022, 32.52000000000022, 32.52000000000024, 32.520000000000216, 32.52000000000024, 32.52000000000024, 32.52000000000024, 32.52000000000025, 32.52000000000023, 32.520000000000174, 32.52000000000015, 32.520000000000145, 32.52000000000016, 32.520000000000145, 32.52000000000016, 32.52000000000016, 32.52000000000016, 32.520000000000145, 32.52, 32.52, 32.52, 32.52, 32.52, 32.52, 32.519999999999996, 32.52000000000001, 32.52000000000002, 32.520000000000024, 32.52000000000002, 32.52000000000002, 32.52000000000002, 32.52000000000002, 32.52000000000002, 32.52000000000002, 32.52000000000002, 32.52000000000002, 32.52000000000001, 32.52000000000001, 32.52000000000001, 32.52, 32.52, 32.519999999999996, 32.519999999999996, 32.52000000000002, 32.520000000000024, 32.52000000000004, 32.52000000000006, 32.52000000000006, 32.52000000000009, 32.52000000000009, 32.52000000000009, 32.520000000000074, 32.52000000000008, 32.52000000000008, 32.520000000000095, 32.52000000000011, 32.5200000000001, 32.520000000000095, 32.52000000000009, 32.52000000000009, 32.52000000000008, 32.520000000000074, 32.520000000000074, 32.520000000000074, 32.52000000000008, 32.52000000000008, 32.52000000000008, 32.52000000000008, 32.52000000000008, 32.52000000000008, 32.52000000000008, 32.52000000000008, 32.52000000000008, 32.52000000000008, 32.52000000000008, 32.52000000000008, 32.5200000000001, 32.52000000000009, 32.520000000000095, 32.52000000000009, 32.520000000000095, 32.520000000000095, 32.52000000000011, 32.52000000000011, 32.52000000000012, 32.520000000000124, 32.52000000000012, 32.520000000000124, 32.52000000000008, 32.52000000000007, 32.52000000000009, 32.520000000000074, 32.52000000000007, 32.52000000000008, 32.52000000000011, 32.520000000000124, 32.52000000000012, 32.52000000000012, 32.52000000000013, 32.52000000000012, 32.52000000000012, 32.52000000000011, 32.520000000000124, 32.52000000000016, 32.52000000000015, 32.52000000000015, 32.52000000000014, 32.520000000000145, 32.520000000000145, 32.52000000000015, 32.52000000000017, 32.52000000000017, 32.52000000000016, 32.520000000000174, 32.52000000000017, 32.52000000000015, 32.520000000000145, 32.52000000000014, 32.52, 32.52, 32.52, 32.52, 32.52, 32.52, 32.52000000000002, 32.52000000000002, 32.52, 32.52, 32.519999999999996, 32.519999999999996, 32.519999999999996, 32.519999999999996, 32.519999999999996, 32.519999999999996, 32.519999999999996, 32.519999999999996, 32.519999999999996, 32.519999999999996, 32.519999999999996, 32.519999999999996, 32.52, 32.52, 32.52, 32.52000000000001, 32.520000000000024, 32.52000000000002, 32.519999999999996, 32.52000000000001, 32.52000000000003, 32.52000000000001, 32.520000000000024, 32.52000000000001, 32.520000000000024, 32.520000000000046, 32.52000000000005, 32.520000000000046, 32.519999999999996, 32.519999999999996, 32.51999999999999, 32.52000000000001, 32.52, 32.52, 32.52, 32.52, 32.52, 32.52, 32.519999999999996, 32.519999999999996, 32.519999999999996, 32.519999999999996, 32.519999999999996, 32.519999999999996, 32.519999999999996, 32.519999999999996, 32.519999999999996, 32.51999999999999, 32.519999999999996, 32.51999999999999, 32.519999999999996, 32.52000000000002, 32.52000000000001, 32.52000000000002, 32.520000000000024, 32.52000000000002, 32.520000000000024, 32.52000000000003, 32.52000000000002, 32.520000000000024, 32.51999999999999, 32.520000000000024, 32.520000000000024, 32.520000000000024, 32.52000000000003, 32.520000000000024, 32.51999999999999, 32.519999999999996, 32.51999999999999, 32.52000000000003, 32.52000000000003, 32.52000000000005, 32.52000000000003, 32.520000000000024, 32.52000000000006, 32.52000000000006, 32.52000000000007, 32.52000000000008, 32.520000000000074, 32.52000000000009, 32.52000000000012, 32.52000000000012, 32.52000000000014, 32.52000000000019, 32.5200000000002, 32.52000000000022, 32.5200000000002, 32.520000000000174, 32.5200000000002, 32.5200000000002], [12.87, 12.869999999999989, 12.869999999999989, 12.869999999999989, 12.869999999999989, 12.869999999999989, 12.869999999999987, 12.869999999999987, 12.869999999999987, 12.869999999999989, 12.869999999999989, 12.869999999999989, 12.869999999999989, 12.869999999999989, 12.86999999999999, 12.869999999999992, 12.869999999999992, 12.869999999999992, 12.869999999999992, 12.869999999999994, 12.869999999999996, 12.869999999999989, 12.869999999999983, 12.869999999999987, 12.869999999999987, 12.869999999999987, 12.869999999999983, 12.869999999999983, 12.869999999999992, 12.869999999999985, 12.869999999999973, 12.869999999999976, 12.869999999999981, 12.869999999999985, 12.869999999999983, 12.869999999999987, 12.869999999999983, 12.869999999999985, 12.86999999999999, 12.869999999999989, 12.869999999999987, 12.869999999999985, 12.869999999999989, 12.870000000000001, 12.869999999999996, 12.87, 12.869999999999997, 12.870000000000003, 12.870000000000006, 12.87, 12.870000000000005, 12.870000000000003, 12.87000000000001, 12.87000000000001, 12.869999999999997, 12.870000000000001, 12.870000000000001, 12.870000000000001, 12.870000000000001, 12.870000000000001, 12.870000000000001, 12.869999999999996, 12.870000000000001, 12.870000000000001, 12.86999999999999, 12.869999999999996, 12.869999999999989, 12.86999999999999, 12.86999999999999, 12.86999999999999, 12.869999999999992, 12.869999999999992, 12.869999999999992, 12.869999999999992, 12.869999999999992, 12.869999999999992, 12.869999999999992, 12.869999999999994, 12.869999999999994, 12.869999999999994, 12.869999999999994, 12.869999999999994, 12.869999999999994, 12.869999999999994, 12.869999999999994, 12.869999999999992, 12.869999999999994, 12.869999999999994, 12.869999999999994, 12.869999999999994, 12.869999999999996, 12.869999999999994, 12.869999999999994, 12.869999999999994, 12.869999999999997, 12.869999999999997, 12.869999999999997, 12.869999999999997, 12.869999999999997, 12.869999999999997, 12.869999999999997, 12.869999999999997, 12.869999999999997, 12.869999999999997, 12.869999999999997, 12.869999999999997, 12.870000000000019, 12.87000000000002, 12.870000000000022, 12.87000000000002, 12.870000000000022, 12.870000000000024, 12.87000000000002, 12.870000000000019, 12.87000000000002, 12.870000000000024, 12.870000000000022, 12.870000000000028, 12.87000000000003, 12.870000000000028, 12.870000000000026, 12.870000000000028, 12.870000000000028, 12.87000000000003, 12.87000000000003, 12.87000000000003, 12.87000000000003, 12.87000000000003, 12.87000000000003, 12.870000000000026, 12.870000000000026, 12.870000000000026, 12.870000000000026, 12.870000000000026, 12.870000000000026, 12.870000000000026, 12.870000000000026, 12.870000000000026, 12.870000000000026, 12.870000000000026, 12.870000000000026, 12.870000000000026, 12.870000000000026, 12.870000000000024, 12.870000000000024, 12.870000000000024, 12.870000000000024, 12.870000000000022, 12.870000000000022, 12.87000000000002, 12.87000000000002, 12.87000000000002, 12.87000000000002, 12.870000000000022, 12.870000000000019, 12.870000000000019, 12.870000000000019, 12.870000000000019, 12.870000000000019, 12.87000000000002, 12.870000000000026, 12.87000000000003, 12.870000000000033, 12.870000000000037, 12.870000000000035, 12.87000000000003, 12.870000000000031, 12.87000000000003, 12.87000000000002, 12.870000000000026, 12.870000000000024, 12.870000000000022, 12.870000000000028, 12.870000000000028, 12.870000000000022, 12.870000000000038, 12.870000000000049, 12.870000000000049, 12.870000000000056, 12.870000000000054, 12.870000000000053, 12.870000000000053, 12.870000000000054, 12.870000000000056, 12.870000000000061, 12.87000000000006, 12.87000000000006, 12.87000000000006, 12.870000000000054, 12.870000000000053, 12.870000000000054, 12.870000000000058, 12.870000000000058, 12.870000000000056, 12.870000000000056, 12.870000000000056, 12.870000000000056, 12.870000000000058, 12.870000000000058, 12.870000000000058, 12.87, 12.87, 12.869999999999987, 12.869999999999987, 12.869999999999987, 12.869999999999985, 12.869999999999985, 12.869999999999985, 12.869999999999983, 12.869999999999983, 12.869999999999985, 12.869999999999985, 12.86999999999999, 12.869999999999983, 12.86999999999999, 12.86999999999999, 12.86999999999999, 12.86999999999999, 12.86999999999999, 12.86999999999999, 12.86999999999999, 12.86999999999999, 12.86999999999999, 12.86999999999999, 12.86999999999999, 12.86999999999999, 12.869999999999994, 12.869999999999992, 12.870000000000001, 12.869999999999997, 12.87, 12.870000000000006, 12.87, 12.87000000000001, 12.870000000000006, 12.870000000000015, 12.870000000000015, 12.870000000000019, 12.870000000000019, 12.870000000000015, 12.87000000000001, 12.870000000000013, 12.870000000000015, 12.870000000000013, 12.870000000000017, 12.87000000000002, 12.870000000000019, 12.870000000000015, 12.87000000000002, 12.870000000000024, 12.870000000000019, 12.870000000000019, 12.870000000000013, 12.870000000000006, 12.870000000000015, 12.870000000000017, 12.870000000000017, 12.87000000000002, 12.870000000000013, 12.870000000000012, 12.870000000000006, 12.870000000000008, 12.870000000000006, 12.870000000000008, 12.870000000000015, 12.870000000000024, 12.870000000000017, 12.870000000000017, 12.87000000000001, 12.870000000000006, 12.870000000000006, 12.870000000000001, 12.870000000000006, 12.870000000000005, 12.870000000000003, 12.869999999999989, 12.869999999999985, 12.869999999999992, 12.86999999999999, 12.869999999999983, 12.869999999999985, 12.869999999999987, 12.869999999999987, 12.869999999999989, 12.86999999999999, 12.869999999999994, 12.869999999999994, 12.869999999999996, 12.869999999999996, 12.869999999999996, 12.869999999999996, 12.869999999999996, 12.869999999999997, 12.869999999999996, 12.869999999999996, 12.869999999999996, 12.869999999999996, 12.869999999999996, 12.869999999999996, 12.869999999999996, 12.86999999999997, 12.869999999999969, 12.86999999999997, 12.869999999999973, 12.869999999999974, 12.869999999999973, 12.869999999999969, 12.869999999999969, 12.869999999999967, 12.869999999999967, 12.869999999999967, 12.869999999999973, 12.86999999999997, 12.869999999999969, 12.869999999999973, 12.869999999999976, 12.869999999999976, 12.869999999999976, 12.869999999999976, 12.869999999999976, 12.869999999999976, 12.869999999999976, 12.869999999999976, 12.869999999999976, 12.869999999999976, 12.869999999999976, 12.869999999999978, 12.869999999999976, 12.86999999999997, 12.869999999999973, 12.869999999999969, 12.869999999999976, 12.869999999999992, 12.869999999999987, 12.869999999999992, 12.869999999999994, 12.869999999999989, 12.869999999999992, 12.86999999999999, 12.869999999999987, 12.869999999999992, 12.869999999999983, 12.869999999999978, 12.869999999999978, 12.869999999999981, 12.869999999999992, 12.869999999999996, 12.869999999999992, 12.869999999999997, 12.870000000000001, 12.87, 12.87, 12.870000000000005, 12.870000000000006, 12.870000000000012, 12.870000000000013, 12.870000000000013, 12.870000000000013, 12.870000000000013, 12.870000000000013, 12.87000000000001, 12.87000000000001, 12.870000000000012, 12.870000000000017, 12.870000000000017, 12.870000000000017, 12.870000000000012, 12.870000000000013, 12.87000000000001, 12.870000000000006, 12.870000000000006, 12.870000000000006, 12.870000000000006, 12.870000000000006, 12.870000000000008, 12.870000000000008, 12.870000000000008, 12.870000000000008, 12.870000000000008, 12.870000000000008, 12.870000000000008, 12.870000000000008, 12.870000000000008, 12.870000000000008, 12.870000000000008, 12.870000000000008, 12.870000000000008, 12.870000000000008, 12.870000000000008, 12.870000000000008, 12.870000000000008, 12.870000000000008, 12.870000000000008, 12.870000000000008, 12.870000000000008, 12.870000000000008, 12.870000000000008, 12.870000000000008, 12.870000000000008, 12.870000000000008], ["NaN", -924.3498689605927, -928.1746425515246, -927.1558407806996, -924.1712993478594, -918.0590402351577, -690.2823490612188, -669.5269728443825, -666.1319243740636, -568.9504350960085, -568.3733288511565, -606.6286064139916, -641.9972890217855, -320.7574853274815, -257.38927548430564, -265.1057845332049, -256.02185049769577, -254.86624808013295, -262.25205598194015, -254.9473253337254, -174.98429735466314, -244.14810343818567, -334.3868826935641, -318.9145111373613, -348.7631562796751, -380.4909282747607, -324.97003072540406, -304.41617024974084, -278.0978820852307, -267.3738087160319, -275.45436318576765, -249.60140336386675, -283.4822546231317, -269.01579221945684, -324.9939773626833, -321.0984037277839, -311.93659150509853, -362.2654014152725, -387.4090735487362, -399.51898092220813, -466.98565899468383, -445.26774685400255, -413.71143329810343, -402.31147840631246, -248.21110025595513, -345.61933030853714, -383.08315416031945, -345.0739071330401, -333.5638978540715, -301.829215342485, -342.76327449368307, -356.0508063453617, -343.8538283078452, -371.5034149387079, -381.4625859687488, -377.51558941900544, -275.7035186234429, -286.2323720610714, -278.85587043983327, -271.5553149261968, -290.0470206370759, -346.0519603465482, -378.9008937252043, -373.4632263895391, -314.99534191536736, -356.05058029586587, -343.8196359289955, -362.60011540347085, -317.6440891179718, -360.5489395587488, -376.8277463039645, -379.7526591194135, -362.4394800075225, -388.0713410867952, -390.3324193444044, -373.478812940253, -364.02072530862245, -347.6308269898338, -330.3421224752595, -313.2252818960962, -285.766665784192, -270.13327032638995, -310.63245417278677, -298.2615227841632, -280.1824470519913, -290.9373565030089, -203.0004839172852, -239.27744656248274, -270.6166070957868, -280.16952281130824, -269.04586720004636, -354.19801504153486, -326.5887581864305, -277.04096314608563, -231.2722674247229, -217.4627314504802, -271.18715542049074, -278.90369216150555, -271.32766142574593, -259.487355921744, -320.55169026149576, -409.6143853826557, -409.3251403212515, -413.95726172270673, -370.2777895311217, -374.18805672928886, -362.87208937616435, -357.88515010668254, -374.8765575118651, -343.51483667029424, -295.3337318485747, -131.71239461384022, -108.91520160160363, -114.77942564643713, -73.79227955469521, -220.07948903620414, -219.60579549585896, -262.0316326034591, -232.11774255101284, -285.40326026348527, -389.0660614164026, -427.55387224014686, -394.47347795577735, -438.5024137453205, -454.32469463135646, -453.68077301528575, -463.3077264176923, -505.7115558685529, -463.7542083597675, -464.3426294506219, -472.17199173220644, -494.7985200194438, -464.1458146153212, -447.7542665341596, -512.3667835785769, -466.7911945242826, -437.03560310028695, -444.5103597029685, -410.6679372676941, -432.34607226928574, -466.9275005753195, -552.5342171437878, -526.1772677479279, -457.07460527611437, -462.06745304094835, -486.40049160960524, -504.88357499657224, -467.5635167969741, -389.85092298445505, -356.56452366223573, -309.846443259162, -252.13696906513186, -304.98613264681717, -329.291368229473, -312.9281722048056, -252.9357923714232, -303.7690022454634, -296.17025174867905, -300.77315972498855, -329.29567660131494, -321.6262272746839, -337.7961909550256, -310.4764813729826, -320.14643654396997, -312.0831782415, -327.4808166897502, -320.5622809392331, -347.17196205160167, -361.6804327238345, -379.2830978407901, -395.7662862012774, -409.410829617051, -370.71752596068876, -321.16726738524375, -375.32840198435895, -395.985783425831, -354.22540564182225, -343.3865280997284, -350.7745271810594, -365.0063817257779, -406.5047167860485, -406.77590058456093, -361.1748372034117, -387.5790929966289, -427.82566088908715, -385.09892467544114, -390.7101403515087, -415.74368918652925, -430.899330702517, -349.43452364270706, -314.8632833375959, -275.01968669329415, -308.16958257444344, -302.448488014727, -317.8421622409102, -315.4171928393368, -275.4706730225379, -284.53373462661807, -298.0235083893809, -359.88032155581556, -350.9192586084279, -938.5774306513898, -938.5586629178433, -264.1233614990459, -326.2603497166962, -168.9429102214728, -120.79621427317896, -177.1200219158293, -70.42164068317969, -63.559266860037724, -65.18703167621557, -77.04671339759474, -121.31933828276655, -174.61017178090984, -199.61231328821978, -210.43893752713396, -207.19597459334847, -251.76003031720168, -232.22166801595367, -265.9113554034735, -270.84820993133127, -293.00735858035415, -245.12784090511468, -281.9085994727496, -230.44709701123818, -211.2150245969515, -225.52049851637582, -259.38671089743, -158.95980764563697, -151.44810397758437, -179.39266126409203, -193.73014878386874, -175.9683016651411, -253.83546482103694, -261.27604175671814, -231.6088849230926, -254.63864673116916, -219.6180222372724, -271.2293735494936, -280.50797367001064, -212.71257000111305, -255.72610627942572, -219.00447232570767, -211.1487138156423, -228.6438903599395, -298.46972468854625, -217.568388425, -229.1588608900182, -185.39568444325374, -226.9960403489865, -212.18711327363212, -216.66812440563965, -241.688737921409, -260.2899188789932, -180.44779409347097, -130.25278147203335, -146.76729670619025, -129.3733552470135, -118.30719412174093, -129.9952060104669, -104.43201213672617, -118.36960229052087, -130.7939052572853, -120.74746427151307, -110.12507350707413, -76.15168591090429, -68.33436396485722, -93.5694867700889, -219.20397619370755, -220.09811238564174, -195.87123705671576, -152.81382146990006, -151.39693746231114, -169.17028822813793, -187.23144763250426, -188.3485141558145, -214.80373218190184, -266.20477159645174, -255.75514590486281, -247.98652055317746, -251.1256288665325, -259.8024071781039, -313.18658728963555, -321.23490567694637, -310.2378743344639, -271.703206551084, -297.57563852378433, -308.1080905272194, -316.5501469008369, -335.0337650309503, -336.11356130977185, -342.51582270177903, -358.80763510002765, -364.690932666982, -405.00869293578853, -410.06407445866324, -379.6533571517982, -373.42890319776876, -331.34056686021773, -382.6393084941046, -322.0742847593699, -878.1887784707898, -875.3825594497537, -882.6769577349817, -900.4754750904918, -882.964923769266, -892.8339490150389, -389.70358017853874, -309.8842640215939, -285.95698342500816, -240.6034046198313, -205.65283900057833, -212.33344556399294, -165.03416643818673, -109.47915619982916, -92.14458743503724, -111.30882603652132, -147.8188874247217, -171.60366391113484, -166.84505465315286, -168.97648370053494, -120.95472591402823, -112.7375388813086, -94.34819939874377, -58.219825774460055, -43.653226645298574, -143.34844818757156, -124.06235966896533, -79.00309682617092, -142.9732794212805, -129.31752209517538, -83.92536087126703, -85.87783754817232, -121.13520670143521, -128.18592189728616, -169.11906182796196, -100.67153180010456, -93.03983007229722, -67.19791354664007, -72.35251137692852, -137.36900764942007, -176.49405726977943, -164.60849485803647, -89.95898667416323, -52.322478286939685, -33.8507471700671, -98.46824179773088, -83.27402838930026, -95.85594737535777, -100.16627353631566, -613.912209253249, -599.2984500451544, -573.3907319626923, -543.9207843752972, -594.6242554707208, -594.1755192933718, -613.3324586212067, -651.9904222384225, -672.6862467866811, -644.3112482716299, -687.3145820381415, -620.4280098506445, -564.6793834884301, -525.7350612849588, -475.57579898094025, -524.5841253303519, -491.01825906260245, -499.0168363244328, -495.66557084070354, -470.15607146709584, -503.83135391601013, -458.9250530109755, -443.3990795277425, -404.85420374136714, -399.2102643575869, -347.7607968751288, -403.1961958808945, -383.87247128813453, -352.1454961307879, -379.6816394057384, -399.4053519209978, -366.4091559342544, -379.08354315979216, -348.35138771776906, -427.4943357172445, -424.142640787344, -487.5815633109411, -470.14252515577215, -453.33150368085194, -462.7329374041647, -465.47655758437185, -515.9504870517528, -540.6675482963004, -474.83838256496256, -458.80071423151696, -478.6406941101151, -469.00784695342463, -436.33879601751477, -366.5055474215039, -460.2005394291097, -406.2466222892442], ["NaN", -301.2155084683061, -337.8428032692706, -314.1944220740221, -313.3135977810351, -192.16326512823176, -200.22812228312384, -227.2114728383906, -236.5966989818678, -217.69784460145004, -124.86360045965614, -99.758486541899, -120.91366172822119, -125.06731218509236, -40.35227521433085, -68.27976926306285, -81.91775967365751, -92.27117262531772, -85.96400344041764, -112.22505335202747, -294.6917510696641, -313.1630717568588, -351.4980693884625, -479.57122944199153, -451.2883559520026, -445.13068264082114, -456.3755928099342, -433.4294754566718, -421.6356895661609, -396.80268874507607, -419.2038723568465, -445.87640314871396, -480.65713315076823, -497.51951421350924, -470.52010180632504, -393.47793882954903, -369.2665137370404, -388.45622600469426, -406.7465535620107, -400.87244050123303, -431.3716346708099, -426.2846490196455, -408.30455133736547, -410.3517992632234, -422.67780207720375, -388.7797145151987, -359.4878548238429, -332.07804694461913, -359.5829604736668, -333.09533370888056, -306.15014195400335, -261.01448154036444, -310.2841808655097, -353.1791544170147, -352.3277424464464, -347.6700751288382, -355.1710592155713, -387.6293873992399, -404.36707263827446, -374.7341699901341, -339.494448621249, -336.9289498056119, -271.9282877639569, -301.05722588109046, -285.2193848432716, -310.3178766416839, -322.67335272321577, -329.79413626263937, -361.08915909305426, -373.657239404328, -288.7167337333976, -430.196295218146, -430.73511472532397, -465.5679237704483, -431.7936215201128, -474.85881437218274, -430.52913446292393, -381.41757306179176, -393.264312660964, -351.6404016480723, -345.3622857534801, -390.3014703018237, -393.88675294619316, -339.97876021639206, -310.0142003824322, -398.144917695008, -442.17235996521504, -520.1524212149798, -468.7255575300275, -493.57000183564475, -544.5527463685587, -490.30332098928073, -508.6899121358631, -519.3901612897989, -494.3329487556188, -487.6614251221861, -459.6864488665802, -481.11296640758775, -451.513441094962, -470.302304337234, -468.4414984109495, -18.726039799292128, -21.77550332652308, -207.17523633380807, -200.2613174259154, -215.13965950899575, -240.0582309742344, -219.37410506805818, -139.31539811288548, -93.23214053020502, -100.57181510440772, -46.9048052054469, -44.6459130138335, -67.8335260088391, -117.07011101343966, -152.57848482145124, -398.6080742798972, -387.05636058877207, -355.8814154148081, -331.1184435174028, -329.33920326775274, -408.3033757631279, -390.03509444920985, -280.9735434324534, -214.98572775228783, -237.99314579612007, -280.45690169300207, -352.8535658431924, -298.37065951134605, -306.2537955391988, -269.2565606297159, -271.3061012062032, -256.62695588532, -252.85506195598376, -185.30080836891116, -204.04310465085132, -304.1417392611656, -262.73244875579485, -226.70662777710658, -243.22802560616742, -155.91483411542484, -162.61318593583033, -192.60026937178372, -159.26703525249593, -155.98647381315024, -176.63244913948293, -119.26285883696607, -165.86648907490382, -132.1920964458864, -154.86328154450484, -152.13585123607191, -195.2627447056768, -154.41738088572504, -220.8473871391502, -216.18727628306883, -219.16969476181845, -223.43239537718912, -188.85243933497665, -147.37642219850622, -149.64503631428371, -117.46440313538247, -116.55160766240903, -128.96961261366204, -137.67036164081657, -193.51061911527822, -254.01018225373474, -236.87685975472198, -246.98426801371684, -312.97705434752066, -264.7997719962048, -229.66089390707978, -271.5646281607037, -371.26666697403016, -363.8072491202573, -356.10329649450495, -300.31322618750426, -273.5199777568789, -344.46494487588984, -348.6171041652678, -269.4842215258638, -325.13732269353113, -234.37771348331125, -214.0525131171849, -209.22603750972272, -209.77710110148286, -264.8227174295177, -205.50942496925563, -143.4444808725831, -180.80820487979946, -252.41814646367465, -199.79386141616519, -226.80962966406062, -260.5877818152674, -280.4885359066428, -236.39321025421637, -212.32274723864873, -168.63670777286325, -208.81449508032517, -161.25549287870405, -194.27199475556205, -150.44528069848764, -458.8343259332812, -471.601349167869, -468.4291771898157, -650.4986186108874, -583.2852011330255, -565.2117949054098, -537.3237123529638, -466.14164892612143, -447.5031683602453, -551.2582907634086, -516.3109945155478, -504.4325919825371, -454.2015114276175, -424.30452830962747, -355.27440354621257, -345.54394733794686, -399.6825428402491, -449.64230813367766, -387.219353386914, -321.36806922628494, -348.1268346837335, -325.5702286479546, -255.71637956287734, -250.9932475385203, -304.6992351698989, -312.2575464427758, -276.3618792664381, -217.22003778645262, -225.60495764836347, -223.25162936209227, -174.01695892832254, -199.7072343193037, -206.64256717918576, -245.34304057661706, -268.9447255216895, -269.44810891913994, -272.84416953908425, -259.5624785010553, -219.4848475857784, -234.6609733453195, -259.47975379639297, -268.2476621427051, -291.51750667339303, -226.26779391668754, -177.10252209930235, -196.46179547072197, -184.37454460203264, -199.90864815568068, -196.63990723055178, -210.79374202767036, -208.02925355203456, -188.80257061191688, -217.6014762317134, -272.10821724980207, -312.2401912190423, -374.3535319810472, -332.61951149269163, -303.12585384722115, -343.92559135372295, -324.79253543893066, -379.4383175775471, -388.3197331987282, -329.0594742319348, -331.27735811574945, -303.5708076861901, -310.98562931635604, -331.1542354891463, -355.9399507841962, -358.12303292995045, -364.2012358041447, -346.3554452199917, -356.7120515853737, -244.15063519132968, -292.32393342289635, -286.8987944485431, -320.275553966218, -322.99114621282047, -293.1369601033588, -307.35843973839286, -333.55813877646926, -290.4796100832957, -174.10120353459052, -173.3280184688865, -221.01762360859956, -215.88812814188628, -315.7361170923264, -256.79487330335826, -271.7193431322991, -276.1636409759128, -265.6789825253303, -257.202988873489, -258.2036653091752, -271.8735394985231, -271.7786488966451, -249.0641372398473, -171.71736449776893, -142.27924161771995, -106.34541060834354, -195.66603315300506, -236.9050581110997, -258.19171078173594, -326.7022851258346, -228.92942616296628, -208.53588636018685, -193.82208117599504, -195.15864878281687, -220.1861725605265, -223.42575387155821, -289.9180406293735, -320.02820794386554, -295.1018812635885, -311.5896428943333, -316.0464391613198, -336.5265711587499, -240.43063595708193, -209.39411816089395, -178.81261728756238, -121.21812318864961, -104.83271516214344, -8.876400288726334, -36.32248774232441, -56.821640557774074, -145.75116853336195, -217.4719464322123, -151.56289145504957, -266.7652680181776, -259.0187137448478, -263.73738614218735, -282.65882996507287, -210.56358797937978, -185.3965242043035, -177.51205562034116, -181.84417737534744, -138.88628492350628, -194.79614576938445, -212.46899981421157, -161.95379350861737, -174.18618880002305, -172.9670389097614, -208.591124004778, -184.52016550245168, -235.7242877214861, -258.9184150230197, -318.3249815628316, -284.85614904643506, -207.29863878931317, -258.3255428038807, -265.5737257228269, -192.5225862061318, -226.37225801495242, -156.55173204554916, -205.651231364817, -206.28513490979495, -227.24406860927482, -192.9056050970164, -283.00615256918763, -288.9752048142369, -259.47070956552614, -193.04583605450694, -214.68791567287798, -113.78555583690051, -149.9724007178205, -148.46845226912203, -105.81816966404617, -138.03066257338787, -145.2797122716332, -128.86652865295602, -110.75678515943764, -134.74297682812275, -147.9462067071309, -150.21389923919907, -203.44344171885217, -179.7893026979657, -172.09824694801867, -145.89420032305517, -121.5680316052551, -111.54042281185838, -120.38586692407065, -149.8113713900418, -151.45073842360256, -123.32656439630672, -118.77385453304119, -157.25466175550457, -224.1079449977741, -218.65344896452152, -241.05296543120548, -209.03143790879255, -218.21431177521964, -234.51365261864436, -229.8543626290033, -252.17025705113326, -232.03495219513658, -172.76762438203795, -166.7037252198702, -125.79191654444689, -66.0827033101182, -102.1877284960075, -119.86358265182449, -144.15664447253732, -116.32038899832776], ["NaN", -949.2622407286772, -171.48769136872792, -279.88115883324497, -300.00274584805385, -251.7795888037991, -237.88370329854394, -307.58065620972536, -324.70486612039286, -304.4243458518588, -297.79870100726464, -221.02315583767557, -193.1329201886615, -134.76554702761538, -172.6002893265781, -182.49720150248405, -180.0717495491198, -140.83012461181605, -150.3958387276558, -146.4373253166358, -148.04926574528338, -87.90014381652138, -113.60316268565306, -177.71819054345917, -295.06988573638455, -285.1550904655676, -365.1328606377301, -340.06845836786056, -335.63372049159716, -286.1899414187072, -298.33984657685215, -315.9494290884624, -294.16568509237663, -344.8161675714087, -331.117102890072, -358.06021487599435, -399.62041997574585, -454.49087606791994, -418.55371159164207, -402.93006648799854, -331.9946862794216, -380.870406199525, -341.671361583473, -389.0867902415685, -339.3319186691621, -375.29019398227155, -373.156226268358, -326.7593235406233, -369.1342623678594, -329.1553238994103, -295.8675735942952, -313.16307159298606, -342.5789613894219, -312.5639062878243, -348.06068452944635, -285.8889541078143, -280.341978318174, -264.9142681600398, -249.5393319025627, -296.61985272850154, -319.10803574174093, -304.2463280331285, -358.325513082541, -380.5405540293373, -356.2864755731218, -317.8459255504073, -236.84419571497838, -275.391242476216, -322.1193023433245, -308.3629702001289, -219.93852371568386, -255.18037384200267, -276.8806919524365, -243.1794328207626, -214.0947159445004, -184.16735242764076, -165.37650639329453, -193.7247306708926, -102.10953689691453, -85.06689602882551, -138.77499734599385, -133.69069239095958, -164.74720416122162, -182.6350221848533, -185.7346929528103, -198.90361750519293, -169.03356414334075, -187.76968324562733, -158.53245553459672, -125.668901748342, -134.23618523969324, -120.37726493231152, -95.7500871146697, -140.73929541278008, -163.93959695286554, -164.80433233699586, -162.89769387253355, -162.42467923249527, -224.56883801424556, -184.00689159431408, -126.16599042180339, -8.658712237424382, -8.235377219143365, -15.540546515899287, -27.60993904871664, -18.65315930324305, -15.545126628488696, -140.4070937445928, -311.3205193171228, -297.8627882883764, -398.9953271553152, -358.9822701398765, -394.74390419975424, -460.2154977724672, -428.276114741569, -468.08270645954514, -441.86881013900836, -450.5990459363503, -377.8322373774522, -444.9712518103922, -377.5068394027432, -393.73291662100775, -395.5916098721923, -351.20928305372075, -382.16750971186417, -423.9819965110073, -443.2027850125874, -448.4661518500582, -487.4033046912088, -469.85916925244055, -562.5494683294158, -567.8413950554129, -519.1744164674692, -458.1541296717706, -492.49864082847023, -521.3605019404827, -528.0792435057432, -504.9381395149042, -492.0471511963101, -488.48295182941723, -464.7936694167459, -465.70704768029276, -464.05816933214476, -506.74875062004725, -437.10262469211756, -476.0883561915503, -476.18301050115855, -486.01053718098945, -468.95621500809364, -462.5563557286222, -438.9570566579333, -465.4717732028212, -503.36448466447894, -462.4313509068731, -458.3276371381418, -395.4990562538524, -397.768881711952, -358.8658627854466, -321.00669595218733, -308.49001363358576, -287.68547072973456, -262.21157292525334, -245.04989299030362, -194.75117669890412, -213.47133869668664, -254.61043668526838, -255.45913772926588, -337.67187112667966, -343.74574728432106, -404.64719343134703, -371.3571617358485, -378.2830349282489, -421.33177549078044, -411.1331290034674, -400.63920663787763, -386.91020901176586, -413.8729724597759, -384.781281694071, -333.1971069634032, -288.91549153370977, -307.95881224237024, -244.77449576082117, -246.65404455747182, -256.31805906177016, -260.6998697958023, -230.3690033286633, -249.28432535818635, -215.20142915129185, -209.4637756831139, -225.5556831713439, -202.99642013282957, -141.25857110178563, -115.7387940140937, -112.94778401177699, -114.1384652811569, -86.99014089366004, -95.13236055432371, -87.33306233709693, -80.34385503279074, -123.73404803220807, -103.3241397153344, -238.64064099105855, -241.6326016511431, -283.06510634097475, -327.46362391994046, -356.16594403621946, -440.01998389643126, -423.1785874376323, -508.4935263535562, -445.05617973356607, -467.51435340775515, -389.1473464607705, -390.61449599653605, -396.24709241243266, -415.5046429599945, -526.7625655894133, -569.1139391924509, -580.5816322168979, -522.7176037537208, -501.83725319310105, -509.45122610033644, -487.0845113715576, -381.05082693621233, -366.23766236296774, -361.69744201975135, -307.09949293787344, -310.1542523395613, -357.48518270391367, -434.0733058493314, -398.6564572864902, -414.2225015477887, -407.89412817074054, -374.60013116919265, -384.98234178810156, -398.66561141593485, -387.6848138989362, -372.13609996719515, -336.12878805228206, -357.89544840893643, -363.7756069685605, -300.3329123824225, -299.63761766115766, -296.1996483845103, -236.42963144188354, -247.20530091824108, -197.85991906339729, -213.9184964688074, -270.37522258277204, -222.96951614082465, -258.7753870452226, -267.8237983388656, -200.2819608550466, -242.43323133638873, -231.31205305928805, -273.9346780908369, -241.9466085402876, -207.92253661998978, -178.57984371070498, -169.45247760635868, -213.99995352753913, -331.16316862742457, -309.2993654874181, -363.8558679406549, -400.447663714193, -402.0186792247177, -381.22535840222747, -325.36372960145394, -341.31390759357447, -318.52258126545195, -333.7829676167837, -297.1460229744204, -221.67508140567085, -191.90461848727878, -129.31648384426754, -34.87197925521962, -108.87334698284319, -132.70935309748853, -85.41412071514021, -112.75135110035863, -109.88868878205953, -102.13740987119665, -106.06589017815135, -102.60378866241102, -98.35104821168211, -105.37644025077826, -96.5365984603088, -131.43229011534433, -126.75874411705297, -117.49945024737004, -135.29875608444408, -163.292050385611, -186.07881528767047, -164.73539627526264, -184.4447386311262, -187.3186290604557, -181.69762018908995, -159.83387155070292, -161.509954762862, -159.0650650109426, -131.50452322768564, -132.97281760380318, -95.87032630594577, -152.64269422281862, -149.2862435224839, -465.32334892930425, -175.9159187616493, -172.81559406786351, -125.96862009847139, -34.436866046076254, -42.03965553830038, -85.15100808385934, -69.45133482547911, -89.7226964846237, -115.30803799091746, -191.34441207667598, -200.5746017592182, -97.85418325243033, -34.865400569905894, -36.144754671635354, -87.0118416141582, -53.221915465288745, -123.0769631057208, -136.2888994650099, -190.24973683329728, -213.80323214481606, -225.73934955975002, -272.3000229739198, -302.78184974375506, -258.8424633981201, -271.92608173950043, -267.70161674428374, -272.4633174351051, -290.2873495900949, -267.2546653816831, -168.50497336977156, -226.55313521170294, -281.31567988165614, -283.4602570643727, -343.1032165966858, -321.9383110694207, -271.95108862130724, -291.4400645149455, -250.2195335774794, -298.8943388673805, -250.46161121973608, -277.5019047469964, -282.267819976796, -303.3107388583242, -279.3653248786156, -314.5196682881907, -314.73336423383, -303.9665930603934, -306.70813465092726, -245.36458640438116, -238.63481169734695, -273.7180573932103, -281.4828800369462, -291.80337676883215, -255.5494433181973, -275.61216701232837, -292.3780337487748, -272.7590675151436, -296.2435452459438, -279.70220316598835, -322.37250944108683, -347.49106634146636, -356.11858028433386, -297.5614694261681, -304.19302960314116, -316.5887441196551, -284.34954351027966, -204.27629815905493, -162.06526108171093, -169.8744455947247, -151.83002406164525, -196.440938084963, -195.48499219555427, -201.3676057431503, -184.98500305991985, -239.40997533174888, -281.7984472416023, -250.6956422414261, -136.95290499888384, -102.65505903497304, -95.34488461736464, -110.54705512859177, -75.15547205239037, -98.32582338350446, -109.40308436725049, -150.17118323021546, -87.67798166890114, -103.09113808339438, -141.57449867192167, -114.51747822739767, -122.99511846875069, -185.9347169329364, -201.60137559716875, -209.47484621303408, -276.8660382146917, -273.22362421286925, -279.4726814533492], [2.5717417970766068, 2.570257897644607, 2.570790905482615, 2.57058751893999, 2.572561620394554, 2.577987734969544, 2.580946667657654, 2.5897488124097032, 2.610353743280884, 2.573672464289896, 2.590697436934551, 2.5778775588004175, 2.5818606286196712, 2.666566510449818, 2.622220452295489, 2.579707043323926, 2.5902399635682998, 2.591674967108379, 2.595420330701589, 2.572379655895704, 2.5746323013507415, 2.620006597030088, 2.579585448743673, 2.6110932840836205, 2.60443504085983, 2.5943502629920836, 2.5919646665370255, 2.581806369712856, 2.5883973962843974, 2.5707231177023027, 2.581459802008098, 2.5746609379350236, 2.5980697573414484, 2.6614685244131664, 2.615830241033688, 2.5843172938675405, 2.580797483728519, 2.5847100826043885, 2.6457230586757214, 2.58754453469298, 2.5792643691179906, 2.574943069209109, 2.5791238616095025, 2.6042321248723717, 2.5720081801376486, 2.577115332346194, 2.5911090805686543, 2.5805740451095263, 2.5880658285862372, 2.586451142682602, 2.584399492232482, 2.574713514772423, 2.6035392569925295, 2.5700199470458, 2.573584920351327, 2.61385397625239, 2.5703801860693916, 2.584949030459369, 2.603105475192762, 2.584436432344708, 2.576500551131309, 2.57018620088446, 2.590271870384228, 2.5713682900450965, 2.5867040518104916, 2.5744297552462876, 2.5802331899978364, 2.588846946092915, 2.5740417983105752, 2.5720337828379662, 2.5797045716935783, 2.5710659767384176, 2.580115710923756, 2.574144965377737, 2.5938805816137815, 2.5804892465413736, 2.609693050928015, 2.618952353798646, 2.57158648382529, 2.5955353582926035, 2.607771784426139, 2.6083370097965, 2.5759478741660855, 2.575503540424507, 2.590892190825665, 2.634085062780891, 2.684110528436714, 2.6203360472511386, 2.6039990981524537, 2.5914843673330643, 2.60148030649095, 2.5714515993584013, 2.580932400205585, 2.6037456478315346, 2.5701647304540174, 2.571344548998861, 2.5731320330483007, 2.6305270559203353, 2.644563150970011, 2.6288565912034274, 2.6460438817379957, 2.6432658741171973, 2.6431556470651962, 2.606112637434191, 2.58581208019107, 2.570311528314903, 2.574519018561227, 2.801251886051087, 2.6836485543511026, 2.623150518519909, 2.641719557770198, 2.5756399034584447, 2.5746581011559724, 2.5724416151641067, 2.608427706559516, 2.5748072339343886, 2.6220721524262913, 2.6003790380833145, 2.601479460334154, 2.573018660990715, 2.578530379252144, 2.5737456473717315, 2.61423459108269, 2.572171896044814, 2.588553702395916, 2.5741954260513, 2.593160535430057, 2.5753829060286297, 2.579854362857816, 2.591474251814251, 2.5988827159248946, 2.5905495594581036, 2.570310750324027, 2.5845352438351643, 2.6021112495331082, 2.575005841123001, 2.5727661828917308, 2.5713027619696924, 2.5752855535514154, 2.5790162747581293, 2.5804521267114504, 2.5855864018965877, 2.581988102752969, 2.5826712024449594, 2.5852661284125373, 2.5789038458415328, 2.5831957254882782, 2.5979199749934776, 2.5707407706791816, 2.5942802036442725, 2.635061268697059, 2.5930320278490124, 2.5783870794996067, 2.604923105193284, 2.614936092248721, 2.5789558640460712, 2.5756240423410195, 2.57323592881651, 2.570472312437019, 2.589332272471454, 2.573196114879791, 2.5730199312505104, 2.6066860025253322, 2.578132156295786, 2.5804356455167863, 2.586167149481517, 2.6216524270190997, 2.6145630334865824, 2.5719455384819274, 2.571575203089885, 2.591909807797589, 2.5758211796650987, 2.5700116371776334, 2.578164193795508, 2.584192800950113, 2.5792877833020467, 2.5768848771601496, 2.5805678163859893, 2.5954146963370874, 2.6114594687445507, 2.5821448378146035, 2.578839079482685, 2.5744453052096565, 2.5776688128894594, 2.5882396958485088, 2.5825220411644865, 2.592620664249691, 2.580258014339611, 2.5754098718839917, 2.5811198948668626, 2.5840016575079425, 2.579789704130024, 2.572783252072869, 2.5734198951781604, 2.585482266073625, 2.570871535646708, 2.594858187910063, 2.621490128781999, 2.6023888687218775, 2.5854918779948552, 2.5919621135685085, 2.5971840251538314, 2.699983010091297, 2.605564243971296, 2.6157609051555415, 2.6323037115439196, 2.6367108845018996, 2.59699498865042, 2.6062861982136045, 2.5934752742380662, 2.611777919821963, 2.594702273760539, 2.57860525666505, 2.583401921164797, 2.5936316321405415, 2.5727893960922827, 2.5725698359222084, 2.586846968536342, 2.601293253686302, 2.6121545472255385, 2.5863272812407976, 2.576786148109389, 2.5774952554287847, 2.5775333065162966, 2.571613408881687, 2.5817371603934487, 2.572239845378102, 2.6132272661678146, 2.5803629449138317, 2.595167441343549, 2.5706184294208305, 2.5871126699549234, 2.640605842112925, 2.598219745784016, 2.603814314831946, 2.6510859221484546, 2.5974075450078384, 2.597938656480736, 2.583054725057001, 2.5830098145003775, 2.575593026540659, 2.5725460702689564, 2.594612246028865, 2.570346756746038, 2.5817937230566734, 2.6017810654007607, 2.58228358518735, 2.6135664414643944, 2.5757855615018217, 2.5920414528110127, 2.600693697232398, 2.572677577221194, 2.5713533057828157, 2.6081772856809113, 2.580361569983299, 2.59383586301521, 2.6044577298292313, 2.5804785389112905, 2.5859367263494795, 2.5844996681563264, 2.5736277917206203, 2.5734337710307886, 2.572757911341036, 2.5808243515211116, 2.591363468386267, 2.5956781914960865, 2.5803701263879906, 2.5792442155847066, 2.574859815798041, 2.573158940320112, 2.6025044436464597, 2.5902323167624153, 2.5731450142576575, 2.570866713145063, 2.5860902581028875, 2.5703791255385307, 2.5732142822793214, 2.5749050140103984, 2.5743614109268123, 2.5914748974212953, 2.5748049406445395, 2.5822581240779168, 2.5863615512505027, 2.58607309093167, 2.5801040355784073, 2.6204852939244927, 2.57501402431465, 2.581515970496288, 2.586008714791202, 2.578110419057488, 2.5728211274329733, 2.5927661591255124, 2.6073545710206902, 2.5757817582005917, 2.5823631252348034, 2.578485388923281, 2.575913096973202, 2.5969230613129053, 2.5930532023702155, 2.601045260369341, 2.571922923218521, 2.5705851881978994, 2.5717171894467374, 2.5702071728020304, 2.577429489047918, 2.6006397218176285, 2.5905914466450377, 2.6098817247094837, 2.636131351851689, 2.618805749834918, 2.6347489941081985, 2.5720347173950975, 2.591765489530529, 2.5737974418695915, 2.5963852109474828, 2.579153043034572, 2.6001467193796457, 2.5764121433210048, 2.604038475032511, 2.5795349211089307, 2.587460601057273, 2.5880544636152756, 2.588267506626192, 2.5997994140912857, 2.579127661366447, 2.602983646415477, 2.6007579515272834, 2.5882182914292424, 2.5752051619144094, 2.5997053698001267, 2.6104672580567936, 2.5755422505463033, 2.5911927213124213, 2.5727756651575895, 2.6043303241650704, 2.576214593416201, 2.618667313533745, 2.6142429115132972, 2.5706316725192164, 2.607407432824651, 2.588371904152949, 2.5857111191409845, 2.5701411059870742, 2.5728733989949, 2.576423978731625, 2.574713262254606, 2.586773507108295, 2.601073074449309, 2.5766389481992698, 2.581465826079363, 2.5866778386869234, 2.5727732886442625, 2.584442679591656, 2.6160443567043132, 2.5789896405146697, 2.5793465201035497, 2.585603454635562, 2.570842415748936, 2.5721619015552504, 2.570638402342143, 2.5827652592024823, 2.5803730360503336, 2.5862200868450294, 2.57810176767563, 2.581338016223284, 2.6149553049486167, 2.5893429905868115, 2.598011310387185, 2.574712033668937, 2.5717456963264933, 2.5941231179672823, 2.573838152065905, 2.5775015804166364, 2.585434753517732, 2.571834598519335, 2.6102773948350504, 2.583730268998026, 2.578983654446036, 2.5975826219487663, 2.5745951936988973, 2.593575424203149, 2.58137652510043, 2.5715473715825863, 2.583045189152939, 2.5950283125510736, 2.579603514850793, 2.571193495879539, 2.5820794565733447, 2.5764288900838097, 2.5714906325915834, 2.570942058991545, 2.578111897517967, 2.583052213556239, 2.581487371229576, 2.5813334786913456, 2.5883673001341463, 2.5812231498512754, 2.6047562915615674, 2.5704978390738535, 2.5924399139600234], [7.858931488611678, 7.789493408085547, 7.783535696321493, 7.821459312452964, 7.824994554230094, 7.79773094826055, 7.810678339266396, 7.80435132243986, 7.8225664775506525, 7.794462068059686, 7.8219825700254235, 7.797328172391977, 7.781452027801404, 7.804023235773366, 7.788199696934729, 7.836458285436684, 7.828538129229514, 7.789447991520202, 7.8195465023384445, 7.829272749157798, 7.791392378231912, 7.787436394587498, 7.800182270106007, 7.785883551804877, 7.784234908904906, 7.785228854460417, 7.815318593154027, 7.78747076501597, 7.78980665342411, 7.785603753384908, 7.80010336880282, 7.808601296243832, 7.785444457438179, 7.790262298834723, 7.8170262041041525, 7.797181115190811, 7.785713821902359, 7.784401972258966, 7.79186163123723, 7.7817441635973434, 7.7873707108926045, 7.791269244081601, 7.817948263093822, 7.789894515309198, 7.784208364025135, 7.78974070385764, 7.804776374463564, 7.833187377504734, 7.803934474092713, 7.802682831505453, 7.786979508971373, 7.801590732725497, 7.780338824257603, 7.792694259274076, 7.784411569600757, 7.793039557879926, 7.786577718357228, 7.79736897900402, 7.7929602866598, 7.781063054955294, 7.7811881522753366, 7.8042932632283435, 7.790468319062832, 7.8123460873007, 7.807412783319806, 7.782223722200575, 7.92791810770207, 7.852233216676735, 7.803089970446922, 7.844670957871076, 7.799799730481587, 7.7868348345027325, 7.81929616206773, 7.80421167635066, 7.793462970294706, 7.7965052167463424, 7.804061056124156, 7.784315656758795, 7.796872913193751, 7.837220942255089, 7.791537102552382, 7.790181967588686, 7.785874794660631, 7.780223424871236, 7.795086820617366, 7.860840362701359, 7.802323209820956, 7.794496275333882, 7.780644275411694, 7.814517768101275, 7.7933457889519016, 7.793506407538478, 7.787691315868064, 7.8107996826015675, 7.819543870397538, 7.7824718873866425, 7.794934058301183, 7.790536655205009, 7.782609940795688, 7.807248173817898, 7.8025068549529415, 7.804303528166281, 7.841367910514925, 7.84901340624147, 7.820880626189334, 7.825119611144187, 7.806007908197148, 7.819034933490446, 7.781625919358598, 7.78408874361485, 7.856198058679886, 7.806280876088295, 7.800247880221157, 7.813151976546537, 7.7832919039165995, 7.820838314424411, 7.8196406034573895, 7.800468748817696, 7.788619991613827, 7.784906740403464, 7.81581626811305, 7.830198532323691, 7.782720021815754, 7.80277443828684, 7.7815007292612925, 7.807370811197893, 7.792821769401157, 7.799932238097153, 7.805975854431899, 7.786038235752993, 7.780539044608139, 7.785355557761419, 7.807396927642008, 7.8077733224006165, 7.787605275484468, 7.791803961922285, 7.8207726109639335, 7.783911837076348, 7.794782483697734, 7.802574294215927, 7.781945394551907, 7.780750583897416, 7.792773431815387, 7.78786313854317, 7.799546959907752, 7.845787799759161, 7.8182148989706235, 7.793540235728885, 7.787425595614204, 7.782538642610585, 7.783857808335352, 7.783923214413382, 7.792373347575631, 7.869270760604174, 7.780626495771181, 7.783304573429329, 7.781886590773721, 7.791781212325129, 7.785836528490303, 7.794434737722224, 7.837114942397868, 7.782443480184188, 7.787951531217478, 7.804590608248099, 7.82701113486205, 7.835728685519436, 7.7931602442234125, 7.82823651305653, 7.7989775181983, 7.822284823987876, 7.789254831310998, 7.797339775396117, 7.820575786943895, 7.798295909622423, 7.787315706515602, 7.806178543025509, 7.841148333551078, 7.8212929053287565, 7.790455376372454, 7.7804308711069154, 7.785113623434014, 7.829472763001887, 7.857950435603571, 7.811600550794562, 7.815313453850443, 7.783576590770021, 7.78452260926391, 7.7898364967047415, 7.79896952257892, 7.781624225402891, 7.857677005933035, 7.7970855673720045, 7.788365683328251, 7.7930061088994815, 7.7972771229550775, 7.784641444668006, 7.820060970804063, 7.8369488213209895, 7.790722882979284, 7.7888596224112545, 7.788281621712157, 7.796956696127074, 7.794899096161668, 7.828444451371282, 7.885440613023591, 7.861230240186027, 7.806528745848314, 7.9085838380344455, 7.8521533441031375, 7.810487524785416, 7.79278565746992, 7.805176676694094, 7.793301469250046, 7.7874697012660326, 7.821783373558519, 7.7936751163572975, 7.78917085843284, 7.799874061857382, 7.780233997482867, 7.785146407613878, 7.7837154320891155, 7.788472392060978, 7.783862950842479, 7.855598886024343, 7.806200840692038, 7.798936166418423, 7.78600646339923, 7.784070380462051, 7.798090782000275, 7.801182606955539, 7.782102868269035, 7.801752177328058, 7.793823196763393, 7.808329881648561, 7.852607679663132, 7.798978670600583, 7.855478653699224, 7.810029163322606, 7.793485465563181, 7.792629535430435, 7.786959260735569, 7.817761745891839, 7.793114447580849, 7.787646681320168, 7.793137940179081, 7.781535087782586, 7.78719107659487, 7.784447333035855, 7.780125883699543, 7.781647457711489, 7.781383986404267, 7.79685552648413, 7.783415964157656, 7.789580327791527, 7.807785558984634, 7.781523315171503, 7.8569520164969875, 7.8598527353975465, 7.886998626954138, 7.824652009030425, 7.792443655831221, 7.7871964739948405, 7.786832874191145, 7.8083972393810495, 7.80072368836233, 7.800769566801483, 7.7932276606665125, 7.782985960735428, 7.80714485588576, 7.7915619529148055, 7.864211507162458, 7.793565691947093, 7.816647172884099, 7.794230500540117, 7.784346678903626, 7.786624007533493, 7.876537848157363, 7.8469776522325345, 7.787050237972786, 7.784699165765824, 7.789068927316774, 7.78361001998273, 7.7815198349444845, 7.783772676957888, 7.810209524759014, 7.793428882915901, 7.840837222468568, 7.791325509016723, 7.818166847725895, 7.801235028907932, 7.789180245786757, 7.786521460907146, 7.780138420283649, 7.789117392249939, 7.789238817524708, 7.8275867783466575, 7.792166990054732, 7.866276874507448, 7.7979178874528134, 7.804263393186823, 7.781012622826222, 7.920490297094847, 7.886127657749521, 7.813971822707284, 7.786001397935896, 7.792854472577742, 7.795003839425987, 7.8079648937442725, 7.8033697771700155, 7.788096430018308, 7.7800761397084885, 7.787906428241415, 7.807324016647769, 7.788554955226937, 7.815311409362378, 7.850956207347008, 7.782456117912192, 7.787448328575268, 7.788526448924724, 7.805564440936226, 7.785556278337654, 7.80275305460695, 7.7912547221941635, 7.7800223764537675, 7.783022972708256, 7.805658422872334, 7.816718486775287, 7.814044594525967, 7.797368462859593, 7.7802807990243545, 7.825174453621352, 7.813736384371374, 7.816207000134035, 7.807785247369497, 7.844650110071376, 7.792865918924225, 7.79651652781417, 7.812474280966357, 7.812685463108387, 7.786723103605678, 7.790833639438916, 7.810059119396258, 7.78114262352543, 7.840250232758084, 7.83037369087351, 7.7912198211201416, 7.78041873078298, 7.786253695159731, 7.810264182587733, 7.792959038056868, 7.7942991041288145, 7.792612976013677, 7.782175789000465, 7.818384481920517, 7.802717661319321, 7.80032204517315, 7.792396853187673, 7.782711836525817, 7.786938774542724, 7.824261593571177, 7.819316630635367, 7.7987974718084985, 7.790480933063501, 7.792347887532688, 7.828263083292513, 7.791477284143456, 7.782056616743202, 7.824573193738992, 7.80351786515791, 7.782620411133155, 7.803463971718534, 7.785501751126182, 7.788359406809245, 7.791349013897487, 7.806784904085373, 7.832500627762537, 7.7969209272481566, 7.823039363799894, 7.807417487424206, 7.804580905626943, 7.793138730197629, 7.780091067246069, 7.786291119393134, 7.813239746331835, 7.780561600739554, 7.7958607984934005, 7.81218491149812, 7.804771951642651, 7.827380778644134, 7.781356450348219, 7.78257299877769, 7.7991173152323725, 7.7988567440970735, 7.7989993420871535, 7.79318798001795, 7.813714802452744, 7.793557720981812, 7.7893449445547835, 7.792068282374738, 7.825220128537629], [3.7402173240677135, 3.743796780502519, 3.9072948275069606, 3.810961115108833, 3.800841230607287, 3.7461547018907333, 3.7403670408909884, 3.766039426461638, 3.7696679971437486, 3.7430312440679048, 3.7543147852248886, 3.7834984870577024, 3.754244468082175, 3.7727850997610815, 3.745725966381074, 3.7588116927017343, 3.772814748686402, 3.747760949471809, 3.750379191110719, 3.7441177063470312, 3.8008282565999867, 3.758528404114166, 3.750223922381891, 3.7892460456866046, 3.7402199445121758, 3.7488802576649167, 3.794274345415812, 3.7515862486985827, 3.7427084830125326, 3.7824928531289133, 3.7525632365297104, 3.743980071176397, 3.7822214415504005, 3.7738858921157443, 3.7753031353604447, 3.7427760438650965, 3.750372560271651, 3.7439226366047125, 3.858445786173478, 3.8660035307477396, 3.8290917665997912, 3.914078166963874, 3.82337732805483, 3.7476153184285876, 3.8186148683073378, 3.840200181703524, 3.7746568016358553, 3.80520137832943, 3.799516347117135, 3.793358248664931, 3.7774983517126737, 3.7563072800187407, 3.7482772798750856, 3.746088515789051, 3.7600035239474625, 3.7426013526106696, 3.7488895063775045, 3.764086235709294, 3.741558919647933, 3.744865859971784, 3.753828371932513, 3.784472897239596, 3.752843492818349, 3.74405566726455, 3.77921292074891, 3.8075004025207932, 3.7778363875180574, 3.7655233807433053, 3.7493801916874157, 3.806974021963857, 3.794500109399198, 3.778542262880467, 3.7779280114411553, 3.7796875373951413, 3.768593289254338, 3.751347336174091, 3.745771621424709, 3.753400766203932, 3.747651585737627, 3.763889077163386, 3.744884705141881, 3.777332386081164, 3.7433775148566313, 3.7749838542721115, 3.7449444129223104, 3.743064046727651, 3.7590523951091965, 3.7614059527589743, 3.759983940894679, 3.7455943235977185, 3.750315462481878, 3.7520339308798967, 3.7649700167905906, 3.7594299395656106, 3.7707327440647447, 3.746724247782961, 3.746478278361496, 3.761205278052059, 3.756084933517758, 3.7488210962584807, 3.740354566591705, 3.740039737981084, 3.7400359274257515, 3.740403952638746, 3.7416248297088894, 3.740424493800463, 3.74192680217411, 3.771348781482657, 3.797100567974529, 3.766659720414105, 3.7500485704232083, 3.7422136538334407, 3.7440049391495975, 3.7574209665913094, 3.7417547922903664, 3.7623017632176468, 3.749687289181911, 3.7589261665866123, 3.751342837113405, 3.7786406830446144, 3.7512394632098127, 3.7686671445416544, 3.751779659713132, 3.762815408098188, 3.767388147203401, 3.773948034121693, 3.740869265223137, 3.762603726706911, 3.743780796863358, 3.801070241797904, 3.77120493731874, 3.7788913206462524, 3.762664084893302, 3.8103768859565363, 3.7677733586901296, 3.758175142804741, 3.753195645653554, 3.755727690726304, 3.7404740682160456, 3.7906045275771665, 3.7884993652477017, 3.753683720321446, 3.782089656188554, 3.74698409338083, 3.749949592859026, 3.7467292642285277, 3.7742788945404406, 3.768818055227323, 3.7551326655953274, 3.741411199291994, 3.818466425619983, 3.764015923106087, 3.744868134661913, 3.742654205856562, 3.7478417159969664, 3.764625769787083, 3.74932965323951, 3.758847521523958, 3.751131155414784, 3.8015664598304997, 3.744142448973371, 3.7458973593632847, 3.7610408735329557, 3.771386023986132, 3.7570195111507783, 3.7581536114420753, 3.740939049876872, 3.7453475270488306, 3.7416708424125047, 3.85830277105527, 3.783999027964551, 3.746129155009151, 3.7402095365557835, 3.744393713136545, 3.755009191793762, 3.7525762054567484, 3.780653796036036, 3.753005887113713, 3.7436271811277697, 3.741893364095406, 3.7429968948986847, 3.7490778949599717, 3.835757007679683, 3.833186324420729, 3.8045824787543125, 3.7548534764937864, 3.7423008497847565, 3.746118718759758, 3.743504717336782, 3.7565338394340526, 3.748033498556239, 3.7431397124135306, 3.8143174895723346, 3.7495945296131294, 3.7569882258351477, 3.775499651119802, 3.7548343055365643, 3.7562392862208784, 3.7415912385268353, 3.817786984063194, 3.770134778191077, 3.7695256414886775, 3.9545165738835943, 3.8307334798154153, 3.7975867384328668, 3.7959406179463535, 3.817071657249511, 3.78275898358368, 3.759083953508475, 3.7416599112539686, 3.78065132051206, 3.753772065233119, 3.8279791000537737, 3.794617542554886, 3.7578610701696666, 3.7509693589949284, 3.7478065120813504, 3.76796486417076, 3.782978608164284, 3.79261556545423, 3.7457410575934613, 3.7525782316247334, 3.757173617169135, 3.749926003088255, 3.7478981180843824, 3.741650223068042, 3.804329454880774, 3.818427346109896, 3.7614650982701443, 3.741296875499265, 3.745821789809353, 3.7463083396777144, 3.8032687109227967, 3.779662937707213, 3.7737529852796796, 3.7984250954049785, 3.781383249455042, 3.779961862724859, 3.747888430848276, 3.7685795173837695, 3.755164025270493, 3.741771678415351, 3.779245163532401, 3.8194522149426633, 3.746593124997462, 3.7552923037462236, 3.7652806911941235, 3.759311821095885, 3.744443360730975, 3.7458090900004906, 3.745439756792768, 3.7400990990343246, 3.76576889996027, 3.742831535027609, 3.7478615398077864, 3.7774035815232967, 3.80733737512801, 3.77532395831532, 3.8502879409842414, 3.7502830082428633, 3.766116473903918, 3.7455920866780525, 3.7686796694321973, 3.7432260732586977, 3.783380816369071, 3.747391916239928, 3.7448846110398355, 3.7420712242973067, 3.7456531953743193, 3.7891543802638075, 3.74524692901489, 3.7464091357179035, 3.7563527557507115, 3.7758488568268125, 3.759038200913987, 3.766999601711326, 3.7628344987185307, 3.760061687325736, 3.758330159220349, 3.7411367110427967, 3.74154017315437, 3.768789932129751, 3.7464713435072325, 3.753482569326681, 3.7973860942337376, 3.7651796255193553, 3.7608629168209458, 3.7590165463698417, 3.75952879854611, 3.741109665219227, 3.755951645150237, 3.7557381863417905, 3.7524270253039056, 3.746879739441353, 3.7632650559138554, 3.7544852717915917, 3.7543776618929483, 3.7409831140813496, 3.7604485856373127, 3.7807662125738744, 4.586259638439464, 4.475891529151884, 4.282502551732844, 4.007566196830989, 3.8849412470168314, 3.8833627596579463, 3.7569334734804616, 3.795014985623845, 3.7610733779930015, 3.7500663753426497, 3.7762255241215477, 3.7758090878935286, 3.74969651467705, 3.7649601860340645, 3.7419487543745595, 3.756074798626273, 3.7406014640625083, 3.7573550486914487, 3.75379779829816, 3.7592885230347766, 3.7403329610524607, 3.7467735594838096, 3.7461546706756486, 3.765283525961643, 3.763463199590809, 3.742472678411049, 3.7818992424531204, 3.8026504360532063, 3.7433771692326663, 3.787669549733428, 3.7503720369544267, 3.7561377464138817, 3.820540387975891, 3.858601125405353, 3.8059744057459715, 3.787990025516801, 3.7506391233736363, 3.7460687296556068, 3.7751255504160013, 3.7499088753793206, 3.761975381037363, 3.8021860529198266, 3.755377751615439, 3.755796111834046, 3.787005630809362, 3.78799025883342, 3.833474832658761, 3.762663597878705, 3.7455181487721583, 3.7430895724019573, 3.7468384021359804, 3.7591604119800786, 3.7484580114015005, 3.764201666619682, 3.7468189449788256, 3.7793944396007686, 3.741799402504901, 3.754349477499337, 3.7855515688159778, 3.7427733770319263, 3.796602647496837, 3.795575646589126, 3.7712668565347838, 3.7424062452365034, 3.791416918574608, 3.8010486722473664, 3.8142435685905802, 3.757690051346826, 3.745677476972824, 3.8006839020751073, 3.800218977254787, 3.766365586030652, 3.793495974705821, 3.81183706268344, 3.740358734801081, 3.753122985490692, 3.7627566839194837, 3.7542413898839038, 3.7471861124894663, 3.76547883458762, 3.7555851190770997, 3.740501918144706, 3.7642529906326767, 3.7730736824700633, 3.74329547629771, 3.7621113168853784, 3.7653259813820523, 3.753618376648264, 3.7468530098048327, 3.773335734357199, 3.756140828929372, 3.7744725503477112, 3.7529960339845814, 3.7603304579405172, 3.78262314492224, 3.743659334745391, 3.7517293940925875, 3.74789099224161, 3.7657733939540354, 3.76170786054024], [-430.539716609593, -435.9657947170092, -435.09395505053556, -431.0099551579221, -429.3747179834863, -288.85897032419973, -301.58558625309456, -270.74100672353313, -182.25032144853196, -191.1463782460379, -182.6627674545026, -144.58944913306198, 20.36956284706247, 31.447151555116136, 47.10935938422544, -5.02239025777925, 20.762218335522704, 15.179628627448125, 8.29739387244797, 34.61786732344399, 6.169195172269298, -40.08613807176184, -39.35955310132127, -8.578399787288447, -14.643424073534732, 65.0778180507403, 59.97130672078626, 31.231633760324826, 45.987953632844125, 114.34075373865826, 130.88229401675218, 113.415430326181, 59.288252487618735, 45.39311635116215, 71.87743826883295, 70.64583168366863, 73.84610061547642, 11.546573434127964, 53.08372995763557, 15.027195946232837, 43.2012474932956, 69.20964835141821, 115.1217668076137, 177.3634976480463, 171.6627960145509, 144.00491316288804, 84.47531581312951, 90.43152141593198, 119.80731879905292, 111.61398970676876, 115.39248424306766, 100.63268997451411, 97.01408373042767, 95.28929089134978, 161.47549195937296, 87.86315308746228, 116.85550034505422, 181.34519010732126, 200.85468409803406, 177.39126284009456, 132.91655616849346, 128.84359879750315, 115.91749109081681, 82.45153243631611, 56.55334825708867, 84.62447804434744, 98.52299107960238, 48.19985685578226, 28.246810548858264, 46.907591573451725, 20.005655562085906, 25.43878889047923, 1.940496436269342, -26.47111062243269, 11.4984484435154, 7.493532614378097, -12.812194700802422, 47.715855098591604, 18.99775437809548, 42.9275793793756, 56.01864609469072, 44.390481971336, -10.494999835111798, -74.80795886324455, -33.693108928314416, -11.687190881430382, 15.4619484979101, 41.89818043451291, 65.86047330622621, 99.13924121450658, 61.19428529131591, 79.23484137406838, 46.57661886428457, 49.132832310007245, 47.61201270401605, 74.46414438606851, 88.12005693974112, 58.80869989212849, 31.249033107360304, 39.995369955001706, -354.3980665057186, -354.73013499485216, -345.0636772188423, -322.57244125558117, -311.69405593872904, -294.32235366193737, -287.3343580279797, -78.89284369621093, -97.19223712761298, -115.85812154861065, -125.62208787083058, -35.040083253540864, 4.189941874515583, -50.522043410116964, -89.33212882922419, -81.6021040590016, -85.62583611137623, -50.72493545657554, -74.35641610568372, -59.31395023986401, -39.206342574208065, -2.2603658913968445, 37.69914611581066, 89.357573163687, 118.01723729580337, 101.61863679460897, 124.1715383022883, 88.95491290239973, 39.10171248692096, 40.91829496354238, 40.894204841646115, 10.61725380916431, 43.69989532189064, 81.8046852261855, 142.06200187892506, 206.47286322068365, 178.06026613111717, 169.26249208443215, 115.91270137395986, 134.85627872621075, 102.63294928258037, 80.87618614779568, 107.60442593307316, 89.38826976995753, 105.72047467619379, 110.75388595577914, 111.25940623984445, 128.86484759512965, 118.28501846537898, 122.71718360549318, 184.32969151774947, 221.18708105686235, 179.70503136961176, 184.35392527658843, 141.1930458531444, 148.01357490269098, 116.01485263292011, 113.38229042608062, 116.37485926658908, 98.92800478592163, 91.36990177293205, 114.34618826950489, 128.18745485133945, 140.7132681509501, 85.42335366089792, 136.6446233959352, 149.3823694641605, 99.76402680800753, 102.78099992106135, 71.61696809407783, 63.08417694691265, 85.17348689731236, 82.14994417883813, 73.9442730097833, 51.55804332662703, 73.36552112572724, 57.5109930545956, 43.28635764223515, 7.995516840255071, 25.980298749387316, 84.40231027198398, 40.39481876382686, 52.68774177799051, 24.7181654626347, 17.17551784126627, 24.443682885068895, 64.65402472164087, 21.583308928885913, 34.82649588089242, 39.973712481833076, 30.636466890562247, 58.46952222631437, 36.08409541600149, 24.26277467146157, 42.527278899263706, 61.07078571034617, 83.05246909313175, 44.216753237384026, 21.133013970999883, 61.2970291423798, -177.03434285726644, -179.43638063553692, 7.5092195030152595, 28.35956759876158, -28.17783594844665, 5.020405750782999, 85.13088762683013, 140.38984980043563, 88.13981866542936, 72.095069119505, 35.386489922933706, 92.24189436338409, -41.12768612408986, -0.18140368446879052, -17.80011079316941, 28.909598963166985, 68.42412304248717, 31.42987214738109, 50.5902899294353, 99.26743104474477, 68.60364876632293, 71.51321077251961, 57.87769540803089, 93.32006066764913, 127.17962112183469, 175.27884169575677, 123.50635581417988, 161.29886267434495, 152.4733533924507, 96.81534994355326, 52.645654691885966, 63.644376207723084, -82.1079627348783, -97.02431476655474, -115.88299037197868, -134.15085324035238, -103.80723764316286, -123.71459753155622, -113.03983182356707, -54.0607142290736, -9.942134153676562, -20.96105626742593, -40.45779875791388, -26.73869678889011, -16.867727142899696, 18.090991601954755, 5.737261414983948, -6.264872439995486, -35.6666718815996, -36.86782779612386, -47.199596163460654, -46.98907971974785, -59.610041779885904, -50.514487303035, -57.60181260366481, -50.14903461117446, -59.184380458201176, -1.7248050005417923, -5.712932231636685, -38.873965659156895, -52.191441610719394, -59.18988789097429, -50.40778701593122, -36.28758777602478, -23.591345146360247, -58.73853045986637, -48.855020741042125, -65.28892987292954, -34.54987334073469, -0.5170766140639529, 82.56261678169272, 80.94654939621844, 83.58571092138959, 23.311633281423212, 44.17646042285523, 18.894621480666494, 21.131394659197056, 50.55601604432788, 72.71968033143801, 72.55669188050578, 82.54788130957925, 36.43292089186874, 52.14166356224433, 50.562752677733044, 77.57132647900335, 98.19855936973848, 123.37720192497778, 107.79242488059622, 111.26491446800298, 112.31413158843769, 100.06341326445998, 94.79693582213613, 95.90645465933892, 121.66448621904829, 108.78620775085787, 112.72425320647424, 101.40047722140743, 129.73540917428727, 179.4888366246409, 162.09475442195355, 15.94985415267507, 10.613191580371597, 5.1674483196416805, 9.550341939984515, 17.18269061544624, -14.824858975617307, 3.8099877890402922, 27.949423810310385, 12.492635326417684, -37.12969177892596, -0.49568578406874053, -28.8053393549815, -58.88417968640218, -102.64216741653455, -79.23190460438525, -55.661943394265094, -49.07336704529803, -0.7949523117511319, 9.255030971130196, -12.07875584084509, 7.739123182453781, -5.2794817904052, -51.17357434500812, -67.20159577916864, -20.102615801997445, 3.3278394610568114, 41.22071316766959, 35.21277701977331, 13.863713572249736, 16.906894054235806, 44.14075184555011, -16.599136644986203, -8.863643212549135, 15.73248059847191, 33.247350661051996, 23.998851170039842, 14.639922806028977, 23.073540876162355, -33.07046177528858, -24.048515867879587, 7.15707003635606, 61.88119444369448, 30.899553164805738, 83.45261420227804, 61.93545002249786, 35.9843672271565, 43.35354159260868, 10.87949827919418, 10.553830425765696, -56.816997779407664, -13.836378751508974, 5.737497834607957, 30.12399474532714, -34.81586998094497, -49.81676874436507, -74.3580700677382, -68.63037866864268, -63.732157602516665, -34.4630373458755, -34.68840849626572, -22.45489186838283, -9.06141070238857, 25.30702284889631, -35.23646997226024, -55.38822922853957, -34.617557985617026, -13.817624482885279, -18.233281065694584, 8.206563144801308, -19.56895426704648, -22.17755739364854, -42.00151790624355, 7.58338229734467, 2.6326171233181412, 11.610719118048678, 10.668896761053063, 18.296958123757037, 0.10198737819638382, 13.477377697927622, -29.40612081513254, -61.740104701900506, -89.85475779648539, -81.13423873560502, -54.84847398046618, -83.87166278894958, -31.132834558219713, -48.16471887636142, -16.968353786554445, -29.968419872554477, -60.976099612329506, -23.751671677820866, -52.38150042037296, -46.63868433346995, -17.338814497445227, 22.485359209392016, 41.49217245007824, 58.91289638791282, 95.49151114363607, 66.34768520301, 152.1111572497163], [72.10834434080402, -20.335180980536848, 6.769277759819843, -49.42436871547879, -77.05549982151464, -128.41234421265952, -171.63645502584893, -72.11135967105513, -98.9654325537818, -183.85243055019592, -186.85837892416862, -141.21912116976313, -103.3377877861444, -191.28958597068788, -145.49281158878017, -140.1501364210945, -154.99113259407807, -180.46453514061832, -194.3575354828842, -174.98384870883595, -207.82839484883175, -161.80769541174462, -160.76792437637576, -158.71447602480063, -113.97042528283094, -154.95770906316835, -128.70076873956162, -75.2510412218063, -68.40096381482891, -50.65737356140238, -27.259853623956076, -65.62025780841196, -100.27224474551805, -143.42506428197228, -157.24760245934277, -154.43337174554676, -68.97401739043565, -73.19454491548738, -78.75151160016902, -54.946694842890395, -50.198822894671395, -50.69439100110279, -36.3394382630801, -0.5749437954991947, 36.726928359084184, -59.56676656610918, -16.892434756490417, -15.551283001929875, 44.894143428971844, -33.68986686020321, -52.056806091629284, 1.0090867040802038, -27.368032526060176, -60.95591844674915, -100.91549719241465, -105.36393331517617, -85.87115359357688, -90.11594948202048, -126.43294349449654, -139.09842299807235, -132.92795061409038, -219.91825103738137, -147.5936998898942, -145.97093866507674, -171.12767844450954, -168.48133985283204, -18.84359669691996, 77.9873175328934, 46.95841108933452, 47.36599514564968, 118.44933758976684, 151.1427893911839, 199.77726800516234, 218.05135202319207, 146.8334768113397, 83.43620966808521, 65.3997886905216, 69.080730806496, 79.07083449861838, 81.89832921782525, 32.94793283156946, 21.1637526885398, -9.519831167274305, -17.290611358022545, -16.485489243782496, -28.440286974226012, -75.1321032398762, -117.40293585456492, -71.82283048861282, -79.0933089301196, -50.3712466426601, -108.67606915190318, -64.93325748455176, -25.410391746746, 10.095327398637778, 2.3809652158110453, 8.164324636004437, -27.726815765008354, -50.7768151369562, -76.79515683399188, -31.871603880596908, -32.49634493164217, -377.492566231491, -368.25993776549257, -380.2777179666665, -358.37683391742337, -349.46031958735387, -55.332725567327046, -63.05616836661491, -85.06632903517733, -75.0236266138052, -72.09895767442029, -111.9548579231465, -7.20209638943161, -3.4262091196749864, -142.49434684689246, -119.40233839747161, 12.426670371818219, 50.9931352218842, 37.87420283066521, 32.53095136023076, 76.50670047137056, 41.15404632149661, -42.750068519350094, -56.732630880866495, -48.07572200854386, 10.556269038994884, 5.171262831615763, -36.81408378715359, -47.35857115870708, -92.92227099151401, -69.08846020995824, -53.06657849530805, -25.989482240120765, -57.35379050769764, 16.860765350372873, -6.645780449953946, 45.46513158248115, 50.16746608942354, 19.52613504038119, -1.6917920277651461, 20.486415852488435, -1.7896636627623934, 29.20693553011435, 98.57794595612958, 46.251656339230394, 71.23562515347984, 65.68568548216507, 97.14054458761788, 36.135269992788196, 38.71908794269075, 20.52019121003711, 17.293542463212276, -62.9898529321631, -59.952253701076266, -34.67703949110902, -83.54665739493585, -80.58935059006747, -94.72296676219474, -89.46391165595469, -80.53178921313008, -30.716972337676367, -45.595923588359554, -130.01324288179495, -76.0113654214523, 30.442652061875748, 11.049359121085423, 43.72489088128826, -32.0177881152894, -2.502647899158088, -0.36366615481653497, -11.024970537390274, 12.365819189967155, -12.462100856959587, -36.858096876178706, -11.832370912658181, 42.975355948621186, 56.424000666391464, 47.753674715779304, -9.367631346871278, -37.92525199778734, -6.493574089050433, -59.35230682894927, -33.52409977405327, -12.2407760878368, -74.90939046386487, -78.44912616917696, -20.141735013764226, -10.36829406285117, -119.18343001825662, -73.44163598266442, -107.63514389212115, -92.3742647210239, -86.79679935551154, -91.74509426701198, -102.51422569339208, -52.13645742447744, -30.379121233035683, -16.103364204826747, -33.71223467909567, -406.4327067984805, -429.7672635765348, -419.1941607304267, 104.73004756137178, 51.11537407664689, 70.6710215512403, -20.185134349408216, 21.940093346707087, -30.20215626690714, -12.867481286734488, -43.412169164204116, -50.05750569842223, -64.59987715891886, -45.16408766387224, -70.64898643006225, -57.24575698229606, -66.05403384750632, -33.09757253968937, 33.86313196465366, 59.80451540146545, -0.446798033109161, -20.848743590867997, -11.405479643995989, -62.611248050863566, -108.5565393873444, -20.66510664737868, -4.685729977979889, -70.72045042464869, -103.71840719792755, -131.1091908051391, -112.32988259256106, -86.77582401978735, -112.40484540064773, -16.441817828483778, 19.61241737975223, 4.645321137812019, 14.470840743573916, 14.955964535264087, 21.04303106775211, 26.266089798099898, 11.396894775497344, 5.764328860146719, 25.776304203301848, 5.634163248584272, -51.257426942745184, -40.307800560582805, -29.887275809953138, 22.122532743447863, 108.47617307849654, 110.26991609351488, 143.86824593971704, 128.9214906224319, 105.35815072640364, 62.248399188444495, 22.66598454297599, 83.71377154898434, 41.1597060972297, -8.394885349581742, 28.760828205101575, 18.131765433543407, 64.81325145984745, 69.34489854384893, 58.68885124958244, 47.9376574014361, 55.53079814601479, 68.6889627286924, 33.980048263289774, 88.81791673253302, 56.80818586943383, -35.09135889810713, 12.240681069125884, 103.10203364196379, 83.60364490522916, 58.32107061528417, 55.87174185328033, 40.34431792176865, 38.351403614885214, 31.50399154805045, 61.65483131336479, 38.59595501790808, 13.702153772665554, 23.777960536653538, 16.972813589075386, 31.031278812174676, 70.65491990674916, 59.77483906247646, 123.5267291276955, 117.59366516666832, 132.75773598713653, 154.10953075528582, 129.88120960290786, 116.32513288762209, 144.41167641947416, 120.62439972879756, 120.10647712577094, 92.53779512531236, 114.34362643848328, 46.82540202627213, 13.513993548392733, 43.082686073743, 2.588508271329617, -173.80589910139076, -90.90962323092324, -81.9678766679547, -105.77488844072857, -77.92726192285822, -144.21474435145154, -69.14322502976778, -85.65042338570667, -91.09404240004615, -135.81637373569646, -153.78335879443625, -111.15489236419575, -31.072211175514326, -113.77620237127198, -38.7495471311957, -97.22103526759012, -94.0451820616207, -105.69360835364117, -144.83420207575702, -189.37448823040756, -146.8641343140963, -109.74864822457886, -120.56803473291008, -141.95048505402838, -88.4684506356744, -94.71292352830459, -46.17835587267754, -82.33780873438138, -49.50464729410402, -84.30852427738435, -107.96631673416283, -60.39045244003498, -38.78136482045852, -14.267700974471353, -0.11006349146990146, -72.94807606707366, -108.00329087287034, -50.97513891086791, -75.0365442655361, -138.0687907935299, -43.295133179039425, -59.89464537113986, -150.1727829450622, -173.41498780848025, -219.24680155978604, -224.50815749899112, -255.58006620980805, -232.49921218942146, -242.39243676378075, -290.5402301427426, -288.85343432101894, -269.3862981737518, -278.7981846167294, -302.8591244017118, -291.9915846654595, -304.7123074069832, -301.83337952162503, -281.57439757557063, -261.7575638536532, -326.9243247025763, -329.9379292080043, -349.1781514014757, -305.42134035995366, -298.67689951422267, -269.1891254152521, -312.8782188663455, -340.188855751573, -350.63987703653385, -359.661948986343, -334.6469884089835, -312.61470182365997, -340.8611357732054, -369.1171172402358, -386.81530360766004, -428.63854261854567, -418.9422610427256, -415.99470975495524, -322.350179729439, -319.71169843573716, -332.12968632765643, -344.76163053287235, -329.5379593083091, -268.5638221530538, -270.02392472619533, -255.33991422750017, -237.55550901654385, -197.15997085939514, -175.9818114072362, -175.03489787436692, -211.54578467148337, -168.74672853942621, -168.10964143211822, -202.3817265484683, -211.53840257292399, -221.95044949323807, -221.61547386676722, -217.60887978093785, -203.46513668798883, -231.52238711639058], [5.121445450071939, -170.34118664795386, -83.66339725062556, -57.55451134305126, -70.42742847640875, -57.10109201754622, -34.137056705236716, -19.121930760973232, -11.596460387617121, -17.835203638414058, -11.452546466829567, -36.53267750252458, -26.982624835916198, -11.792223247176551, -33.24831434471844, -21.161677737705595, -35.252995621168736, -36.56935366022657, -44.21531407868173, -17.904982255684338, -113.57898910621537, -52.20224329514809, -74.49225693794968, -57.36844942802884, -73.49431349085746, -80.86445618459345, -90.93591031878582, -86.10547293661122, -94.16896482330944, -72.12826458751884, -104.36973772706455, -78.78686825791041, -21.363466421295954, 43.477734797032426, 47.945174771856315, 67.19312317553134, 9.305371952517937, 24.41045126100697, 8.452452712521449, 15.499008093609362, -11.431759422153405, -31.566505274983555, -4.617845928693868, 15.741682685099306, -26.06102756564104, -44.82333022647073, -77.4537375628822, -120.19102908881675, -113.57220416955903, -91.76282543052162, -136.85482957143716, -125.30103931704585, -131.23545705548258, -139.21163066774133, -115.66370079754066, -152.30259100791372, -154.81334338054123, -104.18739448737259, -93.72011868448315, -73.40953407736454, -64.10594555680052, -60.11104789354921, -47.56025898229112, -48.80973373122237, -57.591571057973105, -90.38781328568416, -114.83883532469893, -87.58979249657432, -129.84823197325656, -134.33190314380403, -139.78379657092506, -100.28034225141992, -106.38457656450711, -107.14248620304005, -61.72441590815022, -32.0721908856082, -56.53582823868515, -95.4262310576003, -91.67508369702125, -79.67079617361965, -108.25220103820405, -98.37171283377766, -112.17534588859729, -121.93873993453022, -115.47022313183358, -113.86414999334896, -64.54985632821682, -84.41062627842388, -81.31877168062606, -90.15364266832829, -93.03789777626781, -126.50406013498383, -99.08404355777323, -101.48640708132952, -86.93558294575281, -102.46153127878021, -142.52217267917996, -118.14040305405453, -117.14594990152482, -141.7970238686115, -472.13356040236187, -472.1920533333991, -468.6321947664775, -472.7497646711793, -473.4304876323324, -469.83560473223076, -175.04161206461563, -17.066537537594158, -46.70974604106985, -16.52198728880768, -35.826355164860786, -35.51842639981446, -7.944407242270984, -21.649777806882796, -41.68676075713651, -3.235084088700674, -54.04267584016872, -57.349044124268794, -58.12744950063494, -60.59954612348459, -128.9908833744287, -116.50545622344255, -141.25265675957033, -127.41626457296456, -161.46477522572314, -136.31597757611414, -140.33587078269517, -125.17722586798709, -105.45171812829832, -54.93910588661793, -49.20765270047948, -56.62708500838913, -28.25772270251484, 35.353918149747535, 57.63871012013943, 12.223073426379173, 30.259179686421994, 26.33744296416844, 17.630170874099658, 15.018506896566418, 43.81414994148365, 42.747436413410256, 49.30565690261326, 28.257938206576725, 47.63826669919406, 43.57698098095817, 85.63561477474059, 87.24435032874229, 63.44763552685745, 73.84824170818727, 26.012331518356973, 21.210416479000955, 47.468521814478535, 85.48650483591717, 78.34936772003127, 87.29087878160128, 85.24335307698394, 106.2997135078729, 122.87834127845773, 142.0212998064463, 126.42362192437025, 114.23000688662626, 108.19212359985609, 97.87560675743879, 114.34508488533729, 117.03131360269353, 100.51180967352803, 76.38844283299971, 30.628102928955656, 37.09758070776675, 66.22749517695917, 64.01476201616367, 37.31446441532813, 50.93436508691259, 34.317530678800765, 19.345082308580288, 40.15131592012676, 8.550595996757494, 32.522695484046366, 43.01260849842751, 19.34708830460852, -19.112692719506782, -28.576523809998065, -50.33135676936743, -31.755447018170287, -53.77717632821482, -68.052704506343, -60.313601620217696, -92.70730179947651, -84.29278514094305, -90.47415086597464, -72.48704886669715, -65.39253063850641, -60.17929065371786, -47.55927925972745, -34.96825416355733, -25.519860056506957, 10.315701334415479, -5.211915041593983, -34.60044465665817, -29.184143883388142, -28.166886480467944, -127.67729589230744, -129.1930301667138, -96.54532503142505, -75.07230270408922, -29.41557663059463, 25.374999037626104, 46.9669589121809, 51.18639797561179, 52.599576025802705, 66.7545532826139, 70.62171059618156, 89.73538951255537, 110.1474748928254, 76.393237749879, 52.75489565423776, 120.51036801517844, 154.9291412716048, 121.74592791907267, 87.32516933484646, 104.3518830923473, 96.84383409154611, 122.6630745274382, 70.768912945753, 69.52267092801075, 3.8814200940582424, -15.389890752374157, -21.23866036214754, -26.820609439015612, -62.58032994800345, -52.070758151062506, -35.32435127339467, -29.777607625662455, -15.29549380355104, -50.13352164041508, -17.393101163921273, 37.122476319777746, 112.19345096294641, 67.25556186526435, 108.52067412917327, 106.86506151405959, 120.00893412494933, 163.5351472115305, 137.8877036312304, 140.4617301138214, 161.7483103853996, 144.20304051324155, 141.6025186122797, 113.5291609072653, 150.9402413647084, 141.26660780501177, 157.7005878120776, 165.38170646187825, 127.01943946629146, 125.08317250505, 114.32296058582091, 114.32030268273671, 45.05517764950733, 130.15862096605647, 133.66212392592956, 126.42420492663372, 145.5387296908724, 109.69772467100219, 116.10296754730855, 167.59326120218577, 147.8955223335111, 162.57770708077518, 174.03932760268762, 130.92241979691397, 131.8537640010868, 129.0970643504147, 153.62588396238252, 161.17676407232864, 185.80170930698327, 154.88314317570803, 113.52309825449348, 143.8744794191972, 182.89047358244943, 183.92211261912902, 187.30617725333644, 175.56216068906906, 174.94014025971404, 196.54665483069624, 127.12236766324054, 164.89791642675516, 111.83596373826657, 85.56442553509743, 93.6652959099338, 142.0138474747984, 153.7262738880079, 140.57187180983325, 135.87800467535843, 124.88700801751588, 143.99428183646853, 124.5603977615683, 118.65885298169687, 126.25486065856819, 180.77890862036608, 176.81840161839887, -262.1689884732424, -236.5143682022168, -224.41955108394941, -86.06183442893094, 45.95021455918139, 37.17912888714456, -6.805865867873138, -42.46641575787059, -3.455758714612969, 24.429636258779638, -39.32627515546375, -57.05383199321807, -44.016936656757736, -66.20967452881348, -141.5464452612251, -67.68620879493922, -105.44744806881528, -158.4054633440967, -151.53446403226545, -161.35565936519845, -153.05682360675502, -228.39960257502355, -172.89846339664564, -186.2939509422084, -121.35548832878872, -135.89431945622442, -104.64027512443846, -97.84040980096836, -101.57762180870495, -125.05003951758498, -118.83426145047876, -117.20123187956057, -161.39749704348327, -124.24542584738211, -109.01190044348334, -40.24266394523217, -36.63514982657901, -30.669200938881474, -78.02654420077846, -48.75329722010504, -35.27951182133919, -33.54799636557864, -44.65239203539725, -41.67051053636892, -102.47578535542542, -126.77021698258103, -82.1782447235642, -98.68543432943164, -84.6360604978874, -100.69555150589687, -112.36711974616917, -110.0010305357748, -124.38082242439107, -143.91729260465013, -138.31353905382275, -121.67327035824886, -100.84365838554888, -96.5639871599456, -120.72638379008443, -133.00414972219397, -123.79166834467162, -83.61038321542253, -91.57096972923834, -102.44947814471469, -92.71186909857275, -33.79498841621519, -25.850720983742487, -7.946957537946609, -24.281226384303867, -38.9511290639186, -22.19012648431812, -32.9839278098023, -35.57271974856755, -35.17084202720831, 8.451716551273407, -33.77323730983592, -15.426331868366411, -49.5516676745284, 1.4273600542781857, -18.12053364652075, 16.462181279882692, 24.11127611551897, 19.231448010226433, 15.615231129035003, 23.380377913166488, 1.9861188558005374, -0.14850222877981167, -6.602039414312362, -41.03437774871507, -26.55556927549718, -51.23422011928257, -47.14073606708901, -52.190466546541344, -70.4246324270784, -73.48606486302104, -72.76258392340641, -78.74207087380589, -70.50974900484653, -40.29395408883302, -66.94949273808207], ["NaN", 9.829289338968966, 8.551909493386072, 6.575893263279519, 1.8254567786046032, 5.203573199526668, 17.16473602962459, 38.07295707784719, 21.548474175119015, 25.447540041365833, 96.47595288129912, 70.77110775666554, 128.3659001310239, 174.55609308409848, 186.86505457044325, 133.19246409583428, 176.400971892907, 160.1462132199488, 112.6376241033329, 196.311276525543, 143.98629790865354, 109.56629871449111, 78.82480912070014, 140.32583528816565, 148.60160799314005, 144.1799073039546, 105.32322543587053, 160.21142751685048, 168.8727481341546, 112.99992841818337, 76.48278903437595, 114.83636513697572, 131.8482654892671, 162.85115678524033, 156.53111185146489, 148.57574773827895, 106.95502406060889, 84.43847214297742, 130.95270574617845, 53.09966244262369, 69.74620766127937, 71.16531625722925, 69.5387773773538, 72.82625739267574, 70.07337440443106, 23.943246237875712, 44.72161506922195, 101.53261005555167, 118.65169744088257, 67.87138106694323, 56.94935555736569, 64.08631356450827, 104.3526876220285, 144.2303225296464, 134.4192702928089, 94.33640075918954, 178.16102097853658, 116.4164899609696, 79.73347045236075, 61.18356475471361, 33.57170213050379, 41.17460087646295, 9.422663691310046, 48.88300479977396, 80.51515463368759, 114.45996046929211, 99.99652435559044, 106.08452497406881, 114.7359401902669, 142.43543047403983, 132.25115939490811, 134.45939959833368, 146.72194181074704, 135.69811713861515, 135.75752384977017, 113.82746811424614, 141.55858126874446, 216.98695054435007, 161.4245508247785, 201.81714936505338, 144.96065665955788, 114.9550427679743, 119.57859778378858, 94.10451689984204, 155.4050503697561, 150.563962674504, 177.68900123149183, 108.6643379128263, 71.53157950121451, 38.76726156498594, 28.403179291709634, 16.021460991092944, 16.580303661245296, 66.8049909971893, 44.674261683318136, 61.50242045547395, 63.75290749636145, 21.925461001092597, 37.98675511107034, 46.60936825877816, 35.239759830162896, 38.24553697939022, 38.56561376367098, 28.47116621964702, 31.70132141964341, 41.56226078028789, 22.673327979970498, 1.1217222950063637, 51.016764509717035, 40.54810922866036, 39.833904065506054, 66.28099324235396, 96.16419085711294, 79.91912864304784, 108.83264073857984, 129.06244623097805, 91.87323234072255, 121.97381602421646, 101.76337977677443, 157.4049992464315, 124.8538345213494, 80.47590707768421, 58.17131756857442, 47.61971133888339, 10.526209726451544, 4.056025993936384, 22.36444602281058, 26.486657717233456, 91.07655955634236, 153.00320827219076, 115.41538486127419, 97.80030381451448, 79.68164623315971, 66.81428570292323, 24.409998068001286, 5.910587715812209, 19.87097151307621, 1.0717287401523155, 4.959753787687643, 28.756179958297732, 0.13284234498933678, 40.381364362063714, 40.893216896908775, 54.76229992731996, 35.69256912953899, 6.802769755344936, 34.77712886221663, 43.30915451161826, 21.16966716162485, 26.72772918141101, 23.065308868954347, 25.74815974816249, 25.189515592686863, 31.198449267932265, 22.33022563390267, 40.16969298419649, 62.497169881291974, 58.2111227962013, 66.20205454447512, 76.26840409128197, 69.56590255637914, 89.53048123907695, 76.22790408153527, 75.06510031256076, 83.67831752592573, 147.60758066590432, 150.874648098328, 152.41455936627023, 185.56524288056767, 196.8766440425761, 233.47415795727372, 246.5650821421628, 241.8473230063971, 231.71902383017704, 232.11962805544474, 207.97309919648092, 209.19825705907553, 163.14573652729283, 173.99792097839065, 216.67673638248655, 198.7424601696693, 139.68715681342766, 207.06178701457233, 177.7841603622296, 204.17976317421642, 170.63138682127098, 218.09312469894107, 198.17781878298703, 164.0154392875705, 157.7925363130038, 181.48284873171076, 194.99772338722508, 178.8217030334276, 197.5021769309953, 242.93444737758074, 243.3623619840885, 242.54727780613462, 199.54106235343258, 242.6075552141121, 254.47577099401565, 197.81829432904627, 19.901575266489207, 21.026689884286355, 76.50398436199879, 36.07532898694459, 53.40824308944441, 92.86550307809166, 0.5576345382972671, 26.81142166344792, 84.01487139212011, 152.12509371796165, 176.09956861012836, 111.02104670260879, 253.63890632744557, 247.74268966672346, 309.2966731404472, 234.70568302299293, 191.79706356388724, 156.56986573112283, 149.3324393310099, 160.73202955577258, 178.0516197223506, 176.91345159541666, 206.0269714449905, 153.59671111406408, 111.94056798959177, 116.18440477446872, 174.20793212657696, 51.91854353798293, 22.14923966252075, 70.75066399936165, 91.03658312608414, 52.502897916957124, 199.54095275762697, 173.11613412876935, 211.8811844084012, 302.18163177981273, 271.1053012727239, 215.38123875208223, 186.53083619694797, 134.34997958219554, 121.02274140070607, 164.2813709798225, 147.98607813595194, 121.03969036429, 127.13757794332824, 81.35608754638604, 83.54317243209972, 58.89018531055737, 27.204247630680754, 50.72310863390581, 25.78561989937719, 66.67926246974183, 65.46336111886394, 69.49415052638481, 41.27116012902864, 11.73053363026067, 76.15104777263844, 36.50287109004439, 28.164479617431912, 8.122064334874464, 694.3761624195851, 681.0598063285864, 672.9653265810435, 666.6369485724964, 620.6543488440919, 623.6178240483259, 610.8317012031252, 503.3753328898185, 469.5079100401159, 462.5905782912509, 389.34003737968095, 405.33292717142564, 401.71815279998737, 418.01525987112814, 375.58929090633154, 382.1852013619668, 377.6632796796449, 318.5957912596037, 365.86078507364937, 339.0545879177006, 310.5921854205595, 314.67326044895015, 311.0234684459042, 305.1736588015485, 335.31949063324726, 299.69810848357474, 286.3100989142217, 326.56731108862886, 308.6375892751163, 323.08604781055834, 319.7592661899551, 251.63443965717167, 257.388404243121, 296.8040929798413, 293.52556326157736, 298.0608327647548, 324.2822676500256, 346.7757115368863, 295.1143470350943, 266.440048513426, 9.241258181730702, 14.709595835260952, 27.933548461330915, 14.975257211189794, 20.597662072738363, 68.42835282375846, 56.51418962795215, 156.79772201974487, 265.76128139205684, 284.4746525844777, 269.77218951239644, 285.50076605073826, 303.94592787714345, 276.82025409313167, 302.7199679908381, 279.02096151259343, 224.94473111023288, 235.2953081294326, 240.41248294651632, 241.56035677029206, 226.76159920985384, 193.676357510495, 242.71550370921247, 274.55893791010953, 268.011393393939, 272.5196688192698, 228.7884940314435, 240.43058551353158, 246.79229256045335, 249.37590795513137, 147.21719284423702, 216.6499205335338, 260.22708343058787, 238.8516709605279, 229.50494614710286, 235.32395978946752, 215.03251947306413, 175.21343900144518, 249.89133015041523, 125.90332525463212, 64.53644743821668, 68.39655022187343, 44.25103705065125, 15.160055023024478, 22.38452581350986, 85.7277012469114, 26.466581345823975, 87.70753021819894, 87.90191809555841, 112.3179849306387, 39.2609219053381, 41.301606634734725, 10.967177446213165, 63.05521860828294, 74.86309375840996, 75.89266309461003, 103.0630604072798, 101.7441290718719, 45.397993680338686, 95.0293527438513, 91.51631052649668, 83.9764881591946, 52.228697863744266, 121.5785399924427, 131.94195923381406, 94.38313436108491, 86.06435469543575, 111.94193100958694, 116.0701321343137, 107.65972582044985, 114.83165584347802, 115.3642610044153, 107.84611547462649, 128.5441681891286, 117.20150682012468, 154.31994246466994, 177.823350731948, 192.58460611437258, 229.49154523978135, 230.19674593193886, 203.46747276314636, 201.40693037361447, 200.81044913412055, 180.98937285537218, 180.3891684559535, 136.45754451840165, 191.3826411793653, 165.58971501559319, 197.33701106083538, 178.72562324544148, 188.99716642880605, 171.102442224643, 166.09494221731927, 155.97191483330067, 151.5557093824483, 141.8362932948441, 106.42722918251626, 87.61515014382381, 117.53504492194571, 145.90349531115905], ["NaN", 30.768548156563085, 4.110033139599954, 48.043075318902794, 59.67050848211892, 122.49528607630609, 158.89195687875971, 230.76029035332343, 188.67235254303608, 190.39623386609472, 241.74687054521684, 241.6776554015222, 227.58538002674166, 206.28094102103657, 285.7402073624602, 335.45422073677014, 365.96131838685926, 364.20644459064516, 392.031476225706, 337.2813467354185, 448.4024278779931, 434.3845615853275, 433.6178030107956, 410.67355697528643, 389.85436891777766, 348.1050996031758, 345.5913203760002, 314.836210282448, 291.35331694265807, 258.05809308129574, 253.36833173317618, 249.72503470479103, 259.8168268349281, 260.8952594143873, 312.9090274761218, 400.09793335504656, 342.46169629978743, 217.5148195970907, 232.63657997709558, 225.122294259167, 206.52725778721216, 213.08799587780825, 218.9866236802946, 215.6419544079886, 209.79840022815833, 198.42225741843018, 232.23654082355174, 186.55511365116686, 241.63819817509574, 203.51060166796643, 238.1506980104253, 244.9456259249731, 245.82732490481635, 288.6229647509129, 263.9255250205244, 297.9153870977156, 286.38033592857994, 237.55435062432815, 251.1078398870325, 240.5037930509789, 221.9441001373807, 224.3121693466797, 218.5945448938735, 188.99992248181277, 219.78742687551576, 200.48611887447584, 176.66927804635534, 110.61279443705295, 39.52796192667069, 44.32741964992515, 64.28483458062105, 43.102867001708994, 72.50710458265684, 21.590607094551974, 51.23900315642178, 61.545007568688476, 94.05655277653632, 124.09914351118103, 106.53558978607886, 104.41810151932671, 112.95446702653228, 157.5327146219609, 155.16840128407975, 165.85553198802228, 154.91401409424023, 154.56062094857262, 106.62323234184444, 99.59320195293736, 175.74032135476105, 187.92816303641087, 160.8735364605938, 163.4136313152537, 173.3083736653758, 140.92236036138138, 160.94521423313145, 114.72144211883841, 147.0354574227872, 128.51205293917326, 140.02414128121507, 157.64780953114385, 220.89379485711285, 9.743045530977078, 8.899947851414954, 630.1268189381275, 633.8466133480468, 646.5716972353964, 625.5245082764645, 609.3557266950731, 19.55752457473199, 51.177663929360016, 65.72129797507557, 77.83719161773217, 100.07061709995025, 109.0979703743659, 40.13639493572439, 2.5247091026191377, 160.6416009218231, 129.8936549803523, 97.5351285729653, 37.49864199566487, 77.35762430823027, 86.30068346269915, 89.16168216657177, 119.67622673151561, 151.98283093002794, 206.15007788356078, 169.91331527960003, 138.2039567662467, 136.89867084734536, 96.3221847660157, 86.13339581324114, 108.42434366861085, 107.98935636235028, 100.845936158626, 54.16062603873985, 70.11003861210277, 0.11861929200641197, 14.898817780524993, 9.667233719966465, 7.833162666272855, 0.3391148412740925, 25.777084600875618, 33.13542697358961, 59.293879623883214, 29.620869694053386, 43.167762442234654, 57.095794329925795, 18.56243798987128, 62.9288023581255, 50.803969080468, 99.14460826255328, 65.7890332658822, 48.602478020004135, 25.970376180596364, 53.83224112374271, 3.890443263476956, 17.741842127287825, 65.56926996240395, 52.06367897991443, 46.867659006660055, 52.86843622509782, 75.45903173313339, 102.15134434635421, 135.20079745591272, 196.7522849909113, 199.29993815661368, 113.4206466812948, 67.00335012611248, 91.01707838503607, 86.57386849778675, 73.42139185082532, 90.27283240596513, 127.78644946295447, 111.48947163947285, 78.66505768612522, 66.49752323534193, 100.76395118849369, 17.98360264915643, 16.901139732832142, 21.649461656722284, 14.436984494388444, 31.90544941266989, 30.6395153016324, 51.53512746530282, 55.6085372056445, 46.75429327993653, 89.81235324024605, 73.53478238085678, 54.53930612760233, 73.7165793397191, 155.28719348597707, 135.80778908278864, 142.03220191144675, 184.5742658072221, 183.55947430285377, 170.23187439876668, 209.4646509139947, 189.87394432395632, 151.12672566698524, 134.64766313727696, 107.75343464638237, 8.371786701894058, 7.118656199060008, 6.869435849776642, 18.408289544349778, 48.53279188614545, 77.7656917312237, 139.96441654335828, 108.56552114495953, 151.7835168373392, 151.7588510621684, 141.22724659511783, 138.39798554079795, 188.21524631990866, 236.63789133022127, 322.3539366677583, 272.94083559905783, 296.5144078715606, 326.8998757246824, 288.89791929489144, 280.90665240765225, 291.60754851170486, 302.94320948171804, 322.0175549058909, 259.64139848056107, 316.96752425077244, 275.77693286084684, 205.54403346341303, 298.3383844737308, 328.55221898482006, 317.5850738958711, 243.65795182834782, 237.81916667905259, 288.34863118958333, 219.04164794232767, 172.04549257459882, 179.79348183251838, 176.84735814286134, 172.72897461781602, 185.5485940938417, 194.6047336636246, 212.44741781868117, 265.4748276347181, 226.3591399434119, 194.95437787846083, 247.8350424866553, 200.70544577826857, 179.46307295088033, 169.7033222790382, 100.68990920581687, 76.39070999234713, 73.43563554020362, 48.82760671944924, 68.56515209912297, 85.16105229673852, 146.96173963270766, 95.47131920553304, 76.66613438350076, 59.08103968709854, 77.32422541115932, 110.40010571634306, 28.201732577766787, 65.25142991016918, 87.09488017147758, 111.46726762551248, 89.80128143924719, 83.15267181562548, 105.24789195651745, 36.68571979453164, 64.03446784534532, 135.91132103519544, 155.6133730765761, 88.71307493472378, 70.05790083324015, 127.12829242505194, 128.9570597357211, 141.00407946106134, 56.698021375621416, 63.76090966416892, 26.60979635684204, 17.18151021608664, 23.19805134144598, 41.28745218908881, 66.06328998109105, 90.84537850053364, 54.194590217303734, 38.61939283109807, 57.790670615745, 50.63929637468728, 62.18833372323848, 40.71683597929301, 55.24466382723652, 60.72016865226093, 52.57171397933498, 57.46000363740294, 72.07011146635126, 87.50766827196006, 77.51013693742841, 82.77043245213626, 118.81884930998116, 103.38174053552656, 0.3089935226749024, 17.262305578728746, 57.47279589300327, 80.68962796589888, 106.84846867623605, 114.96265045944048, 118.83134159266694, 137.81645959673313, 135.8804531398996, 82.47645704109203, 90.26024494318315, 45.980546059842126, 78.76419477178746, 64.42811560085921, 48.04879781803402, 17.742874114476695, 52.13874050712859, 91.3937780294235, 161.4030403423218, 142.57675481658754, 206.6691383171646, 174.57968442060195, 161.630967437794, 162.55268546254555, 131.23175997437994, 82.74951429001524, 121.96014970935775, 147.43674943681265, 102.4089746099978, 118.20450964033229, 175.69650821505448, 158.956536108348, 157.48172201772724, 168.9364874218966, 129.1642694977727, 173.12393049278273, 224.4482590842808, 247.8735071679566, 255.00259592861744, 231.5325913316671, 230.63701138079563, 193.59150419541032, 197.279853562096, 194.76269964634548, 222.39357521106126, 291.5585586397648, 303.5405479881807, 334.04152776911326, 287.7252320415387, 282.26973712106707, 333.5156858177561, 322.3147249784167, 349.51123828765657, 371.22345807153613, 394.0509789492118, 441.52424791836756, 435.1754279891933, 450.5693511918348, 394.2225774707672, 356.82027381730575, 381.6229295308164, 378.0210963724222, 376.41203497768146, 369.88359695091987, 344.47812139889345, 315.8381224590052, 334.3899556767581, 338.6496812427199, 325.1061009910615, 334.28753508198923, 343.07625602794457, 304.609612143978, 333.42603885373865, 331.35111212378513, 381.14608359967644, 439.00562922287213, 443.929000102095, 400.4916765104841, 387.79700758692263, 346.63933009106455, 363.75770798408627, 340.56140066441327, 333.45389486991604, 288.28983591019323, 307.2691423625023, 310.87637702919744, 309.4077349612951, 222.60366306914614, 177.84585973786164, 187.514380434883, 173.28128468591805, 122.67748132491697, 86.73553135227452, 124.61489935381582, 127.29120052840248, 140.60791628962514, 166.95918078428392, 173.30459083599015, 177.16966050016325, 113.48530746068964], ["NaN", 3.2922876844524422, 357.1712060969617, 228.19550673939295, 225.38575241957312, 264.83854172825176, 217.19252788114807, 91.77147856795332, 82.88631396603513, 72.69748750221058, 50.0202858826886, 10.90905414193277, 76.92773576176047, 46.06152522959192, 31.561725754985506, 24.8090855919217, 17.831668114977276, 23.366705084145497, 42.774169527205416, 63.56557418574504, 71.25827336512279, 95.00703128866282, 25.85453798557976, 51.8349921956056, 72.11816036341034, 68.07777204873624, 48.26748701409885, 62.00302283060682, 46.24278477891751, 77.13836932331131, 45.938429564956145, 111.12262375852626, 137.2407849627713, 101.69850054516485, 85.3262514302392, 79.59499962533714, 45.3757221689633, 102.50892232132475, 145.37315390393238, 186.63146417486107, 195.35592295572434, 202.648542450325, 195.7818341502392, 151.36016894316668, 137.07567301412885, 201.02048013491776, 173.30486019787017, 213.9357094683375, 215.75713026852233, 220.41630518746848, 236.62730195946565, 296.47452540287446, 245.04459198644483, 267.3863439541233, 282.85251209724936, 284.5152578876884, 267.13989074061817, 263.4247908061705, 208.89511891374963, 199.37727897887515, 183.50934938892968, 183.5139451575264, 179.2559500724911, 137.0921546249321, 121.67109309275602, 151.37715836794314, 154.4992711791515, 209.39178237650611, 190.8472358457413, 217.99587602159698, 210.91228654734272, 224.33998286900095, 249.47619277846394, 248.10085910513942, 249.0571380050358, 218.51620418819505, 226.05241021099587, 253.55099168611306, 279.4509523873502, 254.20449803297942, 251.96201393114538, 273.9368672960186, 245.8828875162689, 245.2255893537067, 241.64098359892049, 228.71362072349595, 209.2904445674531, 171.78870111232587, 185.60187992545724, 222.2550876684958, 220.6099420849673, 223.00710759562205, 240.48663425543296, 208.88529803662541, 223.581765899447, 226.72760893772727, 226.4695418611457, 311.00900865771695, 245.31675078236586, 213.42160771238574, 248.0191841067612, 13.459423523301036, 13.116720783606898, 12.90703464952254, 24.110025513507157, 31.36707366782596, 27.021355242191568, 370.68544813511267, 115.84942099471314, 135.12513444634286, 90.22064420971749, 122.22398413371448, 75.10534903076673, 112.67954336664884, 102.9241851275196, 113.29967730971288, 72.16707136108403, 118.86716859934262, 129.5658705041081, 99.00793667725861, 32.22316021722562, 84.78505238797025, 98.7065733325818, 136.58545215703327, 136.29905968247942, 140.02771451204123, 114.49131002336676, 136.13543356885165, 80.69518850097214, 54.78504317045283, 80.5336183192494, 48.699753053842514, 41.517094703639174, 49.84496942157726, 47.006131536297715, 21.709026059540957, 70.98343991703277, 38.136534015969396, 13.855771081402233, 30.296911782929783, 33.310456242324946, 50.63611493694524, 70.987441075335, 15.028675508465769, 50.0423274090859, 84.61490967465768, 120.26708355639161, 96.68037999795168, 78.42943161187067, 101.34979316730528, 60.17820381021462, 82.74274466326735, 136.71059692566726, 93.11569790209539, 93.65190299074499, 145.60406710271747, 153.7878604033686, 190.83645992599966, 181.84315959932627, 202.1475303881375, 153.0520207539848, 126.30729416104957, 156.12552115693342, 158.08709790210236, 180.19304983645233, 166.37288346878836, 145.0898276002061, 151.3100016556497, 138.3400229076697, 161.41542413468522, 194.09682317830277, 169.7846797467447, 148.62447912628699, 179.50490518764317, 160.60906648342896, 139.87950948987736, 158.27204629759925, 114.92875847369021, 127.7239297152885, 129.2781734042843, 115.14892874243222, 140.98687765860112, 176.47758063928825, 172.08439595627647, 223.7906724813987, 254.21572248797037, 256.09104589102554, 278.1280752381722, 257.60406500980724, 290.55520954145175, 259.6480627902964, 268.52148801031154, 324.2529388977399, 350.7989968725969, 362.5754453235866, 345.74274153972755, 329.20330805697114, 283.12473353500894, 289.695600135785, 300.5340246952759, 289.12734384744437, 56.264299553699736, 54.23162437998284, 277.293677794997, 288.1205296981813, 296.58860661116086, 321.44760504648787, 254.14007791575585, 169.71659310214284, 173.3153686421454, 215.84822480287485, 208.75661628518262, 192.95243004005772, 189.26232529105957, 189.57595628289263, 186.95588507239106, 237.4883796190299, 247.02097108944807, 214.34097367623463, 152.87673325325864, 158.93756009083472, 169.75685447289158, 161.2391795089495, 162.47045922448544, 154.98600439053638, 234.22320716808198, 228.59523013349227, 248.68322055148224, 267.995908611339, 302.10636242087304, 282.8109027559317, 321.13520908871266, 311.99706449595334, 358.3152644843013, 355.9383825843211, 370.72779683887336, 332.2359447321429, 317.4883720742574, 220.3235235608215, 230.4814857036059, 279.0917139996568, 226.08902307892762, 246.43792951064404, 254.28850634371204, 175.4060156382426, 230.45499433224438, 228.14595455518008, 209.98927149235368, 273.40214624122706, 257.27077032432055, 247.93593854586882, 246.65089099643416, 274.84729901045324, 264.50382375887307, 260.0126114987513, 265.8245387365848, 266.0524324768775, 246.88324117808412, 249.4070407688496, 303.2304067111266, 224.54092784431893, 215.33564986793272, 273.2875095643785, 271.3061767428338, 280.9917057781494, 257.7959990643724, 184.27630621266573, 157.89078673962183, 219.10919306759942, 204.62921925084407, 231.31694376086304, 235.6149187088739, 243.82995878009902, 176.4864286903153, 161.08829742316732, 168.79591661726423, 182.01846328460945, 207.64474658181274, 201.7709061961294, 168.79886459449176, 155.037420541547, 163.86901173000567, 148.04779888227378, 96.78369328270753, 111.24885901377317, 138.79558694442758, 124.70357007975204, 110.15031832089392, 110.01172191273652, 148.67411334822268, 90.25999766521652, 90.46379857772732, 139.62126096994524, 130.12224968793586, 75.54437302382895, 71.55284045611216, 70.1510015921428, 61.32047170837363, 88.90429269226912, 70.99200057836907, 74.58187769728507, 44.506088985559316, 48.43549175448605, 57.648839292119135, 159.38902622735588, 172.0601372585452, 134.94137901229197, 138.09141461931472, 150.1328868403836, 126.92751994510303, 126.07919056316719, 126.88731308688156, 130.80688558842976, 123.29852585754242, 172.11613513834106, 240.58812225520379, 103.49538176604806, 140.3910364272101, 141.68877506483224, 119.60318175098631, 153.84457404776313, 122.88023689145042, 206.10212760502748, 109.41510205237873, 125.17102489627179, 56.34896520692458, 80.56959708588984, 49.7401019250838, 30.827295688629263, 55.36867233031979, 74.77811761281659, 60.41414024825647, 52.48253394472196, 99.41428482918752, 86.88121874707828, 111.16388253273348, 121.0087644783333, 105.34716847903708, 69.63540731082149, 78.62716227139781, 34.25063919950416, 28.492055531490067, 41.74840096218645, 24.763510656517997, 28.570714881480207, 25.274888061412952, 45.15126586225577, 16.195263662978558, 30.00881465236846, 11.076074102977106, 11.981132749882105, 44.06126012221307, 23.259313257924877, 42.704907183938104, 87.42165395124141, 89.28691549802518, 54.82968275010074, 34.38837542377576, 27.62487347817037, 61.95629037670029, 94.72314131703413, 60.76330918607771, 32.40677783017413, 47.10792797684458, 48.92923220603839, 30.413206702043194, 53.99744425954596, 91.02971792555714, 49.131494469710574, 29.656725246143548, 54.04112507666534, 21.00879432551249, 32.16680270072998, 34.497132329913576, 25.420267401100958, 9.74174473174182, 43.23846383333414, 58.662841562684264, 108.69619152800828, 65.3879523872242, 83.79522191118357, 10.736334651867153, 46.349845084904835, 48.67742469072036, 45.52204195648328, 20.173304885930214, 17.997933876415804, 12.244134975408034, 19.519441455466726, 19.644695150773778, 43.56708701115133, 42.818494590004306, 8.465832620162523, 20.41146525849919, 30.35950808804126, 12.416969345438975, 21.314518316563767, 15.39767847925884, 10.845166116594514, 12.117274235112845, 52.176102758512805], [-30.56322265925894, -24.2882596766367, -22.111819096323302, -22.29320466535887, -26.314459129770512, -265.338400170467, -256.427150053761, -240.67432796851006, -348.5854354418004, -301.3153762680961, -325.3802523355272, -389.5643602238556, -575.3406614121409, -642.6356186838391, -691.5608503229168, -603.7322212727428, -573.2002472285949, -599.8056319001012, -603.702680236548, -588.3552127814667, -609.3785642072545, -586.5682909222419, -519.1473046878882, -481.490883371644, -448.6823144368026, -483.4851315913321, -494.773652079066, -536.7164166436052, -599.5255952404352, -600.7741525567833, -592.3829476549727, -567.8034255792991, -559.7853120495141, -599.090392438006, -595.5490441785817, -522.9381385294199, -470.6675926366087, -440.2258557384697, -454.1037901863601, -395.1068851059989, -355.9558039497164, -399.410692289307, -418.348081290863, -439.1893322878236, -349.2912118887814, -405.0043132687195, -294.56365902936534, -239.0267880664756, -258.3311504094905, -237.85211853332186, -244.20943074585819, -249.8362436912488, -185.46615686010819, -264.5546763388263, -246.76439705087387, -208.3264429814953, -262.216476950005, -298.4258037095025, -275.1322203150896, -202.603330541952, -184.06886276962393, -169.0969336717564, -135.45011870310202, -140.41091986146557, -103.56233616058495, -99.81589025253629, -86.78426338334498, -117.2141959444935, -166.5942813936602, -148.5172486813256, -195.12355794322627, -120.2454327785822, -127.3957941316416, -121.01275992007572, -127.97258690309133, -140.83447978747358, -111.52728982651377, -154.65765841345768, -189.34125428666766, -200.1921310184283, -246.92511875840864, -194.71805533956433, -152.85681629739992, -56.93362835286706, -48.815792172893, -137.74203483067777, -206.07355450710332, -295.9773087979186, -313.2260022103338, -395.600282781038, -318.47561149057026, -305.68194174134175, -277.024929561819, -232.96531582947523, -221.9363983088959, -196.99994289239612, -180.4188724225683, -123.69775709323721, -148.9196048081099, -109.05046193647632, -60.595393956160024, -60.06825378349811, -58.92641334757582, -47.31703321524685, -39.575576093606514, -68.1171260442992, -81.40266425138338, -169.01454581123573, -143.5618154591275, -176.7907294801297, -186.86694599126793, -251.45723689032422, -352.1819328088933, -339.34639678184885, -384.7975848250449, -446.92967275322883, -425.9879760494405, -326.56972531649484, -420.4049454375008, -363.2748516173634, -380.908651091685, -425.5305869701809, -446.4492679825238, -509.37917263957246, -523.8594755243404, -530.224397886356, -567.0958349828015, -595.2508284833195, -515.2455003754174, -538.218371011897, -538.9684794277052, -564.0814627775947, -581.6368027905879, -588.3091255545365, -600.3817770182698, -548.7042897219546, -611.5518280274664, -679.739317932957, -651.34929783082, -708.4377870096522, -710.9101957248652, -684.3275394345978, -726.1974767923563, -790.1990264704659, -755.2922524489323, -725.7707426715348, -757.0311002830643, -685.0031501391499, -715.6317036561348, -713.5857586916027, -735.2968813697923, -772.7476722066252, -783.2308409332379, -800.182373580841, -862.0674709722505, -837.6494070545448, -855.0221725666728, -860.1351460941836, -860.3303134507278, -863.2590789037754, -852.1853179629846, -838.7070274751682, -836.6525986970855, -812.2097480075677, -783.8800518495948, -814.3679616409303, -782.7024779876813, -769.1397640121418, -807.297085663959, -785.9512642531279, -808.0027478076253, -770.117788885047, -757.3686325012612, -771.9970485981129, -766.8913334522395, -772.4845014760806, -791.3501784566504, -767.6468591800071, -807.7853676731037, -775.6141087113491, -782.9782547689744, -708.6321327041434, -665.6709064852181, -647.3732318199629, -742.7637651868049, -759.6830720709452, -815.4439597389784, -781.4775333575958, -822.5031780450463, -766.26037654333, -790.462499145838, -768.7313776443642, -755.4929207117623, -759.4747794219583, -766.8813158435943, -709.4161428876081, -722.5257947415322, -681.7861907056468, -710.7277604955301, -726.4981803236174, -57.25403985002231, -46.74304657489961, -220.84208664622372, -55.16801755152386, -188.50657050480947, -160.98395067882348, -179.80205356618467, -367.0138726391741, -341.27770247160356, -258.20565459027, -248.6810339135953, -317.34314578331526, -282.1277588275042, -286.2323465345615, -252.4743838598181, -293.5856097776573, -292.3466958901314, -228.64144961753038, -249.8501550561528, -209.7815907506702, -229.97863082271147, -327.9446055932408, -205.12386943086187, -212.46825704659267, -198.1781323645177, -200.31310685167176, -175.57473188794143, -210.16201073109175, -220.71538382292715, -143.23905201171317, -120.13810201276237, -106.99168262192893, -74.48431103308644, -127.94397836289545, -107.80459349062085, -89.05413143462187, -82.44705838573287, -165.15004512512633, -194.50888952158834, -213.0537495437897, -190.34724496387395, -200.46667604489795, -148.89696343214194, -244.17602619572085, -223.95939320414342, -180.3925341332503, -174.1791911591577, -202.8382423626491, -125.42836096778973, -129.3135890399309, -161.2166641323068, -202.9607806976282, -193.74540009316706, -212.08203447709406, -232.55125577278662, -291.4210562567806, -292.1319026399391, -248.33868882641605, -256.1288617614298, -253.60825208574136, -137.0349497283337, -135.23455971534753, -137.85098736692316, -178.0609415072129, -185.5267864003521, -182.64825308845053, -196.26528485317448, -230.1374084106679, -271.13199881643226, -272.34517345814413, -332.8166965286644, -320.5542561533476, -338.4646878433547, -290.87423583937095, -347.0517922551296, -356.7866176228303, -336.8664774261581, -314.7334078283705, -335.96015694034674, -322.5558701815471, -397.77763207537055, -318.70002637925336, -320.0585813050763, -322.65111290703, -314.76293874498225, -313.4390159613142, -261.0241371828725, -220.25485165064958, -257.5220165261468, -262.31539851753337, -250.01008969539126, -274.86638096160993, -247.66774536693077, -234.22912033054436, -218.46818707997414, -241.08571517861503, -248.69522003012696, -209.8484522489731, -345.0447665006665, -333.1418218242648, -19.38415162755973, -28.349445518548237, -20.91053609759581, -20.005858493595497, -32.99244542181691, -40.243478254719435, -171.58335442572024, -193.16198714242097, -222.73483319558784, -239.6245877558697, -211.94755228295926, -238.74295143063935, -321.3827493359058, -372.45077932965626, -415.9686589831169, -458.1565716238027, -416.7787104384922, -441.8744306671747, -473.31258046251145, -455.5904391407384, -415.54093937104165, -424.0801690749223, -507.21850600444196, -461.64085439650046, -429.3043321082759, -419.83360629317025, -432.7529632214041, -469.28294394353145, -489.3529524897296, -456.1990011219096, -490.06650979725384, -555.0096044480136, -516.5413207503242, -553.4318823176274, -520.36024163072, -503.9944933178173, -490.8396976206524, -498.26461450608355, -413.46434901255094, -417.55144607603575, -392.61242722825193, -438.7826078386955, -404.3442475348319, -437.765440782973, -398.3657919364163, -361.11409524506627, -396.02349572977033, -350.4783181327831, -329.3450290401191, -130.4034230814517, -142.82359320447188, -181.38668634961368, -215.90413555658927, -218.802701993278, -249.11041584116015, -237.77362651701173, -258.1983479470168, -200.27449119062874, -305.34119721443017, -301.5220512597018, -303.29006327961736, -320.03986728094424, -365.0942722133525, -342.3717177713054, -344.4196929190889, -312.75122854492895, -316.9749030903512, -346.844724462189, -319.60694768651206, -345.10112151974454, -350.27889271853155, -379.46370540451653, -340.8106604094826, -270.04156767397023, -362.22629355511594, -382.26865383847957, -409.71580293895187, -392.1940110967651, -412.26092434370463, -406.9260663244001, -480.0319784215415, -478.942186417836, -483.766463518855, -470.72059483092215, -488.1938472053249, -467.2662134882254, -450.1274224765956, -525.5408298958332, -480.28613439851443, -519.9173014345333, -468.07911162145314, -429.23760860977876, -416.9746582233223, -435.1815645386209, -405.6565624007762, -456.8286753266034, -422.24483967343554, -430.90235914262706, -573.7950529760922, -612.8937443059632], [-147.14647483817993, -237.00428416603194, -340.18904705028496, -240.67648684439928, -292.87601309253984, -337.7919427153795, -422.2746397118817, -384.78571002731167, -311.72646070864505, -325.50749140596315, -276.9962077127155, -275.81327168535205, -301.1339180966037, -285.8807284749923, -332.5988487112915, -327.05728633550166, -361.5548259826474, -409.5118865218713, -386.5312024911644, -427.86962935052986, -355.4897860693891, -404.18412170216084, -396.0637162826542, -419.9536216926618, -499.2723063253797, -491.2616943244976, -462.9824446154767, -520.6299144056687, -490.912332929458, -522.9844064288435, -530.7618478431057, -438.0300696074596, -381.09716259133086, -397.6883472338697, -395.26457007205346, -367.3498127822069, -343.7358482436858, -350.49186020319854, -359.8362125370799, -395.8637950980217, -388.0354549758073, -397.9698014004092, -409.9012163725338, -395.80172868395823, -365.81303762675947, -322.9935505658419, -369.1069250050452, -331.30613613063457, -383.01987068721127, -446.9653674710375, -467.28978325163376, -540.2359577299776, -573.3219580833985, -515.1032776547031, -536.5145951166261, -587.9638858890494, -532.2466099220007, -574.1585930898264, -500.5297975806562, -477.0128081675362, -459.9405592569827, -349.0812341766441, -414.53272687479375, -417.207123934623, -352.6566394965559, -348.7250049411548, -327.335309124335, -322.3272369865721, -339.3206400572738, -362.37560517825494, -424.32890382891696, -419.8947130310079, -411.5358315434266, -533.3562690890774, -517.2274980962411, -461.1389772251336, -420.13228715550645, -366.9682949039603, -407.08007472970144, -411.9465494545602, -422.5460300226837, -407.4174495925206, -418.08406783119835, -443.9375663415825, -410.3063425694918, -369.4954609159198, -361.7543744904318, -341.99537807198203, -428.3952122869438, -417.7865451092164, -445.30844721587954, -453.66550694693547, -501.13113357080283, -549.4714423508401, -496.05630567480597, -498.2045954976817, -487.9260567905807, -497.6187431292352, -459.41416351159955, -414.70404324031983, -64.75912051474477, -55.359739354100554, -737.7667295055429, -703.2415179763861, -703.2535195707918, -702.0716148309338, -709.4182972594785, -260.91073416960523, -262.51501583515255, -275.4364408586035, -374.9817184059452, -337.33349499326005, -369.5586819854931, -129.70649198560648, -88.4420567711694, -264.4706848961795, -163.11137381031529, -219.67367415590297, -238.8836241802676, -206.66520579730798, -195.2240424616482, -241.7555809531152, -295.4110528846751, -228.63902109434378, -276.05813889374554, -203.21003129723226, -247.56307055619175, -234.5721456858481, -144.25715698003955, -81.82474725222391, -45.9990781537748, -74.31582760656829, -53.63610982926423, -72.04766221250713, -87.20815270532057, -129.8844089739065, -98.44342255431445, -71.07574846178773, -156.78319551296522, -119.14304532686867, -106.73538933209556, -179.78410436901834, -268.92254476991684, -274.04252554251275, -452.22488195663414, -348.76053118092693, -310.69856201256493, -285.1536274706141, -322.65452079659724, -390.9427379285943, -360.7636939264281, -365.5018956327401, -339.32564578157985, -198.43048431137925, -168.98055841290852, -176.20472664427143, -240.46766821267977, -206.27645478082343, -236.3960888267793, -269.49540702943796, -381.87082211007026, -343.7429386698418, -421.13467281532917, -373.23759660750625, -423.58462196827315, -344.03498564289185, -340.0453297171559, -328.4178559811876, -349.36426624399894, -326.13745289409246, -326.848094800651, -282.62311195622686, -225.5700497023676, -179.87070711685328, -130.8199416469456, -178.26660213956313, -141.55409272034842, -239.9828756776132, -281.30164909242575, -127.9810103239596, -151.1148638021482, -258.5961144480811, -211.38021739114214, -258.46525915851026, -274.21261278554397, -262.58622637325556, -204.40664291782736, -200.5137767848949, -217.9141617865585, -178.81280632589153, -274.9048185679215, -241.57119894836978, -302.5643169423283, -347.07000324839277, -323.3179361779655, -380.8474555860155, -343.234426976462, -313.67453445135635, -307.2954864634615, -276.39678278558347, -99.82053899081075, -54.679483289679524, -53.81487318681161, -224.1892071203514, -152.2317250147869, -266.9787320684693, -257.63891732198783, -337.33002757456075, -206.06067611739536, -126.88237656788158, -36.00272622285661, -115.05477971407379, -146.2803124402883, -178.137881886836, -143.1833949855145, -121.06609518152618, -116.9593858817583, -259.9044505254866, -280.72944821715663, -256.8840396391473, -257.3323205011907, -258.696731547486, -375.66539559889475, -335.7847389928748, -333.28962487871735, -366.9698557711323, -362.66300499661435, -378.9185939895729, -331.34874436603025, -258.29176286252664, -259.1663403779657, -339.9798762521973, -439.4705592266115, -475.91347236326965, -509.86813166381063, -453.6855511633438, -434.90529455393556, -436.56519960705714, -432.79093893961823, -429.71742599656534, -503.3022865210894, -576.9650107285281, -607.7759642106398, -516.3998356284173, -539.8088591128194, -502.746124749326, -444.00297581405863, -510.78658048692876, -553.6359097049533, -524.9219202022625, -518.1233134488358, -578.9526938081278, -604.8730103216012, -581.7528667595748, -619.7522501562618, -692.0746568865495, -645.1723898389566, -614.6976973996259, -669.7658827729347, -611.4202860015356, -500.3766268250196, -527.5575633924063, -554.1046732136051, -582.1552292304084, -580.3454915929406, -581.6034508460282, -589.5539976671716, -605.0201837849991, -524.0001860636912, -566.9799678569988, -655.6836137330404, -697.1125892965855, -686.2971077718091, -727.0040728370002, -705.9369229829613, -746.7574128537105, -668.8673162706814, -618.2191502841304, -602.7961934039954, -556.7275876631742, -534.4700146012888, -569.583679033087, -572.0758150183042, -603.4451386569579, -575.1496224847182, -520.0448172459122, -529.9581255547247, -577.9566841443183, -612.2154535322715, -610.1585615586596, -599.8256009799678, -602.911970770643, -637.0866965295756, -612.3724853707535, -659.8239986492308, -633.1097722041395, -618.5061326332088, -649.7145766254597, -610.451525866358, -636.2986186250794, -64.55556112205488, -383.4345372760778, -401.0153602245466, -401.91048305544393, -378.5599831254166, -393.7516198465904, -203.20347248021505, -290.29630300544386, -264.469076874286, -179.01166561159187, -101.83231222152813, -42.88458304685071, -142.95671112146204, -147.30812202424227, -116.48562248486633, -268.76516816602054, -158.2955300911368, -164.49807255217092, -240.0614882297491, -140.86223814494417, -172.1023960749527, -126.45680336472401, -114.37076617052844, -98.18194287537392, -111.89291827829129, -111.778771367226, -159.38158554071765, -182.2779446692158, -87.1533620240848, -129.6925351485785, -201.32785025271198, -83.0821912350973, -144.16234410184506, -104.26595278951322, -107.47386298589083, -210.0974446089224, -249.47900322187172, -297.19585370926217, -311.26872967624297, -295.818898558991, -224.38566953298152, -251.25147471199966, -208.47279118836536, -27.146444461619012, -77.31047429081411, -186.8401882841352, -210.1330459544563, -142.66465074844587, -67.35175703778822, -68.22830400658995, -113.9949544215608, -24.81835223791711, -66.82867312913226, -3.399209793904504, -27.990272073315566, -33.93913372751092, -67.89781802672303, -73.95296636194388, -33.183735058456136, -22.991770497060088, -66.94898975010733, -90.18539313492681, -71.03100144666485, -60.63765414495185, -30.446302488383594, -22.52913494896353, -19.064919087304872, -44.14589407952485, -1.4826636191450007, -63.00058150013979, -84.25333194585971, -65.64709418883808, -78.03907253182126, -71.66446115918347, -137.60214828177038, -156.88030920982277, -176.01610727397775, -151.8272774436109, -212.1656296736786, -211.56005265849967, -182.07570480888916, -139.39725881918787, -107.36220125729176, -107.38248941818972, -191.19864267722164, -162.90590352086883, -105.38181444687552, -61.96239192582232, -89.71107097490574, -111.9013359035016, -87.66266137061905, -61.90674519360243, -80.40613383190089, -70.44239172706193, -75.80751326586255, -54.93832630930217, -123.44467979469721, -135.40232727138277, -142.8545644170066, -59.14935319459778], [-22.791330631981346, -412.9363789049829, -317.3377042061852, -266.53845528607326, -333.75541667816503, -325.8083362940387, -224.08881918916632, -290.97865837876003, -296.4445561803078, -267.861092191215, -216.99844818279473, -269.5132900288014, -232.210004610958, -282.4358007250831, -151.7229392279855, -194.84747739135182, -198.2905804705985, -209.42696314868604, -256.2665735185679, -213.58106987908087, -162.9770018480845, -115.99789931388014, -105.87795112332292, -124.57177891403832, -60.679705821427895, -13.343869884196891, -49.29687659667955, -19.972790796614788, -82.19707367885702, -36.38153774190266, -90.5696323228639, -109.60371920269631, -164.29044182727122, -228.3647485813329, -190.17686287415245, -130.44393678285638, -102.92223097276869, -138.50999027838026, -133.42607552912202, -152.3719766298022, -132.15320113750863, -135.10054324545828, -169.88232265893078, -161.6256047216919, -216.74201956754604, -137.80610734186567, -106.95281424746963, -68.93488825032824, -57.39886186806723, -75.61251641827297, -118.77020022661932, -104.7344267260396, -156.19423809620247, -176.28774850550022, -190.85367780227327, -169.24520885130593, -166.4727768545134, -141.03602921155712, -106.0527123268889, -52.956689975138744, -32.754927117789805, -81.45161447730138, -87.61516533128707, -58.79967303751749, -91.73462784348675, -55.0823209441933, -81.73660981671074, -92.89078380382855, -90.36491941345548, -38.10969433489191, -5.530689015288061, -125.82082774699731, -136.34914280199806, -156.18765806860304, -156.4069633881419, -138.06497038274046, -195.8809374987913, -214.34572164523456, -203.2631728518702, -186.66726507046005, -182.65336208437068, -142.16079517393572, -176.4196065068598, -205.3705660326183, -148.28708468212088, -184.57557116774927, -163.1294292684863, -185.246702850928, -236.26638467890302, -140.5180894468428, -90.33197957408382, -115.4567184244064, -116.69452098750483, -81.39095223677438, -174.85959782910777, -141.06766123985443, -188.42340325199746, -129.71174000564588, -103.45846127545522, -150.82519683146518, -1.8629291098784262, -2.365342751898863, -17.835491779375268, -29.09761299379279, -29.428678253930336, -26.15297034223848, -492.77416342888864, -556.133497422433, -625.4929496907018, -551.0881381329243, -462.54992854195575, -383.81969795095245, -421.3197994403332, -375.9467903618909, -381.68783355527216, -315.0551987933155, -332.3066071325748, -299.72916751526316, -301.75797327179293, -242.91379153785317, -239.48417629813986, -290.7369214558413, -288.66873987637655, -286.64962387159665, -222.4069957415088, -198.5247934117242, -239.24190039583783, -209.31880369270823, -193.0561355601405, -303.0614360554257, -313.96708529642154, -323.59300888455357, -312.381685817136, -312.50255137119257, -334.31857419460334, -367.3514182375118, -327.7310433144946, -251.70607939564505, -201.44187878617808, -226.65799317618888, -313.7494101876865, -330.9391314026651, -255.08880060419327, -258.99386364773994, -378.0145142248049, -452.3354728015938, -432.65849224282715, -387.4640685541879, -343.46924824118236, -256.42096250256884, -189.5754312270164, -226.68579344244134, -199.57519007565517, -126.0130210337675, -184.686786955558, -212.0859365742417, -260.30553504596776, -240.27244914332707, -256.22213885678156, -202.08298488324857, -206.45586005923894, -160.17130237630874, -149.39525079358398, -222.52469202497804, -204.8246969730535, -208.8514705873465, -235.40117791844435, -223.54291659576452, -200.31360161872416, -188.74557018037453, -201.48196090569988, -240.25829893857045, -248.890280521853, -255.68233580098197, -193.4002938571904, -188.00607622450502, -214.43093627452063, -200.2494400433087, -230.3784603856032, -260.63065357226856, -205.72792592258173, -204.87157746380655, -132.40800361478358, -120.52286471305133, -185.99817655750124, -206.05574464454997, -246.8775929895309, -257.0595192566658, -304.98552439893575, -357.8290318782655, -306.5868539515986, -345.7758037641863, -293.2177447031155, -301.64603098749774, -270.9175015896127, -258.5855805221406, -196.21314912521123, -192.1932987334784, -247.08126037412046, -195.34386434928723, -6.48908773996597, -7.4076707524676735, -60.466923879152034, -58.68899061069014, -124.5409537265526, -214.65688879821883, -211.91596889743005, -199.54069020102207, -274.63714560410216, -177.80195572341475, -180.43144261070233, -147.12890761471346, -242.8425200901815, -254.84275453458207, -290.22321425826027, -302.30940009161213, -242.0536559611768, -200.79083051661007, -187.55146162058196, -259.4645261669617, -277.30157160679875, -356.6606707036532, -336.99380459516846, -316.5432821272212, -351.77612093362666, -373.2233584238673, -248.94904055431957, -203.0336853216739, -245.40230066733184, -205.83940241403042, -224.6883950926145, -228.88091076885397, -317.98941464650403, -310.45264586978806, -382.2766438362667, -373.87955728290814, -411.98835317004944, -276.81178908483867, -419.32129147048045, -479.88955825563033, -485.45514506339276, -414.20452054501493, -478.2878808084527, -437.8700721332721, -487.0232137938174, -476.93865312307884, -495.79479325826037, -500.3636985129357, -497.6488452256654, -478.9224849150818, -516.4691601156733, -560.3974249324347, -481.0028558902837, -486.9818217475186, -508.03772921212186, -505.98558198209, -510.74074225366354, -474.5496716715592, -382.49387044962174, -346.008310227591, -370.4170165909772, -528.3740258476472, -563.0851060094157, -559.1636158338574, -514.2682087354333, -440.85089905258997, -410.89049956200654, -514.2589216814849, -508.9853480636675, -506.86466430973013, -524.5781335691437, -556.9483547088428, -479.1947678767991, -438.4547049243057, -454.10180792085896, -434.0368154371237, -400.6309848825018, -382.37627204661095, -427.41072154766056, -498.56882949214634, -534.7868694272618, -493.1301140817849, -445.44944407844787, -488.02589982029184, -500.82684059675705, -472.5743919555788, -384.0118164158723, -340.56508022312136, -344.03697139819155, -374.81070411399475, -347.8372300432587, -362.8436394215262, -348.78288138658263, -276.35056272127895, -260.01103511862664, -236.3132146756104, -234.57990322259894, -304.8059795538375, -288.74200845431477, -245.47025261749528, -809.3674204080833, -805.5662611071253, -705.1800627991303, -308.47740441882837, -484.2844087393157, -373.43670678519163, -336.1436358946118, -345.5102270100342, -386.3391211885513, -335.2384040698698, -327.7474731744235, -340.29922237979184, -328.8963324873894, -386.18336013413585, -329.159641746999, -267.19991193679425, -323.8641022229013, -315.38841542671355, -293.2458925505619, -310.3448929333519, -236.85907804336722, -249.58456515727516, -223.4924797153272, -191.10571523011853, -227.30869982374722, -219.32516168592653, -196.7071814533917, -204.4625580203647, -245.96313396092168, -192.11467673866068, -175.7508532479836, -151.1108807715726, -172.02363025375078, -240.91092288028761, -355.20188131394366, -383.15574734149527, -368.445835155986, -397.72831120980976, -273.5520613376902, -251.0386746590923, -311.946543721684, -345.5380598925004, -407.37544586880006, -381.72496224137603, -318.3168399841954, -248.6806841927225, -205.21125284118034, -199.43584578029214, -234.92308339509103, -225.84425783892866, -246.26542842130647, -277.78382098630715, -245.55904566599727, -290.18517373863165, -277.2101589115989, -205.62834885195372, -194.17298334286218, -155.24476278604317, -129.24023938862285, -187.1561124414808, -205.06124303025615, -191.07797765564783, -195.50275125255786, -226.31463388242264, -218.750124827109, -315.91970003803635, -270.35680301272913, -232.83253034160873, -235.70987108372964, -282.37886396443884, -236.44604508539675, -340.6868489001257, -357.61546591385377, -381.7724824118717, -440.6531908727228, -371.03018574139963, -411.32759635337317, -401.7695185129084, -379.8512050494095, -392.8243687297276, -292.00580843234974, -242.91468935834826, -209.06135445801897, -205.36068619384898, -237.0798327466764, -227.66372710760243, -264.558222731805, -279.44160217221815, -308.4964925929379, -353.8894946078764, -318.6824666085779, -322.54004196487375, -320.15786313747594, -252.26138140237993, -312.83199559126865, -375.1181084135419, -372.0026219947134, -332.96837245941066, -281.44321805427893, -296.3908033572567], ["NaN", 4.475899048334561, 4.531978621042734, 4.508084174192448, 4.497949216295273, 4.518956617941777, 4.768544864466661, 4.61534656786507, 4.606560822960703, 4.82819931949305, 4.985903463194867, 4.9290047773351535, 5.313179435126344, 4.287726319787261, 4.643000677573618, 4.77420624073748, 5.036445864245196, 5.047726139126575, 4.222993661671263, 4.1080322288025926, 3.892877469108585, 3.954328746329695, 3.4796244369821743, 3.7332617807377337, 2.958669556675977, 2.5506694374045833, 2.4223322488717027, 2.8204953000370794, 3.0082966237512303, 2.9704895662272213, 3.2681440062757163, 3.0803164989786747, 3.6378700394096297, 3.5610113699473667, 3.655274972039684, 3.6771280205903776, 3.5796276355110512, 3.0853912486006996, 2.921347889546269, 2.8837590538232925, 2.742394045781389, 2.4203586893181046, 1.949595581218241, 2.55700670038073, 2.6087983333289064, 2.4846748387138593, 2.3225564834650196, 2.813117959917819, 2.5579265960213284, 1.9292123140156385, 2.1768951674506725, 2.488892211764462, 2.013663439484128, 1.5787538866521396, 1.1203907799250068, 1.0178607634294914, 1.1922775554762102, 1.7801394952045142, 1.459988314650991, 1.6387066587983645, 1.557327340445395, 1.708295333644227, 1.3565333547143215, 1.7085272892743906, 1.337013681142178, 1.2201578567067783, 1.1530499780700443, 1.75505558247924, 2.2089892677979623, 1.9487288326535301, 1.9569035633998697, 1.4538644742435345, 1.3206897548919945, 1.6199638078541534, 1.7363224245284503, 1.8512487413927259, 1.9913117372802835, 2.1798706841530286, 2.318545453179, 2.438302944628215, 1.9588181633149357, 1.66712577115531, 1.8968175306930635, 2.429053903052546, 2.1252658112962406, 1.8417292878969054, 1.986197332205437, 1.8590967607208053, 2.106925806337018, 2.5049032382632648, 2.0695277647017045, 2.315240438460288, 2.4871066757485996, 2.8470860999934247, 2.938255120570965, 3.1134041216788106, 3.0786489457183395, 3.17516330759353, 2.956445532441405, 2.8300057376134813, 2.476644760704942, 5.861102486408459, 5.891851855984543, 5.867521166632614, 5.75864716165177, 5.684788868102677, 5.710827823556796, 5.714114611393431, 2.0715145720186596, 1.9274195653605573, 1.850906463147645, 1.1033317589736586, 1.3284340221206803, 1.655336935713737, 1.8396713047384154, 1.3818701234399684, 1.3673859918132527, 1.2776773702061086, 1.033027641047849, 1.353193067772972, 1.3791194189506242, 1.1366243521745663, 0.6478754416120679, 1.2509606384564242, 1.1633656917727853, 1.2142788707564853, 1.5181343839120112, 1.3186495036743069, 1.7028010100607145, 1.8213745235071492, 1.588624129044088, 1.4521679975376227, 1.608008315504387, 1.8824059769670802, 1.6426144400462872, 1.4568734678358777, 1.6679842315036675, 1.6263253426035598, 1.2595758547914333, 1.4399372686562042, 2.1235622449666676, 1.6180986177670555, 1.6882897778758996, 2.2160211798585605, 2.3474084830743145, 1.9355551801075908, 2.1022777077295784, 1.48409258047395, 1.34547869380797, 1.497374700737456, 1.4315036716567828, 1.182741892909296, 0.8840983576520131, 0.7919446521251722, 0.698411154033481, 0.9349400632572592, 0.8551196621096804, 0.7680650491471925, 0.8891692543463761, 0.8362328125869731, 1.0226449187759357, 1.1237883700739482, 0.7997871068401476, 0.9651813219674823, 1.114379768412144, 1.0598556683030278, 1.2513210001426436, 0.9949978084050847, 1.1890099467880457, 1.3097108380288092, 0.9449369608148914, 1.3775333423922, 1.4203382730694225, 1.5050918870989833, 1.547196707236935, 1.4033008212021336, 1.2862115717963412, 1.6126600506863602, 1.8243787151988016, 1.7786439487779975, 1.7182669599801614, 1.7340615980597462, 2.07314137790609, 2.083968621330727, 1.9618759240638906, 1.8994324428194727, 2.523542933316264, 2.518550742086932, 1.8694890172130274, 2.1135656471163444, 2.5196250532904143, 2.2854566888095276, 2.0225836874657257, 2.3023919873410974, 2.2747416003917196, 2.348303532958157, 2.147150143023526, 1.983398384217431, 2.0229578861901776, 2.1534611303328175, 2.2616543924739396, 6.388875991431955, 6.432643348656892, 3.4804834501904884, 3.8303866500369175, 3.3842511230627648, 3.876881120147118, 4.2616765423094645, 3.3885280914603717, 3.9054998973868664, 4.479685867450887, 4.540932314183002, 4.258174767580779, 4.020216410353046, 3.8760084830636283, 4.462333446536615, 4.031106112128591, 4.08525882267422, 4.153006026153903, 4.282884359625379, 4.371607973672959, 4.285157526521028, 4.013088714200937, 3.6957693914598018, 3.9215639802645663, 4.239486583539138, 4.2434400086258925, 4.708688456969293, 3.8475462521345953, 3.932535138777643, 4.093290684049547, 4.245020992526026, 4.418364795547004, 4.239797580277393, 4.229102237553395, 3.731275541230166, 4.274002166125942, 3.592105213202421, 3.391910643121441, 2.8570293155971056, 3.2558330254965755, 3.811684332737901, 4.043992843974171, 4.162444919999059, 3.5486324707011416, 3.4016677266329323, 3.3000548795154314, 3.2687952344726074, 2.664989927758568, 2.383877362400307, 2.2310992479681135, 2.2832866012451483, 1.9743971419349267, 2.012284326659286, 1.7625806883535144, 1.4949130458517297, 1.0619659115343527, 1.7130261837384648, 1.841926561803118, 2.0459302131651005, 1.201797812218208, 4.317526587011559, 4.002899547153402, 3.977022189468404, 3.9370941251863183, 3.9789452375638534, 4.016296994547512, 4.020674637755276, 3.9018866015537434, 3.653295531275337, 3.4632474735253362, 3.5056236393124927, 3.614324773458391, 3.581433731754366, 3.849677604248572, 3.635617439204559, 3.9554424879670447, 3.8728010582430334, 4.388597001987725, 4.21094156595307, 4.141146077851597, 4.027898217090961, 3.8522488123207426, 3.3073906646096227, 3.7812692952051616, 4.257228200345166, 3.849118453585203, 3.5347236721585107, 3.604325448368304, 3.6309286186851466, 3.7343882636638845, 3.7224658307946727, 3.6041275091100187, 3.8389787923070564, 3.9018026522563307, 3.8562411376496937, 3.613872098351216, 3.497512736957907, 3.808017850397775, 3.440136562536106, 3.40010981949626, 6.026926180038917, 6.050866419840307, 6.053416851664792, 6.048473367288119, 6.017269307987176, 5.917957886646495, 4.338845061464537, 4.5438660946680205, 4.152187297099421, 4.173306844791551, 4.106080842080352, 4.643140230678612, 4.967260970350494, 5.2564173049848115, 5.150661138616569, 5.1268461782957315, 5.28876490712523, 5.304908610097105, 5.102927952056487, 5.527286010994105, 5.07172189218409, 4.882509900010103, 4.7904912983539285, 4.596805084321047, 4.650038720039387, 4.814143274571486, 4.604970287678278, 4.502092560638575, 4.751148089168517, 4.386323584325646, 4.163038290431711, 3.8034658146374642, 3.8956359188598664, 4.0172073506651635, 4.0538210960687175, 3.7928189816983906, 3.997563377975563, 4.193257269938327, 4.056266951077033, 3.1005050476369718, 2.6704469771838, 2.2124241922744066, 2.1705853773227384, 2.5046146187548772, 2.820837782902756, 3.2273279550183314, 3.2178345394824324, 3.38838291600959, 3.497092202044752, 5.036612594155863, 4.778463921510947, 4.8929552158452845, 4.323290858284435, 4.507941291523777, 4.478482687186959, 4.529314099677001, 4.725921489849003, 4.654138235133576, 4.691649781605653, 4.5089374355825695, 4.642142641538234, 4.607831048767009, 4.237316923453067, 4.415140958250193, 4.139190039942037, 4.159454822602085, 4.5826701393596565, 4.508177524126377, 4.396806392558588, 3.9517347462836248, 4.257262985065646, 4.612669510839267, 4.011205192060992, 4.258142931216629, 4.4571981881313905, 4.177421521452176, 4.065225407390483, 3.983114368437987, 4.721673505359123, 4.427098247759622, 4.292920066545152, 4.189406924623931, 4.335595329793731, 3.8553305209691806, 3.928761370083516, 3.733597159141185, 3.729635684299315, 3.8633477582844162, 4.092380367507329, 3.8427589943362332, 4.000379519341217, 3.7546528524280536, 3.542369276632432, 3.9100642371623997, 3.6267974223649007, 3.5952988171328246, 3.742877072333341, 3.6843880282706785, 3.6900904875637295, 3.4828591062323206], ["NaN", 6.317205895390818, 6.481769847675541, 5.822429092307936, 4.337876968064981, 4.6992717346619335, 4.211099274501704, 4.661649071378255, 4.237665536064817, 5.121093514215013, 4.161474713210229, 3.5481293038152004, 3.6363660915246316, 3.112848111563815, 3.9581833521881205, 4.6857170818341105, 5.124166913756434, 5.41521118337657, 5.40767429177637, 4.6087631121952, 4.6396581751365735, 4.244004627770537, 3.6553286893925265, 2.6244138789034874, 3.0242708274485843, 3.2193034310668156, 3.2944001971913868, 3.3013820837067884, 3.0858058353966142, 2.759585465568568, 2.851972270395957, 2.547351275316564, 2.358499134954782, 2.3769322739159184, 2.386594002003331, 1.2791580504315216, 1.693743059398895, 1.0499579880424765, 1.3317547115466328, 1.4107752043583337, 1.7352726936068719, 2.0942749336281055, 2.096948730154011, 1.7200421627762132, 1.451915381872686, 0.9282491675512771, 1.0189101339374407, 0.317550061631696, 0.2381352956460585, 0.30038645474870435, 1.649177792595943, 1.8169947946207536, 1.2233664724013524, 0.42823292819246844, 0.5470094164624978, 0.7367345879176995, 0.4439786765778299, 0.6788480371487156, 2.395005338840521, 1.8098936939945516, 2.324904191234325, 1.9566665846554794, 2.0911920973091247, 2.3652569645364774, 2.620176788157946, 1.7225700607490757, 1.3204865647258457, 6.440169198013059, 5.699058159305858, 5.34779718554187, 4.569451313049138, 5.139466349181595, 5.084263593964462, 5.516064278842027, 4.897524525693577, 4.5490112357228805, 3.7774735305776597, 4.32499466139237, 3.9999444232867956, 4.683022038903954, 5.2357991049644586, 5.946942135682096, 5.852679679027307, 5.292070113661895, 5.062315893708572, 4.5541098407325356, 3.6377627912509993, 3.618870214354646, 3.3694888638168674, 3.2776891898921963, 2.602084418950615, 2.6818796377425587, 2.280355853005294, 1.715441460374753, 1.5462951613478404, 1.5476999800303366, 2.108911787688652, 1.750132159323047, 1.897085141141335, 1.9081334226008477, 1.6362909176971252, 7.446594565073005, 7.395986932008058, 9.53153320341038, 9.443706520214892, 9.476222661459289, 9.381358494445319, 9.603186680301327, 8.351652199378131, 8.819285042990742, 7.9123033915891785, 8.767164348179147, 9.292180290840843, 8.936609159929239, 8.49974373294538, 8.127922614080553, 6.385937564303138, 7.105335051645291, 7.526588087723485, 7.059955449825839, 7.85396066828574, 6.5323494122424, 6.347358439336414, 7.610463728255345, 7.496387859348835, 7.007218092040765, 6.7545596293043255, 7.172209133017559, 6.453524873165999, 5.6300011243838854, 5.402221265039717, 5.5490963515762735, 4.685005424609629, 4.2892590989719634, 4.652146538050156, 4.471318110536617, 4.296545626378912, 4.972062621464337, 4.235816133941809, 3.8232097020967895, 3.905476235182494, 3.8135724041126293, 4.01290730344429, 4.496538609856028, 3.7941426361616513, 5.005872323430499, 5.283559262502902, 4.776886154089055, 4.506908199725577, 4.687274360121982, 5.022395193515412, 4.646836036497926, 3.8849980899146854, 4.064441853084359, 4.940161320334205, 3.863164204203064, 3.6373692787921152, 4.436745857948728, 3.9744630522649262, 4.353275279036477, 4.069278437411192, 4.6299959191183, 4.986272715098228, 5.120267461695791, 5.271475714102702, 4.848281320619074, 4.39278226707807, 5.2162828002025154, 4.640491726389451, 4.910819163000673, 5.36980488727015, 5.554310903146743, 5.50344227147766, 5.402981554823304, 4.474774398325746, 4.063928621448144, 4.015286037866857, 3.628017892996706, 3.4431181574024086, 3.9196562193186684, 3.79578220789343, 3.7217898592355545, 3.6030302986929916, 3.8100881975975516, 4.087465818223197, 3.392820535405729, 2.781995657646007, 2.453795906122873, 2.896696443559712, 3.129939761619985, 3.1469027523178372, 4.049850208172389, 2.665038690395748, 2.4475639645124962, 1.9952080174349518, 2.200829176106007, 3.6766423125793546, 4.132078816951355, 4.610458753502311, 3.4246626851319664, 3.067041193921919, 7.358447958541003, 6.936978516563869, 6.965467338281008, 7.796594271682409, 7.141223618117281, 7.367087194694417, 7.833046157144037, 6.376039430178547, 6.313305686190764, 6.075111836777625, 6.3864198454048156, 6.547701552386613, 6.248335397738402, 6.328603587372708, 7.015487343522647, 5.949288071369867, 6.788477236502683, 6.868937914950086, 5.673213952428434, 6.393174675642421, 6.423325636372769, 6.5766845381462575, 6.283461258177276, 5.513669662257273, 4.691900121886787, 4.7200606590232095, 4.172163276310054, 4.688739041185771, 5.281892788072235, 4.0007442063601095, 3.6176648169317676, 3.997656146346423, 4.410866101169526, 4.62390084718722, 4.142768104553804, 3.716337927389336, 3.441989351576119, 3.59413604127532, 3.219964758109534, 3.8240018692663074, 4.874940149892915, 5.020600788243776, 5.09088720759148, 4.361277329583532, 3.9457968346531396, 3.780014276189747, 4.278302289955764, 3.9065792582173113, 3.8916338567503774, 3.684912272715399, 4.293224234486555, 3.7754762849176733, 3.6821101757972268, 3.9094288924070106, 4.2387324389747505, 4.319383746714997, 4.1313958003733156, 4.6381799644013055, 4.857356813207036, 5.127916943437186, 6.168747944340202, 6.68351837256977, 7.000621507449819, 7.410561450704262, 6.926870023223236, 7.060386560183237, 6.686424051877498, 5.816366509853328, 5.870786010964396, 6.658425208003405, 6.296952092387641, 6.408515987643501, 6.542491040424047, 6.482997002617379, 6.391285927081961, 6.713886998984178, 5.746276965432005, 6.024571362328601, 5.876166753783666, 6.1248611870174425, 6.772431138746852, 5.849550570025388, 5.996309220181023, 5.744959476141607, 5.7822144371615884, 6.157538998131633, 5.678501911205781, 5.632403339469931, 5.613161060453472, 5.589410992722231, 5.850703893987538, 5.813002029118898, 6.0050528401768295, 5.570870457536413, 5.766210980010377, 6.5517305152365735, 6.463158369560935, 6.511662928904956, 7.015359726773034, 6.568374612324516, 0.12708367529928916, 2.437443156125605, 5.0440362150130635, 4.818441038969098, 4.537878175755166, 4.6020366531083825, 4.9513519797916805, 5.561092830774457, 4.894722478016696, 5.569601683198589, 6.350289797080699, 6.6808075246038205, 6.8126742238729925, 6.527019695120354, 6.216683220982551, 5.731066023793706, 5.9541191019224495, 6.217118682104233, 7.30315143811729, 6.219011609012007, 5.461454908610911, 5.77132443043966, 5.832540779357755, 5.334477207163041, 6.002042823559509, 6.057830492041859, 5.826024259414763, 6.241947752444853, 6.341113911971045, 6.330420642945781, 6.773593542377968, 7.394744437000213, 8.299552738455246, 8.24652034104371, 6.656585822893622, 6.397238704321164, 5.840003871471909, 5.427662029696411, 5.413795522222643, 5.405305920739032, 5.364791675494005, 4.716921080276742, 4.435055180423209, 3.049482827515373, 2.9731470999429512, 3.520603121047314, 3.299706827393277, 4.133396802144624, 4.11616788584912, 3.9075786886617645, 3.373774998112843, 4.45577217388219, 4.235215213136696, 4.449412822407498, 5.1531012002304015, 4.972813394841864, 4.460813294020749, 4.477694708177291, 3.8911078914087525, 4.049668742826709, 3.432175752774759, 3.9327061147438145, 4.020349406208715, 4.001623357196072, 3.848939042377083, 3.358392238436401, 3.930316507601767, 3.7837017469541783, 3.812197947819537, 5.0045905706298, 4.48841810537925, 4.390746733211792, 4.820969960148908, 4.873466740718905, 4.828062672477287, 4.756524215166585, 4.9266243504082246, 5.19658654112294, 5.450375190214743, 5.448327164899097, 4.985281120178423, 4.931324397967753, 4.463867997629056, 4.175898628917011, 4.211234541894303, 4.608776344860303, 4.719625097870508, 4.885291359537193, 4.6040605291448395, 4.316349145595268, 4.430984232623493, 4.350530948885823, 3.8877160651120595, 3.6281212583952294, 4.065771697039064, 3.835499624553794, 4.108788485708635, 4.83041654189364, 4.884524743682121, 4.86921166459929], ["NaN", 8.160362704013458, 7.08494249602901, 5.698969138631769, 5.2964273418484, 5.865338128158171, 6.13844370189232, 5.881701477216521, 6.084696125537629, 6.320742066361301, 6.004287852170108, 5.483216795561891, 5.921830068900845, 5.024562288075116, 5.28731465126563, 5.090669558385512, 4.559702495768329, 4.481665381123869, 3.875394968172651, 3.844135814203864, 3.0506528866762768, 3.120359382061832, 2.528181741030255, 2.3585421197539027, 2.8003825010684964, 2.742252546203426, 2.6427706318831374, 3.1671738380544308, 3.3201734068835997, 3.189627995174763, 2.928814356621709, 2.8334667739415953, 3.4169692379751746, 3.73962570056504, 4.010324559984552, 3.744648917373459, 3.18952214405895, 3.3247706761014677, 2.6853971167233763, 2.7562209100884942, 1.7570723158242096, 1.8085767219766613, 2.2278021581595695, 1.0784352765299519, 1.4047103122090006, 1.2217123931877478, 1.4137809608730207, 2.0865098533001047, 2.1647158206259136, 2.4153323334616044, 2.3088523639682346, 2.5754102147550952, 1.6096550737933775, 2.191757178371536, 2.2638982986916454, 1.6226259944690915, 1.8446004762084414, 1.87111493392036, 1.0632897347374886, 1.0628800608035713, 0.9522421239111344, 1.0096039740789444, 1.0495149681551623, 1.1833197166180474, 1.0797940678113402, 1.1920569066458104, 1.583955873210649, 0.8425984180013385, 0.21805950619713685, 1.0760376167968557, 0.9061100475189641, 0.6233898256372534, 0.7411225487023162, 1.112708420953165, 0.9680898727188952, 1.6458628462018627, 1.179599434341236, 1.408303449397103, 1.0627896477200216, 0.9923947150438401, 0.9444322694519379, 0.6970776752423289, 0.9971028483566916, 1.7993287828387898, 1.6032879685091788, 1.6559542331599981, 1.9582494924064264, 1.5743274100572375, 1.6440990652189476, 2.112113314504877, 1.894988357887603, 2.341326047360989, 2.4465855644135863, 2.7054912533470357, 2.5563230917521493, 2.938369793427096, 3.2652699818963486, 3.256982238478795, 2.562966314401688, 2.808617493856916, 2.668837024816084, 8.227498470502132, 8.248069140990172, 8.340456222238224, 8.430959094206665, 8.40747869743565, 8.344170404364936, 3.9225233548327054, 3.435107785097757, 4.569165015574242, 4.760654017009904, 3.6814130794425703, 2.7793120222906382, 3.968100350265172, 3.31663419776432, 3.8584386753733506, 3.5547572544842314, 3.2358403565593, 3.924346955391785, 3.7031187035188293, 2.912223502871947, 2.4081660064220913, 1.8836586312347707, 2.4195172402197196, 1.8566808497107763, 2.156218627660119, 2.363963555234291, 2.2401201132900015, 2.983436142645431, 1.743919215589516, 2.4664005559922173, 2.1048487967267984, 2.594466692578539, 2.4323432813434933, 2.76942063514252, 2.4555897516258214, 2.775010733277201, 2.6665482400667924, 2.1782879365001495, 2.7297687240589474, 1.8630822118545896, 2.4410861377277047, 2.305906672766509, 2.069553952442021, 2.2123277625451867, 2.7815020547575533, 3.2078116674129045, 2.818933257839888, 3.3102942878037194, 3.7662959741403217, 3.5384023339705664, 3.3886095400830616, 2.65578390435507, 3.04935130745426, 2.839427821594076, 2.6591564108468844, 2.85206273330722, 2.7941711599726458, 2.8708145022845235, 2.9673407198466006, 2.819502781223248, 2.9147339870453015, 3.0224425588860555, 3.1261113633594118, 2.7367003488617185, 2.2752457976139544, 2.0635473677927454, 1.8830605188347687, 1.7967323917693043, 1.7215349898566472, 2.5649172808765175, 2.938630779084419, 2.1095304255430496, 2.073896588958553, 2.266010559273448, 2.295561569607639, 2.064726656648905, 2.255915170832231, 2.480628845477698, 2.4236795291721456, 2.916281696185317, 3.336418722407226, 3.5510168913681315, 3.3167579335831783, 3.1511065098914273, 3.687066950760232, 4.314513884760637, 4.440009355874186, 4.73064983364474, 4.952992152013868, 5.135663325618645, 5.096548286518778, 4.627562828869439, 4.588665312086094, 4.202042396719604, 4.148340647673817, 4.097409753088747, 3.811490056061762, 4.133974793693214, 4.39605155793576, 5.044541081195064, 7.4776545344968754, 7.472936873534522, 6.042426353703499, 6.066799484124599, 6.44587242585658, 5.917206705026177, 5.25238420017191, 4.996983497188669, 5.281767350114517, 5.393733500257198, 4.39004031533639, 4.501971937188975, 5.1823554635350515, 5.210814157140283, 5.917652977859196, 5.777243459229334, 6.169971955333557, 5.540331487780555, 4.684611516877506, 5.280205090123063, 4.642434682598465, 4.618295141189539, 4.8582521315387295, 4.469549036869916, 5.103400193833638, 5.175952080474026, 4.906714414340835, 4.716068162385617, 5.61108907312377, 4.960770306533795, 4.917883530092859, 5.230810855363159, 5.1935595125387195, 5.237257472138812, 4.760810180982644, 4.403075262337816, 4.647543611528964, 4.380430017892237, 4.5070383599073445, 4.382018351494766, 4.223040212266175, 4.785022772271163, 4.257645180644013, 4.123065058878034, 3.6552023703178733, 4.461618015267531, 4.90025969431321, 5.247884581724198, 5.059071965443908, 5.242147511866014, 5.387600446808773, 5.3200378685678285, 4.856999269348647, 4.59229621956241, 5.12455672412933, 5.142112058931128, 5.157460468162235, 4.409445749284205, 5.486377091769063, 5.740738787493613, 5.290135794950267, 5.3548213284686845, 5.7477644117196816, 5.4357175703942975, 5.124577568417238, 4.645547295488562, 4.285284515116798, 4.54861944774404, 4.386052648579368, 4.965037046649364, 4.781808233117201, 5.1658763229688525, 5.3171737592995445, 5.775165951133731, 5.019328057014251, 4.98766863498024, 4.463744049260037, 4.641420905669231, 4.839345823960448, 4.96762632696985, 5.54115990987008, 5.7123002291753355, 5.663820134200119, 5.72603391744041, 5.9390496869018214, 5.967913880280466, 6.162081643593083, 5.72182070292913, 6.306725389573489, 6.413422295729477, 6.491843728625513, 5.480081544169817, 4.756007759928474, 5.442829059889465, 4.81857758044355, 4.540061197492217, 4.592321206956585, 4.04849010928221, 4.01161656683832, 3.9703699727114814, 8.20227498362846, 8.102007827430532, 7.7409552174210425, 3.874804526229717, 5.571822943093795, 5.497102302257479, 4.578840138743101, 4.519339845276616, 4.487432928026151, 4.183059729312116, 3.5459121495084385, 3.673902445464839, 4.5364262036936855, 4.8463962062126775, 5.11672507537918, 4.684381242194429, 4.683471339056717, 4.613815401990716, 4.439398233175002, 4.220559819060363, 4.02371180430882, 3.214826736090752, 3.5423643540165104, 3.8382038201838875, 3.322332165991774, 3.351356644467061, 3.8110891914051135, 3.572845634855784, 3.128611458966792, 3.113172818023923, 3.2150610904162638, 3.405673028705428, 4.217209735597517, 4.134287613297731, 3.782798855168479, 3.702725037310624, 3.960143964217354, 3.4919027804641187, 2.463629859794003, 2.741800529145026, 2.2668588880527514, 2.7525512793573634, 2.8232305500724246, 2.8409199418681905, 2.8823527686767525, 3.578090489680903, 3.6908357783887475, 3.765420774956372, 4.088747498831313, 3.4732896515978378, 3.9962843392586334, 4.667496231664491, 4.9705728778925184, 4.538054166704975, 4.874699722058756, 4.692760539595372, 4.9105536431898855, 4.9143305626115055, 4.861617022693941, 4.863350678177944, 4.01082560118111, 3.542774913954926, 2.9917840167496506, 3.222029516734951, 3.1440558373527185, 2.9202269826801435, 3.086901198782049, 2.7781344129641488, 2.5777963798631753, 3.075733116958949, 3.233824674283345, 3.4204165106319873, 3.3602027177951874, 3.195026045052607, 2.763967595798283, 2.76826140719759, 2.6442983720209288, 2.9947290915996407, 3.4604015665832497, 3.30223331797114, 3.2031281440269903, 3.668557260942395, 4.086970899411485, 3.9309866807484073, 3.603663253857261, 3.033384142166221, 2.8793199698735057, 2.4177130489606613, 2.5219154769078975, 2.787293826105276, 2.813631492653696, 2.654073558352869, 2.6177365823674563, 2.8861884799743427, 2.511045438539798, 2.0716559575636966, 1.9759801834194717, 2.047150188906573, 1.9926979586357934, 2.220707497144692], [0.0, 0.0, 0.0, 0.0, 0.0, 0.0, 0.0, 0.0, 0.0, 0.0, 0.0, 0.0, 0.0, 0.0, 0.0, 0.0, 0.0, 0.0, 0.0, 0.0, 0.0, 0.0, 0.0, 0.0, 0.0, 0.0, 0.0, 0.0, 0.0, 0.0, 0.0, 0.0, 0.0, 0.0, 0.0, 0.0, 0.0, 0.0, 0.0, 0.0, 0.0, 0.0, 0.0, 0.0, 0.0, 0.0, 0.0, 0.0, 0.0, 0.0, 0.0, 0.0, 0.0, 0.0, 0.0, 0.0, 0.0, 0.0, 0.0, 0.0, 0.0, 0.0, 0.0, 0.0, 0.0, 0.0, 0.0, 0.0, 0.0, 0.0, 0.0, 0.0, 0.0, 0.0, 0.0, 0.0, 0.0, 0.0, 0.0, 0.0, 0.0, 0.0, 0.0, 0.0, 0.0, 0.0, 0.0, 0.0, 0.0, 0.0, 0.0, 0.0, 0.0, 0.0, 0.0, 0.0, 0.0, 0.0, 0.0, 0.0, 0.0, 0.0, 0.0, 0.0, 0.0, 0.0, 0.0, 0.0, 0.0, 0.0, 0.0, 0.0, 0.0, 0.0, 0.0, 0.0, 0.0, 0.0, 0.0, 0.0, 0.0, 0.0, 0.0, 0.0, 0.0, 0.0, 0.0, 0.0, 0.0, 0.0, 0.0, 0.0, 0.0, 0.0, 0.0, 0.0, 0.0, 0.0, 0.0, 0.0, 0.0, 0.0, 0.0, 0.0, 0.0, 0.0, 0.0, 0.0, 0.0, 0.0, 0.0, 0.0, 0.0, 0.0, 0.0, 0.0, 0.0, 0.0, 0.0, 0.0, 0.0, 0.0, 0.0, 0.0, 0.0, 0.0, 0.0, 0.0, 0.0, 0.0, 0.0, 0.0, 0.0, 0.0, 0.0, 0.0, 0.0, 0.0, 0.0, 0.0, 0.0, 0.0, 0.0, 0.0, 0.0, 0.0, 0.0, 0.0, 0.0, 0.0, 0.0, 0.0, 0.0, 0.0, 0.0, 0.0, 0.0, 0.0, 0.0, 0.0, 0.0, 0.0, 0.0, 0.0, 0.0, 0.0, 0.0, 0.0, 0.0, 0.0, 0.0, 0.0, 0.0, 0.0, 0.0, 0.0, 0.0, 0.0, 0.0, 0.0, 0.0, 0.0, 0.0, 0.0, 0.0, 0.0, 0.0, 0.0, 0.0, 0.0, 0.0, 0.0, 0.0, 0.0, 0.0, 0.0, 0.0, 0.0, 0.0, 0.0, 0.0, 0.0, 0.0, 0.0, 0.0, 0.0, 0.0, 0.0, 0.0, 0.0, 0.0, 0.0, 0.0, 0.0, 0.0, 0.0, 0.0, 0.0, 0.0, 0.0, 0.0, 0.0, 0.0, 0.0, 0.0, 0.0, 0.0, 0.0, 0.0, 0.0, 0.0, 0.0, 0.0, 0.0, 0.0, 0.0, 0.0, 0.0, 0.0, 0.0, 0.0, 0.0, 0.0, 0.0, 0.0, 0.0, 0.0, 0.0, 0.0, 0.0, 0.0, 0.0, 0.0, 0.0, 0.0, 0.0, 0.0, 0.0, 0.0, 0.0, 0.0, 0.0, 0.0, 0.0, 0.0, 0.0, 0.0, 0.0, 0.0, 0.0, 0.0, 0.0, 0.0, 0.0, 0.0, 0.0, 0.0, 0.0, 0.0, 0.0, 0.0, 0.0, 0.0, 0.0, 0.0, 0.0, 0.0, 0.0, 0.0, 0.0, 0.0, 0.0, 0.0, 0.0, 0.0, 0.0, 0.0, 0.0, 0.0, 0.0, 0.0, 0.0, 0.0, 0.0, 0.0, 0.0, 0.0, 0.0, 0.0, 0.0, 0.0, 0.0, 0.0, 0.0, 0.0, 0.0, 0.0, 0.0, 0.0, 0.0, 0.0, 0.0, 0.0, 0.0, 0.0, 0.0, 0.0, 0.0, 0.0, 0.0, 0.0, 0.0, 0.0, 0.0, 0.0, 0.0, 0.0, 0.0, 0.0, 0.0, 0.0, 0.0, 0.0, 0.0, 0.0, 0.0, 0.0, 0.0, 0.0, 0.0, 0.0, 0.0, 0.0, 0.0, 0.0, 0.0, 0.0, 0.0, 0.0, 0.0], [0.0, 0.0, 0.0, 0.0, 0.0, 0.0, 0.0, 0.0, 0.0, 0.0, 0.0, 0.0, 0.0, 0.0, 0.0, 0.0, 0.0, 0.0, 0.0, 0.0, 0.0, 0.0, 0.0, 0.0, 0.0, 0.0, 0.0, 0.0, 0.0, 0.0, 0.0, 0.0, 0.0, 0.0, 0.0, 0.0, 0.0, 0.0, 0.0, 0.0, 0.0, 0.0, 0.0, 0.0, 0.0, 0.0, 0.0, 0.0, 0.0, 0.0, 0.0, 0.0, 0.0, 0.0, 0.0, 0.0, 0.0, 0.0, 0.0, 0.0, 0.0, 0.0, 0.0, 0.0, 0.0, 0.0, 0.0, 0.0, 0.0, 0.0, 0.0, 0.0, 0.0, 0.0, 0.0, 0.0, 0.0, 0.0, 0.0, 0.0, 0.0, 0.0, 0.0, 0.0, 0.0, 0.0, 0.0, 0.0, 0.0, 0.0, 0.0, 0.0, 0.0, 0.0, 0.0, 0.0, 0.0, 0.0, 0.0, 0.0, 0.0, 0.0, 0.0, 0.0, 0.0, 0.0, 0.0, 0.0, 0.0, 0.0, 0.0, 0.0, 0.0, 0.0, 0.0, 0.0, 0.0, 0.0, 0.0, 0.0, 0.0, 0.0, 0.0, 0.0, 0.0, 0.0, 0.0, 0.0, 0.0, 0.0, 0.0, 0.0, 0.0, 0.0, 0.0, 0.0, 0.0, 0.0, 0.0, 0.0, 0.0, 0.0, 0.0, 0.0, 0.0, 0.0, 0.0, 0.0, 0.0, 0.0, 0.0, 0.0, 0.0, 0.0, 0.0, 0.0, 0.0, 0.0, 0.0, 0.0, 0.0, 0.0, 0.0, 0.0, 0.0, 0.0, 0.0, 0.0, 0.0, 0.0, 0.0, 0.0, 0.0, 0.0, 0.0, 0.0, 0.0, 0.0, 0.0, 0.0, 0.0, 0.0, 0.0, 0.0, 0.0, 0.0, 0.0, 0.0, 0.0, 0.0, 0.0, 0.0, 0.0, 0.0, 0.0, 0.0, 0.0, 0.0, 0.0, 0.0, 0.0, 0.0, 0.0, 0.0, 0.0, 0.0, 0.0, 0.0, 0.0, 0.0, 0.0, 0.0, 0.0, 0.0, 0.0, 0.0, 0.0, 0.0, 0.0, 0.0, 0.0, 0.0, 0.0, 0.0, 0.0, 0.0, 0.0, 0.0, 0.0, 0.0, 0.0, 0.0, 0.0, 0.0, 0.0, 0.0, 0.0, 0.0, 0.0, 0.0, 0.0, 0.0, 0.0, 0.0, 0.0, 0.0, 0.0, 0.0, 0.0, 0.0, 0.0, 0.0, 0.0, 0.0, 0.0, 0.0, 0.0, 0.0, 0.0, 0.0, 0.0, 0.0, 0.0, 0.0, 0.0, 0.0, 0.0, 0.0, 0.0, 0.0, 0.0, 0.0, 0.0, 0.0, 0.0, 0.0, 0.0, 0.0, 0.0, 0.0, 0.0, 0.0, 0.0, 0.0, 0.0, 0.0, 0.0, 0.0, 0.0, 0.0, 0.0, 0.0, 0.0, 0.0, 0.0, 0.0, 0.0, 0.0, 0.0, 0.0, 0.0, 0.0, 0.0, 0.0, 0.0, 0.0, 0.0, 0.0, 0.0, 0.0, 0.0, 0.0, 0.0, 0.0, 0.0, 0.0, 0.0, 0.0, 0.0, 0.0, 0.0, 0.0, 0.0, 0.0, 0.0, 0.0, 0.0, 0.0, 0.0, 0.0, 0.0, 0.0, 0.0, 0.0, 0.0, 0.0, 0.0, 0.0, 0.0, 0.0, 0.0, 0.0, 0.0, 0.0, 0.0, 0.0, 0.0, 0.0, 0.0, 0.0, 0.0, 0.0, 0.0, 0.0, 0.0, 0.0, 0.0, 0.0, 0.0, 0.0, 0.0, 0.0, 0.0, 0.0, 0.0, 0.0, 0.0, 0.0, 0.0, 0.0, 0.0, 0.0, 0.0, 0.0, 0.0, 0.0, 0.0, 0.0, 0.0, 0.0, 0.0, 0.0, 0.0, 0.0, 0.0, 0.0, 0.0, 0.0, 0.0, 0.0, 0.0, 0.0, 0.0, 0.0, 0.0, 0.0, 0.0, 0.0, 0.0, 0.0], [0.0, 0.0, 0.0, 0.0, 0.0, 0.0, 0.0, 0.0, 0.0, 0.0, 0.0, 0.0, 0.0, 0.0, 0.0, 0.0, 0.0, 0.0, 0.0, 0.0, 0.0, 0.0, 0.0, 0.0, 0.0, 0.0, 0.0, 0.0, 0.0, 0.0, 0.0, 0.0, 0.0, 0.0, 0.0, 0.0, 0.0, 0.0, 0.0, 0.0, 0.0, 0.0, 0.0, 0.0, 0.0, 0.0, 0.0, 0.0, 0.0, 0.0, 0.0, 0.0, 0.0, 0.0, 0.0, 0.0, 0.0, 0.0, 0.0, 0.0, 0.0, 0.0, 0.0, 0.0, 0.0, 0.0, 0.0, 0.0, 0.0, 0.0, 0.0, 0.0, 0.0, 0.0, 0.0, 0.0, 0.0, 0.0, 0.0, 0.0, 0.0, 0.0, 0.0, 0.0, 0.0, 0.0, 0.0, 0.0, 0.0, 0.0, 0.0, 0.0, 0.0, 0.0, 0.0, 0.0, 0.0, 0.0, 0.0, 0.0, 0.0, 0.0, 0.0, 0.0, 0.0, 0.0, 0.0, 0.0, 0.0, 0.0, 0.0, 0.0, 0.0, 0.0, 0.0, 0.0, 0.0, 0.0, 0.0, 0.0, 0.0, 0.0, 0.0, 0.0, 0.0, 0.0, 0.0, 0.0, 0.0, 0.0, 0.0, 0.0, 0.0, 0.0, 0.0, 0.0, 0.0, 0.0, 0.0, 0.0, 0.0, 0.0, 0.0, 0.0, 0.0, 0.0, 0.0, 0.0, 0.0, 0.0, 0.0, 0.0, 0.0, 0.0, 0.0, 0.0, 0.0, 0.0, 0.0, 0.0, 0.0, 0.0, 0.0, 0.0, 0.0, 0.0, 0.0, 0.0, 0.0, 0.0, 0.0, 0.0, 0.0, 0.0, 0.0, 0.0, 0.0, 0.0, 0.0, 0.0, 0.0, 0.0, 0.0, 0.0, 0.0, 0.0, 0.0, 0.0, 0.0, 0.0, 0.0, 0.0, 0.0, 0.0, 0.0, 0.0, 0.0, 0.0, 0.0, 0.0, 0.0, 0.0, 0.0, 0.0, 0.0, 0.0, 0.0, 0.0, 0.0, 0.0, 0.0, 0.0, 0.0, 0.0, 0.0, 0.0, 0.0, 0.0, 0.0, 0.0, 0.0, 0.0, 0.0, 0.0, 0.0, 0.0, 0.0, 0.0, 0.0, 0.0, 0.0, 0.0, 0.0, 0.0, 0.0, 0.0, 0.0, 0.0, 0.0, 0.0, 0.0, 0.0, 0.0, 0.0, 0.0, 0.0, 0.0, 0.0, 0.0, 0.0, 0.0, 0.0, 0.0, 0.0, 0.0, 0.0, 0.0, 0.0, 0.0, 0.0, 0.0, 0.0, 0.0, 0.0, 0.0, 0.0, 0.0, 0.0, 0.0, 0.0, 0.0, 0.0, 0.0, 0.0, 0.0, 0.0, 0.0, 0.0, 0.0, 0.0, 0.0, 0.0, 0.0, 0.0, 0.0, 0.0, 0.0, 0.0, 0.0, 0.0, 0.0, 0.0, 0.0, 0.0, 0.0, 0.0, 0.0, 0.0, 0.0, 0.0, 0.0, 0.0, 0.0, 0.0, 0.0, 0.0, 0.0, 0.0, 0.0, 0.0, 0.0, 0.0, 0.0, 0.0, 0.0, 0.0, 0.0, 0.0, 0.0, 0.0, 0.0, 0.0, 0.0, 0.0, 0.0, 0.0, 0.0, 0.0, 0.0, 0.0, 0.0, 0.0, 0.0, 0.0, 0.0, 0.0, 0.0, 0.0, 0.0, 0.0, 0.0, 0.0, 0.0, 0.0, 0.0, 0.0, 0.0, 0.0, 0.0, 0.0, 0.0, 0.0, 0.0, 0.0, 0.0, 0.0, 0.0, 0.0, 0.0, 0.0, 0.0, 0.0, 0.0, 0.0, 0.0, 0.0, 0.0, 0.0, 0.0, 0.0, 0.0, 0.0, 0.0, 0.0, 0.0, 0.0, 0.0, 0.0, 0.0, 0.0, 0.0, 0.0, 0.0, 0.0, 0.0, 0.0, 0.0, 0.0, 0.0, 0.0, 0.0, 0.0, 0.0, 0.0, 0.0, 0.0, 0.0, 0.0, 0.0, 0.0], [0.0, 0.0, 0.0, 0.0, 0.0, 0.0, 0.0, 0.0, 0.0, 0.0, 0.0, 0.0, 0.0, 0.0, 0.0, 0.0, 0.0, 0.0, 0.0, 0.0, 0.0, 0.0, 0.0, 0.0, 0.0, 0.0, 0.0, 0.0, 0.0, 0.0, 0.0, 0.0, 0.0, 0.0, 0.0, 0.0, 0.0, 0.0, 0.0, 0.0, 0.0, 0.0, 0.0, 0.0, 0.0, 0.0, 0.0, 0.0, 0.0, 0.0, 0.0, 0.0, 0.0, 0.0, 0.0, 0.0, 0.0, 0.0, 0.0, 0.0, 0.0, 0.0, 0.0, 0.0, 0.0, 0.0, 0.0, 0.0, 0.0, 0.0, 0.0, 0.0, 0.0, 0.0, 0.0, 0.0, 0.0, 0.0, 0.0, 0.0, 0.0, 0.0, 0.0, 0.0, 0.0, 0.0, 0.0, 0.0, 0.0, 0.0, 0.0, 0.0, 0.0, 0.0, 0.0, 0.0, 0.0, 0.0, 0.0, 0.0, 0.0, 0.0, 0.0, 0.0, 0.0, 0.0, 0.0, 0.0, 0.0, 0.0, 0.0, 0.0, 0.0, 0.0, 0.0, 0.0, 0.0, 0.0, 0.0, 0.0, 0.0, 0.0, 0.0, 0.0, 0.0, 0.0, 0.0, 0.0, 0.0, 0.0, 0.0, 0.0, 0.0, 0.0, 0.0, 0.0, 0.0, 0.0, 0.0, 0.0, 0.0, 0.0, 0.0, 0.0, 0.0, 0.0, 0.0, 0.0, 0.0, 0.0, 0.0, 0.0, 0.0, 0.0, 0.0, 0.0, 0.0, 0.0, 0.0, 0.0, 0.0, 0.0, 0.0, 0.0, 0.0, 0.0, 0.0, 0.0, 0.0, 0.0, 0.0, 0.0, 0.0, 0.0, 0.0, 0.0, 0.0, 0.0, 0.0, 0.0, 0.0, 0.0, 0.0, 0.0, 0.0, 0.0, 0.0, 0.0, 0.0, 0.0, 0.0, 0.0, 0.0, 0.0, 0.0, 0.0, 0.0, 0.0, 0.0, 0.0, 0.0, 0.0, 0.0, 0.0, 0.0, 0.0, 0.0, 0.0, 0.0, 0.0, 0.0, 0.0, 0.0, 0.0, 0.0, 0.0, 0.0, 0.0, 0.0, 0.0, 0.0, 0.0, 0.0, 0.0, 0.0, 0.0, 0.0, 0.0, 0.0, 0.0, 0.0, 0.0, 0.0, 0.0, 0.0, 0.0, 0.0, 0.0, 0.0, 0.0, 0.0, 0.0, 0.0, 0.0, 0.0, 0.0, 0.0, 0.0, 0.0, 0.0, 0.0, 0.0, 0.0, 0.0, 0.0, 0.0, 0.0, 0.0, 0.0, 0.0, 0.0, 0.0, 0.0, 0.0, 0.0, 0.0, 0.0, 0.0, 0.0, 0.0, 0.0, 0.0, 0.0, 0.0, 0.0, 0.0, 0.0, 0.0, 0.0, 0.0, 0.0, 0.0, 0.0, 0.0, 0.0, 0.0, 0.0, 0.0, 0.0, 0.0, 0.0, 0.0, 0.0, 0.0, 0.0, 0.0, 0.0, 0.0, 0.0, 0.0, 0.0, 0.0, 0.0, 0.0, 0.0, 0.0, 0.0, 0.0, 0.0, 0.0, 0.0, 0.0, 0.0, 0.0, 0.0, 0.0, 0.0, 0.0, 0.0, 0.0, 0.0, 0.0, 0.0, 0.0, 0.0, 0.0, 0.0, 0.0, 0.0, 0.0, 0.0, 0.0, 0.0, 0.0, 0.0, 0.0, 0.0, 0.0, 0.0, 0.0, 0.0, 0.0, 0.0, 0.0, 0.0, 0.0, 0.0, 0.0, 0.0, 0.0, 0.0, 0.0, 0.0, 0.0, 0.0, 0.0, 0.0, 0.0, 0.0, 0.0, 0.0, 0.0, 0.0, 0.0, 0.0, 0.0, 0.0, 0.0, 0.0, 0.0, 0.0, 0.0, 0.0, 0.0, 0.0, 0.0, 0.0, 0.0, 0.0, 0.0, 0.0, 0.0, 0.0, 0.0, 0.0, 0.0, 0.0, 0.0, 0.0, 0.0, 0.0, 0.0, 0.0, 0.0, 0.0, 0.0, 0.0, 0.0, 0.0, 0.0], [0.0, 0.0, 0.0, 0.0, 0.0, 0.0, 0.0, 0.0, 0.0, 0.0, 0.0, 0.0, 0.0, 0.0, 0.0, 0.0, 0.0, 0.0, 0.0, 0.0, 0.0, 0.0, 0.0, 0.0, 0.0, 0.0, 0.0, 0.0, 0.0, 0.0, 0.0, 0.0, 0.0, 0.0, 0.0, 0.0, 0.0, 0.0, 0.0, 0.0, 0.0, 0.0, 0.0, 0.0, 0.0, 0.0, 0.0, 0.0, 0.0, 0.0, 0.0, 0.0, 0.0, 0.0, 0.0, 0.0, 0.0, 0.0, 0.0, 0.0, 0.0, 0.0, 0.0, 0.0, 0.0, 0.0, 0.0, 0.0, 0.0, 0.0, 0.0, 0.0, 0.0, 0.0, 0.0, 0.0, 0.0, 0.0, 0.0, 0.0, 0.0, 0.0, 0.0, 0.0, 0.0, 0.0, 0.0, 0.0, 0.0, 0.0, 0.0, 0.0, 0.0, 0.0, 0.0, 0.0, 0.0, 0.0, 0.0, 0.0, 0.0, 0.0, 0.0, 0.0, 0.0, 0.0, 0.0, 0.0, 0.0, 0.0, 0.0, 0.0, 0.0, 0.0, 0.0, 0.0, 0.0, 0.0, 0.0, 0.0, 0.0, 0.0, 0.0, 0.0, 0.0, 0.0, 0.0, 0.0, 0.0, 0.0, 0.0, 0.0, 0.0, 0.0, 0.0, 0.0, 0.0, 0.0, 0.0, 0.0, 0.0, 0.0, 0.0, 0.0, 0.0, 0.0, 0.0, 0.0, 0.0, 0.0, 0.0, 0.0, 0.0, 0.0, 0.0, 0.0, 0.0, 0.0, 0.0, 0.0, 0.0, 0.0, 0.0, 0.0, 0.0, 0.0, 0.0, 0.0, 0.0, 0.0, 0.0, 0.0, 0.0, 0.0, 0.0, 0.0, 0.0, 0.0, 0.0, 0.0, 0.0, 0.0, 0.0, 0.0, 0.0, 0.0, 0.0, 0.0, 0.0, 0.0, 0.0, 0.0, 0.0, 0.0, 0.0, 0.0, 0.0, 0.0, 0.0, 0.0, 0.0, 0.0, 0.0, 0.0, 0.0, 0.0, 0.0, 0.0, 0.0, 0.0, 0.0, 0.0, 0.0, 0.0, 0.0, 0.0, 0.0, 0.0, 0.0, 0.0, 0.0, 0.0, 0.0, 0.0, 0.0, 0.0, 0.0, 0.0, 0.0, 0.0, 0.0, 0.0, 0.0, 0.0, 0.0, 0.0, 0.0, 0.0, 0.0, 0.0, 0.0, 0.0, 0.0, 0.0, 0.0, 0.0, 0.0, 0.0, 0.0, 0.0, 0.0, 0.0, 0.0, 0.0, 0.0, 0.0, 0.0, 0.0, 0.0, 0.0, 0.0, 0.0, 0.0, 0.0, 0.0, 0.0, 0.0, 0.0, 0.0, 0.0, 0.0, 0.0, 0.0, 0.0, 0.0, 0.0, 0.0, 0.0, 0.0, 0.0, 0.0, 0.0, 0.0, 0.0, 0.0, 0.0, 0.0, 0.0, 0.0, 0.0, 0.0, 0.0, 0.0, 0.0, 0.0, 0.0, 0.0, 0.0, 0.0, 0.0, 0.0, 0.0, 0.0, 0.0, 0.0, 0.0, 0.0, 0.0, 0.0, 0.0, 0.0, 0.0, 0.0, 0.0, 0.0, 0.0, 0.0, 0.0, 0.0, 0.0, 0.0, 0.0, 0.0, 0.0, 0.0, 0.0, 0.0, 0.0, 0.0, 0.0, 0.0, 0.0, 0.0, 0.0, 0.0, 0.0, 0.0, 0.0, 0.0, 0.0, 0.0, 0.0, 0.0, 0.0, 0.0, 0.0, 0.0, 0.0, 0.0, 0.0, 0.0, 0.0, 0.0, 0.0, 0.0, 0.0, 0.0, 0.0, 0.0, 0.0, 0.0, 0.0, 0.0, 0.0, 0.0, 0.0, 0.0, 0.0, 0.0, 0.0, 0.0, 0.0, 0.0, 0.0, 0.0, 0.0, 0.0, 0.0, 0.0, 0.0, 0.0, 0.0, 0.0, 0.0, 0.0, 0.0, 0.0, 0.0, 0.0, 0.0, 0.0, 0.0, 0.0, 0.0, 0.0, 0.0, 0.0, 0.0, 0.0, 0.0], [0.0, 0.0, 0.0, 0.0, 0.0, 0.0, 0.0, 0.0, 0.0, 0.0, 0.0, 0.0, 0.0, 0.0, 0.0, 0.0, 0.0, 0.0, 0.0, 0.0, 0.0, 0.0, 0.0, 0.0, 0.0, 0.0, 0.0, 0.0, 0.0, 0.0, 0.0, 0.0, 0.0, 0.0, 0.0, 0.0, 0.0, 0.0, 0.0, 0.0, 0.0, 0.0, 0.0, 0.0, 0.0, 0.0, 0.0, 0.0, 0.0, 0.0, 0.0, 0.0, 0.0, 0.0, 0.0, 0.0, 0.0, 0.0, 0.0, 0.0, 0.0, 0.0, 0.0, 0.0, 0.0, 0.0, 0.0, 0.0, 0.0, 0.0, 0.0, 0.0, 0.0, 0.0, 0.0, 0.0, 0.0, 0.0, 0.0, 0.0, 0.0, 0.0, 0.0, 0.0, 0.0, 0.0, 0.0, 0.0, 0.0, 0.0, 0.0, 0.0, 0.0, 0.0, 0.0, 0.0, 0.0, 0.0, 0.0, 0.0, 0.0, 0.0, 0.0, 0.0, 0.0, 0.0, 0.0, 0.0, 0.0, 0.0, 0.0, 0.0, 0.0, 0.0, 0.0, 0.0, 0.0, 0.0, 0.0, 0.0, 0.0, 0.0, 0.0, 0.0, 0.0, 0.0, 0.0, 0.0, 0.0, 0.0, 0.0, 0.0, 0.0, 0.0, 0.0, 0.0, 0.0, 0.0, 0.0, 0.0, 0.0, 0.0, 0.0, 0.0, 0.0, 0.0, 0.0, 0.0, 0.0, 0.0, 0.0, 0.0, 0.0, 0.0, 0.0, 0.0, 0.0, 0.0, 0.0, 0.0, 0.0, 0.0, 0.0, 0.0, 0.0, 0.0, 0.0, 0.0, 0.0, 0.0, 0.0, 0.0, 0.0, 0.0, 0.0, 0.0, 0.0, 0.0, 0.0, 0.0, 0.0, 0.0, 0.0, 0.0, 0.0, 0.0, 0.0, 0.0, 0.0, 0.0, 0.0, 0.0, 0.0, 0.0, 0.0, 0.0, 0.0, 0.0, 0.0, 0.0, 0.0, 0.0, 0.0, 0.0, 0.0, 0.0, 0.0, 0.0, 0.0, 0.0, 0.0, 0.0, 0.0, 0.0, 0.0, 0.0, 0.0, 0.0, 0.0, 0.0, 0.0, 0.0, 0.0, 0.0, 0.0, 0.0, 0.0, 0.0, 0.0, 0.0, 0.0, 0.0, 0.0, 0.0, 0.0, 0.0, 0.0, 0.0, 0.0, 0.0, 0.0, 0.0, 0.0, 0.0, 0.0, 0.0, 0.0, 0.0, 0.0, 0.0, 0.0, 0.0, 0.0, 0.0, 0.0, 0.0, 0.0, 0.0, 0.0, 0.0, 0.0, 0.0, 0.0, 0.0, 0.0, 0.0, 0.0, 0.0, 0.0, 0.0, 0.0, 0.0, 0.0, 0.0, 0.0, 0.0, 0.0, 0.0, 0.0, 0.0, 0.0, 0.0, 0.0, 0.0, 0.0, 0.0, 0.0, 0.0, 0.0, 0.0, 0.0, 0.0, 0.0, 0.0, 0.0, 0.0, 0.0, 0.0, 0.0, 0.0, 0.0, 0.0, 0.0, 0.0, 0.0, 0.0, 0.0, 0.0, 0.0, 0.0, 0.0, 0.0, 0.0, 0.0, 0.0, 0.0, 0.0, 0.0, 0.0, 0.0, 0.0, 0.0, 0.0, 0.0, 0.0, 0.0, 0.0, 0.0, 0.0, 0.0, 0.0, 0.0, 0.0, 0.0, 0.0, 0.0, 0.0, 0.0, 0.0, 0.0, 0.0, 0.0, 0.0, 0.0, 0.0, 0.0, 0.0, 0.0, 0.0, 0.0, 0.0, 0.0, 0.0, 0.0, 0.0, 0.0, 0.0, 0.0, 0.0, 0.0, 0.0, 0.0, 0.0, 0.0, 0.0, 0.0, 0.0, 0.0, 0.0, 0.0, 0.0, 0.0, 0.0, 0.0, 0.0, 0.0, 0.0, 0.0, 0.0, 0.0, 0.0, 0.0, 0.0, 0.0, 0.0, 0.0, 0.0, 0.0, 0.0, 0.0, 0.0, 0.0, 0.0, 0.0, 0.0, 0.0, 0.0, 0.0, 0.0, 0.0], [0.0, 0.0, 0.0, 0.0, 0.0, 0.0, 0.0, 0.0, 0.0, 0.0, 0.0, 0.0, 0.0, 0.0, 0.0, 0.0, 0.0, 0.0, 0.0, 0.0, 0.0, 0.0, 0.0, 0.0, 0.0, 0.0, 0.0, 0.0, 0.0, 0.0, 0.0, 0.0, 0.0, 0.0, 0.0, 0.0, 0.0, 0.0, 0.0, 0.0, 0.0, 0.0, 0.0, 0.0, 0.0, 0.0, 0.0, 0.0, 0.0, 0.0, 0.0, 0.0, 0.0, 0.0, 0.0, 0.0, 0.0, 0.0, 0.0, 0.0, 0.0, 0.0, 0.0, 0.0, 0.0, 0.0, 0.0, 0.0, 0.0, 0.0, 0.0, 0.0, 0.0, 0.0, 0.0, 0.0, 0.0, 0.0, 0.0, 0.0, 0.0, 0.0, 0.0, 0.0, 0.0, 0.0, 0.0, 0.0, 0.0, 0.0, 0.0, 0.0, 0.0, 0.0, 0.0, 0.0, 0.0, 0.0, 0.0, 0.0, 0.0, 0.0, 0.0, 0.0, 0.0, 0.0, 0.0, 0.0, 0.0, 0.0, 0.0, 0.0, 0.0, 0.0, 0.0, 0.0, 0.0, 0.0, 0.0, 0.0, 0.0, 0.0, 0.0, 0.0, 0.0, 0.0, 0.0, 0.0, 0.0, 0.0, 0.0, 0.0, 0.0, 0.0, 0.0, 0.0, 0.0, 0.0, 0.0, 0.0, 0.0, 0.0, 0.0, 0.0, 0.0, 0.0, 0.0, 0.0, 0.0, 0.0, 0.0, 0.0, 0.0, 0.0, 0.0, 0.0, 0.0, 0.0, 0.0, 0.0, 0.0, 0.0, 0.0, 0.0, 0.0, 0.0, 0.0, 0.0, 0.0, 0.0, 0.0, 0.0, 0.0, 0.0, 0.0, 0.0, 0.0, 0.0, 0.0, 0.0, 0.0, 0.0, 0.0, 0.0, 0.0, 0.0, 0.0, 0.0, 0.0, 0.0, 0.0, 0.0, 0.0, 0.0, 0.0, 0.0, 0.0, 0.0, 0.0, 0.0, 0.0, 0.0, 0.0, 0.0, 0.0, 0.0, 0.0, 0.0, 0.0, 0.0, 0.0, 0.0, 0.0, 0.0, 0.0, 0.0, 0.0, 0.0, 0.0, 0.0, 0.0, 0.0, 0.0, 0.0, 0.0, 0.0, 0.0, 0.0, 0.0, 0.0, 0.0, 0.0, 0.0, 0.0, 0.0, 0.0, 0.0, 0.0, 0.0, 0.0, 0.0, 0.0, 0.0, 0.0, 0.0, 0.0, 0.0, 0.0, 0.0, 0.0, 0.0, 0.0, 0.0, 0.0, 0.0, 0.0, 0.0, 0.0, 0.0, 0.0, 0.0, 0.0, 0.0, 0.0, 0.0, 0.0, 0.0, 0.0, 0.0, 0.0, 0.0, 0.0, 0.0, 0.0, 0.0, 0.0, 0.0, 0.0, 0.0, 0.0, 0.0, 0.0, 0.0, 0.0, 0.0, 0.0, 0.0, 0.0, 0.0, 0.0, 0.0, 0.0, 0.0, 0.0, 0.0, 0.0, 0.0, 0.0, 0.0, 0.0, 0.0, 0.0, 0.0, 0.0, 0.0, 0.0, 0.0, 0.0, 0.0, 0.0, 0.0, 0.0, 0.0, 0.0, 0.0, 0.0, 0.0, 0.0, 0.0, 0.0, 0.0, 0.0, 0.0, 0.0, 0.0, 0.0, 0.0, 0.0, 0.0, 0.0, 0.0, 0.0, 0.0, 0.0, 0.0, 0.0, 0.0, 0.0, 0.0, 0.0, 0.0, 0.0, 0.0, 0.0, 0.0, 0.0, 0.0, 0.0, 0.0, 0.0, 0.0, 0.0, 0.0, 0.0, 0.0, 0.0, 0.0, 0.0, 0.0, 0.0, 0.0, 0.0, 0.0, 0.0, 0.0, 0.0, 0.0, 0.0, 0.0, 0.0, 0.0, 0.0, 0.0, 0.0, 0.0, 0.0, 0.0, 0.0, 0.0, 0.0, 0.0, 0.0, 0.0, 0.0, 0.0, 0.0, 0.0, 0.0, 0.0, 0.0, 0.0, 0.0, 0.0, 0.0, 0.0, 0.0, 0.0, 0.0, 0.0, 0.0], [0.0, 0.0, 0.0, 0.0, 0.0, 0.0, 0.0, 0.0, 0.0, 0.0, 0.0, 0.0, 0.0, 0.0, 0.0, 0.0, 0.0, 0.0, 0.0, 0.0, 0.0, 0.0, 0.0, 0.0, 0.0, 0.0, 0.0, 0.0, 0.0, 0.0, 0.0, 0.0, 0.0, 0.0, 0.0, 0.0, 0.0, 0.0, 0.0, 0.0, 0.0, 0.0, 0.0, 0.0, 0.0, 0.0, 0.0, 0.0, 0.0, 0.0, 0.0, 0.0, 0.0, 0.0, 0.0, 0.0, 0.0, 0.0, 0.0, 0.0, 0.0, 0.0, 0.0, 0.0, 0.0, 0.0, 0.0, 0.0, 0.0, 0.0, 0.0, 0.0, 0.0, 0.0, 0.0, 0.0, 0.0, 0.0, 0.0, 0.0, 0.0, 0.0, 0.0, 0.0, 0.0, 0.0, 0.0, 0.0, 0.0, 0.0, 0.0, 0.0, 0.0, 0.0, 0.0, 0.0, 0.0, 0.0, 0.0, 0.0, 0.0, 0.0, 0.0, 0.0, 0.0, 0.0, 0.0, 0.0, 0.0, 0.0, 0.0, 0.0, 0.0, 0.0, 0.0, 0.0, 0.0, 0.0, 0.0, 0.0, 0.0, 0.0, 0.0, 0.0, 0.0, 0.0, 0.0, 0.0, 0.0, 0.0, 0.0, 0.0, 0.0, 0.0, 0.0, 0.0, 0.0, 0.0, 0.0, 0.0, 0.0, 0.0, 0.0, 0.0, 0.0, 0.0, 0.0, 0.0, 0.0, 0.0, 0.0, 0.0, 0.0, 0.0, 0.0, 0.0, 0.0, 0.0, 0.0, 0.0, 0.0, 0.0, 0.0, 0.0, 0.0, 0.0, 0.0, 0.0, 0.0, 0.0, 0.0, 0.0, 0.0, 0.0, 0.0, 0.0, 0.0, 0.0, 0.0, 0.0, 0.0, 0.0, 0.0, 0.0, 0.0, 0.0, 0.0, 0.0, 0.0, 0.0, 0.0, 0.0, 0.0, 0.0, 0.0, 0.0, 0.0, 0.0, 0.0, 0.0, 0.0, 0.0, 0.0, 0.0, 0.0, 0.0, 0.0, 0.0, 0.0, 0.0, 0.0, 0.0, 0.0, 0.0, 0.0, 0.0, 0.0, 0.0, 0.0, 0.0, 0.0, 0.0, 0.0, 0.0, 0.0, 0.0, 0.0, 0.0, 0.0, 0.0, 0.0, 0.0, 0.0, 0.0, 0.0, 0.0, 0.0, 0.0, 0.0, 0.0, 0.0, 0.0, 0.0, 0.0, 0.0, 0.0, 0.0, 0.0, 0.0, 0.0, 0.0, 0.0, 0.0, 0.0, 0.0, 0.0, 0.0, 0.0, 0.0, 0.0, 0.0, 0.0, 0.0, 0.0, 0.0, 0.0, 0.0, 0.0, 0.0, 0.0, 0.0, 0.0, 0.0, 0.0, 0.0, 0.0, 0.0, 0.0, 0.0, 0.0, 0.0, 0.0, 0.0, 0.0, 0.0, 0.0, 0.0, 0.0, 0.0, 0.0, 0.0, 0.0, 0.0, 0.0, 0.0, 0.0, 0.0, 0.0, 0.0, 0.0, 0.0, 0.0, 0.0, 0.0, 0.0, 0.0, 0.0, 0.0, 0.0, 0.0, 0.0, 0.0, 0.0, 0.0, 0.0, 0.0, 0.0, 0.0, 0.0, 0.0, 0.0, 0.0, 0.0, 0.0, 0.0, 0.0, 0.0, 0.0, 0.0, 0.0, 0.0, 0.0, 0.0, 0.0, 0.0, 0.0, 0.0, 0.0, 0.0, 0.0, 0.0, 0.0, 0.0, 0.0, 0.0, 0.0, 0.0, 0.0, 0.0, 0.0, 0.0, 0.0, 0.0, 0.0, 0.0, 0.0, 0.0, 0.0, 0.0, 0.0, 0.0, 0.0, 0.0, 0.0, 0.0, 0.0, 0.0, 0.0, 0.0, 0.0, 0.0, 0.0, 0.0, 0.0, 0.0, 0.0, 0.0, 0.0, 0.0, 0.0, 0.0, 0.0, 0.0, 0.0, 0.0, 0.0, 0.0, 0.0, 0.0, 0.0, 0.0, 0.0, 0.0, 0.0, 0.0, 0.0, 0.0, 0.0, 0.0, 0.0], [0.0, 0.0, 0.0, 0.0, 0.0, 0.0, 0.0, 0.0, 0.0, 0.0, 0.0, 0.0, 0.0, 0.0, 0.0, 0.0, 0.0, 0.0, 0.0, 0.0, 0.0, 0.0, 0.0, 0.0, 0.0, 0.0, 0.0, 0.0, 0.0, 0.0, 0.0, 0.0, 0.0, 0.0, 0.0, 0.0, 0.0, 0.0, 0.0, 0.0, 0.0, 0.0, 0.0, 0.0, 0.0, 0.0, 0.0, 0.0, 0.0, 0.0, 0.0, 0.0, 0.0, 0.0, 0.0, 0.0, 0.0, 0.0, 0.0, 0.0, 0.0, 0.0, 0.0, 0.0, 0.0, 0.0, 0.0, 0.0, 0.0, 0.0, 0.0, 0.0, 0.0, 0.0, 0.0, 0.0, 0.0, 0.0, 0.0, 0.0, 0.0, 0.0, 0.0, 0.0, 0.0, 0.0, 0.0, 0.0, 0.0, 0.0, 0.0, 0.0, 0.0, 0.0, 0.0, 0.0, 0.0, 0.0, 0.0, 0.0, 0.0, 0.0, 0.0, 0.0, 0.0, 0.0, 0.0, 0.0, 0.0, 0.0, 0.0, 0.0, 0.0, 0.0, 0.0, 0.0, 0.0, 0.0, 0.0, 0.0, 0.0, 0.0, 0.0, 0.0, 0.0, 0.0, 0.0, 0.0, 0.0, 0.0, 0.0, 0.0, 0.0, 0.0, 0.0, 0.0, 0.0, 0.0, 0.0, 0.0, 0.0, 0.0, 0.0, 0.0, 0.0, 0.0, 0.0, 0.0, 0.0, 0.0, 0.0, 0.0, 0.0, 0.0, 0.0, 0.0, 0.0, 0.0, 0.0, 0.0, 0.0, 0.0, 0.0, 0.0, 0.0, 0.0, 0.0, 0.0, 0.0, 0.0, 0.0, 0.0, 0.0, 0.0, 0.0, 0.0, 0.0, 0.0, 0.0, 0.0, 0.0, 0.0, 0.0, 0.0, 0.0, 0.0, 0.0, 0.0, 0.0, 0.0, 0.0, 0.0, 0.0, 0.0, 0.0, 0.0, 0.0, 0.0, 0.0, 0.0, 0.0, 0.0, 0.0, 0.0, 0.0, 0.0, 0.0, 0.0, 0.0, 0.0, 0.0, 0.0, 0.0, 0.0, 0.0, 0.0, 0.0, 0.0, 0.0, 0.0, 0.0, 0.0, 0.0, 0.0, 0.0, 0.0, 0.0, 0.0, 0.0, 0.0, 0.0, 0.0, 0.0, 0.0, 0.0, 0.0, 0.0, 0.0, 0.0, 0.0, 0.0, 0.0, 0.0, 0.0, 0.0, 0.0, 0.0, 0.0, 0.0, 0.0, 0.0, 0.0, 0.0, 0.0, 0.0, 0.0, 0.0, 0.0, 0.0, 0.0, 0.0, 0.0, 0.0, 0.0, 0.0, 0.0, 0.0, 0.0, 0.0, 0.0, 0.0, 0.0, 0.0, 0.0, 0.0, 0.0, 0.0, 0.0, 0.0, 0.0, 0.0, 0.0, 0.0, 0.0, 0.0, 0.0, 0.0, 0.0, 0.0, 0.0, 0.0, 0.0, 0.0, 0.0, 0.0, 0.0, 0.0, 0.0, 0.0, 0.0, 0.0, 0.0, 0.0, 0.0, 0.0, 0.0, 0.0, 0.0, 0.0, 0.0, 0.0, 0.0, 0.0, 0.0, 0.0, 0.0, 0.0, 0.0, 0.0, 0.0, 0.0, 0.0, 0.0, 0.0, 0.0, 0.0, 0.0, 0.0, 0.0, 0.0, 0.0, 0.0, 0.0, 0.0, 0.0, 0.0, 0.0, 0.0, 0.0, 0.0, 0.0, 0.0, 0.0, 0.0, 0.0, 0.0, 0.0, 0.0, 0.0, 0.0, 0.0, 0.0, 0.0, 0.0, 0.0, 0.0, 0.0, 0.0, 0.0, 0.0, 0.0, 0.0, 0.0, 0.0, 0.0, 0.0, 0.0, 0.0, 0.0, 0.0, 0.0, 0.0, 0.0, 0.0, 0.0, 0.0, 0.0, 0.0, 0.0, 0.0, 0.0, 0.0, 0.0, 0.0, 0.0, 0.0, 0.0, 0.0, 0.0, 0.0, 0.0, 0.0, 0.0, 0.0, 0.0, 0.0, 0.0, 0.0, 0.0, 0.0], [0.0, 0.0, 0.0, 0.0, 0.0, 0.0, 0.0, 0.0, 0.0, 0.0, 0.0, 0.0, 0.0, 0.0, 0.0, 0.0, 0.0, 0.0, 0.0, 0.0, 0.0, 0.0, 0.0, 0.0, 0.0, 0.0, 0.0, 0.0, 0.0, 0.0, 0.0, 0.0, 0.0, 0.0, 0.0, 0.0, 0.0, 0.0, 0.0, 0.0, 0.0, 0.0, 0.0, 0.0, 0.0, 0.0, 0.0, 0.0, 0.0, 0.0, 0.0, 0.0, 0.0, 0.0, 0.0, 0.0, 0.0, 0.0, 0.0, 0.0, 0.0, 0.0, 0.0, 0.0, 0.0, 0.0, 0.0, 0.0, 0.0, 0.0, 0.0, 0.0, 0.0, 0.0, 0.0, 0.0, 0.0, 0.0, 0.0, 0.0, 0.0, 0.0, 0.0, 0.0, 0.0, 0.0, 0.0, 0.0, 0.0, 0.0, 0.0, 0.0, 0.0, 0.0, 0.0, 0.0, 0.0, 0.0, 0.0, 0.0, 0.0, 0.0, 0.0, 0.0, 0.0, 0.0, 0.0, 0.0, 0.0, 0.0, 0.0, 0.0, 0.0, 0.0, 0.0, 0.0, 0.0, 0.0, 0.0, 0.0, 0.0, 0.0, 0.0, 0.0, 0.0, 0.0, 0.0, 0.0, 0.0, 0.0, 0.0, 0.0, 0.0, 0.0, 0.0, 0.0, 0.0, 0.0, 0.0, 0.0, 0.0, 0.0, 0.0, 0.0, 0.0, 0.0, 0.0, 0.0, 0.0, 0.0, 0.0, 0.0, 0.0, 0.0, 0.0, 0.0, 0.0, 0.0, 0.0, 0.0, 0.0, 0.0, 0.0, 0.0, 0.0, 0.0, 0.0, 0.0, 0.0, 0.0, 0.0, 0.0, 0.0, 0.0, 0.0, 0.0, 0.0, 0.0, 0.0, 0.0, 0.0, 0.0, 0.0, 0.0, 0.0, 0.0, 0.0, 0.0, 0.0, 0.0, 0.0, 0.0, 0.0, 0.0, 0.0, 0.0, 0.0, 0.0, 0.0, 0.0, 0.0, 0.0, 0.0, 0.0, 0.0, 0.0, 0.0, 0.0, 0.0, 0.0, 0.0, 0.0, 0.0, 0.0, 0.0, 0.0, 0.0, 0.0, 0.0, 0.0, 0.0, 0.0, 0.0, 0.0, 0.0, 0.0, 0.0, 0.0, 0.0, 0.0, 0.0, 0.0, 0.0, 0.0, 0.0, 0.0, 0.0, 0.0, 0.0, 0.0, 0.0, 0.0, 0.0, 0.0, 0.0, 0.0, 0.0, 0.0, 0.0, 0.0, 0.0, 0.0, 0.0, 0.0, 0.0, 0.0, 0.0, 0.0, 0.0, 0.0, 0.0, 0.0, 0.0, 0.0, 0.0, 0.0, 0.0, 0.0, 0.0, 0.0, 0.0, 0.0, 0.0, 0.0, 0.0, 0.0, 0.0, 0.0, 0.0, 0.0, 0.0, 0.0, 0.0, 0.0, 0.0, 0.0, 0.0, 0.0, 0.0, 0.0, 0.0, 0.0, 0.0, 0.0, 0.0, 0.0, 0.0, 0.0, 0.0, 0.0, 0.0, 0.0, 0.0, 0.0, 0.0, 0.0, 0.0, 0.0, 0.0, 0.0, 0.0, 0.0, 0.0, 0.0, 0.0, 0.0, 0.0, 0.0, 0.0, 0.0, 0.0, 0.0, 0.0, 0.0, 0.0, 0.0, 0.0, 0.0, 0.0, 0.0, 0.0, 0.0, 0.0, 0.0, 0.0, 0.0, 0.0, 0.0, 0.0, 0.0, 0.0, 0.0, 0.0, 0.0, 0.0, 0.0, 0.0, 0.0, 0.0, 0.0, 0.0, 0.0, 0.0, 0.0, 0.0, 0.0, 0.0, 0.0, 0.0, 0.0, 0.0, 0.0, 0.0, 0.0, 0.0, 0.0, 0.0, 0.0, 0.0, 0.0, 0.0, 0.0, 0.0, 0.0, 0.0, 0.0, 0.0, 0.0, 0.0, 0.0, 0.0, 0.0, 0.0, 0.0, 0.0, 0.0, 0.0, 0.0, 0.0, 0.0, 0.0, 0.0, 0.0, 0.0, 0.0, 0.0, 0.0, 0.0, 0.0, 0.0], [0.0, 0.0, 0.0, 0.0, 0.0, 0.0, 0.0, 0.0, 0.0, 0.0, 0.0, 0.0, 0.0, 0.0, 0.0, 0.0, 0.0, 0.0, 0.0, 0.0, 0.0, 0.0, 0.0, 0.0, 0.0, 0.0, 0.0, 0.0, 0.0, 0.0, 0.0, 0.0, 0.0, 0.0, 0.0, 0.0, 0.0, 0.0, 0.0, 0.0, 0.0, 0.0, 0.0, 0.0, 0.0, 0.0, 0.0, 0.0, 0.0, 0.0, 0.0, 0.0, 0.0, 0.0, 0.0, 0.0, 0.0, 0.0, 0.0, 0.0, 0.0, 0.0, 0.0, 0.0, 0.0, 0.0, 0.0, 0.0, 0.0, 0.0, 0.0, 0.0, 0.0, 0.0, 0.0, 0.0, 0.0, 0.0, 0.0, 0.0, 0.0, 0.0, 0.0, 0.0, 0.0, 0.0, 0.0, 0.0, 0.0, 0.0, 0.0, 0.0, 0.0, 0.0, 0.0, 0.0, 0.0, 0.0, 0.0, 0.0, 0.0, 0.0, 0.0, 0.0, 0.0, 0.0, 0.0, 0.0, 0.0, 0.0, 0.0, 0.0, 0.0, 0.0, 0.0, 0.0, 0.0, 0.0, 0.0, 0.0, 0.0, 0.0, 0.0, 0.0, 0.0, 0.0, 0.0, 0.0, 0.0, 0.0, 0.0, 0.0, 0.0, 0.0, 0.0, 0.0, 0.0, 0.0, 0.0, 0.0, 0.0, 0.0, 0.0, 0.0, 0.0, 0.0, 0.0, 0.0, 0.0, 0.0, 0.0, 0.0, 0.0, 0.0, 0.0, 0.0, 0.0, 0.0, 0.0, 0.0, 0.0, 0.0, 0.0, 0.0, 0.0, 0.0, 0.0, 0.0, 0.0, 0.0, 0.0, 0.0, 0.0, 0.0, 0.0, 0.0, 0.0, 0.0, 0.0, 0.0, 0.0, 0.0, 0.0, 0.0, 0.0, 0.0, 0.0, 0.0, 0.0, 0.0, 0.0, 0.0, 0.0, 0.0, 0.0, 0.0, 0.0, 0.0, 0.0, 0.0, 0.0, 0.0, 0.0, 0.0, 0.0, 0.0, 0.0, 0.0, 0.0, 0.0, 0.0, 0.0, 0.0, 0.0, 0.0, 0.0, 0.0, 0.0, 0.0, 0.0, 0.0, 0.0, 0.0, 0.0, 0.0, 0.0, 0.0, 0.0, 0.0, 0.0, 0.0, 0.0, 0.0, 0.0, 0.0, 0.0, 0.0, 0.0, 0.0, 0.0, 0.0, 0.0, 0.0, 0.0, 0.0, 0.0, 0.0, 0.0, 0.0, 0.0, 0.0, 0.0, 0.0, 0.0, 0.0, 0.0, 0.0, 0.0, 0.0, 0.0, 0.0, 0.0, 0.0, 0.0, 0.0, 0.0, 0.0, 0.0, 0.0, 0.0, 0.0, 0.0, 0.0, 0.0, 0.0, 0.0, 0.0, 0.0, 0.0, 0.0, 0.0, 0.0, 0.0, 0.0, 0.0, 0.0, 0.0, 0.0, 0.0, 0.0, 0.0, 0.0, 0.0, 0.0, 0.0, 0.0, 0.0, 0.0, 0.0, 0.0, 0.0, 0.0, 0.0, 0.0, 0.0, 0.0, 0.0, 0.0, 0.0, 0.0, 0.0, 0.0, 0.0, 0.0, 0.0, 0.0, 0.0, 0.0, 0.0, 0.0, 0.0, 0.0, 0.0, 0.0, 0.0, 0.0, 0.0, 0.0, 0.0, 0.0, 0.0, 0.0, 0.0, 0.0, 0.0, 0.0, 0.0, 0.0, 0.0, 0.0, 0.0, 0.0, 0.0, 0.0, 0.0, 0.0, 0.0, 0.0, 0.0, 0.0, 0.0, 0.0, 0.0, 0.0, 0.0, 0.0, 0.0, 0.0, 0.0, 0.0, 0.0, 0.0, 0.0, 0.0, 0.0, 0.0, 0.0, 0.0, 0.0, 0.0, 0.0, 0.0, 0.0, 0.0, 0.0, 0.0, 0.0, 0.0, 0.0, 0.0, 0.0, 0.0, 0.0, 0.0, 0.0, 0.0, 0.0, 0.0, 0.0, 0.0, 0.0, 0.0, 0.0, 0.0, 0.0, 0.0, 0.0, 0.0, 0.0, 0.0], [0.0, 0.0, 0.0, 0.0, 0.0, 0.0, 0.0, 0.0, 0.0, 0.0, 0.0, 0.0, 0.0, 0.0, 0.0, 0.0, 0.0, 0.0, 0.0, 0.0, 0.0, 0.0, 0.0, 0.0, 0.0, 0.0, 0.0, 0.0, 0.0, 0.0, 0.0, 0.0, 0.0, 0.0, 0.0, 0.0, 0.0, 0.0, 0.0, 0.0, 0.0, 0.0, 0.0, 0.0, 0.0, 0.0, 0.0, 0.0, 0.0, 0.0, 0.0, 0.0, 0.0, 0.0, 0.0, 0.0, 0.0, 0.0, 0.0, 0.0, 0.0, 0.0, 0.0, 0.0, 0.0, 0.0, 0.0, 0.0, 0.0, 0.0, 0.0, 0.0, 0.0, 0.0, 0.0, 0.0, 0.0, 0.0, 0.0, 0.0, 0.0, 0.0, 0.0, 0.0, 0.0, 0.0, 0.0, 0.0, 0.0, 0.0, 0.0, 0.0, 0.0, 0.0, 0.0, 0.0, 0.0, 0.0, 0.0, 0.0, 0.0, 0.0, 0.0, 0.0, 0.0, 0.0, 0.0, 0.0, 0.0, 0.0, 0.0, 0.0, 0.0, 0.0, 0.0, 0.0, 0.0, 0.0, 0.0, 0.0, 0.0, 0.0, 0.0, 0.0, 0.0, 0.0, 0.0, 0.0, 0.0, 0.0, 0.0, 0.0, 0.0, 0.0, 0.0, 0.0, 0.0, 0.0, 0.0, 0.0, 0.0, 0.0, 0.0, 0.0, 0.0, 0.0, 0.0, 0.0, 0.0, 0.0, 0.0, 0.0, 0.0, 0.0, 0.0, 0.0, 0.0, 0.0, 0.0, 0.0, 0.0, 0.0, 0.0, 0.0, 0.0, 0.0, 0.0, 0.0, 0.0, 0.0, 0.0, 0.0, 0.0, 0.0, 0.0, 0.0, 0.0, 0.0, 0.0, 0.0, 0.0, 0.0, 0.0, 0.0, 0.0, 0.0, 0.0, 0.0, 0.0, 0.0, 0.0, 0.0, 0.0, 0.0, 0.0, 0.0, 0.0, 0.0, 0.0, 0.0, 0.0, 0.0, 0.0, 0.0, 0.0, 0.0, 0.0, 0.0, 0.0, 0.0, 0.0, 0.0, 0.0, 0.0, 0.0, 0.0, 0.0, 0.0, 0.0, 0.0, 0.0, 0.0, 0.0, 0.0, 0.0, 0.0, 0.0, 0.0, 0.0, 0.0, 0.0, 0.0, 0.0, 0.0, 0.0, 0.0, 0.0, 0.0, 0.0, 0.0, 0.0, 0.0, 0.0, 0.0, 0.0, 0.0, 0.0, 0.0, 0.0, 0.0, 0.0, 0.0, 0.0, 0.0, 0.0, 0.0, 0.0, 0.0, 0.0, 0.0, 0.0, 0.0, 0.0, 0.0, 0.0, 0.0, 0.0, 0.0, 0.0, 0.0, 0.0, 0.0, 0.0, 0.0, 0.0, 0.0, 0.0, 0.0, 0.0, 0.0, 0.0, 0.0, 0.0, 0.0, 0.0, 0.0, 0.0, 0.0, 0.0, 0.0, 0.0, 0.0, 0.0, 0.0, 0.0, 0.0, 0.0, 0.0, 0.0, 0.0, 0.0, 0.0, 0.0, 0.0, 0.0, 0.0, 0.0, 0.0, 0.0, 0.0, 0.0, 0.0, 0.0, 0.0, 0.0, 0.0, 0.0, 0.0, 0.0, 0.0, 0.0, 0.0, 0.0, 0.0, 0.0, 0.0, 0.0, 0.0, 0.0, 0.0, 0.0, 0.0, 0.0, 0.0, 0.0, 0.0, 0.0, 0.0, 0.0, 0.0, 0.0, 0.0, 0.0, 0.0, 0.0, 0.0, 0.0, 0.0, 0.0, 0.0, 0.0, 0.0, 0.0, 0.0, 0.0, 0.0, 0.0, 0.0, 0.0, 0.0, 0.0, 0.0, 0.0, 0.0, 0.0, 0.0, 0.0, 0.0, 0.0, 0.0, 0.0, 0.0, 0.0, 0.0, 0.0, 0.0, 0.0, 0.0, 0.0, 0.0, 0.0, 0.0, 0.0, 0.0, 0.0, 0.0, 0.0, 0.0, 0.0, 0.0, 0.0, 0.0, 0.0, 0.0, 0.0, 0.0, 0.0, 0.0, 0.0, 0.0], [8.503468603405725, 9.411242969362833, 8.021681992369704, 6.91329810184202, 7.1048119545770545, 5.7923375172330624, 3.3627634674923113, 10.534299361225393, 0.94735225848349, 18.513802367322445, 27.91048167905957, 19.925960626934465, 12.45580622649773, 35.43602476533388, 54.458135867225955, 24.519405183311022, 41.205111043189596, 28.81072977009015, 25.556104526271955, 26.941440615103133, 4.188315553039838, 15.852246863294624, 0.4935496581561266, 7.547022515799854, 15.330805231659461, 42.57620006494165, 76.91891793641777, 86.98445430213064, 46.25246794059885, 2.9711360644450746, 15.32345762011485, 36.96704373091937, 69.21939783254543, 38.67449333363235, 27.410478530549014, 59.8777051941159, 61.75079200258825, 75.0022798417774, 62.14931332832969, 91.81030832721119, 80.51273027731443, 53.24201697665769, 59.94338612649091, 34.5779610589651, 66.67136245782062, 27.1585766301863, 8.580953162623665, 4.180070189824266, 26.878242150437444, 25.54127859766157, 14.942136237574813, 39.50887433738537, 1.8691872683613706, 41.62128481118471, 39.856310159557815, 67.86547636083999, 10.528068012763855, 1.392126631829327, 0.5618135683672906, 13.66504139759794, 12.689063703936144, 18.127001313396256, 34.704230452490165, 16.86393034730189, 14.708410819520745, 7.809564556882863, 30.060792151592647, 40.24000352832678, 53.18299151149326, 59.94255635783979, 43.34141514299814, 13.33666893430651, 2.7970817918126514, 0.07520895202645758, 16.716992656973947, 11.59997798183828, 16.79614402938886, 11.702218341120165, 2.5242398878982546, 6.117692331576514, 42.626253231670695, 89.8717014274856, 81.80473875276611, 72.77105249429135, 68.43658220530837, 64.70560202495962, 77.50727910426644, 114.51531277485219, 121.14352418763502, 146.70614588314413, 153.58476137906806, 125.62271294639619, 134.85288221445958, 147.85823800816604, 145.7753520523443, 150.88508712767714, 140.97416139014936, 141.8024479950238, 124.83897915032016, 130.3717821559198, 17.92732322722336, 16.261583185804554, 15.467982022200168, 2.9923233199508816, 2.8936695569200426, 8.081838657724454, 8.3435034871658, 78.27840065285636, 56.880396190703394, 108.95532137269099, 88.75560291661432, 100.93674669863105, 92.45181431733945, 70.51958459602486, 76.73302531309778, 48.5028909853947, 17.82558290607063, 1.7414645703320226, 31.99863635623197, 25.985963274516667, 37.17244972087388, 30.659937053891632, 54.4993819544683, 31.50812001074976, 23.482960970197308, 29.662051262865283, 35.166778604155546, 36.834217392858655, 46.56997333297614, 84.88101866386174, 84.69072470462875, 69.07171402514957, 95.59334440234613, 93.75326167866703, 113.29733999991282, 81.53472959797581, 138.5051049790218, 166.95093888287042, 122.7798801117013, 139.24616673210062, 104.13116080185023, 97.25047119892113, 80.08656886689414, 119.08905301576979, 72.68567328327791, 108.51358138771404, 66.73492742312892, 48.868631221325955, 83.74363405454743, 52.86043532955425, 61.2650064918514, 50.53790837865171, 74.92887269046099, 65.9920117708977, 49.04901570698555, 25.365423907696123, 21.515355211129116, 1.8474908191152306, 5.625682936253032, 12.680620452823767, 9.08970279696553, 3.865767518641794, 3.1608321642748853, 14.944663918631786, 5.428601459791959, 5.3597073976095615, 16.011199414669658, 13.024953090807447, 2.8248580936656955, 19.995418814173103, 13.681674972739446, 33.580550030388935, 1.2190947602348101, 14.743438920404625, 40.57182117323955, 12.189021380299321, 43.32172845168175, 59.82840166840311, 79.4892791212921, 62.808065911489834, 71.5930227818727, 51.13745785719565, 69.42521224395641, 60.24843130633731, 69.73853604239024, 75.00157394162619, 74.92965334560576, 73.99153408046045, 70.56094482649442, 46.51769995338848, 51.36761607689394, 27.690399480986365, 23.118718535260772, 7.814314167504218, 9.369599920334506, 9.775113693370777, 28.6876574987743, 17.120861315489307, 29.54195851136654, 46.330033817596274, 1.138236618441968, 0.5149491368400421, 122.09656460115733, 133.93433126888908, 147.75636685786034, 131.4237584785639, 206.3382163284158, 192.4811926261863, 193.53776377751424, 202.05998834324097, 207.40423894809408, 97.49813417438291, 70.52016084196941, 2.1448799755891126, 36.14114294520774, 28.501833037747467, 50.99494229735074, 27.543480916929408, 52.57902290011392, 55.33699569548835, 37.708035736487744, 59.87674524325525, 39.48795962246548, 3.3798457523767715, 27.227287918925843, 22.714589867230803, 11.892668551265743, 11.36287679828411, 28.350307547717133, 37.59222506851257, 46.49298850426443, 39.32649413966481, 20.210478243970726, 4.0376012611496, 13.270589942263427, 106.52198071974927, 59.127056260596625, 63.665744470448914, 31.275603024840006, 42.59086049333523, 42.9569710256016, 14.77902722770136, 20.348552231205936, 16.265371236077527, 34.31802319166089, 34.855777319629496, 36.7460383945537, 32.61092654451584, 29.808007595539053, 67.19110468874212, 100.4978841027567, 103.77676376818286, 87.27553926199958, 129.10945935102995, 153.53988342737614, 153.5965918487207, 126.52382809069718, 150.18478352229494, 146.4934713378801, 159.21431306766036, 65.02009533877232, 45.46101528538796, 25.43595329695415, 53.40747249862, 23.585875687028093, 8.819003901003516, 10.272038617035722, 6.0624150295540655, 12.617926073204867, 18.09499848271993, 27.66294619477073, 36.51291392316531, 43.33426385302527, 41.14675888001018, 37.19126603215925, 34.33618781097414, 24.419640613927687, 28.443107181026043, 33.352076874813214, 35.16772659349632, 26.20554972545771, 28.18868934500455, 27.562090533714557, 2.4372209859996077, 27.818557661604633, 1.0135298971152675, 40.41840390560141, 41.23887685108661, 55.61595040466551, 54.991111037850835, 35.377767530986524, 39.19509220944525, 30.43140953197651, 38.279818768997, 43.131864993244925, 16.923833650339198, 52.27143647578027, 36.9417246439394, 23.847767774548434, 0.3585719702883316, 17.334297136539572, 15.009018017345086, 13.410443395380675, 14.383599389209131, 6.269584301963819, 3.8425912474109487, 333.47717401762293, 345.3791479981856, 348.68498924163106, 355.8764263823656, 321.54531659219134, 307.55214093126403, 324.5551060306772, 320.5248563287528, 323.51008462576164, 283.8411950264073, 297.2307797337512, 335.033142478001, 294.29315304531576, 314.60899380329744, 318.6410442466014, 325.66600652637237, 168.6284193479904, 123.52166239866659, 184.56507756707114, 227.53977810610675, 265.98265006702513, 283.8813437939731, 256.2335375625552, 236.57332661702972, 206.43863424289438, 210.28680576007082, 146.54440161051994, 140.21253695528827, 178.98361179382832, 178.84297510354858, 207.99388799739785, 199.92884646334514, 211.76711589321883, 195.47806148832646, 191.85793396890088, 187.53217044945328, 153.628830763824, 213.9507359438434, 221.05708520215305, 157.35746565429838, 187.22818617285614, 180.04991878582777, 182.29281290907792, 53.185145107637176, 65.62201222344154, 58.196982173395064, 62.23904409618094, 57.33206456681059, 70.46538053637005, 86.16344193300061, 90.9609235035463, 103.64300861140394, 104.4432121074165, 107.39249656615853, 111.32586367531331, 120.05168233439552, 130.01167305078192, 151.11181276475665, 168.38877211007036, 106.5549521319385, 127.96904938728896, 81.58443055532561, 55.974335642743235, 50.37392397986992, 50.26539698946198, 61.77969578168523, 71.70666521166682, 47.10682716632136, 46.97385960596235, 38.469754821483015, 28.008329123305497, 67.27405653604907, 57.34161280847577, 82.50455275278, 74.28842421740677, 40.330341878015886, 33.07972140395664, 72.85288640544938, 76.455941545606, 110.02175660133712, 108.21466447034446, 139.48719038930912, 127.43144590736233, 175.06203158179565, 176.56415859734878, 135.4563309548531, 119.37124855611874, 156.95657268415218, 161.65722936127415, 181.05241772554982, 171.1928174429774, 147.6292123654465, 178.9446825460183, 161.91330690548295], [32.47786032648975, 52.3612855403929, 99.01833391523974, 92.17491441134867, 61.41642738977672, 21.57543927271469, 10.946199203795144, 19.61292316394202, 20.23600847434259, 0.8608158350124164, 19.846329288559552, 39.749621144897894, 58.00777531298865, 48.97236458637166, 54.865468432356295, 15.462498296010889, 28.335242210191872, 49.68377955687869, 67.03659628743723, 100.63412284454078, 75.59974285002558, 80.73408071564828, 81.83711913515137, 99.96069648383369, 111.33898919044924, 96.72233710477562, 97.71217321827658, 91.92807798625255, 85.80021702543321, 115.92353189411122, 93.39538580520674, 35.519840156812094, 64.31062336938157, 86.00000771690728, 81.1847550177365, 103.98616974394973, 76.35567700663503, 105.93272467013055, 95.12847578772453, 87.25440959951504, 99.23322420145453, 109.67915220005216, 115.75301660132597, 87.15337345145109, 95.09191171721872, 66.5624316132602, 52.261219021443054, 33.62947625407108, 67.21431088219279, 78.03727550445393, 95.89184780226961, 66.25340150229032, 57.2289168803778, 68.4307776654546, 33.336684227717704, 48.68576844308944, 50.37898341695313, 64.9157201048335, 40.98535355477869, 78.6996791589792, 85.8840114541085, 58.16502692055135, 62.657043351384665, 69.65276595873698, 101.15869341343374, 111.56012876877449, 102.01371672277251, 78.53795033380987, 48.13024980714807, 11.516312584590708, 65.18805812556818, 55.04501782200115, 70.94817845855752, 46.34156836557616, 43.885376887571915, 62.463842905411774, 75.16422302160427, 66.99506401334209, 70.60432762537435, 48.40702461707999, 21.620482584829613, 39.19610653932185, 50.72146098475431, 29.803235913235092, 25.931971574289307, 51.75848658098502, 113.80927103263018, 96.71900379876911, 92.30034589696206, 95.29781326743232, 89.9890754420422, 68.03593662323927, 83.94066823936791, 55.21024550861349, 62.63605015315567, 38.09011479511544, 36.8899613658276, 42.574010038838594, 49.87747970098806, 66.0614980267013, 36.58661190659182, 38.073985582662026, 64.16503790819696, 51.87743234323459, 61.509602688649686, 66.64380127597984, 59.29239763580484, 121.46672312379351, 121.21106048571659, 111.6857693635227, 112.39743231665958, 78.85262703519341, 94.1231524500127, 24.5487677469377, 7.657967606126663, 52.12240065490385, 56.80114921702662, 76.90016598539236, 80.67515076186929, 88.07423350707188, 70.40822074974547, 20.573857971482077, 6.492471641723501, 2.041387135125086, 31.835162211962462, 54.04905106757525, 91.17979387101208, 101.1623138218404, 60.34992652668106, 47.74739762763323, 63.60489317479486, 55.09333628205545, 45.12067004513677, 76.27517228918086, 128.15356629838107, 172.74074420692568, 161.41522080379943, 127.24958143361269, 150.44833985436966, 161.75488431965786, 173.59643965329553, 184.4145561153077, 123.46994464379472, 121.05761320352761, 144.18676854401733, 118.35518703825842, 113.42234544650539, 75.19338756238822, 154.11086929296314, 123.08435694913004, 162.68505907685085, 155.04756695089276, 159.36973819065688, 155.3290224815557, 143.2832259000502, 154.72067424124182, 123.96981002674707, 122.36339375217686, 124.31490466447217, 76.8401930688628, 121.59045518099697, 132.65849159091832, 139.38780182295665, 155.34108806017008, 148.3985261727049, 125.79455166732707, 129.73444623055542, 128.89672597781166, 105.04605794087645, 114.12551702743703, 93.90021730976875, 93.22121532633768, 73.07417470877998, 78.81497804237847, 63.90038308410395, 35.56025703360409, 40.06472706208617, 67.57821200726302, 59.13497331564455, 72.47437098184606, 129.72226581124602, 191.6197712753642, 191.96302631817426, 175.0846027716446, 84.31822804716462, 29.929048833367258, 35.17435500843176, 48.1804977581553, 99.58216799632173, 70.24862203804544, 68.7600200404487, 80.04399913759778, 85.89170019039108, 47.82650699925352, 62.7116171899104, 26.242231840640276, 23.644293249351627, 77.40394599221824, 54.99423035369329, 61.351198547194294, 470.2342407003611, 471.7000607134152, 468.0740901729093, 10.771787294756685, 23.769241248916135, 37.981139873174705, 64.31892682143699, 40.393450172603586, 68.6477149945868, 88.99006849636739, 128.38111934444052, 97.06203623433949, 63.426311406351665, 56.98498612098883, 83.19991937798198, 49.776
[truncated: 961,237 more chars]
