# Supplementary material for: Shu: visualization of high-dimensional biological pathways
Source: Bioinformatics. 2024 Mar 7;40(3):btae140. doi: 10.1093/bioinformatics/btae140 (PMC10957514; doi:10.1093/bioinformatics/btae140)
Supplement: btae140_Supplementary_Data [file btae140_supplementary_data.zip › shu_case_studies/data/maud_output/samples/input_data_train.json]

{"N_mic":27,"N_edge_sub":37,"N_edge_prod":41,"N_edge":26,"N_unbalanced":9,"N_enzyme":24,"N_phosphorylation":0,"N_pme":0,"N_competitive_inhibition":0,"N_allostery":3,"N_allosteric_enzyme":2,"N_drain":2,"N_km":76,"N_sub_km":35,"N_prod_km":41,"S":[[0,0,1,-1,-1,1,1,0,0,0,0,0,0,0,0,0,0,0,0,0,1,1,0,0,0,0],[0,0,0,1,1,-1,-1,-1,-1,0,0,0,0,0,0,0,0,0,0,0,0,0,0,0,0,0],[0,0,0,0,0,0,0,1,1,-1,0,0,0,0,0,0,0,0,0,0,0,0,0,0,0,1],[0,0,0,0,0,0,0,1,1,1,-1,0,0,0,0,0,0,0,0,1,1,-1,0,1,0,0],[0,0,0,0,0,0,0,0,0,0,1,1,0,0,0,0,0,0,0,0,0,0,0,0,0,0],[0,0,0,0,0,0,0,0,0,0,0,-1,1,0,0,0,0,0,0,0,0,0,0,0,0,0],[0,0,0,0,0,0,0,0,0,0,0,0,-1,-1,0,0,0,0,0,0,0,0,0,0,0,0],[-1,0,0,0,0,0,0,0,0,0,0,0,0,1,0,0,0,0,0,0,0,0,0,0,0,0],[0,0,-1,0,0,0,0,0,0,0,0,0,0,0,-1,0,0,0,0,0,0,0,0,0,0,0],[0,0,0,-1,-1,0,0,0,0,0,0,-1,0,0,0,0,0,0,0,0,0,0,0,0,-1,0],[0,0,0,1,1,0,0,0,0,0,0,1,0,0,0,0,0,0,0,0,0,0,0,0,1,0],[0,0,0,0,0,1,1,0,0,0,-1,0,0,0,0,0,0,0,0,0,0,0,0,0,0,0],[0,0,0,0,0,0,0,0,0,0,-1,0,0,0,0,0,0,0,0,0,0,0,0,0,0,0],[0,0,0,0,0,0,0,0,0,0,1,0,0,0,0,0,0,0,0,0,0,0,0,0,0,0],[0,0,0,0,0,0,0,0,0,0,0,0,0,0,1,-1,0,0,0,0,0,0,0,0,0,0],[0,0,0,0,0,0,0,0,0,0,0,0,0,0,0,1,-1,0,0,0,0,0,-1,0,0,0],[0,0,0,0,0,0,0,0,0,0,0,0,0,0,0,0,1,1,-1,0,0,0,0,0,0,0],[0,0,0,0,0,0,0,0,0,0,0,0,0,0,0,0,0,-1,0,-1,0,0,0,0,0,0],[0,0,0,0,0,0,0,0,0,0,0,0,0,0,0,0,0,0,1,-1,-1,0,0,0,0,0],[0,0,0,0,0,0,0,0,0,0,0,0,0,0,0,0,0,0,0,1,0,-1,0,0,-1,0],[0,0,0,0,0,0,0,0,0,0,0,0,0,0,0,0,0,0,0,0,-1,1,0,0,0,1],[0,0,0,0,0,0,0,0,0,0,0,0,0,0,0,0,0,0,0,0,0,0,1,-1,0,0],[0,-1,0,0,0,0,0,0,0,0,0,0,0,0,0,0,0,0,0,0,0,0,0,1,0,0],[0,0,0,0,0,0,0,0,0,0,0,0,0,0,0,0,0,0,0,0,0,0,0,0,1,-1],[0,0,0,0,0,0,0,0,0,0,0,0,0,0,-1,0,-1,0,0,0,0,0,0,0,0,0],[0,0,0,0,0,0,0,0,0,0,0,0,0,0,1,0,1,0,0,0,0,0,0,0,0,0],[0,0,0,0,0,0,0,0,0,0,0,0,0,0,0,0,1,0,0,0,0,0,0,0,0,0]],"N_reaction":23,"N_metabolite":27,"balanced_mic_ix":[1,2,3,4,5,6,7,8,15,16,17,18,19,20,21,22,23,24],"unbalanced_mic_ix":[9,10,11,12,13,14,25,26,27],"ci_mic_ix":[],"edge_type":[3,3,1,1,1,1,1,1,1,1,1,1,1,1,1,1,1,1,1,1,1,1,1,1,1,1],"edge_to_enzyme":[0,0,1,2,3,4,5,6,7,8,9,10,11,12,13,14,15,16,17,18,19,20,21,22,23,24],"edge_to_tc":[0,0,0,1,0,2,0,0,0,0,0,0,0,0,0,0,0,0,0,0,0,0,0,0,0,0],"edge_to_drain":[1,2,0,0,0,0,0,0,0,0,0,0,0,0,0,0,0,0,0,0,0,0,0,0,0,0],"edge_to_reaction":[22,23,1,2,2,3,3,4,4,5,6,7,8,9,10,11,12,13,14,15,16,17,18,19,20,21],"water_stoichiometry":[0.0,0.0,0.0,0.0,0.0,-1.0,-1.0,0.0,0.0,0.0,0.0,0.0,0.0,1.0,0.0,-1.0,0.0,0.0,0.0,0.0,0.0,0.0,1.0,0.0,0.0,0.0],"transported_charge":[0.0,0.0,0.0,0.0,0.0,0.0,0.0,0.0,0.0,0.0,0.0,0.0,0.0,0.0,0.0,0.0,0.0,0.0,0.0,0.0,0.0,0.0,0.0,0.0,0.0,0.0],"mic_to_met":[2,3,4,5,6,7,8,9,1,10,11,12,13,14,15,16,17,18,19,20,21,22,23,24,25,26,27],"subunits":[1,4,1,4,2,1,1,1,1,1,1,1,1,1,1,1,1,1,1,1,1,1,1,1],"sub_by_edge_long":[8,23,9,1,10,1,10,2,2,2,2,3,4,13,12,6,10,7,7,9,25,15,16,25,18,17,18,19,21,19,20,4,16,22,20,10,24],"sub_by_edge_bounds":[[1,1],[2,2],[3,3],[4,5],[6,7],[8,8],[9,9],[10,10],[11,11],[12,12],[13,15],[16,17],[18,18],[19,19],[20,21],[22,22],[23,24],[25,25],[26,26],[27,28],[29,30],[31,32],[33,33],[34,34],[35,36],[37,37]],"prod_by_edge_long":[1,2,11,2,11,1,12,1,12,3,4,3,4,4,5,14,5,11,6,8,15,26,16,17,26,27,17,19,20,4,1,4,21,1,22,4,23,24,11,21,3],"prod_by_edge_bounds":[[1,0],[1,0],[1,1],[2,3],[4,5],[6,7],[8,9],[10,11],[12,13],[14,14],[15,16],[17,18],[19,19],[20,20],[21,22],[23,23],[24,26],[27,27],[28,28],[29,30],[31,32],[33,34],[35,35],[36,37],[38,39],[40,41]],"sub_km_ix_by_edge_long":[1,3,4,7,8,11,14,17,20,23,25,26,27,30,31,34,36,38,39,42,44,45,49,51,53,54,57,58,61,62,65,67,70,71,74],"sub_km_ix_by_edge_bounds":[[1,0],[1,0],[1,1],[2,3],[4,5],[6,6],[7,7],[8,8],[9,9],[10,10],[11,13],[14,15],[16,16],[17,17],[18,19],[20,20],[21,22],[23,23],[24,24],[25,26],[27,28],[29,30],[31,31],[32,32],[33,34],[35,35]],"prod_km_ix_by_edge_long":[2,5,6,9,10,12,13,15,16,18,19,21,22,24,28,29,32,33,35,37,40,41,43,46,47,48,50,52,55,56,59,60,63,64,66,68,69,72,73,75,76],"prod_km_ix_by_edge_bounds":[[1,0],[1,0],[1,1],[2,3],[4,5],[6,7],[8,9],[10,11],[12,13],[14,14],[15,16],[17,18],[19,19],[20,20],[21,22],[23,23],[24,26],[27,27],[28,28],[29,30],[31,32],[33,34],[35,35],[36,37],[38,39],[40,41]],"ci_ix_long":[],"ci_ix_bounds":[[1,0],[1,0],[1,0],[1,0],[1,0],[1,0],[1,0],[1,0],[1,0],[1,0],[1,0],[1,0],[1,0],[1,0],[1,0],[1,0],[1,0],[1,0],[1,0],[1,0],[1,0],[1,0],[1,0],[1,0],[1,0],[1,0]],"allostery_ix_long":[1,2,3],"allostery_ix_bounds":[[1,0],[1,0],[1,0],[1,1],[2,1],[2,3],[4,3],[4,3],[4,3],[4,3],[4,3],[4,3],[4,3],[4,3],[4,3],[4,3],[4,3],[4,3],[4,3],[4,3],[4,3],[4,3],[4,3],[4,3],[4,3],[4,3]],"allostery_type":[2,2,1],"allostery_mic":[8,9,8],"phosphorylation_ix_long":[],"phosphorylation_ix_bounds":[[1,0],[1,0],[1,0],[1,0],[1,0],[1,0],[1,0],[1,0],[1,0],[1,0],[1,0],[1,0],[1,0],[1,0],[1,0],[1,0],[1,0],[1,0],[1,0],[1,0],[1,0],[1,0],[1,0],[1,0],[1,0],[1,0]],"phosphorylation_type":[],"phosphorylation_pme":[],"priors_km":[[1.0986122886681096,-1.83258146374831,-4.382026634673881,-2.8134107167600364,1.252762968495368,-3.6888794541139363,-2.9565115604007097,-4.199705077879927,-1.9661128563728325,-3.6888794541139363,-6.3771270279199666,-3.912023005428146,-3.912023005428146,-2.659260036932778,-3.912023005428146,-3.912023005428146,-1.2378743560016174,-2.4304184645039304,-2.4304184645039304,-3.912023005428146,0.6931471805599453,0.8754687373538999,1.0296194171811581,-1.203972804325936,-0.10536051565782628,-3.101092789211817,-0.6348782724359695,-4.199705077879927,-4.509860006183766,0.2468600779315258,-0.7339691750802004,-6.319968614080018,-1.6094379124341003,-1.6607312068216509,-1.6094379124341003,-2.1803674602697964,-2.3025850929940455,-1.7486999797676082,-4.892852258439873,-2.1037342342488805,-4.086376392572924,-3.772261063052987,2.3025850929940455,-2.375155785828881,-4.961845129926823,-3.123565645063876,-5.683979847360021,-2.3025850929940455,1.1314021114911006,-3.3524072174927233,0.1823215567939546,-0.6931471805599453,0.33647223662121284,-1.83258146374831,1.3862943611198906,0.7419373447293773,-2.407945608651872,-0.69,0.09531017980432495,0.7419373447293773,-1.2552660987134865,-3.270169119255751,-2.407945608651872,0.1823215567939546,-0.5108256237659907,2.3025850929940455,-2.3025850929940455,2.3025850929940455,2.3025850929940455,-1.83258146374831,-2.8134107167600364,2.3025850929940455,-3.6888794541139363,-1.4696759700589417,-2.4304184645039304,-2.4304184645039304],[0.2,0.2,0.2,0.2,0.2,0.2,0.2,0.2,0.2,0.2,0.2,0.2,0.2,0.2,0.2,0.2,0.2,0.2,0.2,0.2,0.2,0.2,0.2,0.2,0.2,0.2,0.2,0.2,0.2,0.2,0.2,0.2,0.2,0.2,0.2,0.2,0.2,0.5,0.5,1.0,1.0,1.0,1.0,0.5,0.5,0.5,0.5,2.0,0.5,0.5,0.1,0.5,0.5,0.5,0.5,0.5,0.5,1.0,0.5,0.5,0.5,0.5,0.5,0.5,0.5,1.5,0.5,1.5,0.5,0.5,0.5,0.5,0.5,0.5,1.5,0.5]],"priors_ki":[[],[]],"priors_kcat":[[7.346010209913292,4.867534450455582,3.9702919135521215,3.1780538303479453,1.7404661748405044,3.4111477125153233,-1.4696759700589417,9.071078304642676,6.962243464266207,5.85678964378138,5.393627546352361,5.294811227218749,5.159055299214529,6.156978985585555,4.726250964563077,7.649692623711514,8.242756345714477,4.115779842942166,4.896346147694128,3.8437441646748516,6.052559646467793,4.418840607796597,4.756701773233133,3.4460669490395905],[0.2,0.5,0.2,0.2,0.2,0.2,0.2,0.2,0.2,0.2,0.2,0.2,0.2,0.2,0.2459075052224612,0.2,0.2,0.2,0.2,0.2,0.2,0.2,0.23281797161923304,0.24126496404768896]],"priors_dissociation_constant":[[-0.2876820724517809,-3.270169119255751,-3.6119184129778077],[1.0,1.0,1.0]],"priors_transfer_constant":[[0.0,0.0],[0.6,0.6]],"priors_kcat_pme":[[],[]],"priors_drain_train":[[[0.60306381,6.6]],[[1.0,1.0]]],"priors_conc_enzyme_train":[[[-3.3995741198647527,-3.980957307201765,-5.908410991972696,-5.1650379556682475,-6.697692914539891,-2.6527204949961294,-5.511811622414699,-3.921327356970883,-1.2567962336854241,-2.2875801818445267,-2.9638488936843785,-1.6938869114835198,-4.522942666754445,-5.397298275241823,-3.3567142508876566,-4.5319618255064915,-5.491777851497147,-4.261361073045718,-4.261361073045718,-2.9472520050162982,-6.952059370638675,-4.180820976875055,-4.674104594898298,-3.3458677039412694]],[[0.064064068,0.045107419,0.103598456,0.151376977,0.153426472,0.207826961,0.120200118,0.179349963,0.238691504,0.244464329,0.249953545,0.250725164,0.116712437,0.113817636,0.253933711,0.0688696,0.131309013,0.078010725,0.078010725,0.235174882,0.583425764,0.159442825,0.045107419,0.20782696]]],"priors_conc_unbalanced_train":[[[0.7326563136546578,1.687879338740663,-0.49216744194745743,2.3025850929940455,0.8654184015003984,-5.809142990314027,-0.1755445725149309,-3.4420193761824103,-2.3025850929940455]],[[0.188651075,0.186961632,0.03881099,1.0,0.081215809,0.151193656,0.2,0.2,2.0]]],"priors_conc_pme_train":[[[]],[[]]],"priors_psi_train":[[0.0],[2.0]],"prior_loc_dgf":[-1287.5913200687,-1284.9538242106,-2177.6494268959,-1080.051739274,-1074.4339968873,-2194.9218505989,-1339.5854384586,-1335.1104841284,-1187.9781843917,-2263.6274533927,-1388.7412412051,-1055.4711071927,-1128.8599592068,-1062.6807489268,-1360.5947091252,-1536.9165788942,-1206.7836235177,-1211.254877153,-1210.1717813722,-1348.4951880066,-1138.9134394262,-1428.8176393309,-338.1192921596,-2239.9543674421,-2016.5052486697,-1950.3238942947,-386.0],"prior_cov_dgf":[[0.4167273653,0.3580089303,0.4217837316,0.2108065333,0.1699188736,0.2758687778,0.1356212722,0.1338188306,0.114546024,0.2415682966,0.100651592,0.1461600948,-0.0778706501,-0.0449331152,0.2991683313,0.326867468,0.2052416229,0.0,0.2652764439,0.3381761275,0.1876078338,0.1431864204,-0.0267324532,0.0,0.0630460545,0.1058130057,0.0],[0.3580089303,0.4457235964,0.4675034203,0.233855497,0.1815162992,0.2676719278,0.1490765201,0.1442383739,0.1219050365,0.2046963296,0.0880414075,0.1258958865,-0.06589674,-0.0347237633,0.2557601937,0.2986190144,0.2256030458,0.0,0.3098570615,0.4236138516,0.2120653143,0.1833751187,0.0018588195,0.0,0.0507581821,0.0890668703,0.0],[0.4217837316,0.4675034203,1.1695734032,0.5838648419,0.4699670997,0.6733930763,0.27879639,0.2680925869,0.4098891535,0.647674646,0.2526469897,0.2327698447,-0.1554983214,-0.1446084174,0.3278784823,0.2533605668,0.2259730433,0.0,0.377723407,0.2727515017,0.3700591584,0.4823174466,0.0123503469,0.0,0.2395293349,0.2514649636,0.0],[0.2108065333,0.233855497,0.5838648419,0.3151931631,0.2292349948,0.3327102836,0.1365374198,0.1314433192,0.2020979551,0.3225992047,0.12605125,0.1161617956,-0.0767899018,-0.0731265443,0.1650210782,0.1276302407,0.1128990495,0.0,0.1877547561,0.139601788,0.1817661024,0.2338393238,0.004604329,0.0,0.1197580528,0.1242882384,0.0],[0.1699188736,0.1815162992,0.4699670997,0.2292349948,0.4443114367,0.4480894391,0.2468675607,0.2284028448,0.301583461,0.2978290786,0.1059453847,0.0831881328,-0.0906345821,-0.0291186549,0.0933518472,0.057851818,0.0975191552,0.0,0.2016554918,-0.0338785247,0.2940018232,0.5351968164,0.0908853796,0.0,0.1012491117,0.1544781763,0.0],[0.2758687778,0.2676719278,0.6733930763,0.3327102836,0.4480894391,1.1447533154,0.6170059361,0.591312516,0.4626604808,0.63616301,0.2482609962,0.4860760373,-0.1687612381,-0.2539501846,0.2697145463,0.3390687494,0.2277945399,0.0,0.29599454,0.1114743152,0.3345168266,0.5062683263,0.0581788872,0.0,0.2191407757,0.1578663707,0.0],[0.1356212722,0.1490765201,0.27879639,0.1365374198,0.2468675607,0.6170059361,0.5913607307,0.5537752348,0.2676497298,0.1259291152,0.0574659122,0.349436161,-0.0859630565,-0.0988271594,0.1030715391,0.278422402,0.1832709723,0.0,0.1864226279,0.105821058,0.2055818834,0.4159391431,0.1690715823,0.0,-0.0174998535,-0.0107180052,0.0],[0.1338188306,0.1442383739,0.2680925869,0.1314433192,0.2284028448,0.591312516,0.5537752348,0.6464028166,0.3393654948,0.1332728297,0.0569495993,0.3621797702,-0.097381534,-0.0919116457,0.0867565178,0.2675634663,0.1820955916,0.0,0.1806199575,0.1106236042,0.1938658038,0.4482181183,0.2198152735,0.0,-0.0210583037,0.0043148797,0.0],[0.114546024,0.1219050365,0.4098891535,0.2020979551,0.301583461,0.4626604808,0.2676497298,0.3393654948,0.6748815854,0.3779798438,0.1437658365,-0.0202493238,0.0007818827,-0.1705275747,0.217296974,-0.0548233773,0.0868314892,0.0,0.148656518,-0.0207683739,0.1975506936,0.6798877725,0.3783043115,0.0,0.2349958901,0.0779206965,0.0],[0.2415682966,0.2046963296,0.647674646,0.3225992047,0.2978290786,0.63616301,0.1259291152,0.1332728297,0.3779798438,2.2200569198,1.695559566,0.2588681125,0.1175088882,0.0286922256,0.2641988558,0.1235201491,0.1420664438,0.0,0.1967389513,0.1101427563,0.2374458224,0.1636587028,-0.1341703758,0.0,0.642006242,0.5533259689,0.0],[0.100651592,0.0880414075,0.2526469897,0.12605125,0.1059453847,0.2482609962,0.0574659122,0.0569495993,0.1437658365,1.695559566,1.5025633513,0.1180043227,0.2097622169,0.1798387823,0.1068110866,0.075468666,0.1037165874,0.0,0.0923557572,0.1050286144,0.1158320728,0.0604525368,-0.0454928479,0.0,0.4027584316,0.3698961653,0.0],[0.1461600948,0.1258958865,0.2327698447,0.1161617956,0.0831881328,0.4860760373,0.349436161,0.3621797702,-0.0202493238,0.2588681125,0.1180043227,0.5605856885,-0.2068120368,-0.0601524155,-0.0020201104,0.3309133396,0.1276596375,0.0,0.1202330078,0.1454836961,0.0981342987,-0.0502764572,-0.13346459,0.0,-0.065948247,0.0827369858,0.0],[-0.0778706501,-0.06589674,-0.1554983214,-0.0767899018,-0.0906345821,-0.1687612381,-0.0859630565,-0.097381534,0.0007818827,0.1175088882,0.2097622169,-0.2068120368,44.8084852477,44.6789721766,0.0500335976,-0.0711713035,-0.0082274435,0.9645736846,-0.0482049697,-0.0086306486,-0.0583544446,-0.0175484933,0.0730860888,2.3197509411,41.2778854727,41.1374728256,0.0],[-0.0449331152,-0.0347237633,-0.1446084174,-0.0731265443,-0.0291186549,-0.2539501846,-0.0988271594,-0.0919116457,-0.1705275747,0.0286922256,0.1798387823,-0.0601524155,44.6789721766,44.8530250694,-0.1412401715,-0.0382404757,-0.0207721483,0.9645736846,-0.0335598329,-0.0119107851,-0.0142979796,-0.0454478963,-0.0163292414,2.3197509411,41.0894791737,41.2210962729,0.0],[0.2991683313,0.2557601937,0.3278784823,0.1650210782,0.0933518472,0.2697145463,0.1030715391,0.0867565178,0.217296974,0.2641988558,0.1068110866,-0.0020201104,0.0500335976,-0.1412401715,2.1572044123,0.2579132087,0.1965652838,0.0,0.2099634793,0.2764352916,0.1224008172,0.1365814952,0.043229648,0.0,0.2074213668,-0.0409492884,0.0],[0.326867468,0.2986190144,0.2533605668,0.1276302407,0.057851818,0.3390687494,0.278422402,0.2675634663,-0.0548233773,0.1235201491,0.075468666,0.3309133396,-0.0711713035,-0.0382404757,0.2579132087,1.4519121263,0.5781071792,0.0,0.3921911639,0.5536393935,0.1966746876,-0.061052139,-0.118903957,0.0,-0.0231198203,-0.0186438631,0.0],[0.2052416229,0.2256030458,0.2259730433,0.1128990495,0.0975191552,0.2277945399,0.1832709723,0.1820955916,0.0868314892,0.1420664438,0.1037165874,0.1276596375,-0.0082274435,-0.0207721483,0.1965652838,0.5781071792,0.9342251711,0.0,0.5401661442,0.6499006229,0.2755298404,0.1485250565,0.0510059014,0.0,0.0301224129,-0.010342569,0.0],[0.0,0.0,0.0,0.0,0.0,0.0,0.0,0.0,0.0,0.0,0.0,0.0,0.9645736846,0.9645736846,0.0,0.0,0.0,1.8442810767,0.0,0.0,0.0,0.0,0.0,1.8075242364,0.9645736846,0.9645736846,0.0],[0.2652764439,0.3098570615,0.377723407,0.1877547561,0.2016554918,0.29599454,0.1864226279,0.1806199575,0.148656518,0.1967389513,0.0923557572,0.1202330078,-0.0482049697,-0.0335598329,0.2099634793,0.3921911639,0.5401661442,0.0,1.4771770006,0.60909156,0.0120385111,0.2419024926,0.0402470008,0.0,0.0561782244,0.0590003191,0.0],[0.3381761275,0.4236138516,0.2727515017,0.139601788,-0.0338785247,0.1114743152,0.105821058,0.1106236042,-0.0207683739,0.1101427563,0.1050286144,0.1454836961,-0.0086306486,-0.0119107851,0.2764352916,0.5536393935,0.6499006229,0.0,0.60909156,3.5381029296,1.9806216244,-0.0502349479,-0.0163564232,0.0,-0.0035165067,-0.0108844937,0.0],[0.1876078338,0.2120653143,0.3700591584,0.1817661024,0.2940018232,0.3345168266,0.2055818834,0.1938658038,0.1975506936,0.2374458224,0.1158320728,0.0981342987,-0.0583544446,-0.0142979796,0.1224008172,0.1966746876,0.2755298404,0.0,0.0120385111,1.9806216244,2.972359317,0.3599476473,0.0659458241,0.0,0.0632593051,0.0978661174,0.0],[0.1431864204,0.1833751187,0.4823174466,0.2338393238,0.5351968164,0.5062683263,0.4159391431,0.4482181183,0.6798877725,0.1636587028,0.0604525368,-0.0502764572,-0.0175484933,-0.0454478963,0.1365814952,-0.061052139,0.1485250565,0.0,0.2419024926,-0.0502349479,0.3599476473,5.4994054849,0.6662756107,0.0,0.0856576726,0.0581172241,0.0],[-0.0267324532,0.0018588195,0.0123503469,0.004604329,0.0908853796,0.0581788872,0.1690715823,0.2198152735,0.3783043115,-0.1341703758,-0.0454928479,-0.13346459,0.0730860888,-0.0163292414,0.043229648,-0.118903957,0.0510059014,0.0,0.0402470008,-0.0163564232,0.0659458241,0.6662756107,0.5753902311,0.0,-0.0155914391,-0.0963609523,0.0],[0.0,0.0,0.0,0.0,0.0,0.0,0.0,0.0,0.0,0.0,0.0,0.0,2.3197509411,2.3197509411,0.0,0.0,0.0,1.8075242364,0.0,0.0,0.0,0.0,0.0,4.245439179,2.3197509411,2.3197509411,0.0],[0.0630460545,0.0507581821,0.2395293349,0.1197580528,0.1012491117,0.2191407757,-0.0174998535,-0.0210583037,0.2349958901,0.642006242,0.4027584316,-0.065948247,41.2778854727,41.0894791737,0.2074213668,-0.0231198203,0.0301224129,0.9645736846,0.0561782244,-0.0035165067,0.0632593051,0.0856576726,-0.0155914391,2.3197509411,46.6746529526,46.4784222986,0.0],[0.1058130057,0.0890668703,0.2514649636,0.1242882384,0.1544781763,0.1578663707,-0.0107180052,0.0043148797,0.0779206965,0.5533259689,0.3698961653,0.0827369858,41.1374728256,41.2210962729,-0.0409492884,-0.0186438631,-0.010342569,0.9645736846,0.0590003191,-0.0108844937,0.0978661174,0.0581172241,-0.0963609523,2.3197509411,46.4784222986,46.6354219147,0.0],[0.0,0.0,0.0,0.0,0.0,0.0,0.0,0.0,0.0,0.0,0.0,0.0,0.0,0.0,0.0,0.0,0.0,0.0,0.0,0.0,0.0,0.0,0.0,0.0,0.0,0.0,8.5958661157]],"N_experiment_train":1,"N_flux_measurement_train":8,"N_enzyme_measurement_train":0,"N_conc_measurement_train":9,"N_enzyme_knockout_train":0,"N_pme_knockout_train":0,"temperature_train":[298.15],"enzyme_knockout_train_long":[],"enzyme_knockout_train_bounds":[[1,0]],"pme_knockout_train_long":[],"pme_knockout_train_bounds":[[1,0]],"yconc_train":[0.641002919,4.542860133,1.895018005,0.241878077,0.953268234,0.953268234,0.664725857,0.429457951,0.316649445],"sigma_yconc_train":[0.146144875,0.23719657,0.078636129,0.065583914,0.5,0.5,0.360471142,0.35242721,0.181052029],"experiment_yconc_train":[1,1,1,1,1,1,1,1,1],"mic_ix_yconc_train":[1,2,3,8,6,7,16,18,20],"yflux_train":[2.53660342,0.008771676,6.808704164,0.188050845,-0.43248549,-1.344643262,0.000277938,1.261527685],"sigma_yflux_train":[0.084914672,0.000516973,0.041246486,0.00299335,0.002255207,0.08480294,0.002569563,0.085041089],"experiment_yflux_train":[1,1,1,1,1,1,1,1],"reaction_yflux_train":[4,3,9,10,13,17,18,20],"yenz_train":[],"sigma_yenz_train":[],"experiment_yenz_train":[],"enzyme_yenz_train":[],"likelihood":1,"drain_small_conc_corrector":1e-6,"reject_non_steady":0,"steady_state_threshold_abs":1e-8,"steady_state_threshold_rel":0.001,"rel_tol":1e-9,"abs_tol":1e-9,"timepoint":1000000.0,"max_num_steps":1000000000,"conc_init":[[0.641002919,4.542860133,1.895018005,0.01,0.01,0.953268234,0.953268234,0.241878077,0.01,0.664725857,0.01,0.429457951,0.01,0.316649445,0.01,0.01,0.01,0.01]]}
