# Supplementary material for: Shu: visualization of high-dimensional biological pathways
Source: Bioinformatics. 2024 Mar 7;40(3):btae140. doi: 10.1093/bioinformatics/btae140 (PMC10957514; doi:10.1093/bioinformatics/btae140)
Supplement: btae140_Supplementary_Data [file btae140_supplementary_data.zip › shu_case_studies/data/maud_output/samples/model-20230329155833_2.csv]

# stan_version_major = 2
# stan_version_minor = 28
# stan_version_patch = 2
# model = model_model
# start_datetime = 2023-03-29 13:58:33 UTC
# method = sample (Default)
# sample
# num_samples = 100
# num_warmup = 200
# save_warmup = 1
# thin = 1 (Default)
# adapt
# engaged = 1 (Default)
# gamma = 0.050000000000000003 (Default)
# delta = 0.98999999999999999
# kappa = 0.75 (Default)
# t0 = 10 (Default)
# init_buffer = 75 (Default)
# term_buffer = 50 (Default)
# window = 25 (Default)
# algorithm = hmc (Default)
# hmc
# engine = nuts (Default)
# nuts
# max_depth = 5
# metric = dense_e
# metric_file = (Default)
# stepsize = 0.025000000000000001
# stepsize_jitter = 0 (Default)
# num_chains = 1 (Default)
# id = 2
# data
# file = ./maud_output-ecoliglycolysisandppp-20230329155833/samples/input_data_train.json
# init = ./maud_output-ecoliglycolysisandppp-20230329155833/samples/inits.json
# random
# seed = 63907
# output
# file = /home/jorge/kinetic_runs/maud_output-ecoliglycolysisandppp-20230329155833/samples/model-20230329155833_2.csv
# diagnostic_file = (Default)
# refresh = 1
# sig_figs = -1 (Default)
# profile_file = profile.csv (Default)
# num_threads = 1 (Default)
# stanc_version = stanc3 v2.28.1
# stancflags = --include-paths=/home/jorge/.virtualenvs/maud/lib/python3.9/site-packages/maud/stan
lp__	accept_stat__	stepsize__	treedepth__	n_leapfrog__	divergent__	energy__	dgf.1	dgf.2	dgf.3	dgf.4	dgf.5	dgf.6	dgf.7	dgf.8	dgf.9	dgf.10	dgf.11	dgf.12	dgf.13	dgf.14	dgf.15	dgf.16	dgf.17	dgf.18	dgf.19	dgf.20	dgf.21	dgf.22	dgf.23	dgf.24	dgf.25	dgf.26	dgf.27	log_kcat_z.1	log_kcat_z.2	log_kcat_z.3	log_kcat_z.4	log_kcat_z.5	log_kcat_z.6	log_kcat_z.7	log_kcat_z.8	log_kcat_z.9	log_kcat_z.10	log_kcat_z.11	log_kcat_z.12	log_kcat_z.13	log_kcat_z.14	log_kcat_z.15	log_kcat_z.16
-109475	1	0.00625	3	7	0	176189	-1287.61	-1284.96	-2177.63	-1080.05	-1074.44	-2194.93	-1339.59	-1335.11	-1187.97	-2263.63	-1388.74	-1055.47	-1128.85	-1062.69	-1360.6	-1536.91	-1206.77	-1211.28	-1210.17	-1348.48	-1138.91	-1428.83	-338.123	-2239.97	-2016.49	-1950.33	-386.005	0.00634884	0.00329535	0.00692119	-0.242008	-0.00788945	-0.00428539	0.00208833	-0.011838	0.00285163	-0.00260014	-0.0109111	-0.00027625	-1.25393	-0.00847658	0.0281929	0.0148983
-109475	0	0.254587	0	1	1	109563	-1287.61	-1284.96	-2177.63	-1080.05	-1074.44	-2194.93	-1339.59	-1335.11	-1187.97	-2263.63	-1388.74	-1055.47	-1128.85	-1062.69	-1360.6	-1536.91	-1206.77	-1211.28	-1210.17	-1348.48	-1138.91	-1428.83	-338.123	-2239.97	-2016.49	-1950.33	-386.005	0.00634884	0.00329535	0.00692119	-0.242008	-0.00788945	-0.00428539	0.00208833	-0.011838	0.00285163	-0.00260014	-0.0109111	-0.00027625	-1.25393	-0.00847658	0.0281929	0.0148983
-109475	0	0.0248182	0	1	1	109555	-1287.61	-1284.96	-2177.63	-1080.05	-1074.44	-2194.93	-1339.59	-1335.11	-1187.97	-2263.63	-1388.74	-1055.47	-1128.85	-1062.69	-1360.6	-1536.91	-1206.77	-1211.28	-1210.17	-1348.48	-1138.91	-1428.83	-338.123	-2239.97	-2016.49	-1950.33	-386.005	0.00634884	0.00329535	0.00692119	-0.242008	-0.00788945	-0.00428539	0.00208833	-0.011838	0.00285163	-0.00260014	-0.0109111	-0.00027625	-1.25393	-0.00847658	0.0281929	0.0148983
-46235	1	0.00131261	5	31	0	109289	-1287.74	-1284.92	-2177.46	-1080.04	-1074.51	-2194.84	-1339.47	-1335.27	-1188.09	-2263.79	-1388.58	-1055.4	-1128.8	-1062.73	-1360.62	-1536.91	-1206.77	-1211.27	-1210.19	-1348.4	-1138.92	-1428.85	-338.124	-2240.03	-2016.47	-1950.35	-386.049	0.00496241	-0.0660327	-0.0067731	-0.785485	-0.0155916	-0.00372845	-0.0024571	-0.0253823	0.0430337	0.0110618	0.0384489	0.0290723	-2.95533	-0.00935255	0.0723426	-0.00117415
-45324.8	1	0.000924466	3	7	0	46318.9	-1287.75	-1284.92	-2177.45	-1080.03	-1074.51	-2194.83	-1339.47	-1335.27	-1188.09	-2263.79	-1388.57	-1055.41	-1128.8	-1062.74	-1360.62	-1536.91	-1206.77	-1211.27	-1210.19	-1348.39	-1138.92	-1428.85	-338.116	-2240.03	-2016.48	-1950.34	-386.054	-0.000315896	-0.0689475	-0.0065264	-0.794005	-0.014892	-0.000946002	0.000836145	-0.023163	0.0478694	0.0148696	0.0441423	0.0315392	-2.98757	-0.00756111	0.0696146	-0.00244759
-44790.5	1	0.000746533	3	7	0	45393	-1287.75	-1284.92	-2177.45	-1080.03	-1074.51	-2194.83	-1339.47	-1335.28	-1188.09	-2263.79	-1388.57	-1055.41	-1128.8	-1062.74	-1360.63	-1536.91	-1206.77	-1211.27	-1210.19	-1348.39	-1138.92	-1428.85	-338.117	-2240.04	-2016.48	-1950.34	-386.053	0.00151377	-0.0705249	-0.00768395	-0.796005	-0.0148619	-0.000771936	0.00301714	-0.0221857	0.0465771	0.0138806	0.0462891	0.0310366	-3.00638	-0.0048734	0.0674788	-0.00317312
-38202.4	1	0.000657999	5	31	0	44864.2	-1287.81	-1284.89	-2177.39	-1080.03	-1074.52	-2194.82	-1339.42	-1335.33	-1188.1	-2263.83	-1388.53	-1055.41	-1128.79	-1062.76	-1360.63	-1536.9	-1206.78	-1211.27	-1210.2	-1348.36	-1138.93	-1428.83	-338.117	-2240.07	-2016.45	-1950.34	-386.051	-0.00907057	-0.0835405	-0.0106861	-0.825543	-0.00831649	-0.00674006	-0.0105422	-0.0354093	0.0772912	0.0244276	0.0699709	0.0362991	-3.32802	-0.01047	0.074057	-0.0136389
-37289.2	0.999885	0.000615112	4	15	0	38291.2	-1287.82	-1284.88	-2177.39	-1080.04	-1074.53	-2194.82	-1339.42	-1335.33	-1188.11	-2263.83	-1388.52	-1055.4	-1128.79	-1062.76	-1360.64	-1536.89	-1206.77	-1211.26	-1210.19	-1348.36	-1138.93	-1428.84	-338.114	-2240.06	-2016.45	-1950.34	-386.049	-0.00708911	-0.0883034	-0.00828744	-0.820352	-0.0209202	-0.00709432	-0.0151267	-0.0353828	0.0825816	0.0108645	0.0694621	0.040973	-3.39668	-0.00695345	0.0779995	-0.00588899
-31339.2	1	0.000598769	5	31	0	37362.2	-1287.92	-1284.83	-2177.35	-1080.06	-1074.53	-2194.8	-1339.35	-1335.39	-1188.14	-2263.88	-1388.49	-1055.4	-1128.78	-1062.76	-1360.65	-1536.9	-1206.79	-1211.26	-1210.22	-1348.33	-1138.96	-1428.83	-338.115	-2240.07	-2016.43	-1950.37	-386.029	0.00442845	-0.127038	0.00970278	-0.849869	-0.0299683	0.00152962	-0.00892222	-0.0336693	0.100386	0.00870238	0.0984809	0.0442506	-3.90651	-0.00388362	0.0586593	0.0261462
-30757.6	1	0.000600206	4	15	0	31421.4	-1287.94	-1284.82	-2177.34	-1080.06	-1074.53	-2194.79	-1339.34	-1335.41	-1188.14	-2263.88	-1388.48	-1055.39	-1128.77	-1062.76	-1360.66	-1536.9	-1206.79	-1211.27	-1210.22	-1348.32	-1138.97	-1428.84	-338.105	-2240.08	-2016.43	-1950.37	-386.027	0.00177512	-0.127539	0.0045737	-0.849761	-0.0325259	-0.00396066	-0.00694953	-0.0321643	0.0933114	0.011802	0.11129	0.0432847	-3.95943	-0.0172952	0.0579716	0.0258791
-30562.8	1	0.000614325	4	15	0	30835.7	-1287.94	-1284.81	-2177.34	-1080.06	-1074.53	-2194.79	-1339.34	-1335.41	-1188.14	-2263.88	-1388.48	-1055.39	-1128.77	-1062.76	-1360.66	-1536.9	-1206.79	-1211.27	-1210.22	-1348.33	-1138.97	-1428.85	-338.112	-2240.07	-2016.43	-1950.37	-386.026	0.00195271	-0.133333	-0.00141467	-0.850047	-0.0344036	0.00220904	-0.00468762	-0.0287356	0.0944012	0.00288703	0.112337	0.0414204	-3.97735	-0.0189965	0.0532387	0.0218888
-27939.1	0.999974	0.000638376	5	31	0	30651.5	-1288	-1284.75	-2177.3	-1080.08	-1074.54	-2194.78	-1339.3	-1335.45	-1188.16	-2263.9	-1388.46	-1055.37	-1128.75	-1062.75	-1360.65	-1536.9	-1206.75	-1211.27	-1210.22	-1348.34	-1138.97	-1428.84	-338.132	-2240.05	-2016.44	-1950.38	-386.037	-0.0163835	-0.149215	-0.0100507	-0.848228	-0.0543128	0.0179041	0.00194963	-0.0212397	0.11744	0.00560959	0.14262	0.0305889	-4.24407	-0.0312215	0.029719	-0.00269515
-26066.1	1	0.00067069	5	31	0	28018.6	-1288.07	-1284.71	-2177.27	-1080.11	-1074.58	-2194.78	-1339.25	-1335.51	-1188.15	-2263.91	-1388.46	-1055.38	-1128.77	-1062.76	-1360.66	-1536.91	-1206.77	-1211.27	-1210.21	-1348.32	-1138.99	-1428.86	-338.144	-2240.05	-2016.42	-1950.38	-386.049	-0.0255519	-0.166881	-0.0201141	-0.876724	-0.0417897	0.0216104	0.0118339	-0.00770694	0.133538	-0.0131758	0.177028	0.00989478	-4.4089	-0.0544361	0.0456631	-0.0035899
-25695.7	0.999982	0.000710404	5	31	0	26150.7	-1288.1	-1284.69	-2177.26	-1080.11	-1074.58	-2194.79	-1339.25	-1335.54	-1188.16	-2263.9	-1388.45	-1055.38	-1128.77	-1062.75	-1360.66	-1536.9	-1206.77	-1211.27	-1210.2	-1348.32	-1139	-1428.85	-338.145	-2240.05	-2016.41	-1950.38	-386.055	-0.0164307	-0.179951	-0.0228237	-0.870954	-0.0387525	0.0314825	0.013744	-0.00983219	0.124266	-0.0160205	0.18952	0.00534478	-4.44196	-0.0480848	0.0516174	-0.00843761
-22580.1	0.999999	0.000756839	5	31	0	25789.7	-1288.19	-1284.6	-2177.17	-1080.16	-1074.65	-2194.77	-1339.17	-1335.64	-1188.2	-2263.9	-1388.44	-1055.37	-1128.77	-1062.76	-1360.67	-1536.92	-1206.75	-1211.27	-1210.26	-1348.33	-1139.02	-1428.89	-338.195	-2240.04	-2016.39	-1950.4	-386.062	-0.0158648	-0.263309	-0.0202074	-0.905284	-0.0247625	0.0593036	-0.0131516	-0.0230976	0.154785	-0.0206516	0.272523	0.0184923	-4.7252	-0.0313346	0.069114	-0.0046989
-20550.7	0.999999	0.000809733	5	31	0	22661.9	-1288.27	-1284.53	-2177.11	-1080.21	-1074.76	-2194.77	-1339.1	-1335.73	-1188.19	-2263.91	-1388.42	-1055.4	-1128.77	-1062.73	-1360.66	-1536.91	-1206.73	-1211.26	-1210.26	-1348.31	-1139.01	-1428.85	-338.188	-2240.04	-2016.4	-1950.45	-386.086	-0.0280053	-0.331117	-0.0193828	-0.971843	-0.0522678	0.0664107	-0.0198139	-0.0161249	0.212311	0.0177028	0.334934	0.000389826	-4.89152	-0.0353841	0.0953001	-0.0199913
-19269.1	0.889292	0.00086886	5	31	0	20648	-1288.32	-1284.54	-2177.08	-1080.23	-1074.81	-2194.82	-1339.04	-1335.77	-1188.2	-2263.92	-1388.43	-1055.43	-1128.79	-1062.73	-1360.65	-1536.88	-1206.78	-1211.27	-1210.25	-1348.29	-1139.01	-1428.85	-338.191	-2240.04	-2016.42	-1950.44	-386.091	-0.00898932	-0.431212	-0.0130615	-0.990444	-0.0309224	0.0977384	-0.000395231	-0.0229958	0.250268	0.0109688	0.375864	0.0241789	-4.9742	-0.0258055	0.0734959	-0.0272748
-19110.1	0.675703	0.000666145	4	21	1	19355.3	-1288.33	-1284.54	-2177.08	-1080.23	-1074.82	-2194.81	-1339.03	-1335.79	-1188.21	-2263.91	-1388.44	-1055.43	-1128.8	-1062.71	-1360.65	-1536.89	-1206.78	-1211.26	-1210.25	-1348.29	-1139.01	-1428.84	-338.184	-2240.04	-2016.42	-1950.43	-386.092	-0.0187634	-0.45434	-0.024392	-0.986624	-0.0224882	0.0989432	-0.00411015	-0.0266567	0.251703	-0.000726123	0.380268	0.0253209	-4.98449	-0.0208634	0.0714721	-0.0280035
-18917.2	0.989296	0.000269086	5	31	0	19187.5	-1288.34	-1284.54	-2177.07	-1080.23	-1074.83	-2194.81	-1339.03	-1335.79	-1188.21	-2263.92	-1388.44	-1055.43	-1128.79	-1062.7	-1360.65	-1536.89	-1206.77	-1211.27	-1210.26	-1348.29	-1139.02	-1428.83	-338.183	-2240.04	-2016.42	-1950.43	-386.082	-0.0286692	-0.482057	-0.0340039	-0.990789	-0.0165411	0.101936	-0.00826417	-0.0177087	0.26129	0.00340858	0.38183	0.0347707	-4.99276	-0.0274725	0.0718643	-0.0245963
-18916.9	0.982181	0.000283655	5	31	0	19005.9	-1288.34	-1284.54	-2177.07	-1080.23	-1074.83	-2194.81	-1339.03	-1335.79	-1188.21	-2263.92	-1388.44	-1055.43	-1128.79	-1062.7	-1360.65	-1536.89	-1206.77	-1211.27	-1210.26	-1348.29	-1139.02	-1428.83	-338.184	-2240.04	-2016.42	-1950.43	-386.082	-0.0301473	-0.481893	-0.0338416	-0.991498	-0.0172899	0.100659	-0.00791384	-0.0177118	0.261195	0.00229759	0.382503	0.0351468	-4.99255	-0.0267623	0.0715415	-0.0249549
-18735.3	0.885226	0.000293007	5	31	0	19017.6	-1288.34	-1284.53	-2177.07	-1080.24	-1074.83	-2194.81	-1339.03	-1335.78	-1188.2	-2263.92	-1388.45	-1055.43	-1128.79	-1062.7	-1360.65	-1536.88	-1206.77	-1211.26	-1210.26	-1348.29	-1139.02	-1428.83	-338.19	-2240.04	-2016.42	-1950.44	-386.091	-0.0257906	-0.506602	-0.0358624	-0.993248	-0.020101	0.0975204	-0.011381	-0.0131591	0.25213	0.0124318	0.381115	0.0290594	-4.99553	-0.0355085	0.0736388	-0.0206668
-18546.2	0.795199	0.000227432	5	31	0	18827.4	-1288.34	-1284.54	-2177.07	-1080.24	-1074.83	-2194.8	-1339.03	-1335.78	-1188.2	-2263.91	-1388.45	-1055.43	-1128.79	-1062.7	-1360.65	-1536.88	-1206.76	-1211.26	-1210.26	-1348.29	-1139.02	-1428.83	-338.188	-2240.05	-2016.42	-1950.43	-386.092	-0.0206143	-0.525624	-0.0381812	-1.00318	-0.021182	0.0919293	-0.0108194	-0.0147593	0.260557	0.0167781	0.384258	0.0354719	-4.99505	-0.0395916	0.0673501	-0.0182631
-18447.5	0.981069	0.000136316	5	31	0	18640.2	-1288.34	-1284.53	-2177.06	-1080.24	-1074.83	-2194.8	-1339.03	-1335.78	-1188.2	-2263.92	-1388.45	-1055.43	-1128.8	-1062.7	-1360.65	-1536.88	-1206.77	-1211.26	-1210.26	-1348.29	-1139.02	-1428.83	-338.185	-2240.05	-2016.42	-1950.44	-386.094	-0.0196008	-0.535247	-0.0391002	-1.00449	-0.0224254	0.0948248	-0.00988905	-0.0127881	0.258654	0.0178572	0.382803	0.0409553	-4.9973	-0.0389375	0.0655562	-0.0159398
-18347.8	0.928832	0.000141594	5	31	0	18546.2	-1288.34	-1284.53	-2177.06	-1080.24	-1074.83	-2194.8	-1339.03	-1335.78	-1188.2	-2263.92	-1388.45	-1055.43	-1128.8	-1062.7	-1360.65	-1536.88	-1206.77	-1211.26	-1210.25	-1348.29	-1139.02	-1428.84	-338.186	-2240.05	-2016.42	-1950.43	-386.094	-0.0214386	-0.540362	-0.0393614	-1.00082	-0.0248112	0.0965425	-0.0114084	-0.0120599	0.260701	0.0165374	0.382598	0.0418016	-4.99971	-0.032726	0.0635548	-0.0143897
-18344.2	0.704767	0.000126534	4	28	1	18419.6	-1288.34	-1284.53	-2177.07	-1080.24	-1074.83	-2194.8	-1339.03	-1335.78	-1188.2	-2263.92	-1388.45	-1055.43	-1128.8	-1062.7	-1360.65	-1536.88	-1206.77	-1211.26	-1210.25	-1348.29	-1139.02	-1428.84	-338.186	-2240.05	-2016.42	-1950.43	-386.093	-0.02122	-0.540585	-0.0394439	-1.00069	-0.0247551	0.0963119	-0.0111923	-0.0121526	0.260943	0.016048	0.382825	0.0421763	-4.99941	-0.032109	0.0633272	-0.0147483
-18303.8	0.995204	5.97619e-05	5	31	0	18442	-1288.34	-1284.53	-2177.07	-1080.24	-1074.83	-2194.8	-1339.03	-1335.78	-1188.2	-2263.92	-1388.45	-1055.43	-1128.8	-1062.7	-1360.65	-1536.88	-1206.77	-1211.26	-1210.25	-1348.29	-1139.02	-1428.84	-338.187	-2240.05	-2016.42	-1950.43	-386.093	-0.0214677	-0.544988	-0.0395987	-1.00012	-0.026325	0.0959175	-0.0109419	-0.0126704	0.261333	0.0164952	0.382978	0.0403668	-4.99999	-0.0323346	0.0643145	-0.0137123
-18270.3	0.878205	6.51172e-05	5	31	0	18386.7	-1288.34	-1284.53	-2177.07	-1080.24	-1074.83	-2194.8	-1339.03	-1335.78	-1188.2	-2263.92	-1388.45	-1055.43	-1128.8	-1062.7	-1360.65	-1536.88	-1206.77	-1211.26	-1210.25	-1348.29	-1139.02	-1428.84	-338.186	-2240.05	-2016.42	-1950.43	-386.093	-0.0211043	-0.546663	-0.039053	-0.999878	-0.0257701	0.0951181	-0.0112225	-0.0124852	0.261966	0.0160811	0.382746	0.0404822	-5.00131	-0.0324287	0.0639276	-0.0126369
-18158	0.986914	5.1023e-05	5	31	0	18340.9	-1288.34	-1284.53	-2177.07	-1080.24	-1074.82	-2194.8	-1339.03	-1335.78	-1188.2	-2263.92	-1388.45	-1055.44	-1128.8	-1062.7	-1360.65	-1536.88	-1206.77	-1211.26	-1210.25	-1348.29	-1139.02	-1428.84	-338.183	-2240.05	-2016.42	-1950.44	-386.091	-0.0191403	-0.55098	-0.040267	-1.00123	-0.0261406	0.0945983	-0.0110803	-0.0118803	0.260901	0.0180542	0.382606	0.0416939	-5.00228	-0.033094	0.0637309	-0.0135938
-18123.5	0.965424	5.43512e-05	5	31	0	18242.2	-1288.34	-1284.52	-2177.07	-1080.24	-1074.82	-2194.8	-1339.03	-1335.78	-1188.2	-2263.92	-1388.45	-1055.43	-1128.8	-1062.7	-1360.65	-1536.88	-1206.77	-1211.26	-1210.25	-1348.29	-1139.02	-1428.84	-338.183	-2240.05	-2016.42	-1950.44	-386.092	-0.019671	-0.55215	-0.0400176	-1.00186	-0.0266656	0.0958637	-0.0115467	-0.0116991	0.260808	0.018192	0.382982	0.0411591	-5.00243	-0.0339218	0.0631019	-0.0134669
-18033	0.690403	5.45105e-05	4	30	1	18196.2	-1288.34	-1284.52	-2177.07	-1080.24	-1074.82	-2194.8	-1339.03	-1335.78	-1188.2	-2263.92	-1388.45	-1055.43	-1128.8	-1062.7	-1360.65	-1536.88	-1206.77	-1211.25	-1210.25	-1348.29	-1139.02	-1428.84	-338.183	-2240.05	-2016.42	-1950.43	-386.09	-0.0205995	-0.555234	-0.0397038	-1.00182	-0.0274809	0.0954311	-0.0108234	-0.0119066	0.259689	0.0179716	0.383126	0.040236	-5.00285	-0.0341769	0.0635378	-0.0135054
-18004.6	0.991816	2.57429e-05	5	31	0	18102.9	-1288.34	-1284.52	-2177.07	-1080.24	-1074.82	-2194.8	-1339.03	-1335.78	-1188.2	-2263.92	-1388.45	-1055.44	-1128.8	-1062.7	-1360.65	-1536.88	-1206.77	-1211.25	-1210.25	-1348.29	-1139.02	-1428.84	-338.184	-2240.05	-2016.42	-1950.43	-386.09	-0.0212606	-0.556393	-0.0401551	-1.00155	-0.0269485	0.0955326	-0.0110531	-0.0117076	0.259493	0.0184667	0.382926	0.0398675	-5.0023	-0.0339344	0.0634353	-0.0136594
-17846.1	0.911556	2.79093e-05	5	31	0	18091.8	-1288.35	-1284.52	-2177.07	-1080.25	-1074.82	-2194.8	-1339.03	-1335.78	-1188.2	-2263.92	-1388.45	-1055.44	-1128.8	-1062.7	-1360.65	-1536.88	-1206.77	-1211.25	-1210.25	-1348.29	-1139.02	-1428.84	-338.184	-2240.05	-2016.42	-1950.43	-386.09	-0.0214937	-0.56038	-0.039645	-1.00163	-0.0275505	0.0952016	-0.0112761	-0.0134728	0.259482	0.0183146	0.382795	0.0395758	-5.00265	-0.0337938	0.0631396	-0.0142031
-17834.7	0.973346	2.43414e-05	5	31	0	17935.9	-1288.35	-1284.52	-2177.07	-1080.25	-1074.82	-2194.8	-1339.03	-1335.78	-1188.2	-2263.92	-1388.45	-1055.44	-1128.8	-1062.7	-1360.65	-1536.88	-1206.77	-1211.25	-1210.25	-1348.29	-1139.02	-1428.84	-338.184	-2240.05	-2016.42	-1950.43	-386.09	-0.0215543	-0.560514	-0.0397317	-1.00165	-0.0272718	0.0951723	-0.0113061	-0.0135578	0.259441	0.0184102	0.382709	0.0397339	-5.00258	-0.0337597	0.0630585	-0.0142423
-17568.6	0.950834	2.50936e-05	5	31	0	17930.4	-1288.35	-1284.52	-2177.07	-1080.25	-1074.82	-2194.8	-1339.03	-1335.78	-1188.2	-2263.91	-1388.45	-1055.44	-1128.8	-1062.7	-1360.65	-1536.88	-1206.77	-1211.25	-1210.25	-1348.29	-1139.02	-1428.83	-338.185	-2240.05	-2016.42	-1950.43	-386.09	-0.0211957	-0.563299	-0.0398151	-1.00083	-0.026863	0.094317	-0.0108393	-0.0136412	0.258412	0.0188111	0.382763	0.0395549	-5.00327	-0.0341259	0.0634523	-0.0127815
-17541	0.679868	2.43551e-05	4	28	1	17651.8	-1288.35	-1284.52	-2177.07	-1080.25	-1074.82	-2194.8	-1339.03	-1335.78	-1188.2	-2263.91	-1388.45	-1055.44	-1128.8	-1062.7	-1360.65	-1536.88	-1206.77	-1211.25	-1210.25	-1348.29	-1139.02	-1428.83	-338.184	-2240.05	-2016.42	-1950.43	-386.09	-0.0213038	-0.56364	-0.0397428	-1.001	-0.0266075	0.0943309	-0.0108033	-0.0136796	0.258163	0.0187997	0.382689	0.0395722	-5.00353	-0.0340264	0.0634662	-0.012934
-17508.2	0.987239	1.15964e-05	5	31	0	17640	-1288.35	-1284.52	-2177.07	-1080.25	-1074.82	-2194.8	-1339.03	-1335.78	-1188.2	-2263.91	-1388.45	-1055.44	-1128.8	-1062.7	-1360.65	-1536.88	-1206.77	-1211.25	-1210.25	-1348.29	-1139.02	-1428.83	-338.185	-2240.05	-2016.42	-1950.43	-386.091	-0.0213149	-0.563997	-0.0395716	-1.00094	-0.0265876	0.0943187	-0.0108646	-0.0135825	0.258064	0.0188772	0.382787	0.0395852	-5.00363	-0.033843	0.0635028	-0.0128946
-17500.7	0.977645	1.24528e-05	5	31	0	17588	-1288.35	-1284.52	-2177.07	-1080.25	-1074.82	-2194.8	-1339.03	-1335.78	-1188.2	-2263.91	-1388.45	-1055.44	-1128.8	-1062.7	-1360.65	-1536.88	-1206.77	-1211.25	-1210.25	-1348.29	-1139.02	-1428.83	-338.185	-2240.05	-2016.42	-1950.43	-386.091	-0.0213379	-0.564016	-0.0395284	-1.00109	-0.0265886	0.0943494	-0.0107768	-0.0136466	0.258072	0.0188596	0.3828	0.0395994	-5.00362	-0.0338508	0.0635473	-0.0128035
-17489	0.964071	1.30268e-05	5	31	0	17597.7	-1288.35	-1284.52	-2177.07	-1080.25	-1074.82	-2194.8	-1339.03	-1335.78	-1188.2	-2263.91	-1388.45	-1055.44	-1128.8	-1062.7	-1360.65	-1536.88	-1206.77	-1211.25	-1210.25	-1348.29	-1139.02	-1428.83	-338.184	-2240.05	-2016.42	-1950.43	-386.091	-0.021312	-0.564065	-0.0396098	-1.00114	-0.0266055	0.0943911	-0.0108117	-0.0136912	0.258028	0.0188322	0.382841	0.0395075	-5.00368	-0.0337943	0.0635492	-0.0127827
-17115.2	0.751514	1.31477e-05	5	31	0	17573.9	-1288.35	-1284.52	-2177.07	-1080.25	-1074.82	-2194.8	-1339.03	-1335.78	-1188.2	-2263.91	-1388.45	-1055.44	-1128.8	-1062.7	-1360.65	-1536.88	-1206.77	-1211.25	-1210.25	-1348.29	-1139.02	-1428.83	-338.184	-2240.05	-2016.42	-1950.43	-386.091	-0.0213099	-0.566233	-0.039769	-1.00125	-0.0264884	0.0943418	-0.0107707	-0.0138501	0.257419	0.018485	0.382473	0.0397631	-5.00361	-0.0338963	0.0633456	-0.0127824
-16854.2	0.800924	7.71569e-06	5	31	0	17188.6	-1288.35	-1284.52	-2177.07	-1080.25	-1074.82	-2194.8	-1339.03	-1335.78	-1188.2	-2263.91	-1388.45	-1055.44	-1128.8	-1062.7	-1360.65	-1536.88	-1206.77	-1211.25	-1210.25	-1348.29	-1139.02	-1428.83	-338.184	-2240.05	-2016.42	-1950.43	-386.091	-0.0211521	-0.567147	-0.0396261	-1.00136	-0.0265616	0.0941681	-0.0108102	-0.0138143	0.256998	0.0185496	0.382607	0.0399722	-5.00369	-0.0338198	0.0634012	-0.0127725
-16791.5	0.955071	5.17057e-06	5	31	0	16937	-1288.35	-1284.52	-2177.07	-1080.25	-1074.82	-2194.8	-1339.03	-1335.78	-1188.2	-2263.91	-1388.45	-1055.44	-1128.8	-1062.7	-1360.65	-1536.88	-1206.77	-1211.25	-1210.25	-1348.29	-1139.02	-1428.83	-338.184	-2240.05	-2016.42	-1950.43	-386.091	-0.0210615	-0.567305	-0.0396781	-1.00138	-0.0265829	0.0940034	-0.0108728	-0.0138699	0.256965	0.0185846	0.382577	0.0398988	-5.00365	-0.0337882	0.06347	-0.0127845
-16572	0.896812	5.13152e-06	5	31	0	16871.7	-1288.35	-1284.52	-2177.07	-1080.25	-1074.82	-2194.8	-1339.03	-1335.78	-1188.2	-2263.91	-1388.45	-1055.44	-1128.8	-1062.7	-1360.65	-1536.88	-1206.77	-1211.25	-1210.25	-1348.29	-1139.02	-1428.83	-338.185	-2240.05	-2016.42	-1950.43	-386.091	-0.0212187	-0.567759	-0.0397587	-1.00145	-0.026743	0.0939179	-0.0108752	-0.0137671	0.256765	0.018503	0.38255	0.0398983	-5.00372	-0.033703	0.0633848	-0.0127517
-16527.8	0.948365	4.40338e-06	5	31	0	16648.2	-1288.35	-1284.52	-2177.07	-1080.25	-1074.82	-2194.8	-1339.03	-1335.78	-1188.2	-2263.91	-1388.45	-1055.44	-1128.8	-1062.7	-1360.65	-1536.88	-1206.77	-1211.25	-1210.25	-1348.29	-1139.02	-1428.83	-338.185	-2240.05	-2016.42	-1950.43	-386.091	-0.0212297	-0.567839	-0.039729	-1.0014	-0.0267522	0.0939177	-0.0108341	-0.0137911	0.256743	0.0184957	0.382479	0.0398571	-5.00372	-0.033704	0.0633745	-0.01271
-16303.7	0.843008	4.30072e-06	5	31	0	16603.5	-1288.35	-1284.52	-2177.07	-1080.25	-1074.82	-2194.8	-1339.03	-1335.78	-1188.2	-2263.91	-1388.45	-1055.44	-1128.8	-1062.7	-1360.65	-1536.88	-1206.77	-1211.25	-1210.25	-1348.29	-1139.02	-1428.83	-338.184	-2240.05	-2016.42	-1950.43	-386.091	-0.0212376	-0.568159	-0.0397484	-1.00129	-0.026761	0.0938531	-0.0107717	-0.0136917	0.256723	0.0185155	0.382626	0.0397476	-5.00377	-0.0337346	0.0632523	-0.0126367
-16124.2	0.929412	3.24246e-06	5	31	0	16392.2	-1288.35	-1284.52	-2177.07	-1080.25	-1074.82	-2194.8	-1339.03	-1335.78	-1188.2	-2263.91	-1388.45	-1055.44	-1128.8	-1062.7	-1360.65	-1536.88	-1206.77	-1211.25	-1210.25	-1348.29	-1139.02	-1428.83	-338.185	-2240.05	-2016.42	-1950.43	-386.091	-0.0211881	-0.568514	-0.0397868	-1.00125	-0.0267792	0.0938467	-0.0107854	-0.0136434	0.256633	0.018547	0.382579	0.0397595	-5.00386	-0.0337791	0.0632281	-0.0125871
-16036.5	0.961095	3.02918e-06	5	31	0	16213.8	-1288.35	-1284.52	-2177.07	-1080.25	-1074.82	-2194.8	-1339.03	-1335.78	-1188.2	-2263.91	-1388.45	-1055.44	-1128.8	-1062.7	-1360.65	-1536.88	-1206.77	-1211.25	-1210.25	-1348.29	-1139.02	-1428.83	-338.185	-2240.05	-2016.42	-1950.43	-386.091	-0.0212016	-0.568648	-0.0397744	-1.00126	-0.0267468	0.0938661	-0.0108086	-0.0136646	0.256583	0.0185115	0.382578	0.039786	-5.00388	-0.0337659	0.063231	-0.0125321
-15392.8	0.921407	3.05743e-06	5	31	0	16060.2	-1288.35	-1284.52	-2177.07	-1080.25	-1074.82	-2194.8	-1339.03	-1335.78	-1188.2	-2263.91	-1388.45	-1055.44	-1128.8	-1062.7	-1360.65	-1536.88	-1206.77	-1211.25	-1210.25	-1348.29	-1139.02	-1428.83	-338.185	-2240.05	-2016.42	-1950.43	-386.091	-0.0212052	-0.569398	-0.0398953	-1.00135	-0.0266628	0.0938559	-0.0107108	-0.013578	0.256446	0.0185319	0.382659	0.0397219	-5.00389	-0.033789	0.0633198	-0.0126092
-15327.5	0.998851	2.80353e-06	5	31	0	15475.1	-1288.35	-1284.52	-2177.07	-1080.25	-1074.82	-2194.8	-1339.03	-1335.78	-1188.2	-2263.91	-1388.45	-1055.44	-1128.8	-1062.7	-1360.65	-1536.88	-1206.77	-1211.25	-1210.25	-1348.29	-1139.02	-1428.83	-338.185	-2240.05	-2016.42	-1950.43	-386.091	-0.0212456	-0.569444	-0.0398541	-1.00137	-0.0265846	0.0939207	-0.0107791	-0.0136911	0.256314	0.018636	0.382771	0.0396144	-5.00384	-0.0337876	0.0633222	-0.0125466
-15318.7	1	3.09567e-06	5	31	0	15398.9	-1288.35	-1284.52	-2177.07	-1080.25	-1074.82	-2194.8	-1339.03	-1335.78	-1188.2	-2263.91	-1388.45	-1055.44	-1128.8	-1062.7	-1360.65	-1536.88	-1206.77	-1211.25	-1210.25	-1348.29	-1139.02	-1428.83	-338.185	-2240.05	-2016.42	-1950.43	-386.091	-0.0212949	-0.569459	-0.039843	-1.00135	-0.0265728	0.0939688	-0.0107709	-0.0136645	0.256295	0.0185819	0.382828	0.0396018	-5.00394	-0.0337959	0.0632709	-0.012491
-15317	0.998852	3.4217e-06	5	31	0	15412.7	-1288.35	-1284.52	-2177.07	-1080.25	-1074.82	-2194.8	-1339.03	-1335.78	-1188.2	-2263.91	-1388.45	-1055.44	-1128.8	-1062.7	-1360.65	-1536.88	-1206.77	-1211.25	-1210.25	-1348.29	-1139.02	-1428.83	-338.185	-2240.05	-2016.42	-1950.43	-386.091	-0.0213649	-0.569473	-0.0396845	-1.00135	-0.0265808	0.0938822	-0.0107058	-0.0134884	0.256233	0.0186218	0.382993	0.0397678	-5.00412	-0.0336008	0.0632233	-0.0125645
-15318.2	0.965045	3.76538e-06	5	31	0	15393.6	-1288.35	-1284.52	-2177.07	-1080.25	-1074.82	-2194.8	-1339.03	-1335.78	-1188.2	-2263.91	-1388.45	-1055.44	-1128.8	-1062.7	-1360.65	-1536.88	-1206.77	-1211.25	-1210.25	-1348.29	-1139.02	-1428.83	-338.185	-2240.05	-2016.42	-1950.43	-386.091	-0.0213203	-0.569433	-0.0397287	-1.00119	-0.0265869	0.0939221	-0.0107226	-0.0135848	0.256206	0.018581	0.382916	0.039756	-5.0042	-0.0335801	0.0632898	-0.012505
-15317.7	0.99912	3.82197e-06	5	31	0	15395	-1288.35	-1284.52	-2177.07	-1080.25	-1074.82	-2194.8	-1339.03	-1335.78	-1188.2	-2263.91	-1388.45	-1055.44	-1128.8	-1062.7	-1360.65	-1536.88	-1206.77	-1211.25	-1210.25	-1348.29	-1139.02	-1428.83	-338.185	-2240.05	-2016.42	-1950.43	-386.091	-0.0213388	-0.569426	-0.0397534	-1.00124	-0.0265964	0.0938865	-0.0107679	-0.0136021	0.256163	0.0186061	0.383014	0.039728	-5.00412	-0.0336603	0.0633413	-0.0124032
-15316.8	0.999807	4.19708e-06	5	31	0	15404	-1288.35	-1284.52	-2177.07	-1080.25	-1074.82	-2194.8	-1339.03	-1335.78	-1188.2	-2263.91	-1388.45	-1055.44	-1128.8	-1062.7	-1360.65	-1536.88	-1206.77	-1211.25	-1210.25	-1348.29	-1139.02	-1428.83	-338.185	-2240.05	-2016.42	-1950.43	-386.091	-0.0212408	-0.569445	-0.0396769	-1.0013	-0.0266263	0.0938671	-0.0107769	-0.0137185	0.256155	0.0187778	0.383042	0.0396211	-5.00413	-0.0336747	0.0633524	-0.0125254
-15316.7	0.999849	4.60908e-06	5	31	0	15406.4	-1288.35	-1284.52	-2177.07	-1080.25	-1074.82	-2194.8	-1339.03	-1335.78	-1188.2	-2263.91	-1388.45	-1055.44	-1128.8	-1062.7	-1360.65	-1536.88	-1206.77	-1211.25	-1210.25	-1348.29	-1139.02	-1428.83	-338.185	-2240.05	-2016.42	-1950.43	-386.091	-0.0212311	-0.569465	-0.0396635	-1.00127	-0.0266141	0.0938945	-0.0107776	-0.0136906	0.256155	0.0187661	0.383056	0.0396578	-5.00412	-0.033709	0.0633519	-0.0125359
-15316.9	0.990242	5.05418e-06	5	31	0	15393.3	-1288.35	-1284.52	-2177.07	-1080.25	-1074.82	-2194.8	-1339.03	-1335.78	-1188.2	-2263.91	-1388.45	-1055.44	-1128.8	-1062.7	-1360.65	-1536.88	-1206.77	-1211.25	-1210.25	-1348.29	-1139.02	-1428.83	-338.185	-2240.05	-2016.42	-1950.43	-386.091	-0.0212609	-0.56949	-0.0395753	-1.00134	-0.0266759	0.0940497	-0.0107535	-0.0137758	0.25617	0.0188665	0.382946	0.0397812	-5.00401	-0.0336611	0.0634348	-0.0124087
-15317	0.998846	5.4139e-06	5	31	0	15395	-1288.35	-1284.52	-2177.07	-1080.25	-1074.82	-2194.8	-1339.03	-1335.78	-1188.2	-2263.91	-1388.45	-1055.44	-1128.8	-1062.7	-1360.65	-1536.88	-1206.77	-1211.25	-1210.25	-1348.29	-1139.02	-1428.83	-338.185	-2240.05	-2016.42	-1950.43	-386.091	-0.021267	-0.569505	-0.0396081	-1.00133	-0.0266883	0.0940339	-0.0107329	-0.013739	0.25615	0.0188334	0.382937	0.039752	-5.00402	-0.0336694	0.0634388	-0.0123952
-15317	0.993825	5.90639e-06	5	31	0	15399.1	-1288.35	-1284.52	-2177.07	-1080.25	-1074.82	-2194.8	-1339.03	-1335.78	-1188.2	-2263.91	-1388.45	-1055.44	-1128.8	-1062.7	-1360.65	-1536.88	-1206.77	-1211.25	-1210.25	-1348.29	-1139.02	-1428.83	-338.185	-2240.05	-2016.42	-1950.43	-386.091	-0.0213289	-0.569558	-0.0395743	-1.00136	-0.0267059	0.0939197	-0.0107726	-0.0137188	0.256218	0.0186867	0.382761	0.0398388	-5.00407	-0.0338314	0.0634942	-0.0123346
-15317	0.999965	6.3622e-06	5	31	0	15406.1	-1288.35	-1284.52	-2177.07	-1080.25	-1074.82	-2194.8	-1339.03	-1335.78	-1188.2	-2263.91	-1388.45	-1055.44	-1128.8	-1062.7	-1360.65	-1536.88	-1206.77	-1211.25	-1210.25	-1348.29	-1139.02	-1428.83	-338.185	-2240.05	-2016.42	-1950.43	-386.091	-0.0213078	-0.569638	-0.0396663	-1.00128	-0.0263605	0.0937317	-0.0110776	-0.0138792	0.256003	0.0186597	0.382708	0.0397739	-5.00365	-0.0338658	0.0632928	-0.0122395
-15317.3	0.962954	6.93951e-06	5	31	0	15413.5	-1288.35	-1284.52	-2177.07	-1080.25	-1074.82	-2194.8	-1339.03	-1335.78	-1188.2	-2263.91	-1388.45	-1055.44	-1128.8	-1062.7	-1360.65	-1536.88	-1206.77	-1211.25	-1210.25	-1348.29	-1139.02	-1428.83	-338.185	-2240.05	-2016.42	-1950.43	-386.091	-0.0213808	-0.569683	-0.0396646	-1.0013	-0.0262732	0.0936728	-0.0110592	-0.0138766	0.255896	0.0187229	0.382732	0.039777	-5.00359	-0.0338666	0.063369	-0.012236
-15317.9	0.969484	6.96096e-06	5	31	0	15394.6	-1288.35	-1284.52	-2177.07	-1080.25	-1074.82	-2194.8	-1339.03	-1335.78	-1188.2	-2263.91	-1388.45	-1055.44	-1128.8	-1062.7	-1360.65	-1536.88	-1206.77	-1211.25	-1210.25	-1348.29	-1139.02	-1428.83	-338.185	-2240.05	-2016.42	-1950.43	-386.091	-0.0214752	-0.569724	-0.0397555	-1.00132	-0.0264981	0.0937313	-0.0108133	-0.0139085	0.255757	0.0186909	0.382652	0.0396075	-5.00369	-0.033789	0.0633465	-0.0121754
-15317.3	0.997619	7.08162e-06	5	31	0	15396.7	-1288.35	-1284.52	-2177.07	-1080.25	-1074.82	-2194.8	-1339.03	-1335.78	-1188.2	-2263.91	-1388.45	-1055.44	-1128.8	-1062.7	-1360.65	-1536.88	-1206.77	-1211.25	-1210.25	-1348.29	-1139.02	-1428.83	-338.185	-2240.05	-2016.42	-1950.43	-386.091	-0.0213412	-0.569698	-0.0397555	-1.00126	-0.0263508	0.0936491	-0.0108362	-0.0139053	0.255781	0.0187658	0.382604	0.0395386	-5.00365	-0.0339292	0.0635298	-0.0122209
-15317.8	0.982704	7.66047e-06	5	31	0	15407.4	-1288.35	-1284.52	-2177.07	-1080.25	-1074.82	-2194.8	-1339.03	-1335.78	-1188.2	-2263.91	-1388.45	-1055.44	-1128.8	-1062.7	-1360.65	-1536.88	-1206.77	-1211.25	-1210.25	-1348.29	-1139.02	-1428.83	-338.185	-2240.05	-2016.42	-1950.43	-386.091	-0.0212689	-0.569797	-0.0396567	-1.00134	-0.026399	0.0934614	-0.0109606	-0.0138983	0.255827	0.0188218	0.382577	0.0394166	-5.0038	-0.033941	0.0635666	-0.0122988
-15318.2	0.629987	8.01087e-06	5	31	0	15390.8	-1288.35	-1284.52	-2177.07	-1080.25	-1074.82	-2194.8	-1339.03	-1335.78	-1188.2	-2263.91	-1388.45	-1055.44	-1128.8	-1062.7	-1360.65	-1536.88	-1206.77	-1211.25	-1210.25	-1348.29	-1139.02	-1428.83	-338.185	-2240.05	-2016.42	-1950.43	-386.091	-0.0213206	-0.569689	-0.0395909	-1.00146	-0.0265609	0.0933397	-0.0110146	-0.0139481	0.255851	0.0188833	0.382457	0.0394852	-5.00381	-0.0339061	0.0635903	-0.0122455
-15318.6	0.888495	3.88723e-06	5	31	0	15397.9	-1288.35	-1284.52	-2177.07	-1080.25	-1074.82	-2194.8	-1339.03	-1335.78	-1188.2	-2263.91	-1388.45	-1055.44	-1128.8	-1062.7	-1360.65	-1536.88	-1206.77	-1211.25	-1210.25	-1348.29	-1139.02	-1428.83	-338.185	-2240.05	-2016.42	-1950.43	-386.091	-0.0212997	-0.569697	-0.039566	-1.0015	-0.0265679	0.0933225	-0.0110184	-0.0139367	0.255817	0.0189168	0.382443	0.0394895	-5.00383	-0.0338854	0.0636023	-0.0122587
-15317.3	0.994934	3.3251e-06	5	31	0	15396.7	-1288.35	-1284.52	-2177.07	-1080.25	-1074.82	-2194.8	-1339.03	-1335.78	-1188.2	-2263.91	-1388.45	-1055.44	-1128.8	-1062.7	-1360.65	-1536.88	-1206.77	-1211.25	-1210.25	-1348.29	-1139.02	-1428.83	-338.185	-2240.05	-2016.42	-1950.43	-386.091	-0.0212734	-0.569686	-0.0397568	-1.00164	-0.0265469	0.0933059	-0.0109694	-0.0139506	0.255788	0.0188708	0.38235	0.03946	-5.0038	-0.0339827	0.0636078	-0.0123263
-15317.3	0.986244	3.58084e-06	5	31	0	15399.3	-1288.35	-1284.52	-2177.07	-1080.25	-1074.82	-2194.8	-1339.03	-1335.78	-1188.2	-2263.91	-1388.45	-1055.44	-1128.8	-1062.7	-1360.65	-1536.88	-1206.77	-1211.25	-1210.25	-1348.29	-1139.02	-1428.83	-338.185	-2240.05	-2016.42	-1950.43	-386.091	-0.0212677	-0.569729	-0.0397465	-1.0017	-0.0264764	0.0932872	-0.0109994	-0.0139234	0.25572	0.0187903	0.382362	0.0394793	-5.00384	-0.0340249	0.0636576	-0.0122157
-15317.3	0.99984	3.78097e-06	5	31	0	15392.4	-1288.35	-1284.52	-2177.07	-1080.25	-1074.82	-2194.8	-1339.03	-1335.78	-1188.2	-2263.91	-1388.45	-1055.44	-1128.8	-1062.7	-1360.65	-1536.88	-1206.77	-1211.25	-1210.25	-1348.29	-1139.02	-1428.83	-338.185	-2240.05	-2016.42	-1950.43	-386.091	-0.0212518	-0.569666	-0.0397865	-1.00169	-0.0264594	0.0932399	-0.0110076	-0.0139776	0.255743	0.0187012	0.382387	0.0394892	-5.00383	-0.0339962	0.0636945	-0.0122614
-15317.4	0.988755	4.10566e-06	5	31	0	15406.9	-1288.35	-1284.52	-2177.07	-1080.25	-1074.82	-2194.8	-1339.03	-1335.78	-1188.2	-2263.91	-1388.45	-1055.44	-1128.8	-1062.7	-1360.65	-1536.88	-1206.77	-1211.25	-1210.25	-1348.29	-1139.02	-1428.83	-338.185	-2240.05	-2016.42	-1950.43	-386.091	-0.0211532	-0.569693	-0.039735	-1.00161	-0.026542	0.0930848	-0.0111396	-0.0139129	0.255774	0.0185011	0.382319	0.0392665	-5.00381	-0.0340515	0.0636313	-0.0122967
-15317.7	0.913851	4.34974e-06	5	31	0	15405.3	-1288.35	-1284.52	-2177.07	-1080.25	-1074.82	-2194.8	-1339.03	-1335.78	-1188.2	-2263.91	-1388.45	-1055.44	-1128.8	-1062.7	-1360.65	-1536.88	-1206.77	-1211.25	-1210.25	-1348.29	-1139.02	-1428.83	-338.185	-2240.05	-2016.42	-1950.43	-386.091	-0.0211441	-0.569738	-0.0396974	-1.00164	-0.026522	0.0930657	-0.0111182	-0.0139061	0.255765	0.0184964	0.38234	0.039252	-5.00376	-0.034021	0.0636404	-0.0123372
-15318.3	0.991309	3.93311e-06	5	31	0	15396.1	-1288.35	-1284.52	-2177.07	-1080.25	-1074.82	-2194.8	-1339.03	-1335.78	-1188.2	-2263.91	-1388.45	-1055.44	-1128.8	-1062.7	-1360.65	-1536.88	-1206.77	-1211.25	-1210.25	-1348.29	-1139.02	-1428.83	-338.185	-2240.05	-2016.42	-1950.43	-386.09	-0.0211717	-0.569734	-0.0396264	-1.00181	-0.0266235	0.0930873	-0.0111424	-0.0138824	0.255812	0.0185183	0.382273	0.0392124	-5.00375	-0.0339769	0.0636003	-0.0123902
-15317.5	0.999547	4.18522e-06	5	31	0	15393.2	-1288.35	-1284.52	-2177.07	-1080.25	-1074.82	-2194.8	-1339.03	-1335.78	-1188.2	-2263.91	-1388.45	-1055.44	-1128.8	-1062.7	-1360.65	-1536.88	-1206.77	-1211.25	-1210.25	-1348.29	-1139.02	-1428.83	-338.185	-2240.05	-2016.42	-1950.43	-386.091	-0.0212917	-0.569672	-0.039409	-1.00175	-0.0265572	0.0931606	-0.0111968	-0.0136921	0.255842	0.0184463	0.382214	0.0391335	-5.00378	-0.0339061	0.0635534	-0.0123182
-15317.7	0.981948	4.52622e-06	5	31	0	15411.5	-1288.35	-1284.52	-2177.07	-1080.25	-1074.82	-2194.8	-1339.03	-1335.78	-1188.2	-2263.91	-1388.45	-1055.44	-1128.8	-1062.7	-1360.65	-1536.88	-1206.77	-1211.25	-1210.25	-1348.29	-1139.02	-1428.83	-338.185	-2240.05	-2016.42	-1950.43	-386.091	-0.0212928	-0.569664	-0.0394091	-1.00178	-0.0265753	0.0931373	-0.0112484	-0.0136748	0.255811	0.0184348	0.382247	0.039132	-5.00383	-0.0339325	0.06355	-0.0122899
-15317.5	0.993515	4.71473e-06	5	31	0	15402.7	-1288.35	-1284.52	-2177.07	-1080.25	-1074.82	-2194.8	-1339.03	-1335.78	-1188.2	-2263.91	-1388.45	-1055.44	-1128.8	-1062.7	-1360.65	-1536.88	-1206.77	-1211.25	-1210.25	-1348.29	-1139.02	-1428.83	-338.185	-2240.05	-2016.42	-1950.43	-386.091	-0.021262	-0.569651	-0.0393823	-1.00179	-0.0265068	0.0931298	-0.0111047	-0.0138023	0.255726	0.0183874	0.382258	0.0390949	-5.00383	-0.0339558	0.0635192	-0.0122779
-15317.5	0.999469	5.02597e-06	5	31	0	15409.4	-1288.35	-1284.52	-2177.07	-1080.25	-1074.82	-2194.8	-1339.03	-1335.78	-1188.2	-2263.91	-1388.45	-1055.44	-1128.8	-1062.7	-1360.65	-1536.88	-1206.77	-1211.25	-1210.25	-1348.29	-1139.02	-1428.83	-338.185	-2240.05	-2016.42	-1950.43	-386.091	-0.0211576	-0.569686	-0.0395441	-1.00183	-0.0265714	0.093123	-0.0109551	-0.0136908	0.255689	0.0182518	0.382196	0.0390231	-5.00382	-0.0339283	0.0635018	-0.0120423
-15317.4	0.998024	5.41849e-06	5	31	0	15395.6	-1288.35	-1284.52	-2177.07	-1080.25	-1074.82	-2194.8	-1339.03	-1335.78	-1188.2	-2263.91	-1388.45	-1055.44	-1128.8	-1062.7	-1360.65	-1536.88	-1206.77	-1211.25	-1210.25	-1348.29	-1139.02	-1428.83	-338.185	-2240.05	-2016.42	-1950.43	-386.091	-0.0211735	-0.569663	-0.0395317	-1.00182	-0.0265728	0.0931186	-0.010947	-0.0136955	0.255692	0.0182567	0.38224	0.0390187	-5.00383	-0.033914	0.0634413	-0.0120081
-15317.4	0.997851	5.81851e-06	5	31	0	15400	-1288.35	-1284.52	-2177.07	-1080.25	-1074.82	-2194.8	-1339.03	-1335.78	-1188.2	-2263.91	-1388.45	-1055.44	-1128.8	-1062.7	-1360.65	-1536.88	-1206.77	-1211.25	-1210.25	-1348.29	-1139.02	-1428.83	-338.185	-2240.05	-2016.42	-1950.43	-386.091	-0.0211185	-0.569586	-0.0395789	-1.00201	-0.026538	0.0932119	-0.0109507	-0.0136138	0.255753	0.0182596	0.382108	0.0390479	-5.00396	-0.0337332	0.0634279	-0.0120542
-15318.2	0.938943	6.23981e-06	5	31	0	15400.1	-1288.35	-1284.52	-2177.07	-1080.25	-1074.82	-2194.8	-1339.03	-1335.78	-1188.2	-2263.91	-1388.45	-1055.44	-1128.8	-1062.7	-1360.65	-1536.88	-1206.77	-1211.25	-1210.25	-1348.29	-1139.02	-1428.83	-338.184	-2240.05	-2016.42	-1950.43	-386.091	-0.0213602	-0.569558	-0.0394374	-1.00184	-0.0262934	0.093006	-0.0107508	-0.0136515	0.25553	0.0180559	0.382023	0.0392193	-5.004	-0.0336571	0.0636399	-0.0119626
-15317.4	0.99924	5.93624e-06	5	31	0	15396.7	-1288.35	-1284.52	-2177.07	-1080.25	-1074.82	-2194.8	-1339.03	-1335.78	-1188.2	-2263.91	-1388.45	-1055.44	-1128.8	-1062.7	-1360.65	-1536.88	-1206.77	-1211.25	-1210.25	-1348.29	-1139.02	-1428.83	-338.184	-2240.05	-2016.42	-1950.43	-386.091	-0.0213928	-0.569587	-0.0394516	-1.00182	-0.0262943	0.0929708	-0.0107446	-0.0136378	0.255543	0.0180812	0.382009	0.0392535	-5.00398	-0.0336713	0.063641	-0.0119628
-15316.6	0.984065	6.37566e-06	5	31	0	15423.8	-1288.35	-1284.52	-2177.07	-1080.25	-1074.82	-2194.8	-1339.03	-1335.78	-1188.2	-2263.91	-1388.45	-1055.44	-1128.8	-1062.7	-1360.65	-1536.88	-1206.77	-1211.25	-1210.25	-1348.29	-1139.02	-1428.83	-338.184	-2240.05	-2016.42	-1950.43	-386.091	-0.0215393	-0.569502	-0.0394268	-1.00196	-0.0264803	0.0930381	-0.0105574	-0.0137613	0.255547	0.017748	0.381781	0.0392979	-5.00392	-0.0332192	0.0636673	-0.0121066
-15316.6	0.998212	6.63692e-06	5	31	0	15395.2	-1288.35	-1284.52	-2177.07	-1080.25	-1074.82	-2194.8	-1339.03	-1335.78	-1188.2	-2263.91	-1388.45	-1055.44	-1128.8	-1062.7	-1360.65	-1536.88	-1206.77	-1211.25	-1210.25	-1348.29	-1139.02	-1428.83	-338.184	-2240.05	-2016.42	-1950.43	-386.091	-0.021598	-0.569531	-0.0396869	-1.00195	-0.0261968	0.0930305	-0.0103585	-0.0136115	0.255611	0.0178136	0.381734	0.0391105	-5.00389	-0.0331134	0.0636418	-0.0122648
-15318	0.777171	7.1015e-06	5	31	0	15396.5	-1288.35	-1284.52	-2177.07	-1080.25	-1074.82	-2194.8	-1339.03	-1335.78	-1188.2	-2263.91	-1388.45	-1055.44	-1128.8	-1062.7	-1360.65	-1536.88	-1206.77	-1211.25	-1210.25	-1348.29	-1139.02	-1428.83	-338.184	-2240.05	-2016.42	-1950.43	-386.091	-0.0215225	-0.569558	-0.0397682	-1.00193	-0.0262243	0.0931034	-0.0103332	-0.013566	0.255677	0.0178243	0.381711	0.0390947	-5.00373	-0.033235	0.0636652	-0.0122328
-15317.1	0.999866	4.90305e-06	5	31	0	15401.5	-1288.35	-1284.52	-2177.07	-1080.25	-1074.82	-2194.8	-1339.03	-1335.78	-1188.2	-2263.91	-1388.45	-1055.44	-1128.8	-1062.7	-1360.65	-1536.88	-1206.77	-1211.25	-1210.25	-1348.29	-1139.02	-1428.83	-338.184	-2240.05	-2016.42	-1950.43	-386.091	-0.0216483	-0.569573	-0.0397444	-1.00179	-0.0263164	0.0932611	-0.0102789	-0.0135404	0.255638	0.0177414	0.381632	0.0393016	-5.0037	-0.0331693	0.0633388	-0.0122815
-15316.4	0.997727	5.2652e-06	5	31	0	15391.2	-1288.35	-1284.52	-2177.07	-1080.25	-1074.82	-2194.8	-1339.03	-1335.78	-1188.2	-2263.91	-1388.45	-1055.44	-1128.8	-1062.7	-1360.65	-1536.88	-1206.77	-1211.25	-1210.25	-1348.29	-1139.02	-1428.83	-338.184	-2240.05	-2016.42	-1950.43	-386.091	-0.0216685	-0.56965	-0.0396939	-1.00172	-0.0263684	0.0932551	-0.0103433	-0.0134682	0.255732	0.0178246	0.38169	0.0391334	-5.00361	-0.0330384	0.06316	-0.012317
-15316.5	0.99877	5.62537e-06	5	31	0	15395.5	-1288.35	-1284.52	-2177.07	-1080.25	-1074.82	-2194.8	-1339.03	-1335.78	-1188.2	-2263.91	-1388.45	-1055.44	-1128.8	-1062.7	-1360.65	-1536.88	-1206.77	-1211.25	-1210.25	-1348.29	-1139.02	-1428.83	-338.184	-2240.05	-2016.42	-1950.43	-386.091	-0.0216843	-0.569608	-0.0396957	-1.00171	-0.0262955	0.0932024	-0.0103465	-0.0135147	0.255711	0.0177931	0.381692	0.0391971	-5.0036	-0.0331061	0.0631864	-0.0123635
-15316	0.999897	6.01735e-06	5	31	0	15400.7	-1288.35	-1284.52	-2177.07	-1080.25	-1074.82	-2194.8	-1339.03	-1335.78	-1188.2	-2263.91	-1388.45	-1055.44	-1128.8	-1062.7	-1360.65	-1536.88	-1206.77	-1211.25	-1210.25	-1348.29	-1139.02	-1428.83	-338.184	-2240.05	-2016.42	-1950.43	-386.091	-0.0214995	-0.569622	-0.0396546	-1.00174	-0.0264147	0.0932751	-0.0103362	-0.013478	0.255713	0.0178857	0.381643	0.0391372	-5.00367	-0.0331191	0.0628768	-0.0123692
-15318.4	0.751469	6.44529e-06	5	31	0	15415.2	-1288.35	-1284.52	-2177.07	-1080.25	-1074.82	-2194.8	-1339.03	-1335.78	-1188.2	-2263.91	-1388.45	-1055.44	-1128.8	-1062.7	-1360.65	-1536.88	-1206.77	-1211.25	-1210.25	-1348.29	-1139.02	-1428.83	-338.184	-2240.05	-2016.42	-1950.43	-386.091	-0.0215504	-0.569704	-0.03956	-1.00152	-0.0263657	0.0932787	-0.0101873	-0.0135375	0.255713	0.0177634	0.3815	0.0390429	-5.00387	-0.033176	0.0629484	-0.012377
-15318.7	0.996434	4.26842e-06	5	31	0	15396.8	-1288.35	-1284.52	-2177.07	-1080.25	-1074.82	-2194.8	-1339.03	-1335.78	-1188.2	-2263.91	-1388.45	-1055.44	-1128.8	-1062.7	-1360.65	-1536.88	-1206.77	-1211.25	-1210.25	-1348.29	-1139.02	-1428.83	-338.184	-2240.05	-2016.42	-1950.43	-386.091	-0.0215196	-0.569791	-0.0394891	-1.00139	-0.0264386	0.0932694	-0.0101823	-0.0135583	0.255691	0.0177203	0.381466	0.0391821	-5.00396	-0.0332561	0.0630298	-0.0124234
-15319	0.983678	4.544e-06	5	31	0	15403.9	-1288.35	-1284.52	-2177.07	-1080.25	-1074.82	-2194.8	-1339.03	-1335.78	-1188.2	-2263.91	-1388.45	-1055.44	-1128.8	-1062.7	-1360.65	-1536.88	-1206.77	-1211.25	-1210.25	-1348.29	-1139.02	-1428.83	-338.184	-2240.05	-2016.42	-1950.43	-386.091	-0.0216352	-0.569656	-0.0395268	-1.00139	-0.0263611	0.0933091	-0.0101163	-0.0135578	0.255703	0.0177924	0.381491	0.0390806	-5.00406	-0.033285	0.0629907	-0.0124508
-15320.2	0.97094	4.71699e-06	5	31	0	15394.7	-1288.35	-1284.52	-2177.07	-1080.25	-1074.82	-2194.8	-1339.03	-1335.78	-1188.2	-2263.91	-1388.45	-1055.44	-1128.8	-1062.7	-1360.65	-1536.88	-1206.77	-1211.25	-1210.25	-1348.29	-1139.02	-1428.83	-338.184	-2240.05	-2016.42	-1950.43	-386.091	-0.0216406	-0.569667	-0.0395732	-1.00132	-0.0263992	0.0932994	-0.0101891	-0.0135644	0.255729	0.0178065	0.381382	0.0390021	-5.00413	-0.0333041	0.062938	-0.0124217
-15320.1	0.993621	4.77653e-06	5	31	0	15400.2	-1288.35	-1284.52	-2177.07	-1080.25	-1074.82	-2194.8	-1339.03	-1335.78	-1188.2	-2263.91	-1388.45	-1055.44	-1128.8	-1062.7	-1360.65	-1536.88	-1206.77	-1211.25	-1210.25	-1348.29	-1139.02	-1428.83	-338.184	-2240.05	-2016.42	-1950.43	-386.091	-0.0215881	-0.569813	-0.0395815	-1.00132	-0.026436	0.0932922	-0.0100936	-0.0135916	0.255669	0.0179969	0.381493	0.0390159	-5.00413	-0.033321	0.0630398	-0.0123297
-15316.8	0.958266	5.04792e-06	5	31	0	15400.1	-1288.35	-1284.52	-2177.07	-1080.25	-1074.82	-2194.8	-1339.03	-1335.78	-1188.2	-2263.91	-1388.45	-1055.44	-1128.8	-1062.7	-1360.65	-1536.88	-1206.77	-1211.25	-1210.25	-1348.29	-1139.02	-1428.83	-338.184	-2240.05	-2016.42	-1950.43	-386.091	-0.0215607	-0.569913	-0.0395907	-1.00136	-0.0264069	0.0933502	-0.0100703	-0.0136591	0.255721	0.0180194	0.381552	0.0390582	-5.00408	-0.0333286	0.0630333	-0.0123479
-15316.1	0.999315	4.98665e-06	5	31	0	15393.6	-1288.35	-1284.52	-2177.07	-1080.25	-1074.82	-2194.8	-1339.03	-1335.78	-1188.2	-2263.91	-1388.45	-1055.44	-1128.8	-1062.7	-1360.65	-1536.88	-1206.77	-1211.25	-1210.25	-1348.29	-1139.02	-1428.83	-338.184	-2240.05	-2016.42	-1950.43	-386.091	-0.0216033	-0.569957	-0.0397029	-1.00133	-0.0263391	0.0936503	-0.00982089	-0.0135628	0.255784	0.018184	0.38151	0.038956	-5.00405	-0.0332762	0.0629703	-0.0123716
-15315.9	0.980263	5.32103e-06	5	31	0	15391	-1288.35	-1284.52	-2177.07	-1080.25	-1074.82	-2194.8	-1339.03	-1335.78	-1188.2	-2263.91	-1388.45	-1055.44	-1128.8	-1062.7	-1360.65	-1536.88	-1206.77	-1211.25	-1210.25	-1348.29	-1139.02	-1428.83	-338.184	-2240.05	-2016.42	-1950.43	-386.091	-0.0215926	-0.56993	-0.0396951	-1.00137	-0.0263466	0.0936313	-0.00984373	-0.013539	0.255779	0.0181891	0.381506	0.0389229	-5.00405	-0.0332851	0.0629736	-0.012368
-15316.2	0.838137	5.47469e-06	5	31	0	15407.4	-1288.35	-1284.52	-2177.07	-1080.25	-1074.82	-2194.8	-1339.03	-1335.78	-1188.2	-2263.91	-1388.45	-1055.44	-1128.8	-1062.7	-1360.65	-1536.88	-1206.77	-1211.25	-1210.25	-1348.29	-1139.02	-1428.83	-338.184	-2240.05	-2016.42	-1950.43	-386.091	-0.0216385	-0.569843	-0.0396482	-1.00146	-0.0263976	0.0936179	-0.00982619	-0.0134285	0.25581	0.0182013	0.381502	0.0388174	-5.0042	-0.0332877	0.0628405	-0.0124611
-15315.7	0.98191	4.31966e-06	5	31	0	15397.2	-1288.35	-1284.52	-2177.07	-1080.25	-1074.82	-2194.8	-1339.03	-1335.78	-1188.2	-2263.91	-1388.45	-1055.44	-1128.8	-1062.7	-1360.65	-1536.88	-1206.77	-1211.25	-1210.25	-1348.29	-1139.02	-1428.83	-338.184	-2240.05	-2016.42	-1950.43	-386.091	-0.021726	-0.569886	-0.0396098	-1.0014	-0.0263584	0.0936373	-0.0100255	-0.0135831	0.255902	0.0180838	0.381461	0.0387631	-5.00425	-0.0332348	0.0628322	-0.012462
-15315.4	0.999981	4.45922e-06	5	31	0	15401.4	-1288.35	-1284.52	-2177.07	-1080.25	-1074.82	-2194.8	-1339.03	-1335.78	-1188.2	-2263.91	-1388.45	-1055.44	-1128.8	-1062.7	-1360.65	-1536.88	-1206.77	-1211.25	-1210.25	-1348.29	-1139.02	-1428.83	-338.184	-2240.05	-2016.42	-1950.43	-386.091	-0.0217701	-0.569837	-0.0396445	-1.00141	-0.0262861	0.0935954	-0.0100126	-0.0136015	0.255888	0.018096	0.381489	0.038786	-5.00429	-0.0333151	0.0628431	-0.0124486
-15315.8	0.983475	4.7575e-06	5	31	0	15400.7	-1288.35	-1284.52	-2177.07	-1080.25	-1074.82	-2194.8	-1339.03	-1335.78	-1188.2	-2263.91	-1388.45	-1055.44	-1128.8	-1062.7	-1360.65	-1536.88	-1206.77	-1211.25	-1210.25	-1348.29	-1139.02	-1428.83	-338.184	-2240.05	-2016.42	-1950.43	-386.091	-0.0217558	-0.569875	-0.0396892	-1.00145	-0.0262278	0.0937214	-0.0101036	-0.0134168	0.255787	0.0181562	0.381485	0.0387951	-5.00412	-0.0333153	0.0626633	-0.0125332
-15317	0.962124	4.92023e-06	5	31	0	15413.5	-1288.35	-1284.52	-2177.07	-1080.25	-1074.82	-2194.8	-1339.03	-1335.78	-1188.2	-2263.91	-1388.45	-1055.44	-1128.8	-1062.7	-1360.65	-1536.88	-1206.77	-1211.25	-1210.25	-1348.29	-1139.02	-1428.83	-338.184	-2240.05	-2016.42	-1950.43	-386.091	-0.0217925	-0.570121	-0.0396622	-1.00128	-0.0262202	0.0935432	-0.0100624	-0.0132558	0.255798	0.0182921	0.38163	0.0387813	-5.00393	-0.0333177	0.0626542	-0.0124928
-15315.9	0.99544	4.89096e-06	5	31	0	15398	-1288.35	-1284.52	-2177.07	-1080.25	-1074.82	-2194.8	-1339.03	-1335.78	-1188.2	-2263.91	-1388.45	-1055.44	-1128.8	-1062.7	-1360.65	-1536.88	-1206.77	-1211.25	-1210.25	-1348.29	-1139.02	-1428.83	-338.184	-2240.05	-2016.42	-1950.43	-386.092	-0.0218377	-0.570093	-0.0396986	-1.0013	-0.0261953	0.0934592	-0.010045	-0.0131956	0.255755	0.0183228	0.381587	0.0388671	-5.00389	-0.0333962	0.0626402	-0.0124582
-15316.9	0.882104	5.1661e-06	5	31	0	15409.7	-1288.35	-1284.52	-2177.07	-1080.25	-1074.82	-2194.8	-1339.03	-1335.78	-1188.2	-2263.91	-1388.45	-1055.44	-1128.8	-1062.7	-1360.65	-1536.88	-1206.77	-1211.25	-1210.25	-1348.29	-1139.02	-1428.83	-338.184	-2240.05	-2016.42	-1950.43	-386.091	-0.0220276	-0.569738	-0.0396117	-1.00136	-0.0261957	0.0936571	-0.0100599	-0.0133877	0.255931	0.0184672	0.381635	0.0390725	-5.00366	-0.0332928	0.062782	-0.0123454
-15316.9	5.85318e-62	0.00227216	1	3	1	15398.3	-1288.35	-1284.52	-2177.07	-1080.25	-1074.82	-2194.8	-1339.03	-1335.78	-1188.2	-2263.91	-1388.45	-1055.44	-1128.8	-1062.7	-1360.65	-1536.88	-1206.77	-1211.25	-1210.25	-1348.29	-1139.02	-1428.83	-338.184	-2240.05	-2016.42	-1950.43	-386.091	-0.0220276	-0.569738	-0.0396117	-1.00136	-0.0261957	0.0936571	-0.0100599	-0.0133877	0.255931	0.0184672	0.381635	0.0390725	-5.00366	-0.0332928	0.062782	-0.0123454
-15316.9	0	0.00375585	0	1	1	15399.3	-1288.35	-1284.52	-2177.07	-1080.25	-1074.82	-2194.8	-1339.03	-1335.78	-1188.2	-2263.91	-1388.45	-1055.44	-1128.8	-1062.7	-1360.65	-1536.88	-1206.77	-1211.25	-1210.25	-1348.29	-1139.02	-1428.83	-338.184	-2240.05	-2016.42	-1950.43	-386.091	-0.0220276	-0.569738	-0.0396117	-1.00136	-0.0261957	0.0936571	-0.0100599	-0.0133877	0.255931	0.0184672	0.381635	0.0390725	-5.00366	-0.0332928	0.062782	-0.0123454
-15316.2	0.999823	0.000213613	5	31	0	15402.7	-1288.35	-1284.52	-2177.07	-1080.25	-1074.82	-2194.8	-1339.03	-1335.78	-1188.2	-2263.91	-1388.45	-1055.44	-1128.8	-1062.7	-1360.65	-1536.88	-1206.77	-1211.25	-1210.25	-1348.29	-1139.02	-1428.83	-338.184	-2240.05	-2016.42	-1950.43	-386.091	-0.0220027	-0.56978	-0.0395856	-1.00136	-0.0260847	0.0935286	-0.0100379	-0.0133831	0.255983	0.0184377	0.381612	0.0390826	-5.00361	-0.0333622	0.0628111	-0.0123456
-15316.1	0.999604	0.000119242	5	31	0	15390.3	-1288.35	-1284.52	-2177.07	-1080.25	-1074.82	-2194.8	-1339.03	-1335.78	-1188.2	-2263.91	-1388.45	-1055.44	-1128.8	-1062.7	-1360.65	-1536.88	-1206.77	-1211.25	-1210.25	-1348.29	-1139.02	-1428.83	-338.184	-2240.05	-2016.42	-1950.43	-386.091	-0.0219746	-0.569792	-0.0395519	-1.00136	-0.0260652	0.0935463	-0.0100142	-0.0134084	0.255951	0.018413	0.381649	0.0390793	-5.00361	-0.0333578	0.0628184	-0.0123459
-15316.2	0.999936	8.38838e-05	5	31	0	15399	-1288.35	-1284.52	-2177.07	-1080.25	-1074.82	-2194.8	-1339.03	-1335.78	-1188.2	-2263.91	-1388.45	-1055.44	-1128.8	-1062.7	-1360.65	-1536.88	-1206.77	-1211.25	-1210.25	-1348.29	-1139.02	-1428.83	-338.184	-2240.05	-2016.42	-1950.43	-386.091	-0.0219715	-0.569782	-0.0395186	-1.00138	-0.0260584	0.0935398	-0.0100244	-0.0134108	0.255919	0.0183548	0.381638	0.0390579	-5.00358	-0.0333449	0.0628279	-0.0123157
-15315.6	0.999998	6.77208e-05	5	31	0	15393.6	-1288.35	-1284.52	-2177.07	-1080.25	-1074.82	-2194.8	-1339.03	-1335.78	-1188.2	-2263.91	-1388.45	-1055.44	-1128.8	-1062.7	-1360.65	-1536.88	-1206.77	-1211.25	-1210.25	-1348.29	-1139.02	-1428.83	-338.184	-2240.05	-2016.42	-1950.43	-386.091	-0.0219727	-0.569787	-0.0394946	-1.00139	-0.0260469	0.0935358	-0.0100422	-0.0134107	0.255931	0.0183668	0.381647	0.03904	-5.00358	-0.0333395	0.0628363	-0.0123055
-15315.6	0.999958	5.96861e-05	5	31	0	15387.6	-1288.35	-1284.52	-2177.07	-1080.25	-1074.82	-2194.8	-1339.03	-1335.78	-1188.2	-2263.91	-1388.45	-1055.44	-1128.8	-1062.7	-1360.65	-1536.88	-1206.77	-1211.25	-1210.25	-1348.29	-1139.02	-1428.83	-338.184	-2240.05	-2016.42	-1950.43	-386.091	-0.0219662	-0.56979	-0.0394986	-1.00139	-0.0260471	0.0935383	-0.0100339	-0.0134094	0.25593	0.0183629	0.381647	0.0390353	-5.00358	-0.0333425	0.0628296	-0.0123082
-15316.6	0.998847	5.57869e-05	5	31	0	15397.3	-1288.35	-1284.52	-2177.07	-1080.25	-1074.82	-2194.8	-1339.03	-1335.78	-1188.2	-2263.91	-1388.45	-1055.44	-1128.8	-1062.7	-1360.65	-1536.88	-1206.77	-1211.25	-1210.25	-1348.29	-1139.02	-1428.83	-338.184	-2240.05	-2016.42	-1950.43	-386.091	-0.0219528	-0.569798	-0.0394795	-1.00139	-0.0260509	0.093547	-0.0100419	-0.0134346	0.255941	0.0183728	0.381646	0.039035	-5.00359	-0.0333192	0.0628344	-0.0122801
-15316.1	0.999929	5.41267e-05	5	31	0	15405.9	-1288.35	-1284.52	-2177.07	-1080.25	-1074.82	-2194.8	-1339.03	-1335.78	-1188.2	-2263.91	-1388.45	-1055.44	-1128.8	-1062.7	-1360.65	-1536.88	-1206.77	-1211.25	-1210.25	-1348.29	-1139.02	-1428.83	-338.184	-2240.05	-2016.42	-1950.43	-386.091	-0.0219565	-0.569799	-0.0394813	-1.00138	-0.0260605	0.093551	-0.0100299	-0.0134451	0.255918	0.0183773	0.381653	0.0390344	-5.00359	-0.0333084	0.0628348	-0.0122831
-15315.6	0.999999	5.4243e-05	5	31	0	15410.7	-1288.35	-1284.52	-2177.07	-1080.25	-1074.82	-2194.8	-1339.03	-1335.78	-1188.2	-2263.91	-1388.45	-1055.44	-1128.8	-1062.7	-1360.65	-1536.88	-1206.77	-1211.25	-1210.25	-1348.29	-1139.02	-1428.83	-338.184	-2240.05	-2016.42	-1950.43	-386.091	-0.0219399	-0.569795	-0.0394891	-1.00141	-0.0260625	0.0935505	-0.0100081	-0.013441	0.255893	0.0183851	0.381646	0.0390285	-5.0036	-0.0332943	0.0628425	-0.0122905
-15315.6	1	5.55184e-05	5	31	0	15406	-1288.35	-1284.52	-2177.07	-1080.25	-1074.82	-2194.8	-1339.03	-1335.78	-1188.2	-2263.91	-1388.45	-1055.44	-1128.8	-1062.7	-1360.65	-1536.88	-1206.77	-1211.25	-1210.25	-1348.29	-1139.02	-1428.83	-338.184	-2240.05	-2016.42	-1950.43	-386.091	-0.0219372	-0.569795	-0.039487	-1.00141	-0.0260606	0.0935557	-0.0100023	-0.0134394	0.255891	0.0183869	0.381648	0.0390281	-5.0036	-0.0332836	0.0628349	-0.0122851
-15315.7	0.999997	5.76924e-05	5	31	0	15389.2	-1288.35	-1284.52	-2177.07	-1080.25	-1074.82	-2194.8	-1339.03	-1335.78	-1188.2	-2263.91	-1388.45	-1055.44	-1128.8	-1062.7	-1360.65	-1536.88	-1206.77	-1211.25	-1210.25	-1348.29	-1139.02	-1428.83	-338.184	-2240.05	-2016.42	-1950.43	-386.091	-0.0219236	-0.569786	-0.039482	-1.0014	-0.0260663	0.0935582	-0.0100118	-0.0134489	0.255887	0.018359	0.381629	0.0390438	-5.00358	-0.0332764	0.0628299	-0.012279
-15317.7	0.997528	6.06181e-05	5	31	0	15405.4	-1288.35	-1284.52	-2177.07	-1080.25	-1074.82	-2194.8	-1339.03	-1335.78	-1188.2	-2263.91	-1388.45	-1055.44	-1128.8	-1062.7	-1360.65	-1536.88	-1206.77	-1211.25	-1210.25	-1348.29	-1139.02	-1428.83	-338.184	-2240.05	-2016.42	-1950.43	-386.091	-0.0219416	-0.569782	-0.0394861	-1.00141	-0.0260697	0.0935469	-0.0100007	-0.0134399	0.25588	0.018343	0.381627	0.0390362	-5.00357	-0.0332789	0.0628187	-0.0122537
-15316.2	0.999989	6.37133e-05	5	31	0	15410.7	-1288.35	-1284.52	-2177.07	-1080.25	-1074.82	-2194.8	-1339.03	-1335.78	-1188.2	-2263.91	-1388.45	-1055.44	-1128.8	-1062.7	-1360.65	-1536.88	-1206.77	-1211.25	-1210.25	-1348.29	-1139.02	-1428.83	-338.184	-2240.05	-2016.42	-1950.43	-386.091	-0.0219274	-0.569779	-0.0394782	-1.00142	-0.0260672	0.0935522	-0.00998795	-0.0134414	0.255863	0.018351	0.381616	0.0390626	-5.00357	-0.0332653	0.062814	-0.0122501
-15316.2	0.999887	6.78844e-05	5	31	0	15391.6	-1288.35	-1284.52	-2177.07	-1080.25	-1074.82	-2194.8	-1339.03	-1335.78	-1188.2	-2263.91	-1388.45	-1055.44	-1128.8	-1062.7	-1360.65	-1536.88	-1206.77	-1211.25	-1210.25	-1348.29	-1139.02	-1428.83	-338.184	-2240.05	-2016.42	-1950.43	-386.091	-0.0219209	-0.569765	-0.0394657	-1.00141	-0.0260964	0.0935629	-0.00999046	-0.013437	0.255869	0.0183503	0.381633	0.0390846	-5.00358	-0.0332935	0.062782	-0.0122536
-15316.2	0.999988	7.26095e-05	5	31	0	15407.8	-1288.35	-1284.52	-2177.07	-1080.25	-1074.82	-2194.8	-1339.03	-1335.78	-1188.2	-2263.91	-1388.45	-1055.44	-1128.8	-1062.7	-1360.65	-1536.88	-1206.77	-1211.25	-1210.25	-1348.29	-1139.02	-1428.83	-338.184	-2240.05	-2016.42	-1950.43	-386.091	-0.0219404	-0.56972	-0.0394471	-1.00143	-0.0261077	0.0935488	-0.00997625	-0.0134164	0.255854	0.0183691	0.381617	0.0390175	-5.0036	-0.0332673	0.0627639	-0.0122818
-15316	0.999764	7.79161e-05	5	31	0	15387.1	-1288.35	-1284.52	-2177.07	-1080.25	-1074.82	-2194.8	-1339.03	-1335.78	-1188.2	-2263.91	-1388.45	-1055.44	-1128.8	-1062.7	-1360.65	-1536.88	-1206.77	-1211.25	-1210.25	-1348.29	-1139.02	-1428.83	-338.184	-2240.05	-2016.42	-1950.43	-386.091	-0.0219506	-0.569665	-0.0394423	-1.00145	-0.0261093	0.0935598	-0.00996491	-0.0133892	0.25585	0.0183431	0.381639	0.0390852	-5.00358	-0.0332645	0.0627377	-0.0122432
-15316.7	0.999136	8.37182e-05	5	31	0	15404.5	-1288.35	-1284.52	-2177.07	-1080.25	-1074.82	-2194.8	-1339.03	-1335.78	-1188.2	-2263.91	-1388.45	-1055.44	-1128.8	-1062.7	-1360.65	-1536.88	-1206.77	-1211.25	-1210.25	-1348.29	-1139.02	-1428.83	-338.184	-2240.05	-2016.42	-1950.43	-386.091	-0.0219673	-0.569684	-0.0394639	-1.00145	-0.0261103	0.0935879	-0.00996156	-0.0133766	0.255855	0.0183585	0.381651	0.0390967	-5.00357	-0.0332738	0.0627233	-0.0122218
-15316.2	0.999635	8.98927e-05	5	31	0	15419.7	-1288.35	-1284.52	-2177.07	-1080.25	-1074.82	-2194.8	-1339.03	-1335.78	-1188.2	-2263.91	-1388.45	-1055.44	-1128.8	-1062.7	-1360.65	-1536.88	-1206.77	-1211.25	-1210.25	-1348.29	-1139.02	-1428.83	-338.184	-2240.05	-2016.42	-1950.43	-386.091	-0.0219691	-0.569695	-0.0394768	-1.00145	-0.0261159	0.0935834	-0.00996624	-0.0133645	0.25586	0.0183743	0.381634	0.0390917	-5.00358	-0.0332675	0.0627388	-0.0122235
-15316.5	0.999081	9.67356e-05	5	31	0	15397.4	-1288.35	-1284.52	-2177.07	-1080.25	-1074.82	-2194.8	-1339.03	-1335.78	-1188.2	-2263.91	-1388.45	-1055.44	-1128.8	-1062.7	-1360.65	-1536.88	-1206.77	-1211.25	-1210.25	-1348.29	-1139.02	-1428.83	-338.184	-2240.05	-2016.42	-1950.43	-386.091	-0.0219618	-0.569694	-0.0394676	-1.00147	-0.026148	0.0935585	-0.0100152	-0.0133978	0.255859	0.0183881	0.38166	0.039056	-5.00359	-0.0332624	0.0627744	-0.0122315
-15317.1	0.998477	0.000103953	5	31	0	15396.1	-1288.35	-1284.52	-2177.07	-1080.25	-1074.82	-2194.8	-1339.03	-1335.78	-1188.2	-2263.91	-1388.45	-1055.44	-1128.8	-1062.7	-1360.65	-1536.88	-1206.77	-1211.25	-1210.25	-1348.29	-1139.02	-1428.83	-338.184	-2240.05	-2016.42	-1950.43	-386.091	-0.0219483	-0.569712	-0.0394935	-1.00146	-0.0261266	0.0935877	-0.0100065	-0.0133733	0.255859	0.0184369	0.381662	0.0390316	-5.00354	-0.0332878	0.0627621	-0.0122428
-15316.6	0.999764	0.000111501	5	31	0	15395.9	-1288.35	-1284.52	-2177.07	-1080.25	-1074.82	-2194.8	-1339.03	-1335.78	-1188.2	-2263.91	-1388.45	-1055.44	-1128.8	-1062.7	-1360.65	-1536.88	-1206.77	-1211.25	-1210.25	-1348.29	-1139.02	-1428.83	-338.184	-2240.05	-2016.42	-1950.43	-386.091	-0.0219479	-0.569694	-0.0394644	-1.00147	-0.0260597	0.0936253	-0.00999106	-0.0133955	0.25583	0.0184516	0.381611	0.0389949	-5.00357	-0.0332431	0.0627686	-0.0122795
-15315.7	0.99924	0.000120013	5	31	0	15395.3	-1288.35	-1284.52	-2177.07	-1080.25	-1074.82	-2194.8	-1339.03	-1335.78	-1188.2	-2263.91	-1388.45	-1055.44	-1128.8	-1062.7	-1360.65	-1536.88	-1206.77	-1211.25	-1210.25	-1348.29	-1139.02	-1428.83	-338.184	-2240.05	-2016.42	-1950.43	-386.091	-0.0219402	-0.569719	-0.039454	-1.00147	-0.0260396	0.0936598	-0.0100241	-0.0134056	0.255867	0.0184731	0.381578	0.0389852	-5.00358	-0.0332722	0.0627931	-0.0123034
-15315.8	0.999953	0.000128905	5	31	0	15407.4	-1288.35	-1284.52	-2177.07	-1080.25	-1074.82	-2194.8	-1339.03	-1335.78	-1188.2	-2263.91	-1388.45	-1055.44	-1128.8	-1062.7	-1360.65	-1536.88	-1206.77	-1211.25	-1210.25	-1348.29	-1139.02	-1428.83	-338.184	-2240.05	-2016.42	-1950.43	-386.091	-0.0219571	-0.569715	-0.0394918	-1.00149	-0.026013	0.0936517	-0.0100574	-0.0134125	0.255858	0.0184734	0.38155	0.0390383	-5.0036	-0.0332806	0.062806	-0.0123701
-15315.6	0.996582	0.000138644	5	31	0	15393	-1288.35	-1284.52	-2177.07	-1080.25	-1074.82	-2194.8	-1339.03	-1335.78	-1188.2	-2263.91	-1388.45	-1055.44	-1128.8	-1062.7	-1360.65	-1536.88	-1206.77	-1211.25	-1210.25	-1348.29	-1139.02	-1428.83	-338.184	-2240.05	-2016.42	-1950.43	-386.091	-0.0219154	-0.569698	-0.0394941	-1.00148	-0.0259664	0.0936661	-0.010064	-0.0134105	0.255863	0.0184561	0.381513	0.0390619	-5.00364	-0.0332496	0.062776	-0.012363
-15317.2	0.98196	0.000147564	5	31	0	15404.1	-1288.35	-1284.52	-2177.07	-1080.25	-1074.82	-2194.8	-1339.03	-1335.78	-1188.2	-2263.91	-1388.45	-1055.44	-1128.8	-1062.7	-1360.65	-1536.88	-1206.77	-1211.25	-1210.25	-1348.29	-1139.02	-1428.83	-338.184	-2240.05	-2016.42	-1950.43	-386.091	-0.0219586	-0.569664	-0.0395016	-1.00144	-0.0259921	0.0936679	-0.0100767	-0.0133893	0.255908	0.0184535	0.381539	0.0390816	-5.00369	-0.0332547	0.062772	-0.0123787
-15318.8	0.993189	0.000150568	5	31	0	15411.9	-1288.35	-1284.52	-2177.07	-1080.25	-1074.82	-2194.8	-1339.03	-1335.78	-1188.2	-2263.91	-1388.45	-1055.44	-1128.8	-1062.7	-1360.65	-1536.88	-1206.77	-1211.25	-1210.25	-1348.29	-1139.02	-1428.83	-338.184	-2240.05	-2016.42	-1950.43	-386.091	-0.0219999	-0.569671	-0.0394965	-1.00144	-0.0260308	0.0936566	-0.0100724	-0.013409	0.255914	0.0183892	0.381532	0.0391546	-5.00362	-0.0333083	0.0627829	-0.0123845
-15318	0.999709	0.000158536	5	31	0	15409.7	-1288.35	-1284.52	-2177.07	-1080.25	-1074.82	-2194.8	-1339.03	-1335.78	-1188.2	-2263.91	-1388.45	-1055.44	-1128.8	-1062.7	-1360.65	-1536.88	-1206.77	-1211.25	-1210.25	-1348.29	-1139.02	-1428.83	-338.184	-2240.05	-2016.42	-1950.43	-386.091	-0.022002	-0.569667	-0.0394935	-1.00144	-0.0260364	0.0936526	-0.0100721	-0.0134118	0.255915	0.0183885	0.38153	0.039156	-5.00362	-0.0333059	0.062783	-0.0123813
-15316.9	0.999958	0.000169858	5	31	0	15402	-1288.35	-1284.52	-2177.07	-1080.25	-1074.82	-2194.8	-1339.03	-1335.78	-1188.2	-2263.91	-1388.45	-1055.44	-1128.8	-1062.7	-1360.65	-1536.88	-1206.77	-1211.25	-1210.25	-1348.29	-1139.02	-1428.83	-338.184	-2240.05	-2016.42	-1950.43	-386.091	-0.0219957	-0.569674	-0.0395496	-1.00138	-0.0260814	0.0936633	-0.0101322	-0.0133637	0.255859	0.0183482	0.381506	0.0390848	-5.00358	-0.0332774	0.0628093	-0.0123962
-15317.6	0.991444	0.00018192	5	31	0	15395.2	-1288.35	-1284.52	-2177.07	-1080.25	-1074.82	-2194.8	-1339.03	-1335.78	-1188.2	-2263.91	-1388.45	-1055.44	-1128.8	-1062.7	-1360.65	-1536.88	-1206.77	-1211.25	-1210.25	-1348.29	-1139.02	-1428.83	-338.184	-2240.05	-2016.42	-1950.43	-386.092	-0.0220121	-0.569708	-0.0395284	-1.00142	-0.0260741	0.0937063	-0.0101793	-0.0134373	0.255887	0.0183153	0.381535	0.0390758	-5.00356	-0.0333387	0.0628557	-0.0123817
-15316	0.99316	0.000190137	5	31	0	15406.4	-1288.35	-1284.52	-2177.07	-1080.25	-1074.82	-2194.8	-1339.03	-1335.78	-1188.2	-2263.91	-1388.45	-1055.44	-1128.8	-1062.7	-1360.65	-1536.88	-1206.77	-1211.25	-1210.25	-1348.29	-1139.02	-1428.83	-338.184	-2240.05	-2016.42	-1950.43	-386.091	-0.021958	-0.56961	-0.0394444	-1.00135	-0.026093	0.0937037	-0.0101518	-0.0134934	0.255893	0.0182631	0.381505	0.0390757	-5.00358	-0.0333859	0.06274	-0.0124669
-15317.1	0.968545	0.000199508	5	31	0	15410	-1288.35	-1284.52	-2177.07	-1080.25	-1074.82	-2194.8	-1339.03	-1335.78	-1188.2	-2263.91	-1388.45	-1055.44	-1128.8	-1062.7	-1360.65	-1536.88	-1206.77	-1211.25	-1210.25	-1348.29	-1139.02	-1428.83	-338.184	-2240.05	-2016.42	-1950.43	-386.092	-0.021977	-0.569591	-0.0394345	-1.00126	-0.0260309	0.0936723	-0.0101804	-0.0135233	0.255885	0.0183106	0.381546	0.0390557	-5.00356	-0.0333865	0.0626863	-0.0125145
-15316.9	0.999979	0.00019575	5	31	0	15396.2	-1288.35	-1284.52	-2177.07	-1080.25	-1074.82	-2194.8	-1339.03	-1335.78	-1188.2	-2263.91	-1388.45	-1055.44	-1128.8	-1062.7	-1360.65	-1536.88	-1206.77	-1211.25	-1210.25	-1348.29	-1139.02	-1428.83	-338.184	-2240.05	-2016.42	-1950.43	-386.092	-0.0219765	-0.569573	-0.0393923	-1.00125	-0.0260091	0.0936745	-0.0101662	-0.0135415	0.25586	0.0183157	0.381527	0.0390571	-5.00354	-0.0333485	0.0627051	-0.0125028
-15316.4	0.984573	0.000208944	5	31	0	15401.3	-1288.35	-1284.52	-2177.07	-1080.25	-1074.82	-2194.8	-1339.03	-1335.78	-1188.2	-2263.91	-1388.45	-1055.44	-1128.8	-1062.7	-1360.65	-1536.88	-1206.77	-1211.25	-1210.25	-1348.29	-1139.02	-1428.83	-338.184	-2240.05	-2016.42	-1950.43	-386.091	-0.0219339	-0.569712	-0.0395166	-1.00124	-0.0259981	0.0936683	-0.0101607	-0.0135194	0.255901	0.01842	0.381452	0.0390702	-5.00354	-0.0333407	0.0627098	-0.0125703
-15316	0.998555	0.000213863	5	31	0	15408.8	-1288.35	-1284.52	-2177.07	-1080.25	-1074.82	-2194.8	-1339.03	-1335.78	-1188.2	-2263.91	-1388.45	-1055.44	-1128.8	-1062.7	-1360.65	-1536.88	-1206.77	-1211.25	-1210.25	-1348.29	-1139.02	-1428.83	-338.184	-2240.05	-2016.42	-1950.43	-386.091	-0.0218966	-0.569759	-0.0395245	-1.00123	-0.0259988	0.0937286	-0.0101739	-0.0135823	0.255916	0.0184603	0.381449	0.0390497	-5.00359	-0.033365	0.0627249	-0.0126283
-15316	0.996816	0.000226991	5	31	0	15408.3	-1288.35	-1284.52	-2177.07	-1080.25	-1074.82	-2194.8	-1339.03	-1335.78	-1188.2	-2263.91	-1388.45	-1055.44	-1128.8	-1062.7	-1360.65	-1536.88	-1206.77	-1211.25	-1210.25	-1348.29	-1139.02	-1428.83	-338.184	-2240.05	-2016.42	-1950.43	-386.091	-0.0218496	-0.569747	-0.0396001	-1.00122	-0.0259868	0.0937786	-0.0101372	-0.0135289	0.255889	0.0184816	0.381493	0.0390105	-5.00356	-0.033333	0.0627122	-0.0125502
-15316	0.999993	0.000239585	5	31	0	15383	-1288.35	-1284.52	-2177.07	-1080.25	-1074.82	-2194.8	-1339.03	-1335.78	-1188.2	-2263.91	-1388.45	-1055.44	-1128.8	-1062.7	-1360.65	-1536.88	-1206.77	-1211.25	-1210.25	-1348.29	-1139.02	-1428.83	-338.184	-2240.05	-2016.42	-1950.43	-386.091	-0.0218587	-0.569757	-0.0395823	-1.00121	-0.0259949	0.0937777	-0.0101817	-0.0135421	0.25587	0.0184664	0.381492	0.0389943	-5.00356	-0.0333393	0.0627019	-0.0125608
-15316.1	0.999058	0.000254722	5	31	0	15402.7	-1288.35	-1284.52	-2177.07	-1080.25	-1074.82	-2194.8	-1339.03	-1335.78	-1188.2	-2263.91	-1388.45	-1055.44	-1128.8	-1062.7	-1360.65	-1536.88	-1206.77	-1211.25	-1210.25	-1348.29	-1139.02	-1428.83	-338.184	-2240.05	-2016.42	-1950.43	-386.091	-0.0218465	-0.569783	-0.0395767	-1.00122	-0.0260098	0.093739	-0.0102144	-0.0135383	0.255887	0.0184887	0.381488	0.0390049	-5.00354	-0.0333204	0.0627396	-0.0125466
-15315.9	0.99987	0.000269878	5	31	0	15397.8	-1288.35	-1284.52	-2177.07	-1080.25	-1074.82	-2194.8	-1339.03	-1335.78	-1188.2	-2263.91	-1388.45	-1055.44	-1128.8	-1062.7	-1360.65	-1536.88	-1206.77	-1211.25	-1210.25	-1348.29	-1139.02	-1428.83	-338.184	-2240.05	-2016.42	-1950.43	-386.091	-0.0219025	-0.569784	-0.0394997	-1.00129	-0.0259305	0.0938115	-0.0102049	-0.0137948	0.255928	0.0185122	0.381488	0.0388288	-5.00366	-0.0334678	0.0628176	-0.0123944
-15316.2	0.999999	0.00028624	5	31	0	15396.8	-1288.35	-1284.52	-2177.07	-1080.25	-1074.82	-2194.8	-1339.03	-1335.78	-1188.2	-2263.91	-1388.45	-1055.44	-1128.8	-1062.7	-1360.65	-1536.88	-1206.77	-1211.25	-1210.25	-1348.29	-1139.02	-1428.83	-338.184	-2240.05	-2016.42	-1950.43	-386.091	-0.0221097	-0.569639	-0.0395334	-1.00126	-0.0259469	0.0937158	-0.0102475	-0.0136803	0.255879	0.0186076	0.381338	0.0390204	-5.00373	-0.0335377	0.0628567	-0.0125361
-15316.2	0.999999	0.000303384	5	31	0	15397.5	-1288.35	-1284.52	-2177.07	-1080.25	-1074.82	-2194.8	-1339.03	-1335.78	-1188.2	-2263.91	-1388.45	-1055.44	-1128.8	-1062.7	-1360.65	-1536.88	-1206.77	-1211.25	-1210.25	-1348.29	-1139.02	-1428.83	-338.184	-2240.05	-2016.42	-1950.43	-386.091	-0.0220921	-0.569632	-0.0395134	-1.00125	-0.0259821	0.093718	-0.0102242	-0.0137114	0.255842	0.0186117	0.381317	0.039005	-5.00374	-0.0335343	0.0628972	-0.0125432
-15316.3	0.997198	0.000321234	5	31	0	15406.7	-1288.35	-1284.52	-2177.07	-1080.25	-1074.82	-2194.8	-1339.03	-1335.78	-1188.2	-2263.91	-1388.45	-1055.44	-1128.8	-1062.7	-1360.65	-1536.88	-1206.77	-1211.25	-1210.25	-1348.29	-1139.02	-1428.83	-338.184	-2240.05	-2016.42	-1950.43	-386.091	-0.0220875	-0.569637	-0.0395211	-1.00126	-0.0259802	0.093725	-0.0102344	-0.0137172	0.255839	0.0186222	0.381304	0.0389838	-5.00374	-0.0335402	0.0628908	-0.0125669
-15317.2	0.940914	0.000337438	5	31	0	15396	-1288.35	-1284.52	-2177.07	-1080.25	-1074.82	-2194.8	-1339.03	-1335.78	-1188.2	-2263.91	-1388.45	-1055.44	-1128.8	-1062.7	-1360.65	-1536.88	-1206.77	-1211.25	-1210.25	-1348.29	-1139.02	-1428.83	-338.184	-2240.05	-2016.42	-1950.43	-386.091	-0.0219966	-0.569632	-0.0395482	-1.00136	-0.0260468	0.0938372	-0.0101164	-0.0137609	0.255841	0.0186542	0.381194	0.0389112	-5.00365	-0.0334049	0.0628819	-0.0124984
-15318.2	0.955054	0.000308113	5	31	0	15388.3	-1288.35	-1284.52	-2177.07	-1080.25	-1074.82	-2194.8	-1339.03	-1335.78	-1188.2	-2263.91	-1388.45	-1055.44	-1128.8	-1062.7	-1360.65	-1536.88	-1206.77	-1211.25	-1210.25	-1348.29	-1139.02	-1428.83	-338.184	-2240.05	-2016.42	-1950.43	-386.091	-0.0219719	-0.56965	-0.0395117	-1.00133	-0.0262036	0.0937345	-0.0101325	-0.0136278	0.25588	0.0187059	0.381175	0.0389909	-5.00366	-0.0334295	0.0629244	-0.0125517
-15316.3	0.999609	0.000291621	5	31	0	15398.9	-1288.35	-1284.52	-2177.07	-1080.25	-1074.82	-2194.8	-1339.03	-1335.78	-1188.2	-2263.91	-1388.45	-1055.44	-1128.8	-1062.7	-1360.65	-1536.88	-1206.77	-1211.25	-1210.25	-1348.29	-1139.02	-1428.83	-338.184	-2240.05	-2016.42	-1950.43	-386.091	-0.0220398	-0.569682	-0.0394197	-1.00138	-0.0263443	0.0939021	-0.0100217	-0.013665	0.255959	0.0187028	0.381103	0.0390042	-5.00367	-0.0333986	0.0628825	-0.0126006
-15316.3	0.999268	0.000307896	5	31	0	15403.9	-1288.35	-1284.52	-2177.07	-1080.25	-1074.82	-2194.8	-1339.03	-1335.78	-1188.2	-2263.91	-1388.45	-1055.44	-1128.8	-1062.7	-1360.65	-1536.88	-1206.77	-1211.25	-1210.25	-1348.29	-1139.02	-1428.83	-338.184	-2240.05	-2016.42	-1950.43	-386.091	-0.0220804	-0.569665	-0.0394279	-1.00142	-0.0262923	0.0939795	-0.00993344	-0.0136243	0.256072	0.0187441	0.381134	0.0389987	-5.00364	-0.0335479	0.0628644	-0.0126013
-15316.2	0.939458	0.000324518	5	31	0	15396.5	-1288.35	-1284.52	-2177.07	-1080.25	-1074.82	-2194.8	-1339.03	-1335.78	-1188.2	-2263.91	-1388.45	-1055.44	-1128.8	-1062.7	-1360.65	-1536.88	-1206.77	-1211.25	-1210.25	-1348.29	-1139.02	-1428.83	-338.184	-2240.05	-2016.42	-1950.43	-386.091	-0.0221779	-0.569689	-0.039491	-1.00144	-0.0262595	0.0940461	-0.00997819	-0.0135489	0.256076	0.018723	0.38105	0.0389549	-5.00358	-0.0335402	0.0628626	-0.0126047
-15316.4	0.999985	0.000295945	5	31	0	15381.6	-1288.35	-1284.52	-2177.07	-1080.25	-1074.82	-2194.8	-1339.03	-1335.78	-1188.2	-2263.91	-1388.45	-1055.44	-1128.8	-1062.7	-1360.65	-1536.88	-1206.77	-1211.25	-1210.25	-1348.29	-1139.02	-1428.83	-338.183	-2240.05	-2016.42	-1950.43	-386.091	-0.0222057	-0.569678	-0.0395214	-1.00147	-0.0262793	0.0939769	-0.00999785	-0.013532	0.256071	0.0186365	0.381051	0.0389645	-5.0036	-0.0336447	0.0628635	-0.0125998
-15316.5	0.99966	0.000312226	5	31	0	15392.2	-1288.35	-1284.52	-2177.07	-1080.25	-1074.82	-2194.8	-1339.03	-1335.78	-1188.2	-2263.91	-1388.45	-1055.44	-1128.8	-1062.7	-1360.65	-1536.88	-1206.77	-1211.25	-1210.25	-1348.29	-1139.02	-1428.83	-338.183	-2240.05	-2016.42	-1950.43	-386.092	-0.0221909	-0.569581	-0.0394731	-1.0014	-0.0263147	0.0940582	-0.0100636	-0.0133437	0.255975	0.018718	0.381086	0.0388363	-5.00371	-0.0335623	0.0631253	-0.0125816
-15316.5	0.994041	0.000328862	5	31	0	15394.5	-1288.35	-1284.52	-2177.07	-1080.25	-1074.82	-2194.8	-1339.03	-1335.78	-1188.2	-2263.91	-1388.45	-1055.44	-1128.8	-1062.7	-1360.65	-1536.88	-1206.77	-1211.25	-1210.25	-1348.29	-1139.02	-1428.83	-338.183	-2240.05	-2016.42	-1950.43	-386.092	-0.0221979	-0.569575	-0.039446	-1.00134	-0.0263031	0.094083	-0.0100076	-0.0133319	0.256007	0.0186946	0.381074	0.0388653	-5.00367	-0.0335859	0.0630181	-0.0124673
-15316.5	0.346592	0.00273233	1	3	1	15408.4	-1288.35	-1284.52	-2177.07	-1080.25	-1074.82	-2194.8	-1339.03	-1335.78	-1188.2	-2263.91	-1388.45	-1055.44	-1128.8	-1062.7	-1360.65	-1536.88	-1206.77	-1211.25	-1210.25	-1348.29	-1139.02	-1428.83	-338.183	-2240.05	-2016.42	-1950.43	-386.092	-0.0222281	-0.569593	-0.0394422	-1.00133	-0.0262917	0.0940455	-0.0100619	-0.0133428	0.256027	0.0186899	0.381099	0.0388767	-5.00366	-0.0335313	0.0630476	-0.0124887
-15316.5	3.03605e-226	0.00848169	1	2	1	15410	-1288.35	-1284.52	-2177.07	-1080.25	-1074.82	-2194.8	-1339.03	-1335.78	-1188.2	-2263.91	-1388.45	-1055.44	-1128.8	-1062.7	-1360.65	-1536.88	-1206.77	-1211.25	-1210.25	-1348.29	-1139.02	-1428.83	-338.183	-2240.05	-2016.42	-1950.43	-386.092	-0.0222281	-0.569593	-0.0394422	-1.00133	-0.0262917	0.0940455	-0.0100619	-0.0133428	0.256027	0.0186899	0.381099	0.0388767	-5.00366	-0.0335313	0.0630476	-0.0124887
-15316.4	0.999982	0.000581446	5	31	0	15410	-1288.35	-1284.52	-2177.07	-1080.25	-1074.82	-2194.8	-1339.03	-1335.78	-1188.2	-2263.91	-1388.45	-1055.44	-1128.8	-1062.7	-1360.65	-1536.88	-1206.77	-1211.25	-1210.25	-1348.29	-1139.02	-1428.83	-338.183	-2240.05	-2016.42	-1950.43	-386.092	-0.0223103	-0.569608	-0.0392557	-1.00133	-0.0264706	0.0939825	-0.0100919	-0.0136013	0.255902	0.0185846	0.381074	0.0389433	-5.00378	-0.0335055	0.0628745	-0.0122106
-15316.2	0.971947	0.000361248	5	31	0	15404.6	-1288.35	-1284.52	-2177.07	-1080.25	-1074.82	-2194.8	-1339.03	-1335.78	-1188.2	-2263.91	-1388.45	-1055.44	-1128.8	-1062.7	-1360.65	-1536.88	-1206.77	-1211.25	-1210.25	-1348.29	-1139.02	-1428.83	-338.183	-2240.05	-2016.42	-1950.43	-386.092	-0.0223961	-0.569616	-0.0391558	-1.0013	-0.0265013	0.0940442	-0.0100216	-0.0135186	0.255921	0.0186002	0.381122	0.0387475	-5.00392	-0.0333337	0.0627974	-0.012264
-15316.4	0.998815	0.000251026	5	31	0	15400.2	-1288.35	-1284.52	-2177.07	-1080.25	-1074.82	-2194.8	-1339.03	-1335.78	-1188.2	-2263.91	-1388.45	-1055.44	-1128.8	-1062.7	-1360.65	-1536.88	-1206.77	-1211.25	-1210.25	-1348.29	-1139.02	-1428.83	-338.184	-2240.05	-2016.42	-1950.43	-386.092	-0.0223785	-0.569606	-0.0391564	-1.00132	-0.0265084	0.0940732	-0.0100383	-0.0135247	0.25589	0.0186031	0.381136	0.0387624	-5.00394	-0.0333462	0.0628003	-0.0122594
-15317.5	0.991416	0.000210153	5	31	0	15389.8	-1288.35	-1284.52	-2177.07	-1080.25	-1074.82	-2194.8	-1339.03	-1335.78	-1188.2	-2263.91	-1388.45	-1055.44	-1128.8	-1062.7	-1360.65	-1536.88	-1206.77	-1211.25	-1210.25	-1348.29	-1139.02	-1428.83	-338.184	-2240.05	-2016.42	-1950.43	-386.092	-0.0223971	-0.569592	-0.0391411	-1.00132	-0.0264957	0.0941108	-0.010057	-0.0135297	0.255831	0.0186055	0.381149	0.0387649	-5.00396	-0.0333509	0.0627723	-0.012286
-15317.7	0.999354	0.00018509	5	31	0	15406	-1288.35	-1284.52	-2177.07	-1080.25	-1074.82	-2194.8	-1339.03	-1335.78	-1188.2	-2263.91	-1388.45	-1055.44	-1128.8	-1062.7	-1360.65	-1536.88	-1206.77	-1211.25	-1210.25	-1348.29	-1139.02	-1428.83	-338.183	-2240.05	-2016.42	-1950.43	-386.092	-0.022396	-0.569556	-0.0390833	-1.00128	-0.0265629	0.0941233	-0.0100913	-0.0135708	0.255785	0.0186215	0.381139	0.0388068	-5.00403	-0.033248	0.0627911	-0.012361
-15316.4	0.996319	0.000175408	5	31	0	15409.5	-1288.35	-1284.52	-2177.07	-1080.25	-1074.82	-2194.8	-1339.03	-1335.78	-1188.2	-2263.91	-1388.45	-1055.44	-1128.8	-1062.7	-1360.65	-1536.88	-1206.77	-1211.25	-1210.25	-1348.29	-1139.02	-1428.83	-338.183	-2240.05	-2016.42	-1950.43	-386.092	-0.0223936	-0.569626	-0.039106	-1.00131	-0.0266138	0.0941411	-0.0101217	-0.0135725	0.255731	0.018656	0.381132	0.0388678	-5.00397	-0.0332719	0.062773	-0.0123661
-15316.3	0.999863	0.000170415	5	31	0	15393.7	-1288.35	-1284.52	-2177.07	-1080.25	-1074.82	-2194.8	-1339.03	-1335.78	-1188.2	-2263.91	-1388.45	-1055.44	-1128.8	-1062.7	-1360.65	-1536.88	-1206.77	-1211.25	-1210.25	-1348.29	-1139.02	-1428.83	-338.183	-2240.05	-2016.42	-1950.43	-386.092	-0.0224045	-0.569608	-0.039079	-1.00131	-0.02661	0.094115	-0.0101075	-0.0135458	0.255748	0.0185829	0.381129	0.0389253	-5.00395	-0.0332497	0.0627499	-0.0123957
-15316.4	0.994459	0.000171542	5	31	0	15402.3	-1288.35	-1284.52	-2177.07	-1080.25	-1074.82	-2194.8	-1339.03	-1335.78	-1188.2	-2263.91	-1388.45	-1055.44	-1128.8	-1062.7	-1360.65	-1536.88	-1206.77	-1211.25	-1210.25	-1348.29	-1139.02	-1428.83	-338.183	-2240.05	-2016.42	-1950.43	-386.092	-0.0224255	-0.569603	-0.0390614	-1.00132	-0.0266289	0.0941119	-0.0100938	-0.0135662	0.255736	0.0185736	0.381133	0.0388867	-5.00393	-0.0332428	0.0627112	-0.0123991
-15316.4	0.999933	0.000172758	5	31	0	15412.9	-1288.35	-1284.52	-2177.07	-1080.25	-1074.82	-2194.8	-1339.03	-1335.78	-1188.2	-2263.91	-1388.45	-1055.44	-1128.8	-1062.7	-1360.65	-1536.88	-1206.77	-1211.25	-1210.25	-1348.29	-1139.02	-1428.83	-338.183	-2240.05	-2016.42	-1950.43	-386.092	-0.0224629	-0.569563	-0.039025	-1.00137	-0.0265884	0.0941018	-0.0100908	-0.0135951	0.2557	0.0185738	0.38114	0.0389329	-5.00399	-0.0332329	0.0627165	-0.0123655
-15316.7	0.992063	0.000179292	5	31	0	15392.9	-1288.35	-1284.52	-2177.07	-1080.25	-1074.82	-2194.8	-1339.03	-1335.78	-1188.2	-2263.91	-1388.45	-1055.44	-1128.8	-1062.7	-1360.65	-1536.88	-1206.77	-1211.25	-1210.25	-1348.29	-1139.02	-1428.83	-338.183	-2240.05	-2016.42	-1950.43	-386.092	-0.0224741	-0.569593	-0.0390749	-1.00135	-0.0266086	0.0941321	-0.0101023	-0.0135374	0.255668	0.0185538	0.381128	0.0389782	-5.00393	-0.0333287	0.0627296	-0.0123547
-15316.4	0.993139	0.000183211	5	31	0	15398	-1288.35	-1284.52	-2177.07	-1080.25	-1074.82	-2194.8	-1339.03	-1335.78	-1188.2	-2263.91	-1388.45	-1055.44	-1128.8	-1062.7	-1360.65	-1536.88	-1206.77	-1211.25	-1210.25	-1348.29	-1139.02	-1428.83	-338.183	-2240.05	-2016.42	-1950.43	-386.092	-0.0224386	-0.569609	-0.0390603	-1.0013	-0.0265951	0.0941761	-0.0101193	-0.0135603	0.25564	0.0185733	0.38109	0.0390097	-5.00386	-0.0333674	0.0626897	-0.01235
-15316.5	0.999306	0.000189163	5	31	0	15419.6	-1288.35	-1284.52	-2177.07	-1080.25	-1074.82	-2194.8	-1339.03	-1335.78	-1188.2	-2263.91	-1388.45	-1055.44	-1128.8	-1062.7	-1360.65	-1536.88	-1206.77	-1211.25	-1210.25	-1348.29	-1139.02	-1428.83	-338.183	-2240.05	-2016.42	-1950.43	-386.092	-0.0224099	-0.569629	-0.0390627	-1.00125	-0.0265864	0.0941642	-0.0100644	-0.013576	0.255673	0.0185171	0.381141	0.0389928	-5.00383	-0.0333442	0.062714	-0.0123214
-15316.5	1	0.000200122	5	31	0	15388.6	-1288.35	-1284.52	-2177.07	-1080.25	-1074.82	-2194.8	-1339.03	-1335.78	-1188.2	-2263.91	-1388.45	-1055.44	-1128.8	-1062.7	-1360.65	-1536.88	-1206.77	-1211.25	-1210.25	-1348.29	-1139.02	-1428.83	-338.183	-2240.05	-2016.42	-1950.43	-386.092	-0.0223743	-0.569648	-0.0390652	-1.00125	-0.0265968	0.0941779	-0.0101463	-0.0135806	0.255622	0.0185305	0.381102	0.038973	-5.00383	-0.0333751	0.0627383	-0.0123379
-15316.7	0.998487	0.000212919	5	31	0	15392.9	-1288.35	-1284.52	-2177.07	-1080.25	-1074.82	-2194.8	-1339.03	-1335.78	-1188.2	-2263.91	-1388.45	-1055.44	-1128.8	-1062.7	-1360.65	-1536.88	-1206.77	-1211.25	-1210.25	-1348.29	-1139.02	-1428.83	-338.183	-2240.05	-2016.42	-1950.43	-386.092	-0.0224477	-0.569631	-0.0390558	-1.0012	-0.0265426	0.0941998	-0.0101662	-0.0135883	0.255562	0.0184995	0.38112	0.0390202	-5.0039	-0.0334714	0.0626505	-0.0124168
-15316.7	0.998177	0.000226028	5	31	0	15404.2	-1288.35	-1284.52	-2177.07	-1080.25	-1074.82	-2194.8	-1339.03	-1335.78	-1188.2	-2263.91	-1388.45	-1055.44	-1128.8	-1062.7	-1360.65	-1536.88	-1206.77	-1211.25	-1210.25	-1348.29	-1139.02	-1428.83	-338.183	-2240.05	-2016.42	-1950.43	-386.092	-0.022448	-0.569629	-0.0391158	-1.0012	-0.0265692	0.0942347	-0.010164	-0.0135906	0.255595	0.018532	0.381139	0.0390021	-5.00391	-0.0334402	0.0627125	-0.0124171
-15317	0.996455	0.000240114	5	31	0	15396.8	-1288.35	-1284.52	-2177.07	-1080.25	-1074.82	-2194.8	-1339.03	-1335.78	-1188.2	-2263.91	-1388.45	-1055.44	-1128.8	-1062.7	-1360.65	-1536.88	-1206.77	-1211.25	-1210.25	-1348.29	-1139.02	-1428.83	-338.183	-2240.05	-2016.42	-1950.43	-386.092	-0.0224877	-0.569623	-0.0390976	-1.00129	-0.0265737	0.094263	-0.010175	-0.013509	0.255555	0.0185837	0.38116	0.0389994	-5.00384	-0.0334152	0.062723	-0.012409
-15316.5	0.999804	0.000254019	5	31	0	15406.6	-1288.35	-1284.52	-2177.07	-1080.25	-1074.82	-2194.8	-1339.03	-1335.78	-1188.2	-2263.91	-1388.45	-1055.44	-1128.8	-1062.7	-1360.65	-1536.88	-1206.77	-1211.25	-1210.25	-1348.29	-1139.02	-1428.83	-338.183	-2240.05	-2016.42	-1950.43	-386.092	-0.0225386	-0.569608	-0.0391163	-1.00128	-0.0265703	0.094246	-0.0102391	-0.0134715	0.255581	0.0186042	0.381169	0.0390136	-5.00386	-0.0333837	0.0626962	-0.012371
-15316.7	0.991576	0.000271625	5	31	0	15395.4	-1288.35	-1284.52	-2177.07	-1080.25	-1074.82	-2194.8	-1339.03	-1335.78	-1188.2	-2263.91	-1388.45	-1055.44	-1128.8	-1062.7	-1360.65	-1536.88	-1206.77	-1211.25	-1210.25	-1348.29	-1139.02	-1428.83	-338.183	-2240.05	-2016.42	-1950.43	-386.092	-0.0226341	-0.569563	-0.0390579	-1.00132	-0.0265275	0.0942279	-0.0102011	-0.0134873	0.255594	0.0185703	0.381114	0.039022	-5.00384	-0.0333588	0.0626389	-0.0122886
-15316.8	0.968732	0.000283448	5	31	0	15390.9	-1288.35	-1284.52	-2177.07	-1080.25	-1074.82	-2194.8	-1339.03	-1335.78	-1188.2	-2263.91	-1388.45	-1055.44	-1128.8	-1062.7	-1360.65	-1536.88	-1206.77	-1211.25	-1210.25	-1348.29	-1139.02	-1428.83	-338.183	-2240.05	-2016.42	-1950.43	-386.092	-0.0226353	-0.569534	-0.0390493	-1.00131	-0.0265427	0.0942363	-0.0101853	-0.0135149	0.255552	0.0185576	0.381132	0.0390356	-5.00387	-0.0333382	0.0626278	-0.0122937
-15316.7	0.999379	0.000276536	5	31	0	15403.5	-1288.35	-1284.52	-2177.07	-1080.25	-1074.82	-2194.8	-1339.03	-1335.78	-1188.2	-2263.91	-1388.45	-1055.44	-1128.8	-1062.7	-1360.65	-1536.88	-1206.77	-1211.25	-1210.25	-1348.29	-1139.02	-1428.83	-338.183	-2240.05	-2016.42	-1950.43	-386.092	-0.0226957	-0.569511	-0.03899	-1.00131	-0.026572	0.0942834	-0.0101887	-0.0135147	0.255534	0.0186274	0.381081	0.039063	-5.00396	-0.0334182	0.0625623	-0.0123274
-15316.7	0.997684	0.000295497	5	31	0	15397.6	-1288.35	-1284.52	-2177.07	-1080.25	-1074.82	-2194.8	-1339.03	-1335.78	-1188.2	-2263.91	-1388.45	-1055.44	-1128.8	-1062.7	-1360.65	-1536.88	-1206.77	-1211.25	-1210.25	-1348.29	-1139.02	-1428.83	-338.183	-2240.05	-2016.42	-1950.43	-386.092	-0.0227111	-0.569568	-0.0389305	-1.00129	-0.026592	0.0942504	-0.0100342	-0.0135202	0.255602	0.0186466	0.381143	0.0391155	-5.00392	-0.0334081	0.0625491	-0.0123302
-15316.4	0.999409	0.000314038	5	31	0	15396.7	-1288.35	-1284.52	-2177.07	-1080.25	-1074.82	-2194.8	-1339.03	-1335.78	-1188.2	-2263.91	-1388.45	-1055.44	-1128.8	-1062.7	-1360.65	-1536.88	-1206.77	-1211.25	-1210.25	-1348.29	-1139.02	-1428.83	-338.183	-2240.05	-2016.42	-1950.43	-386.092	-0.0226957	-0.569563	-0.038915	-1.0013	-0.0265908	0.0942519	-0.0100213	-0.0135159	0.255611	0.0186653	0.381132	0.039124	-5.00391	-0.0334171	0.0625582	-0.0123321
-15317.1	0.98882	0.000335208	5	31	0	15425.8	-1288.35	-1284.52	-2177.07	-1080.25	-1074.82	-2194.8	-1339.03	-1335.78	-1188.2	-2263.91	-1388.45	-1055.44	-1128.8	-1062.7	-1360.65	-1536.88	-1206.77	-1211.25	-1210.25	-1348.29	-1139.02	-1428.83	-338.183	-2240.05	-2016.42	-1950.43	-386.092	-0.0227647	-0.569592	-0.0388367	-1.00133	-0.0267082	0.0943423	-0.00995551	-0.013434	0.255504	0.0185067	0.381183	0.03914	-5.00386	-0.0333625	0.0625089	-0.0124641
-15317.3	0.994711	0.000346874	5	31	0	15411.6	-1288.35	-1284.52	-2177.07	-1080.25	-1074.82	-2194.8	-1339.03	-1335.78	-1188.2	-2263.91	-1388.45	-1055.44	-1128.8	-1062.7	-1360.65	-1536.88	-1206.77	-1211.25	-1210.25	-1348.29	-1139.02	-1428.83	-338.183	-2240.05	-2016.42	-1950.43	-386.092	-0.0226549	-0.569597	-0.0389535	-1.0013	-0.0268548	0.094317	-0.0100035	-0.0134059	0.255541	0.0184397	0.381242	0.0391281	-5.00381	-0.0332943	0.0626382	-0.01241
-15317.8	0.991701	0.000364865	5	31	0	15408.5	-1288.35	-1284.52	-2177.07	-1080.25	-1074.82	-2194.8	-1339.03	-1335.78	-1188.2	-2263.91	-1388.45	-1055.44	-1128.8	-1062.7	-1360.65	-1536.88	-1206.77	-1211.25	-1210.25	-1348.29	-1139.02	-1428.83	-338.183	-2240.05	-2016.42	-1950.43	-386.092	-0.0226428	-0.569581	-0.0389499	-1.00129	-0.0268482	0.0943042	-0.00997925	-0.0134022	0.255571	0.018401	0.381249	0.039127	-5.00381	-0.0332834	0.0626546	-0.0123882
-15316.6	0.999318	0.000380299	5	31	0	15402.5	-1288.35	-1284.52	-2177.07	-1080.25	-1074.82	-2194.8	-1339.03	-1335.78	-1188.2	-2263.91	-1388.45	-1055.44	-1128.8	-1062.7	-1360.65	-1536.88	-1206.77	-1211.25	-1210.25	-1348.29	-1139.02	-1428.83	-338.183	-2240.05	-2016.42	-1950.43	-386.092	-0.0226514	-0.569593	-0.0389451	-1.00124	-0.0268575	0.0942719	-0.00997138	-0.0134066	0.255571	0.0183695	0.381241	0.0391496	-5.0038	-0.0332492	0.062629	-0.012414
-15316.6	0.999998	0.00040465	5	31	0	15400.5	-1288.35	-1284.52	-2177.07	-1080.25	-1074.82	-2194.8	-1339.03	-1335.78	-1188.2	-2263.91	-1388.45	-1055.44	-1128.8	-1062.7	-1360.65	-1536.88	-1206.77	-1211.25	-1210.25	-1348.29	-1139.02	-1428.83	-338.183	-2240.05	-2016.42	-1950.43	-386.092	-0.0225359	-0.569572	-0.0390549	-1.00131	-0.0269656	0.0942645	-0.00982853	-0.0133661	0.255541	0.0184214	0.381188	0.0392432	-5.00381	-0.0332543	0.0626744	-0.0124612
-15316.7	0.969717	0.000430951	5	31	0	15391.4	-1288.35	-1284.52	-2177.07	-1080.25	-1074.82	-2194.8	-1339.03	-1335.78	-1188.2	-2263.91	-1388.45	-1055.44	-1128.8	-1062.7	-1360.65	-1536.88	-1206.77	-1211.25	-1210.25	-1348.29	-1139.02	-1428.83	-338.183	-2240.05	-2016.42	-1950.43	-386.092	-0.0224812	-0.569567	-0.0390498	-1.00126	-0.0269143	0.0943094	-0.00972959	-0.0133006	0.255476	0.0184275	0.381168	0.0392012	-5.00387	-0.0333072	0.0627076	-0.012485
-15317.3	0.976448	0.000422006	5	31	0	15393.1	-1288.35	-1284.52	-2177.07	-1080.25	-1074.82	-2194.8	-1339.03	-1335.78	-1188.2	-2263.91	-1388.45	-1055.44	-1128.8	-1062.7	-1360.65	-1536.88	-1206.77	-1211.25	-1210.25	-1348.29	-1139.02	-1428.83	-338.183	-2240.05	-2016.42	-1950.43	-386.092	-0.0225718	-0.569537	-0.0391355	-1.00128	-0.026916	0.0942292	-0.00972746	-0.0133033	0.255436	0.0184548	0.381164	0.0391273	-5.00395	-0.0331561	0.0626846	-0.0124102
-15317.3	0.999651	0.000421017	5	31	0	15400.3	-1288.35	-1284.52	-2177.07	-1080.25	-1074.82	-2194.8	-1339.03	-1335.78	-1188.2	-2263.91	-1388.45	-1055.44	-1128.8	-1062.7	-1360.65	-1536.88	-1206.77	-1211.25	-1210.25	-1348.29	-1139.02	-1428.83	-338.183	-2240.05	-2016.42	-1950.43	-386.092	-0.0225739	-0.569699	-0.039128	-1.00129	-0.0269173	0.0941237	-0.00977563	-0.0133183	0.255394	0.0183101	0.38102	0.0391946	-5.00405	-0.0330694	0.0625845	-0.0124406
-15316.9	0.999883	0.000447128	5	31	0	15412.4	-1288.35	-1284.52	-2177.07	-1080.25	-1074.82	-2194.8	-1339.03	-1335.78	-1188.2	-2263.91	-1388.45	-1055.44	-1128.8	-1062.7	-1360.65	-1536.88	-1206.77	-1211.25	-1210.25	-1348.29	-1139.02	-1428.83	-338.183	-2240.05	-2016.42	-1950.43	-386.092	-0.0225152	-0.569712	-0.0390943	-1.00124	-0.0269232	0.0941452	-0.00982007	-0.0134535	0.255462	0.0182244	0.380767	0.0391265	-5.00428	-0.0329938	0.0624224	-0.0124519
-15316.3	1	0.000474666	5	31	0	15410.5	-1288.35	-1284.52	-2177.07	-1080.25	-1074.82	-2194.8	-1339.03	-1335.78	-1188.2	-2263.91	-1388.45	-1055.44	-1128.8	-1062.7	-1360.65	-1536.88	-1206.77	-1211.25	-1210.25	-1348.29	-1139.02	-1428.83	-338.183	-2240.05	-2016.42	-1950.43	-386.092	-0.0224659	-0.569756	-0.0391284	-1.00122	-0.0270132	0.0941329	-0.00994086	-0.0134067	0.255287	0.018228	0.380803	0.0391775	-5.00407	-0.0328982	0.0624658	-0.0125328
-15316.1	0.997233	0.000503539	5	31	0	15391.1	-1288.35	-1284.52	-2177.07	-1080.25	-1074.82	-2194.8	-1339.03	-1335.78	-1188.2	-2263.91	-1388.45	-1055.44	-1128.8	-1062.7	-1360.65	-1536.88	-1206.77	-1211.25	-1210.25	-1348.29	-1139.02	-1428.83	-338.183	-2240.05	-2016.42	-1950.43	-386.092	-0.0224465	-0.569704	-0.0390822	-1.00122	-0.0271105	0.0940767	-0.00995776	-0.0135167	0.255133	0.0183467	0.380683	0.0393225	-5.00411	-0.0329612	0.0623297	-0.0125215
-15316	0.999445	0.000529758	5	31	0	15384.9	-1288.35	-1284.52	-2177.07	-1080.25	-1074.82	-2194.8	-1339.03	-1335.78	-1188.2	-2263.91	-1388.45	-1055.44	-1128.8	-1062.7	-1360.65	-1536.88	-1206.77	-1211.25	-1210.25	-1348.29	-1139.02	-1428.83	-338.183	-2240.05	-2016.42	-1950.43	-386.092	-0.0224972	-0.569728	-0.0391856	-1.00134	-0.0270782	0.0940414	-0.0101171	-0.013358	0.255285	0.0183593	0.380761	0.0394288	-5.00398	-0.0330157	0.0624609	-0.0123959
-15316.2	0.999119	0.00056007	5	31	0	15398.3	-1288.35	-1284.52	-2177.07	-1080.25	-1074.82	-2194.8	-1339.03	-1335.78	-1188.2	-2263.91	-1388.45	-1055.44	-1128.8	-1062.7	-1360.65	-1536.88	-1206.77	-1211.25	-1210.25	-1348.29	-1139.02	-1428.83	-338.183	-2240.05	-2016.42	-1950.43	-386.092	-0.0225361	-0.569563	-0.039128	-1.00136	-0.0270351	0.0940894	-0.0100026	-0.0132975	0.255347	0.0186371	0.380943	0.0393034	-5.00405	-0.0330978	0.062221	-0.012551
-15316.7	0.959212	0.000591048	5	31	0	15396.8	-1288.35	-1284.52	-2177.07	-1080.25	-1074.82	-2194.8	-1339.03	-1335.78	-1188.2	-2263.91	-1388.45	-1055.44	-1128.8	-1062.7	-1360.65	-1536.88	-1206.77	-1211.25	-1210.25	-1348.29	-1139.02	-1428.83	-338.183	-2240.05	-2016.42	-1950.43	-386.092	-0.0226059	-0.569412	-0.0392542	-1.00144	-0.0270806	0.0941489	-0.0100864	-0.0132367	0.25535	0.0188401	0.380893	0.039321	-5.00418	-0.0331647	0.0621192	-0.0124785
-15317	0.991507	0.000562446	5	31	0	15393.9	-1288.35	-1284.52	-2177.07	-1080.25	-1074.82	-2194.8	-1339.03	-1335.78	-1188.2	-2263.91	-1388.45	-1055.44	-1128.8	-1062.7	-1360.65	-1536.88	-1206.77	-1211.25	-1210.25	-1348.29	-1139.02	-1428.83	-338.183	-2240.05	-2016.42	-1950.43	-386.092	-0.0226278	-0.569447	-0.039244	-1.00163	-0.0270591	0.094256	-0.00994971	-0.0132047	0.255269	0.0188528	0.380735	0.0392893	-5.00414	-0.0331241	0.0621139	-0.0124306
-15317.3	0.956663	0.000581528	5	31	0	15400	-1288.35	-1284.52	-2177.07	-1080.25	-1074.82	-2194.8	-1339.03	-1335.78	-1188.2	-2263.91	-1388.45	-1055.44	-1128.8	-1062.7	-1360.65	-1536.88	-1206.77	-1211.25	-1210.25	-1348.29	-1139.02	-1428.83	-338.183	-2240.05	-2016.42	-1950.43	-386.092	-0.0226392	-0.569456	-0.0392499	-1.00164	-0.0270611	0.0942449	-0.00991776	-0.0131943	0.255227	0.018813	0.38071	0.0392805	-5.00414	-0.0331542	0.062127	-0.0124201
-15317.3	0.99992	0.000550185	5	31	0	15392.2	-1288.35	-1284.52	-2177.07	-1080.25	-1074.82	-2194.8	-1339.03	-1335.78	-1188.2	-2263.91	-1388.45	-1055.44	-1128.8	-1062.7	-1360.65	-1536.88	-1206.77	-1211.25	-1210.25	-1348.29	-1139.02	-1428.83	-338.183	-2240.05	-2016.42	-1950.43	-386.092	-0.0226136	-0.569456	-0.0392604	-1.00165	-0.0270197	0.0942481	-0.00990534	-0.0132171	0.255233	0.0188517	0.380777	0.0392542	-5.00414	-0.033146	0.0621036	-0.0124578
-15317.2	0.999061	0.000580665	5	31	0	15402.3	-1288.35	-1284.52	-2177.07	-1080.25	-1074.82	-2194.8	-1339.03	-1335.78	-1188.2	-2263.91	-1388.45	-1055.44	-1128.8	-1062.7	-1360.65	-1536.88	-1206.77	-1211.25	-1210.25	-1348.29	-1139.02	-1428.83	-338.183	-2240.05	-2016.42	-1950.43	-386.092	-0.0224702	-0.569459	-0.0392951	-1.00153	-0.0270423	0.0943353	-0.00994038	-0.0131049	0.255241	0.0188514	0.380812	0.0393085	-5.00411	-0.0332451	0.0620646	-0.0123802
-15316.9	0.975218	0.000610964	5	31	0	15392.6	-1288.35	-1284.52	-2177.07	-1080.25	-1074.82	-2194.8	-1339.03	-1335.78	-1188.2	-2263.91	-1388.45	-1055.44	-1128.8	-1062.7	-1360.65	-1536.88	-1206.77	-1211.25	-1210.25	-1348.29	-1139.02	-1428.83	-338.183	-2240.05	-2016.42	-1950.43	-386.092	-0.0223722	-0.569667	-0.0393113	-1.00155	-0.0272408	0.0943751	-0.0100145	-0.0130465	0.255201	0.0187469	0.380853	0.0393719	-5.00395	-0.0332754	0.0620576	-0.0126199
-15316.8	0.999507	0.00060549	5	31	0	15383.2	-1288.35	-1284.52	-2177.07	-1080.25	-1074.82	-2194.8	-1339.03	-1335.78	-1188.2	-2263.91	-1388.45	-1055.44	-1128.8	-1062.7	-1360.65	-1536.88	-1206.77	-1211.25	-1210.25	-1348.29	-1139.02	-1428.83	-338.183	-2240.05	-2016.42	-1950.43	-386.092	-0.0221846	-0.569705	-0.0392696	-1.00149	-0.027111	0.0944193	-0.00992041	-0.0131267	0.255134	0.0186159	0.38088	0.0393776	-5.00388	-0.033298	0.0619859	-0.0126438
-15316.5	0.99719	0.000636964	5	31	0	15397.2	-1288.35	-1284.52	-2177.07	-1080.25	-1074.82	-2194.8	-1339.03	-1335.78	-1188.2	-2263.91	-1388.45	-1055.44	-1128.8	-1062.7	-1360.65	-1536.88	-1206.77	-1211.25	-1210.25	-1348.29	-1139.02	-1428.83	-338.183	-2240.05	-2016.42	-1950.43	-386.092	-0.022228	-0.569742	-0.0392555	-1.00147	-0.0269948	0.0943051	-0.00990054	-0.0131969	0.255226	0.0186523	0.381023	0.0393904	-5.00399	-0.0332124	0.0618623	-0.0126485
-15316	0.991895	0.000665736	5	31	0	15420.7	-1288.35	-1284.52	-2177.07	-1080.25	-1074.82	-2194.8	-1339.03	-1335.78	-1188.2	-2263.91	-1388.45	-1055.44	-1128.8	-1062.7	-1360.65	-1536.88	-1206.77	-1211.25	-1210.25	-1348.29	-1139.02	-1428.83	-338.183	-2240.05	-2016.42	-1950.43	-386.092	-0.0222661	-0.569805	-0.0393889	-1.00135	-0.026926	0.0944011	-0.00994469	-0.0132176	0.25523	0.0186146	0.380997	0.0393528	-5.00433	-0.0332076	0.0619213	-0.0127076
-15315.8	0.956206	0.000686428	5	31	0	15386.6	-1288.35	-1284.52	-2177.07	-1080.25	-1074.82	-2194.8	-1339.03	-1335.78	-1188.2	-2263.91	-1388.45	-1055.44	-1128.8	-1062.7	-1360.65	-1536.88	-1206.77	-1211.25	-1210.25	-1348.29	-1139.02	-1428.83	-338.183	-2240.05	-2016.42	-1950.43	-386.092	-0.0222354	-0.569783	-0.0393429	-1.00144	-0.0268763	0.0944464	-0.0100868	-0.0132638	0.255156	0.0186217	0.380901	0.0393543	-5.00431	-0.0332014	0.0618561	-0.0126606
-15315.9	0.982688	0.000649181	5	31	0	15392.9	-1288.35	-1284.52	-2177.07	-1080.25	-1074.82	-2194.8	-1339.03	-1335.78	-1188.2	-2263.91	-1388.45	-1055.44	-1128.8	-1062.7	-1360.65	-1536.88	-1206.77	-1211.25	-1210.25	-1348.29	-1139.02	-1428.83	-338.183	-2240.05	-2016.42	-1950.43	-386.092	-0.0220467	-0.569821	-0.039525	-1.00132	-0.026974	0.094398	-0.0102344	-0.0133195	0.254916	0.0185661	0.380688	0.0396245	-5.00443	-0.03309	0.0618515	-0.0128755
-15316.1	0.98816	0.000654473	5	31	0	15411.9	-1288.35	-1284.52	-2177.07	-1080.25	-1074.82	-2194.8	-1339.03	-1335.78	-1188.2	-2263.91	-1388.45	-1055.44	-1128.8	-1062.7	-1360.65	-1536.88	-1206.77	-1211.25	-1210.25	-1348.29	-1139.02	-1428.83	-338.183	-2240.05	-2016.42	-1950.43	-386.092	-0.0217017	-0.569901	-0.0391889	-1.00155	-0.026753	0.0943121	-0.00988677	-0.0132553	0.254689	0.0184735	0.380727	0.0394718	-5.00435	-0.0328975	0.0620346	-0.0129202
-15316	0.99983	0.000668272	5	31	0	15406.9	-1288.35	-1284.52	-2177.07	-1080.25	-1074.82	-2194.8	-1339.03	-1335.78	-1188.2	-2263.91	-1388.45	-1055.44	-1128.8	-1062.7	-1360.65	-1536.88	-1206.77	-1211.25	-1210.25	-1348.29	-1139.02	-1428.83	-338.183	-2240.05	-2016.42	-1950.43	-386.092	-0.0217005	-0.569908	-0.0391092	-1.00155	-0.026692	0.09426	-0.00988491	-0.0132407	0.254677	0.0184766	0.380771	0.0394703	-5.00435	-0.0328297	0.0620781	-0.0130187
# Adaptation terminated
# Step size = 0.000496984
# Elements of inverse mass matrix:
# 9.0928e-05	-1.9255e-08	8.42725e-09	-1.58038e-08	-1.36816e-08	5.9238e-09	-4.45752e-09	-2.26317e-08	-2.20969e-08	1.24001e-08	-5.28968e-09	-1.11138e-08	1.61227e-08	2.79701e-08	-1.79676e-08	-2.28103e-08	1.47818e-08	1.44858e-08	6.41745e-09	-5.62785e-09	-1.33998e-08	1.35331e-08	-1.95196e-08	9.38911e-09	1.96658e-08	9.90572e-09	2.864e-09	8.14646e-09	-5.98823e-09	-8.08966e-10	-1.82437e-09	6.77582e-09	-1.78207e-08	2.14761e-09	7.39319e-09	-3.51102e-09	-1.44415e-08	2.39031e-08	5.60953e-09	3.64956e-09	1.17209e-08	-6.04724e-09	1.28365e-08	-1.14504e-08	1.96074e-08	1.70789e-10	1.23521e-08	-2.22068e-08	-2.40389e-08	-1.60074e-09
# -1.9255e-08	9.09376e-05	-1.13376e-08	1.87813e-08	1.97437e-08	-8.01538e-09	9.57428e-10	2.70362e-08	2.64998e-08	-1.42105e-08	5.74836e-09	8.39209e-09	-2.14362e-08	-2.76244e-08	1.42509e-08	2.0311e-08	-1.64431e-08	-1.65357e-08	-2.54761e-09	5.80428e-09	1.37479e-08	-1.66054e-08	1.99335e-08	-7.14869e-09	-1.2876e-08	-1.1169e-08	-3.34901e-09	-5.15983e-09	7.04589e-09	3.7589e-10	5.57593e-09	-1.59553e-09	1.80922e-08	-7.59525e-09	-1.26193e-08	1.00458e-09	1.46519e-08	-2.57218e-08	-5.25137e-09	-3.84911e-09	-1.12327e-08	4.03179e-09	-1.78908e-08	1.30521e-08	-2.35105e-08	-1.00939e-09	-1.18504e-08	2.93939e-08	2.46637e-08	3.95865e-09
# 8.42725e-09	-1.13376e-08	9.0916e-05	-8.44421e-09	-1.01492e-08	4.13243e-09	-2.29832e-09	-1.20113e-08	-1.2475e-08	7.56885e-09	-3.43665e-09	-4.63653e-09	1.02178e-08	1.35183e-08	-7.4001e-09	-1.02071e-08	7.69533e-09	7.22747e-09	1.26018e-09	-2.01745e-09	-6.43758e-09	7.90544e-09	-9.00285e-09	3.08364e-09	7.12865e-09	4.25132e-09	1.21986e-09	2.13074e-09	-2.16461e-09	2.47588e-10	-2.77946e-09	2.3403e-09	-8.62779e-09	2.69325e-09	6.29874e-09	-1.84925e-09	-6.5619e-09	1.19912e-08	1.77703e-09	1.16921e-09	5.25349e-09	-1.07961e-09	8.80865e-09	-5.99381e-09	1.07788e-08	1.18629e-10	5.97475e-09	-1.23681e-08	-1.06045e-08	-3.61338e-10
# -1.58038e-08	1.87813e-08	-8.44421e-09	9.09259e-05	1.26676e-08	-5.97604e-09	3.25882e-09	2.01569e-08	2.02848e-08	-1.36245e-08	3.0667e-09	1.094e-08	-1.72622e-08	-2.41645e-08	1.28282e-08	1.88461e-08	-1.3973e-08	-1.41787e-08	-4.50876e-09	3.75817e-09	1.14023e-08	-1.28524e-08	1.7103e-08	-7.43348e-09	-1.69855e-08	-1.06911e-08	-7.17861e-10	-6.15423e-09	4.67925e-09	7.40961e-10	2.21143e-09	-4.72377e-09	1.43365e-08	-3.0543e-09	-9.72905e-09	2.49346e-09	1.32555e-08	-2.17975e-08	-4.79213e-09	-3.9989e-09	-1.0026e-08	5.98475e-09	-1.18231e-08	1.03254e-08	-1.68822e-08	-1.48959e-09	-1.1204e-08	2.10519e-08	2.05877e-08	1.4705e-09
# -1.36816e-08	1.97437e-08	-1.01492e-08	1.26676e-08	9.09299e-05	-7.57231e-09	2.37247e-09	1.99848e-08	2.19462e-08	-1.20733e-08	8.95314e-09	6.30316e-09	-1.46343e-08	-2.36416e-08	1.1684e-08	1.76487e-08	-1.12755e-08	-1.12457e-08	-2.2601e-09	5.36178e-09	1.1162e-08	-1.47046e-08	1.52008e-08	-4.22494e-09	-8.30028e-09	-6.84832e-09	-4.56578e-09	-3.05969e-09	4.23789e-09	-2.27483e-10	7.6237e-09	-1.4637e-09	1.45678e-08	-6.7218e-09	-9.94291e-09	2.41717e-09	8.83559e-09	-1.90329e-08	-3.97684e-09	-1.15415e-09	-9.65438e-09	1.78794e-09	-1.62213e-08	1.1252e-08	-2.0312e-08	1.66256e-10	-9.33035e-09	2.32169e-08	1.92748e-08	1.26916e-09
# 5.9238e-09	-8.01538e-09	4.13243e-09	-5.97604e-09	-7.57231e-09	9.09132e-05	-8.36265e-10	-8.15037e-09	-9.06011e-09	5.28868e-09	-2.358e-09	-2.98843e-09	6.00333e-09	1.06037e-08	-4.70649e-09	-7.09516e-09	5.10079e-09	6.10742e-09	4.63143e-10	-2.08377e-09	-4.7032e-09	5.46552e-09	-7.28322e-09	2.25786e-09	4.50664e-09	3.48099e-09	1.00477e-09	1.76524e-09	-1.45232e-09	6.59406e-10	-3.30753e-09	7.03155e-10	-6.32788e-09	3.0424e-09	4.58853e-09	-1.26805e-09	-4.80248e-09	8.06895e-09	1.86934e-09	1.53308e-09	4.34439e-09	-1.50199e-09	6.46148e-09	-4.32606e-09	8.3278e-09	5.55527e-10	3.8358e-09	-9.64869e-09	-7.88115e-09	-9.09676e-10
# -4.45752e-09	9.57428e-10	-2.29832e-09	3.25882e-09	2.37247e-09	-8.36265e-10	9.09166e-05	4.94074e-09	6.703e-09	-3.62946e-09	3.42483e-09	4.69695e-09	-2.50247e-09	-8.27238e-09	9.64141e-09	9.96431e-09	-3.29186e-09	-2.49706e-09	-5.43732e-09	1.5312e-09	4.19766e-09	-3.20004e-09	5.79309e-09	-3.68697e-09	-9.96145e-09	6.4203e-11	-1.84643e-09	-1.77025e-09	-3.01137e-10	4.52887e-10	-1.24681e-09	-6.34363e-09	5.86839e-09	3.54895e-09	8.18929e-10	3.06792e-09	4.84567e-09	-7.03017e-09	-2.20809e-09	4.29255e-10	-2.16572e-09	2.38437e-09	-2.02895e-09	2.55102e-09	-3.50094e-09	5.39374e-10	-5.32695e-09	2.9788e-09	7.37838e-09	-2.70963e-09
# -2.26317e-08	2.70362e-08	-1.20113e-08	2.01569e-08	1.99848e-08	-8.15037e-09	4.94074e-09	9.09399e-05	2.93463e-08	-1.53627e-08	7.63435e-09	1.15759e-08	-2.23033e-08	-3.37399e-08	2.09401e-08	2.78394e-08	-1.9003e-08	-1.81416e-08	-6.44837e-09	6.96013e-09	1.66545e-08	-1.78925e-08	2.45776e-08	-1.01669e-08	-2.11987e-08	-1.15871e-08	-4.1202e-09	-7.75556e-09	6.69985e-09	8.86391e-10	3.51153e-09	-5.92892e-09	2.26088e-08	-4.53483e-09	-1.13582e-08	3.941e-09	1.77493e-08	-2.98581e-08	-7.12341e-09	-3.53268e-09	-1.37852e-08	6.19247e-09	-1.79723e-08	1.48863e-08	-2.54042e-08	2.00414e-10	-1.42859e-08	2.97484e-08	2.94642e-08	2.33648e-09
# -2.20969e-08	2.64998e-08	-1.2475e-08	2.02848e-08	2.19462e-08	-9.06011e-09	6.703e-09	2.93463e-08	9.09416e-05	-1.7204e-08	9.29414e-09	1.2733e-08	-2.123e-08	-3.60066e-08	2.21133e-08	2.8867e-08	-1.79864e-08	-1.81509e-08	-6.94492e-09	7.32922e-09	1.69963e-08	-1.86032e-08	2.53329e-08	-9.52367e-09	-2.21488e-08	-1.13179e-08	-4.29285e-09	-6.8892e-09	6.06725e-09	-3.57337e-11	5.67764e-09	-6.76999e-09	2.272e-08	-5.24047e-09	-1.16461e-08	4.0518e-09	1.80857e-08	-2.9875e-08	-8.20166e-09	-3.761e-09	-1.38663e-08	6.75018e-09	-1.87996e-08	1.4875e-08	-2.63144e-08	-2.60716e-10	-1.63678e-08	3.0913e-08	3.03892e-08	9.02427e-10
# 1.24001e-08	-1.42105e-08	7.56885e-09	-1.36245e-08	-1.20733e-08	5.28868e-09	-3.62946e-09	-1.53627e-08	-1.7204e-08	9.09226e-05	-3.39117e-09	-1.05651e-08	1.42524e-08	2.15098e-08	-1.03401e-08	-1.62244e-08	1.15012e-08	1.13675e-08	3.9213e-09	-2.08466e-09	-9.72041e-09	1.15746e-08	-1.37568e-08	5.10923e-09	1.49839e-08	8.87654e-09	-7.34694e-11	5.04309e-09	-3.06411e-09	5.26587e-11	-3.50565e-09	4.23871e-09	-1.11163e-08	2.85819e-09	9.05112e-09	-2.52013e-09	-1.08236e-08	1.79248e-08	3.88929e-09	3.03541e-09	8.80625e-09	-4.94819e-09	1.0892e-08	-8.50108e-09	1.43989e-08	1.07703e-09	1.06192e-08	-1.71633e-08	-1.68495e-08	1.72866e-10
# -5.28968e-09	5.74836e-09	-3.43665e-09	3.0667e-09	8.95314e-09	-2.358e-09	3.42483e-09	7.63435e-09	9.29414e-09	-3.39117e-09	9.09159e-05	2.06535e-09	-3.21819e-09	-9.89362e-09	8.08492e-09	9.54599e-09	-2.97847e-09	-2.79429e-09	-3.18549e-09	3.69544e-09	5.06703e-09	-5.98319e-09	6.52115e-09	-2.43779e-09	-4.00145e-09	-4.60745e-10	-4.33128e-09	-1.20453e-09	1.35054e-09	4.46473e-10	2.39381e-09	-2.16107e-09	7.10501e-09	-8.82e-10	-1.02911e-09	2.21999e-09	2.52283e-09	-7.51848e-09	-2.15564e-09	9.56059e-10	-3.81402e-09	5.81894e-10	-6.13618e-09	4.82413e-09	-8.2719e-09	1.15645e-09	-3.75215e-09	8.27281e-09	8.89182e-09	-5.5912e-10
# -1.11138e-08	8.39209e-09	-4.63653e-09	1.094e-08	6.30316e-09	-2.98843e-09	4.69695e-09	1.15759e-08	1.2733e-08	-1.05651e-08	2.06535e-09	9.09214e-05	-1.02008e-08	-1.86188e-08	1.19124e-08	1.60108e-08	-9.9677e-09	-1.04295e-08	-6.0515e-09	1.47044e-09	8.58282e-09	-8.3681e-09	1.25418e-08	-6.24524e-09	-1.84032e-08	-7.87275e-09	1.07316e-09	-6.46684e-09	1.97663e-09	5.05303e-10	3.33712e-10	-6.51052e-09	9.33253e-09	9.93812e-10	-5.04101e-09	3.14791e-09	1.03088e-08	-1.54561e-08	-3.96013e-09	-3.06472e-09	-8.36931e-09	6.36127e-09	-5.98531e-09	6.66229e-09	-1.0493e-08	-4.81845e-10	-1.02383e-08	1.16043e-08	1.55334e-08	-1.66154e-09
# 1.61227e-08	-2.14362e-08	1.02178e-08	-1.72622e-08	-1.46343e-08	6.00333e-09	-2.50247e-09	-2.23033e-08	-2.123e-08	1.42524e-08	-3.21819e-09	-1.02008e-08	9.09306e-05	2.36982e-08	-1.20286e-08	-1.85777e-08	1.57848e-08	1.42943e-08	3.11648e-09	-2.63522e-09	-1.1709e-08	1.38846e-08	-1.7391e-08	5.75705e-09	1.61607e-08	1.06694e-08	-4.62331e-10	4.57554e-09	-4.53993e-09	-8.63731e-10	-2.97941e-09	2.93079e-09	-1.43661e-08	3.7682e-09	1.30205e-08	-1.85315e-09	-1.40777e-08	2.26e-08	4.67757e-09	3.39562e-09	9.91716e-09	-3.84822e-09	1.36404e-08	-1.02239e-08	1.80739e-08	9.01738e-10	1.16726e-08	-2.27939e-08	-2.01455e-08	-1.05956e-09
# 2.79701e-08	-2.76244e-08	1.35183e-08	-2.41645e-08	-2.36416e-08	1.06037e-08	-8.27238e-09	-3.37399e-08	-3.60066e-08	2.15098e-08	-9.89362e-09	-1.86188e-08	2.36982e-08	9.0956e-05	-2.82367e-08	-3.715e-08	2.24978e-08	2.25965e-08	1.0508e-08	-8.49728e-09	-2.14829e-08	2.17536e-08	-3.13057e-08	1.37957e-08	3.20699e-08	1.55141e-08	4.10284e-09	1.24071e-08	-7.59918e-09	8.01079e-11	-5.54893e-09	1.06789e-08	-2.76949e-08	4.27935e-09	1.21297e-08	-6.79625e-09	-2.27029e-08	3.67597e-08	9.55919e-09	5.75547e-09	1.93761e-08	-1.04755e-08	2.12082e-08	-1.81864e-08	3.13613e-08	2.23671e-10	2.0296e-08	-3.44571e-08	-3.7667e-08	-7.66891e-10
# -1.79676e-08	1.42509e-08	-7.4001e-09	1.28282e-08	1.1684e-08	-4.70649e-09	9.64141e-09	2.09401e-08	2.21133e-08	-1.03401e-08	8.08492e-09	1.19124e-08	-1.20286e-08	-2.82367e-08	9.0934e-05	2.69249e-08	-1.31045e-08	-1.2799e-08	-1.07623e-08	6.68075e-09	1.44201e-08	-1.2137e-08	2.01073e-08	-1.11415e-08	-2.42408e-08	-6.28986e-09	-4.94764e-09	-8.33895e-09	4.04868e-09	5.30455e-10	-3.6771e-10	-1.12398e-08	1.93787e-08	2.34661e-09	-1.857e-09	5.89566e-09	1.5313e-08	-2.40766e-08	-6.1504e-09	-2.2874e-09	-1.08855e-08	7.03461e-09	-1.10418e-08	1.05486e-08	-1.76591e-08	1.36612e-09	-1.34434e-08	1.84633e-08	2.48848e-08	-9.40366e-10
# -2.28103e-08	2.0311e-08	-1.02071e-08	1.88461e-08	1.76487e-08	-7.09516e-09	9.96431e-09	2.78394e-08	2.8867e-08	-1.62244e-08	9.54599e-09	1.60108e-08	-1.85777e-08	-3.715e-08	2.69249e-08	9.09431e-05	-1.81531e-08	-1.75712e-08	-1.17329e-08	7.06417e-09	1.8108e-08	-1.77686e-08	2.59558e-08	-1.25104e-08	-2.95779e-08	-1.0914e-08	-4.71309e-09	-1.04451e-08	5.27643e-09	1.00841e-09	1.74671e-09	-1.15398e-08	2.33347e-08	1.93813e-10	-7.07915e-09	6.90774e-09	1.89801e-08	-3.10201e-08	-8.17921e-09	-3.14184e-09	-1.54293e-08	9.06529e-09	-1.58446e-08	1.47156e-08	-2.42267e-08	1.09566e-09	-1.71604e-08	2.61561e-08	3.20551e-08	-9.38286e-10
# 1.47818e-08	-1.64431e-08	7.69533e-09	-1.3973e-08	-1.12755e-08	5.10079e-09	-3.29186e-09	-1.9003e-08	-1.79864e-08	1.15012e-08	-2.97847e-09	-9.9677e-09	1.57848e-08	2.24978e-08	-1.31045e-08	-1.81531e-08	9.09231e-05	1.29161e-08	4.33379e-09	-2.65144e-09	-1.10679e-08	1.12533e-08	-1.61355e-08	6.54604e-09	1.69576e-08	9.14081e-09	9.34374e-11	5.92815e-09	-3.76347e-09	-2.96254e-10	-2.00719e-09	4.34038e-09	-1.33683e-08	2.14191e-09	8.65878e-09	-2.83709e-09	-1.31139e-08	1.97013e-08	4.47343e-09	3.2901e-09	9.85468e-09	-4.97316e-09	1.09419e-08	-8.96711e-09	1.55568e-08	1.99484e-10	1.06621e-08	-1.82808e-08	-1.88217e-08	-5.22902e-10
# 1.44858e-08	-1.65357e-08	7.22747e-09	-1.41787e-08	-1.12457e-08	6.10742e-09	-2.49706e-09	-1.81416e-08	-1.81509e-08	1.13675e-08	-2.79429e-09	-1.04295e-08	1.42943e-08	2.25965e-08	-1.2799e-08	-1.75712e-08	1.29161e-08	9.09238e-05	3.73808e-09	-3.39387e-09	-1.07708e-08	1.10354e-08	-1.68773e-08	6.871e-09	1.64559e-08	9.41181e-09	8.4753e-11	6.19438e-09	-3.29051e-09	2.97961e-10	-2.81651e-09	3.6744e-09	-1.33581e-08	3.07445e-09	8.44998e-09	-2.70433e-09	-1.28296e-08	1.94335e-08	4.84894e-09	4.07356e-09	1.0162e-08	-5.91973e-09	1.06455e-08	-9.02971e-09	1.59893e-08	7.44656e-10	1.0161e-08	-1.89696e-08	-1.91372e-08	-1.04533e-09
# 6.41745e-09	-2.54761e-09	1.26018e-09	-4.50876e-09	-2.2601e-09	4.63143e-10	-5.43732e-09	-6.44837e-09	-6.94492e-09	3.9213e-09	-3.18549e-09	-6.0515e-09	3.11648e-09	1.0508e-08	-1.07623e-08	-1.17329e-08	4.33379e-09	3.73808e-09	9.09164e-05	-2.69812e-09	-5.55078e-09	4.45815e-09	-7.07919e-09	5.54662e-09	1.18825e-08	2.54973e-09	2.411e-09	4.18361e-09	-1.59171e-09	-1.37808e-09	1.95225e-09	6.50434e-09	-6.70493e-09	-3.42967e-09	-1.75189e-09	-2.73192e-09	-5.49901e-09	9.15945e-09	2.56236e-09	4.88454e-10	3.85304e-09	-4.15946e-09	1.77673e-09	-3.97301e-09	4.99436e-09	-2.32666e-10	5.56013e-09	-5.04785e-09	-1.00822e-08	1.08741e-09
# -5.62785e-09	5.80428e-09	-2.01745e-09	3.75817e-09	5.36178e-09	-2.08377e-09	1.5312e-09	6.96013e-09	7.32922e-09	-2.08466e-09	3.69544e-09	1.47044e-09	-2.63522e-09	-8.49728e-09	6.68075e-09	7.06417e-09	-2.65144e-09	-3.39387e-09	-2.69812e-09	9.0914e-05	3.94539e-09	-4.12338e-09	5.9559e-09	-3.73145e-09	-3.28806e-09	-1.86642e-09	-3.78678e-09	-1.93003e-09	2.51268e-09	5.64759e-10	5.92858e-10	-1.97706e-09	6.66818e-09	-8.39052e-10	2.04323e-10	9.95722e-10	2.66038e-09	-6.69823e-09	-1.85475e-09	-5.24883e-10	-2.87854e-09	1.73339e-09	-3.55447e-09	4.22432e-09	-6.56968e-09	-1.70883e-10	-2.40258e-09	7.47549e-09	7.87823e-09	1.53489e-09
# -1.33998e-08	1.37479e-08	-6.43758e-09	1.14023e-08	1.1162e-08	-4.7032e-09	4.19766e-09	1.66545e-08	1.69963e-08	-9.72041e-09	5.06703e-09	8.58282e-09	-1.1709e-08	-2.14829e-08	1.44201e-08	1.8108e-08	-1.10679e-08	-1.07708e-08	-5.55078e-09	3.94539e-09	9.09203e-05	-1.02785e-08	1.50125e-08	-6.93111e-09	-1.54684e-08	-6.81101e-09	-2.22017e-09	-5.8119e-09	3.53629e-09	1.29932e-10	2.06502e-09	-4.9243e-09	1.33794e-08	-1.47122e-09	-5.1782e-09	3.45307e-09	1.14132e-08	-1.83227e-08	-4.20778e-09	-2.59264e-09	-9.02418e-09	4.86331e-09	-1.05535e-08	8.45221e-09	-1.46284e-08	2.97829e-10	-9.51082e-09	1.64396e-08	1.80897e-08	4.81189e-10
# 1.35331e-08	-1.66054e-08	7.90544e-09	-1.28524e-08	-1.47046e-08	5.46552e-09	-3.20004e-09	-1.78925e-08	-1.86032e-08	1.15746e-08	-5.98319e-09	-8.3681e-09	1.38846e-08	2.17536e-08	-1.2137e-08	-1.77686e-08	1.12533e-08	1.10354e-08	4.45815e-09	-4.12338e-09	-1.02785e-08	9.09224e-05	-1.44218e-08	5.70411e-09	1.2561e-08	7.94408e-09	3.04552e-09	4.87712e-09	-4.15257e-09	-6.83384e-10	-3.76472e-09	3.7314e-09	-1.29937e-08	3.42712e-09	7.96038e-09	-2.49e-09	-9.58699e-09	1.87638e-08	3.98039e-09	1.7933e-09	9.17387e-09	-3.82708e-09	1.21594e-08	-9.93872e-09	1.68223e-08	1.5505e-10	9.67493e-09	-1.94941e-08	-1.87322e-08	-1.0001e-09
# -1.95196e-08	1.99335e-08	-9.00285e-09	1.7103e-08	1.52008e-08	-7.28322e-09	5.79309e-09	2.45776e-08	2.53329e-08	-1.37568e-08	6.52115e-09	1.25418e-08	-1.7391e-08	-3.13057e-08	2.01073e-08	2.59558e-08	-1.61355e-08	-1.68773e-08	-7.07919e-09	5.9559e-09	1.50125e-08	-1.44218e-08	9.09326e-05	-9.46766e-09	-2.30647e-08	-1.0461e-08	-2.15917e-09	-7.91373e-09	4.4998e-09	1.4795e-10	2.79655e-09	-6.25442e-09	1.96897e-08	-2.43232e-09	-9.14645e-09	4.61088e-09	1.67491e-08	-2.57328e-08	-7.71951e-09	-4.06003e-09	-1.32657e-08	7.41045e-09	-1.36888e-08	1.21281e-08	-2.12669e-08	1.19077e-11	-1.3772e-08	2.42802e-08	2.64952e-08	4.75326e-10
# 9.38911e-09	-7.14869e-09	3.08364e-09	-7.43348e-09	-4.22494e-09	2.25786e-09	-3.68697e-09	-1.01669e-08	-9.52367e-09	5.10923e-09	-2.43779e-09	-6.24524e-09	5.75705e-09	1.37957e-08	-1.11415e-08	-1.25104e-08	6.54604e-09	6.871e-09	5.54662e-09	-3.73145e-09	-6.93111e-09	5.70411e-09	-9.46766e-09	9.09164e-05	1.18255e-08	4.64749e-09	2.61803e-09	5.50366e-09	-3.11695e-09	-1.1954e-09	1.38223e-09	5.93276e-09	-9.22304e-09	-1.19856e-09	9.93088e-11	-2.88369e-09	-7.20014e-09	1.2142e-08	2.40696e-09	2.16437e-09	5.70617e-09	-4.68522e-09	4.4881e-09	-5.71967e-09	8.38561e-09	1.93428e-10	5.3648e-09	-8.82206e-09	-1.24007e-08	-7.98833e-10
# 1.96658e-08	-1.2876e-08	7.12865e-09	-1.69855e-08	-8.30028e-09	4.50664e-09	-9.96145e-09	-2.11987e-08	-2.21488e-08	1.49839e-08	-4.00145e-09	-1.84032e-08	1.61607e-08	3.20699e-08	-2.42408e-08	-2.95779e-08	1.69576e-08	1.64559e-08	1.18825e-08	-3.28806e-09	-1.54684e-08	1.2561e-08	-2.30647e-08	1.18255e-08	9.09429e-05	1.12292e-08	-7.48676e-10	1.11035e-08	-3.10777e-09	-5.75862e-10	1.66688e-09	1.27327e-08	-1.84649e-08	-3.76028e-09	5.84137e-09	-6.62338e-09	-1.94707e-08	2.66665e-08	7.82912e-09	4.62973e-09	1.37387e-08	-1.05655e-08	9.32874e-09	-1.04491e-08	1.69342e-08	-4.71536e-10	1.69034e-08	-1.79542e-08	-2.67373e-08	2.79602e-09
# 9.90572e-09	-1.1169e-08	4.25132e-09	-1.06911e-08	-6.84832e-09	3.48099e-09	6.4203e-11	-1.15871e-08	-1.13179e-08	8.87654e-09	-4.60745e-10	-7.87275e-09	1.06694e-08	1.55141e-08	-6.28986e-09	-1.0914e-08	9.14081e-09	9.41181e-09	2.54973e-09	-1.86642e-09	-6.81101e-09	7.94408e-09	-1.0461e-08	4.64749e-09	1.12292e-08	9.0918e-05	-8.82901e-10	4.9953e-09	-3.46901e-09	-4.81226e-10	-1.54217e-09	2.03434e-09	-7.42422e-09	2.53795e-09	6.49313e-09	-9.84422e-10	-7.99649e-09	1.28586e-08	3.03681e-09	3.42963e-09	7.40567e-09	-4.8111e-09	6.23998e-09	-6.44923e-09	1.03706e-08	1.25777e-09	6.8157e-09	-1.27668e-08	-1.27735e-08	-1.36005e-09
# 2.864e-09	-3.34901e-09	1.21986e-09	-7.17861e-10	-4.56578e-09	1.00477e-09	-1.84643e-09	-4.1202e-09	-4.29285e-09	-7.34694e-11	-4.33128e-09	1.07316e-09	-4.62331e-10	4.10284e-09	-4.94764e-09	-4.71309e-09	9.34374e-11	8.4753e-11	2.411e-09	-3.78678e-09	-2.22017e-09	3.04552e-09	-2.15917e-09	2.61803e-09	-7.48676e-10	-8.82901e-10	9.09146e-05	8.82607e-10	-2.12739e-09	-1.0182e-09	-3.10886e-10	2.04485e-09	-4.46215e-09	1.51051e-10	-2.60112e-09	-9.63048e-10	2.84615e-10	3.5511e-09	2.77019e-10	-1.06948e-09	8.51573e-10	-7.69788e-11	2.8739e-09	-3.10431e-09	4.25714e-09	-4.49715e-10	2.97968e-10	-4.36159e-09	-4.76198e-09	-1.25844e-09
# 8.14646e-09	-5.15983e-09	2.13074e-09	-6.15423e-09	-3.05969e-09	1.76524e-09	-1.77025e-09	-7.75556e-09	-6.8892e-09	5.04309e-09	-1.20453e-09	-6.46684e-09	4.57554e-09	1.24071e-08	-8.33895e-09	-1.04451e-08	5.92815e-09	6.19438e-09	4.18361e-09	-1.93003e-09	-5.8119e-09	4.87712e-09	-7.91373e-09	5.50366e-09	1.11035e-08	4.9953e-09	8.82607e-10	9.09153e-05	-2.79223e-09	-4.17394e-10	8.12983e-10	4.62434e-09	-7.0653e-09	-5.79393e-10	7.26102e-10	-2.59913e-09	-6.10512e-09	1.01262e-08	1.81823e-09	2.17568e-09	6.02804e-09	-4.15379e-09	3.84764e-09	-4.61569e-09	7.11345e-09	-6.32488e-11	5.08428e-09	-6.88695e-09	-1.0264e-08	-8.24948e-10
# -5.98823e-09	7.04589e-09	-2.16461e-09	4.67925e-09	4.23789e-09	-1.45232e-09	-3.01137e-10	6.69985e-09	6.06725e-09	-3.06411e-09	1.35054e-09	1.97663e-09	-4.53993e-09	-7.59918e-09	4.04868e-09	5.27643e-09	-3.76347e-09	-3.29051e-09	-1.59171e-09	2.51268e-09	3.53629e-09	-4.15257e-09	4.4998e-09	-3.11695e-09	-3.10777e-09	-3.46901e-09	-2.12739e-09	-2.79223e-09	9.09131e-05	1.06347e-09	3.74505e-10	-1.60006e-09	4.8379e-09	-1.28657e-09	-1.27586e-09	-3.64632e-11	2.96871e-09	-6.63662e-09	-7.62555e-10	-1.2484e-09	-2.87316e-09	1.12015e-09	-3.66903e-09	3.73387e-09	-5.93544e-09	-7.15379e-10	-2.79031e-09	7.51566e-09	6.93354e-09	2.08087e-09
# -8.08966e-10	3.7589e-10	2.47588e-10	7.40961e-10	-2.27483e-10	6.59406e-10	4.52887e-10	8.86391e-10	-3.57337e-11	5.26587e-11	4.46473e-10	5.05303e-10	-8.63731e-10	8.01079e-11	5.30455e-10	1.00841e-09	-2.96254e-10	2.97961e-10	-1.37808e-09	5.64759e-10	1.29932e-10	-6.83384e-10	1.4795e-10	-1.1954e-09	-5.75862e-10	-4.81226e-10	-1.0182e-09	-4.17394e-10	1.06347e-09	9.09113e-05	-1.2813e-09	-9.59402e-10	2.67742e-10	1.32592e-09	2.98287e-10	-5.20801e-11	-4.80179e-10	-7.08671e-10	-1.81212e-10	2.52653e-10	-8.60687e-11	2.61389e-10	8.48155e-10	8.55089e-10	-2.55686e-10	-3.00806e-10	1.74994e-10	7.25153e-10	1.18614e-09	5.65275e-11
# -1.82437e-09	5.57593e-09	-2.77946e-09	2.21143e-09	7.6237e-09	-3.30753e-09	-1.24681e-09	3.51153e-09	5.67764e-09	-3.50565e-09	2.39381e-09	3.33712e-10	-2.97941e-09	-5.54893e-09	-3.6771e-10	1.74671e-09	-2.00719e-09	-2.81651e-09	1.95225e-09	5.92858e-10	2.06502e-09	-3.76472e-09	2.79655e-09	1.38223e-09	1.66688e-09	-1.54217e-09	-3.10886e-10	8.12983e-10	3.74505e-10	-1.2813e-09	9.09149e-05	2.51815e-09	1.99988e-09	-4.79719e-09	-4.78124e-09	-3.64375e-10	1.28329e-09	-2.58245e-09	-9.35702e-10	-4.75757e-10	-2.43207e-09	-7.63258e-10	-5.77407e-09	2.27205e-09	-6.07506e-09	-2.78123e-10	-1.9736e-09	6.85285e-09	3.02889e-09	3.59885e-10
# 6.77582e-09	-1.59553e-09	2.3403e-09	-4.72377e-09	-1.4637e-09	7.03155e-10	-6.34363e-09	-5.92892e-09	-6.76999e-09	4.23871e-09	-2.16107e-09	-6.51052e-09	2.93079e-09	1.06789e-08	-1.12398e-08	-1.15398e-08	4.34038e-09	3.6744e-09	6.50434e-09	-1.97706e-09	-4.9243e-09	3.7314e-09	-6.25442e-09	5.93276e-09	1.27327e-08	2.03434e-09	2.04485e-09	4.62434e-09	-1.60006e-09	-9.59402e-10	2.51815e-09	9.0918e-05	-6.96563e-09	-4.05954e-09	-1.97055e-09	-3.26353e-09	-5.71444e-09	9.01494e-09	1.63012e-09	6.82845e-10	3.48825e-09	-3.64143e-09	1.87269e-09	-3.59892e-09	4.45723e-09	-1.18059e-10	5.96884e-09	-3.75072e-09	-9.17381e-09	1.54895e-09
# -1.78207e-08	1.80922e-08	-8.62779e-09	1.43365e-08	1.45678e-08	-6.32788e-09	5.86839e-09	2.26088e-08	2.272e-08	-1.11163e-08	7.10501e-09	9.33253e-09	-1.43661e-08	-2.76949e-08	1.93787e-08	2.33347e-08	-1.33683e-08	-1.33581e-08	-6.70493e-09	6.66818e-09	1.33794e-08	-1.29937e-08	1.96897e-08	-9.22304e-09	-1.84649e-08	-7.42422e-09	-4.46215e-09	-7.0653e-09	4.8379e-09	2.67742e-10	1.99988e-09	-6.96563e-09	9.09286e-05	-1.84005e-09	-6.02862e-09	4.5303e-09	1.39949e-08	-2.34448e-08	-5.92563e-09	-2.73187e-09	-1.07745e-08	5.40194e-09	-1.34301e-08	1.13314e-08	-1.95246e-08	5.38756e-10	-1.14088e-08	2.15739e-08	2.33697e-08	1.35347e-09
# 2.14761e-09	-7.59525e-09	2.69325e-09	-3.0543e-09	-6.7218e-09	3.0424e-09	3.54895e-09	-4.53483e-09	-5.24047e-09	2.85819e-09	-8.82e-10	9.93812e-10	3.7682e-09	4.27935e-09	2.34661e-09	1.93813e-10	2.14191e-09	3.07445e-09	-3.42967e-09	-8.39052e-10	-1.47122e-09	3.42712e-09	-2.43232e-09	-1.19856e-09	-3.76028e-09	2.53795e-09	1.51051e-10	-5.79393e-10	-1.28657e-09	1.32592e-09	-4.79719e-09	-4.05954e-09	-1.84005e-09	9.09155e-05	5.10131e-09	1.2921e-09	-8.19388e-10	2.55763e-09	6.48977e-10	1.03279e-09	2.13441e-09	5.40441e-10	5.63232e-09	-2.48852e-09	5.9084e-09	5.59302e-10	4.76389e-10	-7.18783e-09	-2.60239e-09	-2.26213e-09
# 7.39319e-09	-1.26193e-08	6.29874e-09	-9.72905e-09	-9.94291e-09	4.58853e-09	8.18929e-10	-1.13582e-08	-1.16461e-08	9.05112e-09	-1.02911e-09	-5.04101e-09	1.30205e-08	1.21297e-08	-1.857e-09	-7.07915e-09	8.65878e-09	8.44998e-09	-1.75189e-09	2.04323e-10	-5.1782e-09	7.96038e-09	-9.14645e-09	9.93088e-11	5.84137e-09	6.49313e-09	-2.60112e-09	7.26102e-10	-1.27586e-09	2.98287e-10	-4.78124e-09	-1.97055e-09	-6.02862e-09	5.10131e-09	9.09211e-05	-6.80595e-11	-6.78103e-09	1.03301e-08	2.91958e-09	2.15488e-09	5.85623e-09	-8.24252e-10	8.7093e-09	-5.08343e-09	1.05987e-08	9.68576e-10	6.10649e-09	-1.35651e-08	-8.97563e-09	-3.71655e-10
# -3.51102e-09	1.00458e-09	-1.84925e-09	2.49346e-09	2.41717e-09	-1.26805e-09	3.06792e-09	3.941e-09	4.0518e-09	-2.52013e-09	2.21999e-09	3.14791e-09	-1.85315e-09	-6.79625e-09	5.89566e-09	6.90774e-09	-2.83709e-09	-2.70433e-09	-2.73192e-09	9.95722e-10	3.45307e-09	-2.49e-09	4.61088e-09	-2.88369e-09	-6.62338e-09	-9.84422e-10	-9.63048e-10	-2.59913e-09	-3.64632e-11	-5.20801e-11	-3.64375e-10	-3.26353e-09	4.5303e-09	1.2921e-09	-6.80595e-11	9.09122e-05	3.30784e-09	-5.36678e-09	-1.00886e-09	-3.65287e-10	-3.25889e-09	1.70803e-09	-2.66288e-09	2.25392e-09	-3.61643e-09	8.16418e-10	-2.62281e-09	2.52387e-09	5.02034e-09	-9.0756e-10
# -1.44415e-08	1.46519e-08	-6.5619e-09	1.32555e-08	8.83559e-09	-4.80248e-09	4.84567e-09	1.77493e-08	1.80857e-08	-1.08236e-08	2.52283e-09	1.03088e-08	-1.40777e-08	-2.27029e-08	1.5313e-08	1.89801e-08	-1.31139e-08	-1.28296e-08	-5.49901e-09	2.66038e-09	1.14132e-08	-9.58699e-09	1.67491e-08	-7.20014e-09	-1.94707e-08	-7.99649e-09	2.84615e-10	-6.10512e-09	2.96871e-09	-4.80179e-10	1.28329e-09	-5.71444e-09	1.39949e-08	-8.19388e-10	-6.78103e-09	3.30784e-09	9.09242e-05	-1.98413e-08	-5.20692e-09	-3.90387e-09	-9.1485e-09	5.97097e-09	-1.02132e-08	7.65087e-09	-1.41857e-08	-1.21068e-10	-1.14557e-08	1.6697e-08	1.86649e-08	-5.72298e-11
# 2.39031e-08	-2.57218e-08	1.19912e-08	-2.17975e-08	-1.90329e-08	8.06895e-09	-7.03017e-09	-2.98581e-08	-2.9875e-08	1.79248e-08	-7.51848e-09	-1.54561e-08	2.26e-08	3.67597e-08	-2.40766e-08	-3.10201e-08	1.97013e-08	1.94335e-08	9.15945e-09	-6.69823e-09	-1.83227e-08	1.87638e-08	-2.57328e-08	1.2142e-08	2.66665e-08	1.28586e-08	3.5511e-09	1.01262e-08	-6.63662e-09	-7.08671e-10	-2.58245e-09	9.01494e-09	-2.34448e-08	2.55763e-09	1.03301e-08	-5.36678e-09	-1.98413e-08	9.09422e-05	7.07093e-09	4.56403e-09	1.5172e-08	-8.37872e-09	1.82842e-08	-1.52199e-08	2.57393e-08	1.85391e-10	1.67642e-08	-2.95639e-08	-3.16706e-08	-1.53996e-09
# 5.60953e-09	-5.25137e-09	1.77703e-09	-4.79213e-09	-3.97684e-09	1.86934e-09	-2.20809e-09	-7.12341e-09	-8.20166e-09	3.88929e-09	-2.15564e-09	-3.96013e-09	4.67757e-09	9.55919e-09	-6.1504e-09	-8.17921e-09	4.47343e-09	4.84894e-09	2.56236e-09	-1.85475e-09	-4.20778e-09	3.98039e-09	-7.71951e-09	2.40696e-09	7.82912e-09	3.03681e-09	2.77019e-10	1.81823e-09	-7.62555e-10	-1.81212e-10	-9.35702e-10	1.63012e-09	-5.92563e-09	6.48977e-10	2.91958e-09	-1.00886e-09	-5.20692e-09	7.07093e-09	9.0913e-05	1.13553e-09	3.8969e-09	-2.90996e-09	3.18167e-09	-3.45024e-09	6.24172e-09	-1.14433e-10	4.50007e-09	-7.05566e-09	-8.38561e-09	5.58907e-10
# 3.64956e-09	-3.84911e-09	1.16921e-09	-3.9989e-09	-1.15415e-09	1.53308e-09	4.29255e-10	-3.53268e-09	-3.761e-09	3.03541e-09	9.56059e-10	-3.06472e-09	3.39562e-09	5.75547e-09	-2.2874e-09	-3.14184e-09	3.2901e-09	4.07356e-09	4.88454e-10	-5.24883e-10	-2.59264e-09	1.7933e-09	-4.06003e-09	2.16437e-09	4.62973e-09	3.42963e-09	-1.06948e-09	2.17568e-09	-1.2484e-09	2.52653e-10	-4.75757e-10	6.82845e-10	-2.73187e-09	1.03279e-09	2.15488e-09	-3.65287e-10	-3.90387e-09	4.56403e-09	1.13553e-09	9.09115e-05	2.64096e-09	-2.30623e-09	2.1117e-09	-1.65889e-09	3.32023e-09	8.69656e-10	2.45874e-09	-4.25115e-09	-4.15425e-09	-7.71372e-10
# 1.17209e-08	-1.12327e-08	5.25349e-09	-1.0026e-08	-9.65438e-09	4.34439e-09	-2.16572e-09	-1.37852e-08	-1.38663e-08	8.80625e-09	-3.81402e-09	-8.36931e-09	9.91716e-09	1.93761e-08	-1.08855e-08	-1.54293e-08	9.85468e-09	1.0162e-08	3.85304e-09	-2.87854e-09	-9.02418e-09	9.17387e-09	-1.32657e-08	5.70617e-09	1.37387e-08	7.40567e-09	8.51573e-10	6.02804e-09	-2.87316e-09	-8.60687e-11	-2.43207e-09	3.48825e-09	-1.07745e-08	2.13441e-09	5.85623e-09	-3.25889e-09	-9.1485e-09	1.5172e-08	3.8969e-09	2.64096e-09	9.09188e-05	-4.59884e-09	8.85798e-09	-7.69938e-09	1.35565e-08	-3.27756e-10	8.01452e-09	-1.39942e-08	-1.57941e-08	-3.62852e-10
# -6.04724e-09	4.03179e-09	-1.07961e-09	5.98475e-09	1.78794e-09	-1.50199e-09	2.38437e-09	6.19247e-09	6.75018e-09	-4.94819e-09	5.81894e-10	6.36127e-09	-3.84822e-09	-1.04755e-08	7.03461e-09	9.06529e-09	-4.97316e-09	-5.91973e-09	-4.15946e-09	1.73339e-09	4.86331e-09	-3.82708e-09	7.41045e-09	-4.68522e-09	-1.05655e-08	-4.8111e-09	-7.69788e-11	-4.15379e-09	1.12015e-09	2.61389e-10	-7.63258e-10	-3.64143e-09	5.40194e-09	5.40441e-10	-8.24252e-10	1.70803e-09	5.97097e-09	-8.37872e-09	-2.90996e-09	-2.30623e-09	-4.59884e-09	9.09147e-05	-2.18657e-09	3.92705e-09	-5.09146e-09	-4.63127e-10	-4.63363e-09	5.7201e-09	9.18993e-09	-1.11826e-10
# 1.28365e-08	-1.78908e-08	8.80865e-09	-1.18231e-08	-1.62213e-08	6.46148e-09	-2.02895e-09	-1.79723e-08	-1.87996e-08	1.0892e-08	-6.13618e-09	-5.98531e-09	1.36404e-08	2.12082e-08	-1.10418e-08	-1.58446e-08	1.09419e-08	1.06455e-08	1.77673e-09	-3.55447e-09	-1.05535e-08	1.21594e-08	-1.36888e-08	4.4881e-09	9.32874e-09	6.23998e-09	2.8739e-09	3.84764e-09	-3.66903e-09	8.48155e-10	-5.77407e-09	1.87269e-09	-1.34301e-08	5.63232e-09	8.7093e-09	-2.66288e-09	-1.02132e-08	1.82842e-08	3.18167e-09	2.1117e-09	8.85798e-09	-2.18657e-09	9.09245e-05	-9.17037e-09	1.76257e-08	-4.24786e-10	8.64364e-09	-1.95869e-08	-1.67649e-08	-1.59356e-09
# -1.14504e-08	1.30521e-08	-5.99381e-09	1.03254e-08	1.1252e-08	-4.32606e-09	2.55102e-09	1.48863e-08	1.4875e-08	-8.50108e-09	4.82413e-09	6.66229e-09	-1.02239e-08	-1.81864e-08	1.05486e-08	1.47156e-08	-8.96711e-09	-9.02971e-09	-3.97301e-09	4.22432e-09	8.45221e-09	-9.93872e-09	1.21281e-08	-5.71967e-09	-1.04491e-08	-6.44923e-09	-3.10431e-09	-4.61569e-09	3.73387e-09	8.55089e-10	2.27205e-09	-3.59892e-09	1.13314e-08	-2.48852e-09	-5.08343e-09	2.25392e-09	7.65087e-09	-1.52199e-08	-3.45024e-09	-1.65889e-09	-7.69938e-09	3.92705e-09	-9.17037e-09	9.09178e-05	-1.36793e-08	-1.77671e-10	-7.04043e-09	1.54153e-08	1.58237e-08	1.16829e-09
# 1.96074e-08	-2.35105e-08	1.07788e-08	-1.68822e-08	-2.0312e-08	8.3278e-09	-3.50094e-09	-2.54042e-08	-2.63144e-08	1.43989e-08	-8.2719e-09	-1.0493e-08	1.80739e-08	3.13613e-08	-1.76591e-08	-2.42267e-08	1.55568e-08	1.59893e-08	4.99436e-09	-6.56968e-09	-1.46284e-08	1.68223e-08	-2.12669e-08	8.38561e-09	1.69342e-08	1.03706e-08	4.25714e-09	7.11345e-09	-5.93544e-09	-2.55686e-10	-6.07506e-09	4.45723e-09	-1.95246e-08	5.9084e-09	1.05987e-08	-3.61643e-09	-1.41857e-08	2.57393e-08	6.24172e-09	3.32023e-09	1.35565e-08	-5.09146e-09	1.76257e-08	-1.36793e-08	9.0934e-05	-1.25923e-10	1.2672e-08	-2.72502e-08	-2.6189e-08	-2.00997e-09
# 1.70789e-10	-1.00939e-09	1.18629e-10	-1.48959e-09	1.66256e-10	5.55527e-10	5.39374e-10	2.00414e-10	-2.60716e-10	1.07703e-09	1.15645e-09	-4.81845e-10	9.01738e-10	2.23671e-10	1.36612e-09	1.09566e-09	1.99484e-10	7.44656e-10	-2.32666e-10	-1.70883e-10	2.97829e-10	1.5505e-10	1.19077e-11	1.93428e-10	-4.71536e-10	1.25777e-09	-4.49715e-10	-6.32488e-11	-7.15379e-10	-3.00806e-10	-2.78123e-10	-1.18059e-10	5.38756e-10	5.59302e-10	9.68576e-10	8.16418e-10	-1.21068e-10	1.85391e-10	-1.14433e-10	8.69656e-10	-3.27756e-10	-4.63127e-10	-4.24786e-10	-1.77671e-10	-1.25923e-10	9.09107e-05	2.68658e-10	-1.21641e-09	-1.03909e-10	-6.36215e-10
# 1.23521e-08	-1.18504e-08	5.97475e-09	-1.1204e-08	-9.33035e-09	3.8358e-09	-5.32695e-09	-1.42859e-08	-1.63678e-08	1.06192e-08	-3.75215e-09	-1.02383e-08	1.16726e-08	2.0296e-08	-1.34434e-08	-1.71604e-08	1.06621e-08	1.0161e-08	5.56013e-09	-2.40258e-09	-9.51082e-09	9.67493e-09	-1.3772e-08	5.3648e-09	1.69034e-08	6.8157e-09	2.97968e-10	5.08428e-09	-2.79031e-09	1.74994e-10	-1.9736e-09	5.96884e-09	-1.14088e-08	4.76389e-10	6.10649e-09	-2.62281e-09	-1.14557e-08	1.67642e-08	4.50007e-09	2.45874e-09	8.01452e-09	-4.63363e-09	8.64364e-09	-7.04043e-09	1.2672e-08	2.68658e-10	9.09208e-05	-1.48374e-08	-1.69307e-08	1.18129e-09
# -2.22068e-08	2.93939e-08	-1.23681e-08	2.10519e-08	2.32169e-08	-9.64869e-09	2.9788e-09	2.97484e-08	3.0913e-08	-1.71633e-08	8.27281e-09	1.16043e-08	-2.27939e-08	-3.44571e-08	1.84633e-08	2.61561e-08	-1.82808e-08	-1.89696e-08	-5.04785e-09	7.47549e-09	1.64396e-08	-1.94941e-08	2.42802e-08	-8.82206e-09	-1.79542e-08	-1.27668e-08	-4.36159e-09	-6.88695e-09	7.51566e-09	7.25153e-10	6.85285e-09	-3.75072e-09	2.15739e-08	-7.18783e-09	-1.35651e-08	2.52387e-09	1.6697e-08	-2.95639e-08	-7.05566e-09	-4.25115e-09	-1.39942e-08	5.7201e-09	-1.95869e-08	1.54153e-08	-2.72502e-08	-1.21641e-09	-1.48374e-08	9.09427e-05	2.97143e-08	3.02497e-09
# -2.40389e-08	2.46637e-08	-1.06045e-08	2.05877e-08	1.92748e-08	-7.88115e-09	7.37838e-09	2.94642e-08	3.03892e-08	-1.68495e-08	8.89182e-09	1.55334e-08	-2.01455e-08	-3.7667e-08	2.48848e-08	3.20551e-08	-1.88217e-08	-1.91372e-08	-1.00822e-08	7.87823e-09	1.80897e-08	-1.87322e-08	2.64952e-08	-1.24007e-08	-2.67373e-08	-1.27735e-08	-4.76198e-09	-1.0264e-08	6.93354e-09	1.18614e-09	3.02889e-09	-9.17381e-09	2.33697e-08	-2.60239e-09	-8.97563e-09	5.02034e-09	1.86649e-08	-3.16706e-08	-8.38561e-09	-4.15425e-09	-1.57941e-08	9.18993e-09	-1.67649e-08	1.58237e-08	-2.6189e-08	-1.03909e-10	-1.69307e-08	2.97143e-08	9.09425e-05	9.50881e-10
# -1.60074e-09	3.95865e-09	-3.61338e-10	1.4705e-09	1.26916e-09	-9.09676e-10	-2.70963e-09	2.33648e-09	9.02427e-10	1.72866e-10	-5.5912e-10	-1.66154e-09	-1.05956e-09	-7.66891e-10	-9.40366e-10	-9.38286e-10	-5.22902e-10	-1.04533e-09	1.08741e-09	1.53489e-09	4.81189e-10	-1.0001e-09	4.75326e-10	-7.98833e-10	2.79602e-09	-1.36005e-09	-1.25844e-09	-8.24948e-10	2.08087e-09	5.65275e-11	3.59885e-10	1.54895e-09	1.35347e-09	-2.26213e-09	-3.71655e-10	-9.0756e-10	-5.72298e-11	-1.53996e-09	5.58907e-10	-7.71372e-10	-3.62852e-10	-1.11826e-10	-1.59356e-09	1.16829e-09	-2.00997e-09	-6.36215e-10	1.18129e-09	3.02497e-09	9.50881e-10	9.09123e-05
# 1.14169e-08	-8.45295e-09	4.21285e-09	-1.19029e-08	-2.9548e-09	1.89555e-09	-6.17451e-09	-1.22983e-08	-1.20124e-08	9.90091e-09	-4.69927e-10	-1.07733e-08	1.14866e-08	1.72148e-08	-1.28736e-08	-1.62433e-08	1.03894e-08	8.99106e-09	7.41139e-09	-1.41453e-09	-8.79246e-09	7.35084e-09	-1.21668e-08	7.54889e-09	1.95382e-08	7.50237e-09	-6.86851e-10	6.50049e-09	-2.96495e-09	-1.23696e-09	3.01853e-09	8.04581e-09	-9.78459e-09	-3.27387e-09	3.42218e-09	-3.32126e-09	-1.19753e-08	1.66474e-08	3.30449e-09	3.24838e-09	6.56913e-09	-6.52878e-09	4.93587e-09	-5.73709e-09	7.81225e-09	1.08993e-09	9.99507e-09	-1.02478e-08	-1.489e-08	7.16713e-10
# 2.55872e-08	-2.98733e-08	1.42435e-08	-2.38228e-08	-2.36119e-08	9.73811e-09	-5.21511e-09	-3.31991e-08	-3.30306e-08	2.04291e-08	-8.24225e-09	-1.56307e-08	2.64806e-08	4.01454e-08	-2.24643e-08	-3.17282e-08	2.21535e-08	2.12194e-08	6.83333e-09	-6.16067e-09	-1.93449e-08	2.13951e-08	-2.77013e-08	1.07139e-08	2.58452e-08	1.47581e-08	2.60562e-09	9.70254e-09	-7.15103e-09	-3.45475e-10	-5.59236e-09	6.60604e-09	-2.44542e-08	5.75496e-09	1.53434e-08	-5.03198e-09	-2.0589e-08	3.46255e-08	7.61491e-09	4.86132e-09	1.73225e-08	-7.27776e-09	2.18635e-08	-1.67936e-08	2.95714e-08	7.95763e-11	1.78382e-08	-3.38773e-08	-3.32492e-08	-1.74008e-09
# 1.13077e-08	-1.60144e-08	7.91259e-09	-1.22073e-08	-1.26723e-08	5.62707e-09	-7.66164e-10	-1.54971e-08	-1.57676e-08	1.0668e-08	-2.90251e-09	-6.53983e-09	1.44491e-08	1.77409e-08	-7.03108e-09	-1.22911e-08	1.05744e-08	1.04509e-08	7.96369e-10	-2.17899e-09	-7.98593e-09	1.06709e-08	-1.21091e-08	3.47165e-09	8.97946e-09	7.74763e-09	2.48641e-10	3.18458e-09	-3.58716e-09	-2.38042e-11	-4.40096e-09	1.12186e-09	-9.99272e-09	4.82686e-09	1.02566e-08	-1.23144e-09	-8.85602e-09	1.53623e-08	2.90626e-09	2.55924e-09	7.65081e-09	-1.97701e-09	1.11348e-08	-7.70988e-09	1.4413e-08	1.03948e-09	8.0034e-09	-1.75389e-08	-1.41267e-08	-1.35737e-09
# 1.28844e-08	-1.52785e-08	7.85728e-09	-1.01532e-08	-1.45549e-08	5.29228e-09	-3.743e-09	-1.84063e-08	-1.7614e-08	7.65038e-09	-7.90069e-09	-4.02477e-09	1.11386e-08	1.97532e-08	-1.36133e-08	-1.74361e-08	9.17708e-09	8.58973e-09	3.87551e-09	-5.9672e-09	-1.00363e-08	1.13167e-08	-1.38695e-08	6.31225e-09	9.27437e-09	4.17672e-09	5.90004e-09	4.27836e-09	-4.00605e-09	-5.40019e-10	-2.38229e-09	3.77287e-09	-1.5271e-08	2.80741e-09	4.73962e-09	-4.0058e-09	-8.22115e-09	1.76786e-08	3.34564e-09	4.91223e-10	8.00157e-09	-1.87568e-09	1.27737e-08	-9.51503e-09	1.63669e-08	-1.33129e-09	6.46253e-09	-1.7366e-08	-1.69812e-08	-1.98682e-09
# 8.59068e-09	-1.22473e-08	4.91001e-09	-8.93686e-09	-1.00785e-08	5.06506e-09	2.79515e-10	-1.12396e-08	-1.31741e-08	8.14627e-09	-2.41316e-09	-4.97239e-09	9.21563e-09	1.51047e-08	-5.13489e-09	-9.2175e-09	7.51758e-09	8.61114e-09	1.66402e-10	-2.192e-09	-6.105e-09	7.92419e-09	-1.04102e-08	1.88219e-09	6.68321e-09	6.32927e-09	5.64233e-11	2.54914e-09	-2.5698e-09	8.934e-10	-5.1331e-09	-3.58091e-10	-7.92936e-09	5.17449e-09	8.11353e-09	-3.80738e-10	-7.05404e-09	1.10173e-08	3.61128e-09	2.53223e-09	6.46336e-09	-2.48935e-09	8.51766e-09	-5.94199e-09	1.17793e-08	1.04419e-09	6.58626e-09	-1.45335e-08	-1.15198e-08	-1.40313e-09
# -7.03765e-09	7.05985e-09	-3.18484e-09	6.08892e-09	6.53593e-09	-2.43674e-09	2.36053e-09	8.6347e-09	8.44517e-09	-5.34407e-09	3.07023e-09	4.85685e-09	-6.03166e-09	-1.12938e-08	7.18342e-09	9.99798e-09	-5.61803e-09	-5.52468e-09	-3.5024e-09	2.63952e-09	5.39242e-09	-6.30906e-09	7.37813e-09	-3.79503e-09	-7.47112e-09	-3.97361e-09	-1.97971e-09	-3.1484e-09	2.14887e-09	6.32698e-10	1.21652e-09	-2.85588e-09	6.65058e-09	-6.36619e-10	-2.53519e-09	1.61443e-09	4.88294e-09	-9.50704e-09	-2.0476e-09	-8.21489e-10	-4.87885e-09	2.64849e-09	-5.11827e-09	5.13969e-09	-8.08831e-09	-8.17786e-11	-5.0222e-09	8.98189e-09	1.01458e-08	2.84184e-10
# -2.38904e-08	3.17096e-08	-1.33957e-08	2.24023e-08	2.48068e-08	-1.0664e-08	1.86371e-09	3.21937e-08	3.21281e-08	-1.83721e-08	7.95881e-09	1.31455e-08	-2.54731e-08	-3.70711e-08	1.83252e-08	2.72061e-08	-2.0844e-08	-2.18117e-08	-3.94345e-09	6.71196e-09	1.7613e-08	-2.05293e-08	2.67928e-08	-8.67651e-09	-1.97072e-08	-1.44499e-08	-2.42981e-09	-7.43686e-09	6.9638e-09	3.28184e-10	8.36838e-09	-1.99094e-09	2.24759e-08	-8.90431e-09	-1.69063e-08	2.66954e-09	1.84234e-08	-3.12565e-08	-8.14138e-09	-5.07157e-09	-1.6475e-08	6.12746e-09	-2.13886e-08	1.63967e-08	-3.02028e-08	-8.048e-10	-1.56315e-08	3.55394e-08	3.15613e-08	2.7624e-09
# 7.79195e-10	-5.77588e-09	1.61445e-09	-1.92021e-09	-3.04794e-09	1.20634e-09	2.74203e-09	-2.7221e-09	-2.1401e-09	7.43244e-10	4.46249e-10	2.91513e-09	3.26863e-09	-4.0899e-10	3.33366e-09	2.49383e-09	7.88052e-10	2.82719e-10	-3.01988e-09	-3.21369e-10	1.45516e-10	1.38351e-09	2.36717e-10	-1.30024e-09	-5.31465e-09	8.37713e-10	5.86686e-10	-1.44592e-09	-1.9301e-09	-2.29926e-11	-1.80035e-09	-3.17934e-09	-3.75154e-10	3.50731e-09	3.16131e-09	1.83408e-09	1.77531e-10	7.76129e-10	-6.50259e-10	2.94025e-10	-6.76829e-10	1.9748e-09	2.96852e-09	-7.24368e-10	2.0293e-09	9.68216e-10	-8.41845e-10	-4.29554e-09	2.66093e-10	-2.47596e-09
# 1.28424e-08	-1.79031e-08	8.38488e-09	-1.20543e-08	-1.59688e-08	6.0152e-09	-2.29971e-09	-1.78788e-08	-1.97445e-08	1.12372e-08	-6.0938e-09	-6.83644e-09	1.44883e-08	2.11745e-08	-1.07642e-08	-1.58954e-08	1.10292e-08	1.07311e-08	2.03189e-09	-3.53079e-09	-9.86906e-09	1.23946e-08	-1.43416e-08	3.60321e-09	1.02389e-08	6.79455e-09	2.07602e-09	2.76358e-09	-3.55951e-09	1.50316e-10	-5.9392e-09	1.68373e-09	-1.26637e-08	5.30988e-09	1.012e-08	-1.44614e-09	-1.00911e-08	1.73066e-08	4.50803e-09	1.90695e-09	8.55403e-09	-2.30093e-09	1.36296e-08	-9.04548e-09	1.72787e-08	5.33365e-11	9.93278e-09	-2.04209e-08	-1.74412e-08	-4.97357e-10
# -1.01789e-08	1.6267e-08	-6.61572e-09	1.04888e-08	1.13646e-08	-4.39276e-09	-7.94463e-10	1.47848e-08	1.38027e-08	-8.04837e-09	2.49926e-09	4.03468e-09	-1.2976e-08	-1.3992e-08	5.04699e-09	9.47374e-09	-9.23126e-09	-8.79494e-09	2.27838e-11	2.27772e-09	6.78205e-09	-9.31449e-09	1.00525e-08	-2.99481e-09	-5.22201e-09	-6.62068e-09	-9.67882e-10	-2.31737e-09	4.03392e-09	6.67671e-10	3.62559e-09	5.90172e-10	8.70042e-09	-5.27616e-09	-8.87028e-09	-2.24778e-11	7.10967e-09	-1.32179e-08	-2.56459e-09	-1.97959e-09	-6.2555e-09	1.26461e-09	-1.00284e-08	7.11148e-09	-1.30369e-08	-7.3876e-10	-5.84516e-09	1.63459e-08	1.25135e-08	2.31531e-09
# 5.45785e-09	-6.83662e-09	2.98245e-09	-6.50521e-09	-3.59869e-09	1.14082e-09	-1.5236e-09	-7.26283e-09	-6.44677e-09	5.6048e-09	-2.11857e-10	-4.77794e-09	7.86748e-09	7.43331e-09	-4.16654e-09	-7.11412e-09	5.90201e-09	4.72981e-09	2.10768e-09	3.98769e-10	-4.16762e-09	4.9975e-09	-5.32739e-09	2.19886e-09	7.42587e-09	4.14057e-09	-8.30754e-10	2.28614e-09	-1.43937e-09	-6.33616e-10	5.35922e-11	1.95367e-09	-4.11466e-09	1.51494e-10	4.2925e-09	-8.00998e-10	-5.57584e-09	8.50707e-09	1.22679e-09	1.09863e-09	3.41722e-09	-1.89764e-09	4.26292e-09	-3.09467e-09	5.10739e-09	2.03969e-10	4.94731e-09	-6.77966e-09	-7.03935e-09	-8.55955e-11
# -1.32427e-08	1.21945e-08	-6.31761e-09	1.20482e-08	8.56097e-09	-4.75716e-09	5.8151e-09	1.60497e-08	1.66259e-08	-1.02496e-08	3.00122e-09	1.0263e-08	-1.23555e-08	-2.16596e-08	1.48884e-08	1.81874e-08	-1.21422e-08	-1.21121e-08	-5.6533e-09	2.95265e-09	1.07071e-08	-8.82695e-09	1.5946e-08	-6.89865e-09	-1.87221e-08	-7.08464e-09	2.08188e-10	-5.66208e-09	1.97069e-09	-6.29906e-10	1.20342e-09	-5.81197e-09	1.3275e-08	-1.84236e-10	-5.99927e-09	3.72668e-09	1.34968e-08	-1.83409e-08	-5.01998e-09	-3.22623e-09	-8.84935e-09	5.95494e-09	-8.88857e-09	7.49212e-09	-1.31505e-08	-1.30418e-10	-1.07408e-08	1.48181e-08	1.76919e-08	-7.24146e-10
# 1.27782e-08	-1.24161e-08	6.29551e-09	-1.03541e-08	-1.07537e-08	3.56097e-09	-6.23032e-09	-1.66606e-08	-1.69341e-08	8.2601e-09	-6.65631e-09	-7.79674e-09	1.08335e-08	1.96152e-08	-1.60599e-08	-1.89858e-08	9.91124e-09	9.08465e-09	6.78927e-09	-4.90819e-09	-1.03975e-08	1.00663e-08	-1.43861e-08	7.10139e-09	1.51328e-08	4.86983e-09	3.9118e-09	4.88101e-09	-3.18613e-09	-9.79448e-10	-1.13326e-10	6.30949e-09	-1.38957e-08	-5.6795e-10	3.17423e-09	-3.82717e-09	-1.00926e-08	1.78187e-08	4.35618e-09	1.0178e-09	7.58396e-09	-4.30627e-09	9.19726e-09	-8.46114e-09	1.3412e-08	-9.56547e-10	9.08885e-09	-1.51171e-08	-1.80136e-08	3.55964e-10
# -1.55134e-08	1.6197e-08	-6.9697e-09	1.36524e-08	1.0773e-08	-4.76966e-09	5.27207e-09	1.89726e-08	2.0119e-08	-1.11834e-08	4.194e-09	1.05415e-08	-1.44374e-08	-2.40013e-08	1.66601e-08	2.00783e-08	-1.31837e-08	-1.27681e-08	-6.26557e-09	4.0518e-09	1.18779e-08	-1.09936e-08	1.74853e-08	-7.37307e-09	-1.91966e-08	-8.17338e-09	-1.02697e-09	-5.81098e-09	3.84723e-09	-3.31597e-12	1.63909e-09	-6.02991e-09	1.49377e-08	-1.10364e-09	-6.80256e-09	2.71955e-09	1.43773e-08	-2.06029e-08	-5.76224e-09	-3.40132e-09	-9.37027e-09	5.89304e-09	-1.0428e-08	8.82978e-09	-1.56173e-08	-2.37957e-10	-1.24544e-08	1.88265e-08	2.07391e-08	-3.85164e-11
# -1.79228e-08	1.48849e-08	-7.83359e-09	1.55969e-08	1.08603e-08	-5.29813e-09	7.96713e-09	2.07238e-08	2.11005e-08	-1.36759e-08	4.62987e-09	1.5005e-08	-1.58279e-08	-2.91293e-08	2.10311e-08	2.57645e-08	-1.58429e-08	-1.53609e-08	-9.3697e-09	3.79644e-09	1.43856e-08	-1.24478e-08	2.05304e-08	-1.02373e-08	-2.67505e-08	-9.90431e-09	-4.3858e-10	-8.9038e-09	3.27653e-09	2.70632e-10	7.00298e-10	-9.61381e-09	1.70641e-08	1.25766e-09	-6.50608e-09	5.50276e-09	1.7251e-08	-2.4622e-08	-6.17096e-09	-3.95878e-09	-1.25111e-08	8.11496e-09	-1.11081e-08	1.02492e-08	-1.75149e-08	2.53909e-10	-1.46249e-08	1.87884e-08	2.42461e-08	-1.49895e-09
# -6.18091e-09	1.46337e-09	-6.06597e-10	4.33076e-09	1.06743e-09	-1.1082e-09	3.53523e-09	5.3081e-09	5.63344e-09	-3.33325e-09	1.66962e-09	6.00088e-09	-1.78905e-09	-1.03411e-08	9.01671e-09	1.04643e-08	-3.9028e-09	-4.66555e-09	-5.23357e-09	2.31675e-09	4.69196e-09	-3.14828e-09	7.19494e-09	-5.20838e-09	-1.14489e-08	-3.20707e-09	-1.35979e-09	-5.16294e-09	1.52996e-09	6.33036e-10	-1.72758e-09	-5.62859e-09	6.23891e-09	2.66644e-09	1.41027e-09	2.93964e-09	5.26639e-09	-7.8584e-09	-2.36963e-09	-1.43852e-09	-4.61918e-09	4.40085e-09	-1.26821e-09	3.41195e-09	-4.54111e-09	2.32672e-10	-4.63307e-09	4.22998e-09	8.93284e-09	-4.24464e-10
# -4.10557e-09	2.91247e-09	-1.06028e-09	5.07858e-09	-4.07502e-10	2.80442e-11	1.05177e-09	3.90444e-09	2.83925e-09	-4.11248e-09	-1.48724e-09	5.26965e-09	-5.30007e-09	-5.51686e-09	2.92487e-09	5.11406e-09	-4.47592e-09	-3.78647e-09	-2.18949e-09	-6.91324e-10	2.44535e-09	-2.6121e-09	3.91629e-09	-2.54489e-09	-7.89326e-09	-4.36645e-09	1.86413e-09	-2.91954e-09	1.10637e-09	9.03581e-10	-1.86367e-09	-2.47989e-09	2.12258e-09	1.34971e-09	-2.44945e-09	7.30062e-10	4.16155e-09	-5.77369e-09	-1.14247e-09	-1.70215e-09	-2.96072e-09	2.9967e-09	-7.28337e-10	2.06894e-09	-2.21274e-09	-6.25404e-10	-3.68908e-09	3.07751e-09	5.20407e-09	-5.1266e-10
# 2.41513e-10	3.59774e-09	-9.91777e-10	8.45873e-10	1.817e-09	-1.21009e-09	-3.34289e-09	1.08775e-09	3.52562e-10	1.51642e-10	-1.13521e-09	-2.67626e-09	-1.20622e-09	1.18705e-09	-3.86716e-09	-3.55924e-09	-3.06998e-11	-4.83394e-10	3.37316e-09	3.08985e-10	-8.28503e-10	-2.92479e-10	-9.24571e-10	1.22427e-09	5.39733e-09	-8.59275e-10	-4.73317e-12	1.14028e-09	9.70418e-10	-7.56998e-10	1.62028e-09	3.23502e-09	-5.31469e-10	-3.55025e-09	-2.00597e-09	-1.59196e-09	-1.12333e-09	7.65084e-10	8.71005e-10	-5.40415e-10	6.11864e-10	-1.09258e-09	-1.6462e-09	3.93925e-10	-9.37826e-10	-7.45759e-10	1.90123e-09	2.12983e-09	-1.41882e-09	2.33506e-09
# -1.42392e-08	2.09172e-08	-8.49733e-09	1.23777e-08	1.63489e-08	-6.91697e-09	4.45033e-10	2.05506e-08	2.00753e-08	-8.5237e-09	6.21254e-09	3.46166e-09	-1.29824e-08	-2.09663e-08	1.16382e-08	1.48935e-08	-1.0599e-08	-1.14373e-08	-1.43552e-09	6.78665e-09	1.04431e-08	-1.18604e-08	1.49525e-08	-5.83225e-09	-6.36107e-09	-6.38453e-09	-5.16562e-09	-3.87435e-09	5.43492e-09	-5.7808e-10	4.65605e-09	-7.10352e-10	1.57699e-08	-6.78529e-09	-7.01725e-09	1.55043e-09	9.47609e-09	-1.8742e-08	-3.6561e-09	-2.33492e-09	-8.05282e-09	2.47863e-09	-1.44399e-08	1.03465e-08	-1.84625e-08	-2.0249e-10	-6.78125e-09	2.19527e-08	1.81347e-08	4.51275e-09
# -2.50701e-08	2.76306e-08	-1.24891e-08	2.20117e-08	1.94091e-08	-8.436e-09	6.95838e-09	3.22823e-08	3.17437e-08	-1.72599e-08	7.65293e-09	1.50012e-08	-2.31634e-08	-3.78738e-08	2.56779e-08	3.19258e-08	-2.08717e-08	-2.07496e-08	-8.51259e-09	7.2349e-09	1.9016e-08	-1.86044e-08	2.75665e-08	-1.23308e-08	-2.72597e-08	-1.26923e-08	-3.7201e-09	-9.99641e-09	6.64331e-09	5.07459e-11	2.509e-09	-8.56952e-09	2.50289e-08	-3.19332e-09	-1.03664e-08	5.24466e-09	2.12433e-08	-3.37868e-08	-7.84221e-09	-4.75673e-09	-1.5425e-08	8.53078e-09	-1.88768e-08	1.54895e-08	-2.67423e-08	4.60834e-10	-1.70176e-08	3.0661e-08	3.2804e-08	1.78547e-09
# 2.28527e-09	-3.57521e-09	1.91295e-09	-2.80452e-09	-2.49514e-09	9.44356e-10	-1.71737e-09	-3.56403e-09	-4.55113e-09	2.7748e-09	-9.57232e-10	-2.11085e-09	3.94411e-09	3.69119e-09	-2.81422e-09	-3.40582e-09	2.56922e-09	2.57636e-09	7.17007e-10	3.34475e-11	-2.09566e-09	2.2458e-09	-3.39046e-09	2.18501e-10	3.56131e-09	8.70386e-10	-6.6648e-10	-3.13164e-10	2.92304e-10	2.35775e-10	-8.2917e-10	4.84006e-10	-2.42071e-09	3.13307e-10	2.79044e-09	-1.53018e-10	-3.18619e-09	3.88785e-09	1.47721e-09	3.02992e-10	1.04462e-09	-6.00618e-10	2.40144e-09	-1.17894e-09	2.64332e-09	2.52898e-11	2.99033e-09	-3.9144e-09	-3.39762e-09	9.19954e-10
# 1.09186e-08	-1.16337e-08	5.07157e-09	-8.56103e-09	-7.67862e-09	2.64364e-09	-4.22564e-09	-1.45743e-08	-1.2864e-08	5.58631e-09	-4.3726e-09	-4.7009e-09	8.89609e-09	1.49e-08	-1.27018e-08	-1.45974e-08	8.3376e-09	7.19085e-09	5.05941e-09	-4.03224e-09	-8.19608e-09	8.04862e-09	-1.10192e-08	6.47349e-09	1.07168e-08	4.02585e-09	4.09134e-09	4.50106e-09	-3.59518e-09	-9.1948e-10	1.00174e-09	4.95069e-09	-1.1535e-08	-1.96469e-10	1.67087e-09	-2.78922e-09	-8.11089e-09	1.48314e-08	2.63713e-09	8.48936e-10	5.75514e-09	-3.2346e-09	7.62766e-09	-7.04517e-09	1.07821e-08	-8.01575e-10	6.11501e-09	-1.21392e-08	-1.44146e-08	-1.35672e-09
# 5.00306e-09	-6.0762e-09	2.93002e-09	-4.2229e-09	-4.6195e-09	1.35541e-09	-8.39333e-10	-6.45461e-09	-5.81508e-09	4.01068e-09	-1.31321e-09	-3.06198e-09	6.08624e-09	7.00995e-09	-3.68138e-09	-5.60528e-09	4.64569e-09	3.58655e-09	7.39805e-10	-3.53736e-10	-3.32247e-09	4.10403e-09	-4.56234e-09	1.16296e-09	4.60129e-09	2.5214e-09	-1.84836e-10	1.38725e-09	-1.40407e-09	-1.02397e-10	-1.2604e-09	1.09034e-09	-4.11202e-09	1.1401e-09	3.87616e-09	-3.18466e-10	-3.89792e-09	6.2804e-09	1.25941e-09	4.79969e-10	3.01965e-09	-4.3886e-10	4.48063e-09	-2.91933e-09	5.59736e-09	-2.25388e-10	3.96368e-09	-6.31804e-09	-5.99268e-09	2.26957e-10
# 1.75403e-09	-6.22337e-09	3.72416e-09	-2.18195e-09	-7.13752e-09	2.64571e-09	5.94923e-11	-5.22576e-09	-5.67641e-09	1.86369e-09	-2.93483e-09	1.87624e-09	4.05243e-09	3.10784e-09	-5.9514e-10	-1.70122e-09	1.69574e-09	1.63497e-09	-2.02554e-09	-1.61571e-09	-1.47411e-09	3.40514e-09	-2.44593e-09	-1.02066e-09	-3.15591e-09	-3.50461e-10	1.84709e-09	-2.06894e-09	-3.78016e-10	5.84307e-10	-3.30026e-09	-1.91114e-09	-3.29033e-09	3.27227e-09	3.8782e-09	4.79631e-11	-5.90568e-10	2.83866e-09	3.16927e-10	-8.77692e-10	5.73562e-10	2.25117e-09	5.19119e-09	-2.25527e-09	4.92046e-09	-2.57376e-10	5.38572e-10	-6.34266e-09	-2.18836e-09	-7.83019e-10
# -2.22326e-09	7.26439e-10	-6.34631e-10	1.79194e-09	1.39526e-09	-5.68873e-10	1.22601e-09	1.69599e-09	2.11221e-09	-2.10817e-09	1.18205e-09	2.18164e-09	-4.92972e-10	-4.50438e-09	3.04929e-09	3.73037e-09	-1.4144e-09	-1.21778e-09	-1.96815e-09	7.01574e-10	2.42355e-09	-1.65301e-09	2.09492e-09	-2.03618e-09	-3.66983e-09	-1.27729e-09	-7.59648e-10	-2.32265e-09	8.39284e-10	-1.3925e-10	-7.94779e-11	-2.01898e-09	2.22702e-09	3.82721e-10	5.98383e-10	1.66062e-09	1.77546e-09	-3.43523e-09	-1.16251e-10	-7.30452e-10	-2.12037e-09	1.51011e-09	-1.97151e-09	1.4609e-09	-2.00546e-09	4.89568e-11	-1.73799e-09	1.55414e-09	3.10874e-09	8.17109e-11
# 1.34668e-08	-1.58895e-08	7.23513e-09	-1.12872e-08	-1.18815e-08	4.99201e-09	-2.53097e-09	-1.81739e-08	-1.76866e-08	8.27731e-09	-4.75697e-09	-5.77836e-09	1.27618e-08	2.00516e-08	-1.27717e-08	-1.62541e-08	1.0823e-08	1.03187e-08	3.3154e-09	-4.41985e-09	-1.00047e-08	1.0046e-08	-1.47978e-08	5.95952e-09	1.21155e-08	6.28241e-09	2.59146e-09	4.5134e-09	-4.15126e-09	-1.29883e-10	-2.18263e-09	3.31679e-09	-1.39139e-08	3.00153e-09	6.45795e-09	-2.51322e-09	-1.06241e-08	1.7408e-08	4.24127e-09	2.21456e-09	8.14163e-09	-3.06409e-09	1.0965e-08	-8.41976e-09	1.5178e-08	-3.81191e-10	8.0841e-09	-1.75283e-08	-1.70107e-08	-1.66911e-09
# 6.50299e-09	-8.15442e-09	3.50142e-09	-7.29758e-09	-4.46687e-09	2.13254e-09	-5.34793e-10	-8.2829e-09	-7.57912e-09	6.18279e-09	9.88818e-11	-5.20663e-09	8.42101e-09	9.31358e-09	-4.07816e-09	-7.25563e-09	6.58531e-09	6.46216e-09	1.14193e-09	1.53169e-10	-4.5559e-09	5.27526e-09	-6.88916e-09	2.15362e-09	7.77348e-09	5.07745e-09	-1.41758e-09	2.75943e-09	-1.61371e-09	1.11635e-10	-8.72844e-10	1.18714e-09	-4.88139e-09	1.53232e-09	5.37493e-09	-4.93399e-10	-6.16341e-09	9.17686e-09	1.90454e-09	1.78327e-09	4.31805e-09	-2.44255e-09	4.9004e-09	-3.7873e-09	6.5249e-09	5.06147e-10	5.09484e-09	-8.3873e-09	-8.11849e-09	-4.28279e-10
# 1.59265e-08	-1.52156e-08	7.07977e-09	-1.48175e-08	-9.93031e-09	4.67865e-09	-4.71544e-09	-1.87816e-08	-1.86621e-08	1.24683e-08	-2.65424e-09	-1.18544e-08	1.50103e-08	2.47036e-08	-1.49714e-08	-2.0179e-08	1.38338e-08	1.29e-08	6.3145e-09	-3.15447e-09	-1.13311e-08	1.13483e-08	-1.67303e-08	7.98188e-09	2.02547e-08	9.94024e-09	3.48138e-10	7.38358e-09	-4.47266e-09	-6.14445e-10	-9.82277e-10	7.21244e-09	-1.41389e-08	9.14054e-10	7.26071e-09	-3.073e-09	-1.38787e-08	2.0738e-08	5.09617e-09	3.66617e-09	1.01468e-08	-6.53552e-09	9.85569e-09	-9.39576e-09	1.53883e-08	7.45501e-10	1.21408e-08	-1.78112e-08	-2.05056e-08	-2.33637e-10
# 2.23775e-08	-2.43014e-08	1.02121e-08	-1.98206e-08	-1.74874e-08	7.79084e-09	-4.94846e-09	-2.76109e-08	-2.77196e-08	1.60581e-08	-6.2799e-09	-1.34643e-08	1.97308e-08	3.46602e-08	-2.08986e-08	-2.75809e-08	1.80979e-08	1.82792e-08	7.49227e-09	-6.72918e-09	-1.65697e-08	1.69188e-08	-2.41579e-08	1.06494e-08	2.33417e-08	1.26697e-08	3.08397e-09	9.65774e-09	-6.82833e-09	2.15109e-10	-3.24054e-09	6.81119e-09	-2.15434e-08	4.03497e-09	9.53505e-09	-4.02919e-09	-1.80611e-08	2.95146e-08	7.10135e-09	4.64899e-09	1.43114e-08	-8.13147e-09	1.64012e-08	-1.41369e-08	2.39891e-08	5.07297e-10	1.53194e-08	-2.79062e-08	-2.94987e-08	-2.40135e-09
# 1.81141e-09	-1.63336e-09	6.38933e-10	-1.08945e-09	-2.06833e-09	1.17663e-09	3.6803e-10	-1.81898e-09	-2.12477e-09	1.30048e-09	-8.13443e-10	-1.80977e-09	1.41475e-09	3.5821e-09	-1.63094e-09	-2.24569e-09	1.62423e-09	2.4076e-09	2.0582e-10	-4.33336e-10	-1.46793e-09	1.33758e-09	-2.68113e-09	4.08582e-10	2.35285e-09	1.31055e-09	-4.83268e-10	8.37344e-10	-1.38513e-10	5.73323e-11	-1.6121e-09	-1.98611e-10	-1.45627e-09	6.95401e-10	1.77492e-09	-2.92525e-10	-1.53618e-09	1.79245e-09	1.03241e-09	7.0218e-10	2.1374e-09	-5.38983e-10	1.40302e-09	-1.12471e-09	2.82105e-09	-4.68862e-11	1.47631e-09	-2.86365e-09	-2.55074e-09	3.34756e-10
# -1.91252e-09	-2.1567e-09	-4.86977e-10	3.0624e-09	8.09775e-10	-8.39451e-10	3.16827e-09	1.25389e-10	2.50073e-09	-5.52019e-09	3.14227e-10	7.05506e-09	-1.76239e-09	-7.03178e-09	3.17032e-09	5.98667e-09	-2.85032e-09	-2.9089e-09	-3.50826e-09	-1.42145e-09	2.66458e-09	-2.43861e-09	3.47221e-09	-1.60772e-09	-9.65843e-09	-3.31802e-09	2.4297e-09	-2.80035e-09	-1.16399e-09	7.77112e-11	9.17085e-10	-3.57023e-09	7.52302e-10	1.65528e-09	-2.13818e-09	2.27894e-09	3.42401e-09	-3.7173e-09	-1.6359e-09	-1.26913e-09	-3.80018e-09	3.55754e-09	-6.26015e-10	1.27916e-09	-1.81168e-09	-4.47484e-10	-4.70323e-09	8.37519e-10	4.12214e-09	-2.89053e-09
# 6.29427e-09	-1.60104e-09	1.85812e-09	-3.37479e-09	-3.57734e-09	8.63562e-10	-5.6374e-09	-6.17057e-09	-7.62514e-09	3.7473e-09	-4.56907e-09	-5.40881e-09	2.00206e-09	1.14556e-08	-1.1493e-08	-1.22355e-08	3.6395e-09	3.02294e-09	6.22647e-09	-2.83727e-09	-5.64461e-09	4.36784e-09	-7.24837e-09	4.77471e-09	1.14938e-08	1.24128e-09	2.7728e-09	4.15764e-09	-1.07772e-09	-3.24612e-10	1.15959e-09	6.61689e-09	-7.71955e-09	-2.96573e-09	-1.6756e-09	-3.76436e-09	-5.09368e-09	8.70311e-09	2.46621e-09	1.02337e-10	4.35014e-09	-3.10453e-09	3.27745e-09	-3.73577e-09	5.67544e-09	-1.31619e-09	5.69545e-09	-4.59043e-09	-9.50716e-09	1.54279e-09
# -8.33253e-09	5.61069e-09	-3.46096e-09	8.04942e-09	4.55413e-09	-3.02184e-09	3.92184e-09	8.31088e-09	1.00064e-08	-8.43891e-09	1.03717e-09	9.74508e-09	-7.94751e-09	-1.55283e-08	9.16068e-09	1.24887e-08	-8.21531e-09	-8.78332e-09	-4.17286e-09	4.2397e-10	6.78574e-09	-5.82234e-09	1.0691e-08	-4.16476e-09	-1.55415e-08	-6.2012e-09	2.42136e-09	-4.61325e-09	4.20721e-10	-6.16643e-10	1.54195e-09	-4.42046e-09	6.97726e-09	2.90523e-10	-5.11007e-09	2.65212e-09	9.37738e-09	-1.14791e-08	-3.87716e-09	-2.92101e-09	-7.17094e-09	5.16006e-09	-4.84024e-09	4.41957e-09	-8.30477e-09	-4.15862e-10	-8.629e-09	8.56361e-09	1.17396e-08	-2.17585e-09
# 1.08994e-08	-1.04468e-08	5.3212e-09	-1.0225e-08	-7.72088e-09	3.44962e-09	-4.95968e-09	-1.34411e-08	-1.40475e-08	8.477e-09	-3.36737e-09	-7.65568e-09	9.87732e-09	1.72924e-08	-1.18244e-08	-1.4942e-08	9.11361e-09	8.38978e-09	5.51682e-09	-2.90964e-09	-8.45873e-09	8.26223e-09	-1.20897e-08	6.03194e-09	1.40001e-08	5.74542e-09	1.57188e-09	4.73889e-09	-2.96679e-09	-7.28126e-10	-3.9829e-10	5.66583e-09	-1.09083e-08	-9.35155e-11	4.2002e-09	-2.89283e-09	-9.47964e-09	1.50399e-08	3.64117e-09	1.96573e-09	6.56892e-09	-4.2721e-09	7.10536e-09	-6.79944e-09	1.07208e-08	5.03141e-10	8.37351e-09	-1.2719e-08	-1.47082e-08	-1.38553e-11
# 3.07612e-09	-5.08698e-09	2.17655e-09	-2.12287e-09	-6.86477e-09	2.10788e-09	-7.13891e-11	-4.76799e-09	-5.38363e-09	2.69779e-09	-3.96494e-09	-6.74588e-10	2.37277e-09	6.00945e-09	-2.482e-09	-4.39308e-09	1.84787e-09	2.16463e-09	2.15414e-10	-1.67097e-09	-3.05911e-09	4.34526e-09	-3.56381e-09	7.30102e-10	1.14775e-10	8.50137e-10	2.29074e-09	6.84215e-10	-8.58628e-10	-7.13251e-11	-3.21259e-09	-9.73213e-10	-3.92645e-09	2.73811e-09	2.479e-09	-9.31509e-10	-1.07846e-09	4.44267e-09	1.105e-09	-1.39972e-10	3.05692e-09	-5.16551e-11	5.688e-09	-3.2642e-09	6.43099e-09	-7.6544e-10	1.43341e-09	-6.23705e-09	-4.92984e-09	-5.03128e-10
# 4.27699e-09	-5.58303e-09	2.68561e-09	-3.74818e-09	-6.93231e-09	2.48349e-09	-1.58292e-09	-5.36395e-09	-7.39872e-09	4.94761e-09	-3.41938e-09	-3.29109e-09	3.70541e-09	9.00649e-09	-4.67882e-09	-6.74784e-09	3.48692e-09	3.70304e-09	1.75852e-09	-1.30099e-09	-4.24383e-09	5.33643e-09	-5.05809e-09	1.2254e-09	4.14265e-09	2.29961e-09	1.2994e-09	1.43395e-09	-9.26644e-10	6.64355e-10	-3.45883e-09	9.10197e-10	-4.43391e-09	2.16682e-09	2.93632e-09	-9.75927e-10	-3.48632e-09	6.49658e-09	1.60359e-09	5.83059e-10	3.67692e-09	-1.48792e-09	5.81307e-09	-3.5183e-09	6.77149e-09	-1.1192e-10	4.47547e-09	-7.42076e-09	-7.03689e-09	2.79165e-10
# -6.8815e-09	6.29014e-09	-2.46958e-09	7.19614e-09	3.02398e-09	-1.84198e-09	1.34418e-09	7.07072e-09	7.32548e-09	-6.20185e-09	3.80299e-11	6.77878e-09	-6.78886e-09	-1.07667e-08	5.66262e-09	7.93831e-09	-6.41623e-09	-6.67194e-09	-2.79714e-09	7.14826e-10	4.97061e-09	-4.68106e-09	7.6149e-09	-3.7189e-09	-1.00876e-08	-5.91182e-09	1.34593e-09	-3.89845e-09	1.87743e-09	4.79484e-10	1.34974e-10	-2.47584e-09	4.90953e-09	-3.2118e-10	-3.82544e-09	1.03427e-09	6.2923e-09	-9.03271e-09	-2.39299e-09	-2.648e-09	-5.17003e-09	4.14583e-09	-3.15113e-09	3.96853e-09	-6.10134e-09	-1.0061e-09	-5.53326e-09	7.55621e-09	9.15588e-09	-4.59049e-11
# 3.34545e-10	-8.07164e-10	2.1802e-10	1.36172e-09	-3.36907e-09	2.46537e-10	-1.27806e-09	-7.62502e-10	-2.36362e-09	-7.96002e-10	-3.77336e-09	1.60662e-09	-1.90884e-09	1.12902e-09	-2.44346e-09	-1.79375e-09	-1.72643e-09	-1.54607e-09	9.81494e-10	-2.43208e-09	-4.79468e-10	1.36333e-09	-6.60952e-11	4.79013e-11	-2.37737e-09	-2.09206e-09	3.61582e-09	-9.3784e-10	-6.14149e-10	-1.43002e-10	-1.30678e-09	6.04471e-10	-1.8372e-09	4.71513e-10	-1.97986e-09	4.46133e-11	1.55461e-09	2.4584e-10	4.68619e-10	-1.47611e-09	-5.33304e-10	8.47286e-10	1.62616e-09	-1.18958e-09	1.99921e-09	-6.8041e-10	7.70751e-11	-1.8137e-09	-1.68309e-09	6.1697e-11
# 8.95361e-09	-1.11005e-08	3.67125e-09	-9.71672e-09	-3.62488e-09	2.47566e-09	-3.59097e-10	-1.07914e-08	-1.04248e-08	7.28246e-09	1.66227e-09	-6.3712e-09	1.07964e-08	1.25058e-08	-5.68345e-09	-8.68959e-09	8.96676e-09	8.61033e-09	1.33026e-09	-4.62023e-10	-5.75201e-09	5.39313e-09	-9.52455e-09	3.47757e-09	1.07753e-08	7.45928e-09	-2.4377e-09	3.52379e-09	-2.93997e-09	3.94122e-10	-4.08468e-10	1.56353e-09	-6.26167e-09	2.08274e-09	6.20809e-09	1.97229e-10	-9.36857e-09	1.13305e-08	3.08912e-09	3.52573e-09	5.25862e-09	-3.98936e-09	4.9612e-09	-4.20011e-09	7.67494e-09	1.25492e-09	7.05805e-09	-1.07115e-08	-1.07071e-08	-1.0037e-09
# 9.25722e-09	-1.08046e-08	4.92981e-09	-7.7795e-09	-6.89107e-09	2.34032e-09	-3.4215e-09	-1.2611e-08	-1.12818e-08	5.09411e-09	-3.16744e-09	-3.16842e-09	8.23485e-09	1.20128e-08	-9.6351e-09	-1.13737e-08	6.76514e-09	5.39164e-09	3.67828e-09	-3.39606e-09	-6.18934e-09	6.95482e-09	-8.288e-09	5.05268e-09	7.5686e-09	3.25475e-09	3.7614e-09	3.33873e-09	-3.77456e-09	-8.35905e-10	6.90129e-10	4.59629e-09	-9.65962e-09	4.56e-10	1.84298e-09	-1.65004e-09	-6.40742e-09	1.23864e-08	1.69231e-09	4.06624e-10	3.84953e-09	-1.72076e-09	6.71134e-09	-5.94141e-09	9.08929e-09	-1.03168e-10	5.22075e-09	-1.08002e-08	-1.15365e-08	-1.79818e-09
# -2.20081e-08	2.80236e-08	-1.19479e-08	1.97933e-08	2.20919e-08	-8.59519e-09	4.57185e-09	3.00099e-08	3.02878e-08	-1.61632e-08	8.75089e-09	1.176e-08	-2.27995e-08	-3.40442e-08	1.98818e-08	2.74656e-08	-1.87833e-08	-1.8299e-08	-6.25408e-09	6.73178e-09	1.66909e-08	-1.8942e-08	2.46637e-08	-8.89204e-09	-1.99088e-08	-1.18221e-08	-3.80517e-09	-6.60918e-09	6.37163e-09	8.91662e-10	6.00301e-09	-4.07686e-09	2.15483e-08	-5.99233e-09	-1.3107e-08	3.134e-09	1.74343e-08	-2.94398e-08	-7.83648e-09	-3.44763e-09	-1.43593e-08	5.7234e-09	-1.89669e-08	1.49566e-08	-2.69371e-08	-1.07052e-10	-1.51623e-08	3.1494e-08	3.00337e-08	1.61923e-09
# 2.56454e-08	-2.961e-08	1.32146e-08	-2.40803e-08	-2.26775e-08	9.83748e-09	-5.39965e-09	-3.31799e-08	-3.3759e-08	1.95382e-08	-8.09432e-09	-1.57581e-08	2.57896e-08	3.99551e-08	-2.29291e-08	-3.21246e-08	2.15975e-08	2.18728e-08	7.75964e-09	-7.39232e-09	-1.88531e-08	2.09089e-08	-2.87095e-08	1.14616e-08	2.65247e-08	1.52098e-08	2.99786e-09	9.4619e-09	-7.35082e-09	-1.1553e-09	-5.13645e-09	6.95566e-09	-2.45397e-08	5.31294e-09	1.45177e-08	-4.48082e-09	-2.04929e-08	3.40701e-08	8.9617e-09	5.0534e-09	1.7037e-08	-8.16473e-09	1.96688e-08	-1.68452e-08	2.93874e-08	7.32524e-10	1.7674e-08	-3.44714e-08	-3.42037e-08	-1.82677e-09
# -3.2056e-10	5.48216e-09	-2.33945e-09	3.81948e-10	6.07988e-09	-2.11123e-09	-1.57658e-09	3.1791e-09	3.95306e-09	2.62822e-10	2.74631e-09	-4.10843e-09	-8.29337e-10	-3.98449e-10	-1.01019e-09	-1.04224e-09	6.0439e-10	4.5641e-11	2.55936e-09	2.07813e-09	3.68456e-10	-2.21641e-09	1.82588e-10	1.12655e-09	6.85822e-09	1.16637e-09	-3.14785e-09	2.19111e-09	9.89825e-10	-6.94745e-10	3.13254e-09	2.758e-09	1.95291e-09	-4.22372e-09	-1.40952e-09	-8.87992e-10	-1.59163e-09	-6.55425e-10	3.5718e-10	9.03504e-10	5.74022e-10	-2.23707e-09	-4.30897e-09	1.7002e-09	-3.71365e-09	9.72968e-11	1.54763e-09	4.82439e-09	5.77749e-10	2.21458e-09
# 8.662e-09	-6.56038e-09	2.8748e-09	-6.55027e-09	-6.49519e-09	3.33008e-09	-3.15004e-09	-9.00501e-09	-1.06688e-08	6.19406e-09	-3.64001e-09	-7.68149e-09	5.51105e-09	1.55293e-08	-1.0868e-08	-1.30548e-08	6.5079e-09	7.95653e-09	4.86325e-09	-2.83917e-09	-7.29511e-09	6.1993e-09	-1.07487e-08	5.1182e-09	1.27197e-08	4.64318e-09	9.86205e-10	4.70144e-09	-1.43614e-09	-1.62645e-10	-2.19667e-09	4.22064e-09	-8.75199e-09	1.48166e-10	2.72824e-09	-2.72277e-09	-7.83062e-09	1.1489e-08	3.95614e-09	2.30829e-09	7.12236e-09	-4.5593e-09	5.8242e-09	-5.44738e-09	1.01492e-08	-1.53221e-10	6.96699e-09	-1.01845e-08	-1.27549e-08	8.23901e-10
# 2.26173e-10	4.53928e-09	-1.5804e-09	2.24404e-09	2.20156e-09	-1.19967e-09	-4.76751e-09	1.01728e-09	-3.07776e-11	-1.91391e-09	-2.50499e-09	-9.0575e-10	-3.95597e-09	1.21877e-09	-6.45366e-09	-4.48116e-09	-1.42034e-09	-1.62015e-09	4.59516e-09	-1.67141e-09	-1.1098e-09	-1.22837e-09	-1.01581e-09	2.53173e-09	4.68084e-09	-2.81671e-09	2.55894e-09	1.06155e-09	7.30077e-10	-7.28569e-10	2.39838e-09	4.70216e-09	-2.20176e-09	-4.44571e-09	-5.42486e-09	-2.20996e-09	-7.48112e-10	4.92203e-10	9.1935e-10	-1.09884e-09	-2.76055e-10	-1.2341e-09	-2.03823e-09	2.44711e-10	-1.21324e-09	-1.11309e-09	9.40302e-10	2.85302e-09	-1.7657e-09	1.84159e-09
# -8.97488e-09	1.06691e-08	-4.17355e-09	7.14316e-09	7.24233e-09	-2.66502e-09	1.40957e-09	1.12309e-08	1.04488e-08	-4.85911e-09	2.86393e-09	3.73349e-09	-7.64829e-09	-1.20191e-08	8.31567e-09	1.00911e-08	-6.49905e-09	-6.14974e-09	-2.80237e-09	3.39609e-09	5.98999e-09	-6.77168e-09	8.08496e-09	-4.61049e-09	-6.7391e-09	-4.1323e-09	-2.73309e-09	-3.36624e-09	3.73027e-09	7.69394e-10	9.76901e-10	-2.98793e-09	8.4948e-09	-1.60487e-09	-2.80025e-09	9.59951e-10	6.0567e-09	-1.12728e-08	-1.90138e-09	-1.30134e-09	-4.77972e-09	1.90452e-09	-6.7454e-09	5.67783e-09	-9.80591e-09	-5.57292e-11	-5.13098e-09	1.1317e-08	1.12109e-08	1.73602e-09
# 2.32406e-08	-2.53715e-08	1.21468e-08	-2.06815e-08	-2.0279e-08	8.6976e-09	-6.75969e-09	-2.99827e-08	-3.08199e-08	1.68353e-08	-8.56864e-09	-1.30925e-08	2.0457e-08	3.69902e-08	-2.33835e-08	-3.02023e-08	1.84721e-08	1.82259e-08	8.17288e-09	-7.72042e-09	-1.76575e-08	1.85796e-08	-2.54804e-08	1.17979e-08	2.40038e-08	1.20221e-08	5.00487e-09	9.35248e-09	-6.56171e-09	-8.03374e-11	-3.4077e-09	8.43123e-09	-2.40427e-08	4.17916e-09	9.616e-09	-5.50946e-09	-1.81883e-08	3.13923e-08	7.45839e-09	4.07758e-09	1.48721e-08	-8.07531e-09	1.85167e-08	-1.56266e-08	2.61295e-08	-1.47535e-10	1.52402e-08	-2.92548e-08	-3.10612e-08	-2.02681e-09
# -7.16719e-09	3.42993e-09	-2.96951e-09	5.62789e-09	3.10293e-09	-1.13972e-09	6.21344e-09	7.46103e-09	7.82274e-09	-5.80968e-09	2.5236e-09	7.45762e-09	-5.31016e-09	-1.20798e-08	1.1063e-08	1.24919e-08	-6.17357e-09	-5.12463e-09	-6.19805e-09	1.11047e-09	6.24727e-09	-4.90767e-09	7.7082e-09	-5.19802e-09	-1.37309e-08	-2.84346e-09	-6.82797e-10	-4.28686e-09	7.3257e-10	3.2673e-10	-1.19379e-09	-6.96453e-09	7.17477e-09	3.03471e-09	-4.47128e-10	3.4474e-09	7.35429e-09	-1.0532e-08	-2.16414e-09	-8.72234e-10	-4.73797e-09	3.80392e-09	-3.81152e-09	3.89259e-09	-5.8519e-09	5.86546e-10	-7.01227e-09	5.22744e-09	1.02178e-08	-2.09924e-09
# -6.43427e-09	9.49168e-09	-4.88753e-09	5.37237e-09	1.02678e-08	-3.55647e-09	1.6455e-09	1.02486e-08	1.09545e-08	-4.91942e-09	5.17752e-09	1.85823e-09	-6.6478e-09	-1.10838e-08	6.26795e-09	8.7948e-09	-5.07531e-09	-4.76598e-09	-1.40843e-09	3.07543e-09	5.40366e-09	-6.97178e-09	7.52644e-09	-2.084e-09	-3.4313e-09	-2.22692e-09	-3.0435e-09	-9.58033e-10	1.8033e-09	1.58945e-10	3.54637e-09	-6.35202e-10	7.71716e-09	-3.18191e-09	-4.31762e-09	1.40931e-09	4.04761e-09	-8.90607e-09	-2.32833e-09	5.52416e-11	-4.30735e-09	4.09008e-10	-7.93294e-09	5.47165e-09	-1.00381e-08	5.33327e-10	-3.88913e-09	1.10747e-08	9.20501e-09	6.44313e-10
# -8.23848e-09	6.43354e-09	-4.00661e-09	7.73905e-09	5.0917e-09	-2.3322e-09	5.08502e-09	9.99168e-09	1.06244e-08	-6.83703e-09	2.66138e-09	6.66298e-09	-7.55838e-09	-1.35218e-08	1.01946e-08	1.26517e-08	-6.97646e-09	-6.28617e-09	-4.91899e-09	2.04362e-09	6.63177e-09	-6.029e-09	9.61753e-09	-4.76852e-09	-1.27505e-08	-4.01061e-09	-8.5077e-10	-3.81052e-09	1.62435e-09	3.37329e-10	-6.31668e-10	-5.52693e-09	8.58623e-09	1.26542e-09	-2.67225e-09	2.88606e-09	7.76095e-09	-1.1744e-08	-2.95927e-09	-1.27824e-09	-4.86348e-09	3.62698e-09	-4.84579e-09	4.7911e-09	-7.26828e-09	-7.94053e-11	-7.04277e-09	8.54248e-09	1.12989e-08	-8.2258e-10
# -1.22121e-08	1.24552e-08	-6.7591e-09	9.4115e-09	1.42664e-08	-5.35867e-09	4.60815e-09	1.58243e-08	1.77017e-08	-9.27952e-09	7.83087e-09	7.6993e-09	-1.07138e-08	-2.19327e-08	1.39921e-08	1.83456e-08	-9.70588e-09	-9.52991e-09	-5.00805e-09	4.25116e-09	1.04635e-08	-1.09201e-08	1.49128e-08	-5.23305e-09	-1.35863e-08	-5.18393e-09	-2.84822e-09	-4.04153e-09	2.26953e-09	3.9519e-10	4.82153e-09	-3.9362e-09	1.34887e-08	-2.31015e-09	-6.66612e-09	3.72474e-09	9.66526e-09	-1.65414e-08	-5.26341e-09	-1.34263e-09	-9.50251e-09	3.29105e-09	-1.16361e-08	8.79704e-09	-1.64516e-08	1.02341e-09	-9.26671e-09	1.6895e-08	1.77256e-08	-1.14983e-09
# 2.114e-08	-2.41744e-08	1.20326e-08	-1.81075e-08	-2.19702e-08	9.10078e-09	-6.08254e-09	-2.71871e-08	-2.92374e-08	1.60711e-08	-9.51911e-09	-1.19962e-08	1.89832e-08	3.49294e-08	-2.1267e-08	-2.74815e-08	1.68971e-08	1.68098e-08	6.84235e-09	-7.15705e-09	-1.65426e-08	1.78479e-08	-2.30328e-08	9.64643e-09	2.01502e-08	1.02196e-08	4.90608e-09	7.44293e-09	-6.02561e-09	-1.25429e-10	-6.53891e-09	7.05278e-09	-2.17201e-08	4.9925e-09	1.03487e-08	-4.60335e-09	-1.63993e-08	2.82031e-08	6.51638e-09	3.38087e-09	1.40013e-08	-5.689e-09	1.90195e-08	-1.45259e-08	2.59889e-08	2.84179e-11	1.49322e-08	-2.8917e-08	-2.85158e-08	-1.0394e-09
# -2.54198e-09	3.56682e-09	-1.50632e-09	1.21345e-09	3.78352e-09	-4.70891e-10	4.82095e-11	4.22136e-09	2.91325e-09	-7.65466e-10	2.2864e-09	-1.40677e-10	-3.24736e-09	-2.93343e-09	1.91883e-09	3.33415e-09	-2.07589e-09	-6.26084e-10	-5.2341e-10	7.13497e-10	1.63331e-09	-2.80677e-09	2.15605e-09	-1.44169e-10	-5.88757e-10	-4.1953e-10	-1.30596e-09	-1.35801e-10	1.07447e-09	1.07707e-09	9.28566e-10	1.63037e-10	2.55261e-09	-5.068e-10	-2.11428e-09	2.84426e-10	8.0131e-10	-2.91691e-09	-7.57131e-10	9.19461e-10	-1.71845e-09	-1.17997e-09	-2.86167e-09	2.01907e-09	-3.86643e-09	8.40191e-10	-1.08256e-09	3.95139e-09	3.13789e-09	1.20557e-10
# 1.70637e-08	-1.48223e-08	7.27243e-09	-1.26978e-08	-1.22054e-08	4.61266e-09	-7.13636e-09	-2.08866e-08	-2.00794e-08	9.60651e-09	-7.7076e-09	-1.00039e-08	1.25415e-08	2.5756e-08	-2.1169e-08	-2.44572e-08	1.25302e-08	1.18692e-08	9.12678e-09	-6.40895e-09	-1.33379e-08	1.22891e-08	-1.84515e-08	1.03838e-08	2.03319e-08	6.61519e-09	5.22549e-09	7.95934e-09	-4.59451e-09	-1.58798e-09	3.73217e-10	8.9935e-09	-1.81785e-08	-1.22012e-09	2.91113e-09	-5.4346e-09	-1.29751e-08	2.2783e-08	5.31288e-09	1.86669e-09	1.0674e-08	-5.93068e-09	1.11986e-08	-1.08216e-08	1.74778e-08	-1.32244e-09	1.08048e-08	-1.84212e-08	-2.30848e-08	-3.90675e-10
# -1.10584e-09	3.67312e-09	-1.1276e-09	2.08426e-09	2.75073e-09	-1.07076e-09	-4.00512e-10	2.18819e-09	3.40474e-09	-1.58674e-09	6.30962e-10	3.68463e-10	-2.25541e-09	-1.6805e-09	-9.32001e-11	4.78277e-10	-9.47074e-10	-1.629e-09	5.83375e-10	8.76387e-10	5.69567e-10	-1.6993e-09	1.65492e-09	5.21073e-10	6.09209e-10	-1.16033e-09	-6.88437e-11	9.51305e-10	4.8349e-10	-1.99195e-10	1.59482e-09	1.09293e-09	9.30446e-10	-1.85681e-09	-2.36356e-09	-1.08836e-09	6.0863e-10	-1.49021e-09	-9.12014e-10	-1.90265e-10	-3.2999e-10	-1.32881e-11	-1.28156e-09	1.16186e-09	-2.14136e-09	-7.81992e-10	-1.27427e-09	3.94941e-09	2.03621e-09	4.443e-10
# -2.51145e-08	2.21905e-08	-1.15013e-08	2.15176e-08	1.86195e-08	-8.39563e-09	9.765e-09	2.91906e-08	3.12769e-08	-1.98369e-08	8.35331e-09	1.96299e-08	-2.14605e-08	-4.21723e-08	2.78838e-08	3.55544e-08	-2.10114e-08	-2.07317e-08	-1.18245e-08	5.80991e-09	2.02351e-08	-1.89319e-08	2.86188e-08	-1.32521e-08	-3.4283e-08	-1.37033e-08	-1.87409e-09	-1.21465e-08	5.34809e-09	1.56867e-10	3.49324e-09	-1.18946e-08	2.44788e-08	-9.97357e-10	-1.02384e-08	7.33067e-09	2.25061e-08	-3.41671e-08	-9.01022e-09	-5.32136e-09	-1.80141e-08	1.05759e-08	-1.80344e-08	1.53302e-08	-2.68636e-08	4.40678e-10	-1.99489e-08	2.84391e-08	3.42727e-08	-1.37087e-09
# 7.88377e-09	-1.02687e-08	4.6445e-09	-7.41618e-09	-8.28365e-09	3.1141e-09	-2.17379e-09	-1.11016e-08	-1.16488e-08	6.53889e-09	-3.23295e-09	-4.7282e-09	9.51125e-09	1.23942e-08	-7.00435e-09	-1.02288e-08	7.28294e-09	6.85519e-09	1.94557e-09	-1.63549e-09	-6.12742e-09	7.03972e-09	-9.57662e-09	2.21813e-09	8.08713e-09	4.10983e-09	3.1684e-10	1.54962e-09	-1.70457e-09	-2.5567e-10	-2.58627e-09	1.00458e-09	-7.57062e-09	1.9778e-09	6.39504e-09	-9.34365e-10	-7.0162e-09	1.06202e-08	3.46042e-09	1.09386e-09	5.05952e-09	-1.66497e-09	6.97311e-09	-4.99009e-09	9.55423e-09	-3.85786e-11	6.45931e-09	-1.18141e-08	-1.08358e-08	4.49818e-10
# -2.79964e-10	1.88545e-09	-1.70255e-09	1.59337e-09	1.89417e-09	-1.20611e-09	-4.4394e-11	1.38936e-09	1.89401e-09	-1.82666e-09	-2.79674e-10	7.69797e-10	-2.51526e-09	-1.16861e-09	-7.35839e-10	-1.36079e-10	-1.29268e-09	-1.71244e-09	1.151e-09	-4.75033e-10	2.78482e-10	-1.00731e-09	1.17555e-09	7.45602e-10	-1.67639e-10	-6.89979e-10	1.24534e-09	9.81565e-10	-8.49643e-10	-5.54742e-10	1.38348e-09	9.04644e-10	5.95953e-10	-1.42047e-09	-3.0978e-09	-1.6802e-10	9.84461e-10	-9.54557e-10	-4.73951e-10	-4.16502e-10	-2.47039e-10	-1.01991e-10	-1.37726e-09	4.27478e-10	-1.28406e-09	-4.65828e-10	-7.93892e-10	1.95924e-09	2.88181e-10	-3.74246e-10
# -3.09633e-09	3.17394e-09	-1.6797e-09	1.442e-09	3.30227e-09	-5.68555e-10	1.8848e-09	5.25279e-09	3.58859e-09	1.7282e-10	3.2798e-09	-1.45223e-10	-1.85524e-09	-3.35534e-09	5.31455e-09	5.42807e-09	-1.56483e-09	-1.16807e-09	-2.29992e-09	2.76897e-09	2.50297e-09	-2.64284e-09	3.08491e-09	-2.71504e-09	-1.71855e-09	5.78973e-10	-3.63403e-09	-9.06655e-10	1.09107e-09	1.1602e-09	-1.16032e-09	-1.90856e-09	4.71885e-09	1.11272e-09	1.38884e-09	1.61211e-09	1.10504e-09	-4.455e-09	-4.35618e-10	9.89893e-10	-1.14175e-09	-1.85191e-11	-2.36113e-09	2.62052e-09	-3.55984e-09	1.16389e-09	-3.25869e-10	3.58818e-09	4.36479e-09	5.61536e-10
# -6.3765e-09	6.6229e-09	-2.41037e-09	5.76944e-09	4.24488e-09	-1.3248e-09	1.08634e-09	7.61663e-09	6.29102e-09	-4.46987e-09	1.61067e-09	4.09075e-09	-6.35433e-09	-8.78561e-09	5.45644e-09	7.98149e-09	-5.25882e-09	-4.55308e-09	-2.87206e-09	1.6479e-09	4.53546e-09	-5.29651e-09	6.05286e-09	-3.3136e-09	-6.70765e-09	-4.08727e-09	-1.00795e-09	-3.17396e-09	2.45465e-09	1.09869e-09	-1.57845e-10	-2.02435e-09	5.28944e-09	-6.54159e-11	-2.63152e-09	1.09528e-09	4.53015e-09	-8.63235e-09	-1.44661e-09	-1.02659e-09	-4.19271e-09	2.15719e-09	-4.10434e-09	4.08672e-09	-6.28863e-09	-1.49997e-10	-4.08891e-09	7.49426e-09	8.31725e-09	8.23432e-10
# -1.09401e-08	1.87835e-08	-7.16448e-09	9.93025e-09	1.4064e-08	-5.27377e-09	-8.77174e-10	1.67321e-08	1.58038e-08	-6.65182e-09	4.85814e-09	7.10547e-10	-1.18903e-08	-1.46378e-08	6.75089e-09	9.97547e-09	-7.87328e-09	-7.69855e-09	1.10791e-10	5.13503e-09	7.15765e-09	-1.02728e-08	1.01176e-08	-3.49672e-09	-1.29139e-09	-4.88041e-09	-4.86293e-09	-1.4911e-09	5.34216e-09	5.64797e-10	4.42051e-09	6.20323e-10	1.12808e-08	-6.52993e-09	-7.04009e-09	-4.17184e-10	6.10995e-09	-1.39941e-08	-2.3429e-09	-1.14247e-09	-5.1281e-09	2.10852e-10	-1.22031e-08	8.30047e-09	-1.50365e-08	-5.85793e-10	-4.47364e-09	1.87281e-08	1.33852e-08	4.26507e-09
# 8.32731e-09	-8.70045e-09	3.46746e-09	-6.75093e-09	-4.95684e-09	1.40098e-09	-2.59761e-09	-1.07298e-08	-8.94463e-09	3.9599e-09	-2.71307e-09	-4.12517e-09	6.93159e-09	1.02602e-08	-9.0409e-09	-1.03835e-08	6.21239e-09	5.42736e-09	4.21513e-09	-3.08717e-09	-5.74803e-09	5.89734e-09	-7.81732e-09	5.25313e-09	8.18648e-09	3.65973e-09	2.91383e-09	3.68824e-09	-3.28997e-09	-1.59809e-09	1.60817e-09	4.01028e-09	-7.97826e-09	-6.69437e-10	1.0062e-09	-1.54211e-09	-5.47014e-09	1.08973e-08	1.86704e-09	7.58478e-10	4.10206e-09	-2.6021e-09	4.39018e-09	-5.3815e-09	7.58718e-09	-1.52635e-10	4.40358e-09	-9.06933e-09	-1.08603e-08	-1.18888e-09
# 8.51323e-09	-1.48691e-08	6.51122e-09	-1.01221e-08	-1.03492e-08	4.97771e-09	2.82028e-09	-1.20994e-08	-1.18027e-08	8.54043e-09	-3.43095e-10	-4.65405e-09	1.28935e-08	1.24825e-08	-1.82444e-09	-6.40065e-09	8.91555e-09	9.60043e-09	-2.72843e-09	-5.48928e-10	-5.41227e-09	8.04953e-09	-8.9563e-09	9.73109e-10	4.37986e-09	7.37087e-09	-1.92811e-09	1.68089e-09	-2.75962e-09	7.73213e-10	-5.01586e-09	-2.30298e-09	-6.19363e-09	6.41678e-09	1.10077e-08	6.71612e-10	-6.77961e-09	1.09138e-08	2.06831e-09	3.02465e-09	6.15492e-09	-9.65693e-10	9.51458e-09	-5.59444e-09	1.1691e-08	1.17977e-09	5.58007e-09	-1.49664e-08	-9.60862e-09	-1.80426e-09
# 8.42283e-09	-9.97111e-09	4.55338e-09	-5.60646e-09	-9.1293e-09	3.28889e-09	-2.11167e-09	-1.19539e-08	-1.1289e-08	3.4349e-09	-5.42609e-09	-1.30984e-09	5.69582e-09	1.24406e-08	-9.57289e-09	-1.09707e-08	5.40832e-09	5.00065e-09	3.01729e-09	-4.79768e-09	-6.60929e-09	6.8656e-09	-8.72935e-09	4.64967e-09	4.98472e-09	2.17043e-09	4.93018e-09	3.05534e-09	-3.22078e-09	-2.66513e-10	-1.28622e-09	2.51275e-09	-1.03022e-08	1.96326e-09	1.31405e-09	-2.47353e-09	-4.93464e-09	1.10811e-08	2.02133e-09	1.78808e-10	4.92811e-09	-1.12506e-09	7.83059e-09	-6.15535e-09	1.05676e-08	-9.64247e-10	3.56911e-09	-1.11419e-08	-1.1115e-08	-2.25121e-09
# -4.74504e-09	3.17602e-09	-1.86455e-09	4.11494e-09	1.82452e-09	-2.98474e-10	2.6672e-09	5.52119e-09	4.04615e-09	-3.40689e-09	1.14345e-09	4.26437e-09	-4.40676e-09	-6.71932e-09	5.75402e-09	7.39288e-09	-4.43676e-09	-3.25134e-09	-3.47967e-09	3.21166e-10	3.92156e-09	-3.44674e-09	4.6484e-09	-3.27135e-09	-7.69916e-09	-2.46788e-09	-4.87216e-10	-3.07928e-09	1.05278e-09	8.34888e-10	-1.65467e-09	-3.31548e-09	4.34463e-09	1.78133e-09	-6.58956e-10	1.98491e-09	4.16489e-09	-7.13514e-09	-1.00632e-09	-5.87551e-10	-3.13419e-09	2.4331e-09	-2.53935e-09	2.94026e-09	-3.60832e-09	3.94116e-10	-3.46743e-09	3.64788e-09	6.43499e-09	-5.96348e-10
# -1.45165e-08	1.49055e-08	-7.32243e-09	1.30612e-08	1.10642e-08	-5.49092e-09	3.96331e-09	1.77751e-08	1.82052e-08	-1.10622e-08	3.73725e-09	9.66234e-09	-1.31046e-08	-2.32974e-08	1.40944e-08	1.84566e-08	-1.21731e-08	-1.24642e-08	-4.90881e-09	3.5284e-09	1.09911e-08	-1.08442e-08	1.61681e-08	-7.2772e-09	-1.7008e-08	-8.28219e-09	-1.1481e-09	-6.6264e-09	3.6642e-09	-2.42494e-10	2.26043e-09	-5.30301e-09	1.41038e-08	-2.39253e-09	-6.76999e-09	3.44547e-09	1.24692e-08	-1.94724e-08	-4.72826e-09	-3.37278e-09	-9.85067e-09	5.45534e-09	-1.08746e-08	8.95451e-09	-1.59367e-08	-1.32489e-10	-1.0182e-08	1.73174e-08	1.88757e-08	8.98178e-10
# 2.2105e-08	-2.561e-08	1.15904e-08	-2.12442e-08	-1.75474e-08	7.89083e-09	-5.45601e-09	-2.88636e-08	-2.80582e-08	1.73255e-08	-5.4003e-09	-1.46477e-08	2.36772e-08	3.36788e-08	-2.04975e-08	-2.76305e-08	2.00761e-08	1.97183e-08	6.80457e-09	-4.94943e-09	-1.68347e-08	1.72434e-08	-2.49054e-08	9.80813e-09	2.48713e-08	1.29275e-08	9.83243e-10	8.24362e-09	-5.4833e-09	-2.74411e-10	-3.04222e-09	6.17747e-09	-2.09644e-08	3.26209e-09	1.27031e-08	-3.98031e-09	-1.97217e-08	3.03743e-08	7.12442e-09	4.74081e-09	1.40113e-08	-7.54679e-09	1.67937e-08	-1.36726e-08	2.35735e-08	5.31658e-10	1.60648e-08	-2.86485e-08	-2.89397e-08	-1.02574e-09
# -4.32274e-09	-6.60679e-10	-6.80663e-10	4.03704e-09	-1.84501e-09	3.14596e-10	4.85208e-09	3.4575e-09	3.63205e-09	-3.99955e-09	-3.51861e-10	6.53476e-09	-3.58066e-09	-7.45834e-09	7.2889e-09	8.42369e-09	-4.32377e-09	-3.30748e-09	-4.9563e-09	-4.01245e-10	3.52009e-09	-1.64357e-09	5.53225e-09	-3.58957e-09	-1.2823e-08	-2.68112e-09	1.64837e-09	-3.47282e-09	-2.5385e-10	4.41625e-10	-3.05125e-09	-5.6683e-09	3.84772e-09	4.11611e-09	-1.1922e-10	2.55219e-09	5.96072e-09	-6.39882e-09	-2.25129e-09	-1.19203e-09	-2.89797e-09	3.97247e-09	4.02539e-10	1.39766e-09	-1.13439e-09	8.33079e-11	-5.18894e-09	8.75717e-10	6.04565e-09	-2.40262e-09
# 1.08819e-09	3.4052e-09	-2.0475e-09	-2.5467e-10	4.66394e-09	-1.33382e-09	-2.42585e-09	6.82792e-10	1.37736e-09	-7.69177e-10	8.91279e-10	-2.30258e-09	-2.57291e-09	1.32887e-09	-4.26918e-09	-3.07935e-09	2.08286e-11	4.81737e-10	3.70328e-09	-1.18085e-09	-1.16243e-09	-1.49227e-09	-1.29931e-09	3.54487e-09	5.76378e-09	5.21413e-10	4.8574e-10	2.90234e-09	-8.04297e-11	-1.03706e-10	4.15115e-09	3.65803e-09	-1.29647e-09	-3.71823e-09	-4.87412e-09	-1.6404e-09	-1.63684e-09	1.63399e-09	3.27564e-10	7.9602e-10	4.46129e-10	-3.52779e-09	-3.10253e-09	4.14336e-11	-2.40873e-09	-1.06766e-10	4.54312e-10	3.13128e-09	-1.90768e-09	7.3958e-11
# -7.03215e-09	6.25873e-09	-4.4299e-09	5.41368e-09	7.18095e-09	-2.77235e-09	3.69613e-09	9.08874e-09	1.01238e-08	-5.14436e-09	4.143e-09	4.26755e-09	-6.04095e-09	-1.18798e-08	9.07463e-09	1.10056e-08	-5.45589e-09	-5.03249e-09	-2.81136e-09	2.21528e-09	5.63626e-09	-5.94869e-09	8.24493e-09	-2.8699e-09	-8.78303e-09	-2.14415e-09	-1.63509e-09	-2.58935e-09	1.04014e-09	-4.91905e-10	1.28292e-09	-3.85231e-09	8.21334e-09	-1.86737e-10	-3.10144e-09	2.83332e-09	5.68458e-09	-9.72979e-09	-2.33011e-09	-1.9274e-10	-4.78264e-09	1.18823e-09	-6.21549e-09	4.34027e-09	-8.20152e-09	1.0512e-09	-5.82111e-09	8.39714e-09	9.40754e-09	-6.03053e-10
# -1.30869e-08	1.58151e-08	-7.60625e-09	1.37799e-08	1.0423e-08	-4.94978e-09	2.45159e-09	1.72114e-08	1.68583e-08	-1.21925e-08	1.48696e-09	1.06328e-08	-1.71977e-08	-2.03886e-08	1.03041e-08	1.59096e-08	-1.39229e-08	-1.32562e-08	-2.70281e-09	3.9775e-10	9.96594e-09	-1.05148e-08	1.54562e-08	-4.17502e-09	-1.69157e-08	-9.27935e-09	3.02795e-09	-4.38829e-09	2.16863e-09	-2.97015e-10	3.14144e-09	-2.35707e-09	1.09743e-08	-2.65478e-09	-1.17151e-08	1.932e-09	1.35141e-08	-1.81128e-08	-4.77566e-09	-3.54251e-09	-9.34292e-09	4.16468e-09	-1.04301e-08	7.32735e-09	-1.42762e-08	-4.12889e-10	-1.12168e-08	1.74612e-08	1.66138e-08	-7.30354e-10
# 6.27994e-09	-6.26804e-09	4.19957e-09	-6.41397e-09	-5.36801e-09	1.98566e-09	-3.96931e-09	-8.11412e-09	-9.47155e-09	6.67344e-09	-1.98675e-09	-5.41485e-09	7.46742e-09	1.09822e-08	-6.95347e-09	-9.45663e-09	6.21351e-09	4.88617e-09	2.68853e-09	-2.1468e-10	-5.24249e-09	5.36538e-09	-7.20442e-09	2.2788e-09	9.66392e-09	3.21825e-09	-6.15938e-10	2.04943e-09	-6.38646e-10	5.51623e-10	-1.06007e-09	3.39697e-09	-6.30136e-09	3.59793e-10	4.33463e-09	-1.92584e-09	-6.79422e-09	9.51336e-09	2.48332e-09	9.34762e-10	4.02137e-09	-2.17043e-09	5.68364e-09	-3.59571e-09	6.63975e-09	-3.15402e-10	6.59573e-09	-7.18512e-09	-8.41176e-09	1.35843e-09
# -3.08209e-09	4.58386e-09	-2.72434e-09	3.80196e-09	3.70734e-09	-1.87025e-09	1.65932e-09	4.86721e-09	5.57365e-09	-3.41325e-09	8.38342e-10	2.19657e-09	-4.46128e-09	-5.14357e-09	2.76106e-09	3.95158e-09	-3.44232e-09	-3.49828e-09	-1.70466e-10	6.81304e-10	2.3059e-09	-2.85548e-09	4.07238e-09	-5.15021e-10	-3.35042e-09	-1.6386e-09	3.29576e-10	1.66998e-10	9.32545e-11	-7.81802e-10	1.33562e-09	-6.77149e-10	3.10804e-09	-1.07253e-09	-3.21411e-09	2.76398e-10	3.3205e-09	-4.29235e-09	-1.2854e-09	-5.32369e-10	-1.43403e-09	6.53211e-10	-2.91e-09	1.83974e-09	-3.4736e-09	-3.58213e-10	-3.26718e-09	4.97673e-09	4.08983e-09	-5.33832e-10
# 2.53917e-08	-2.43447e-08	1.02903e-08	-2.25008e-08	-1.69546e-08	8.1503e-09	-7.4326e-09	-2.96072e-08	-2.97709e-08	1.83683e-08	-6.53726e-09	-1.79965e-08	2.12343e-08	3.98808e-08	-2.61431e-08	-3.33059e-08	2.04482e-08	2.10181e-08	1.13948e-08	-7.35575e-09	-1.92701e-08	1.84646e-08	-2.75607e-08	1.43954e-08	3.09873e-08	1.47862e-08	3.34993e-09	1.24914e-08	-7.38708e-09	-1.19241e-09	-1.96227e-09	1.09192e-08	-2.40925e-08	1.26164e-09	8.75756e-09	-5.7331e-09	-2.15244e-08	3.39318e-08	8.07199e-09	6.00334e-09	1.66446e-08	-1.11321e-08	1.64663e-08	-1.5703e-08	2.57796e-08	8.80482e-10	1.79335e-08	-2.96599e-08	-3.40746e-08	-1.45404e-09
# 1.35826e-09	5.09068e-09	-2.32024e-09	-9.46243e-10	6.8738e-09	-2.4265e-09	-4.15063e-09	1.67371e-09	1.91539e-09	9.04182e-10	2.07877e-09	-5.55445e-09	-9.38598e-10	1.53825e-09	-5.17795e-09	-4.287e-09	1.24871e-09	8.7119e-10	5.20837e-09	1.07393e-09	-1.35244e-09	-1.54392e-09	-1.70929e-09	3.06341e-09	1.07163e-08	1.09601e-09	-2.05969e-09	3.50068e-09	6.45518e-10	-5.75866e-10	5.15683e-09	5.38035e-09	-3.47022e-10	-6.08931e-09	-3.51684e-09	-1.77255e-09	-3.42267e-09	2.34502e-09	8.68474e-10	9.84772e-10	6.28208e-10	-3.86306e-09	-4.55751e-09	1.12576e-09	-3.79952e-09	4.81225e-11	3.28584e-09	4.23838e-09	-2.12962e-09	2.04971e-09
# 6.02784e-09	-5.74856e-09	1.27074e-09	-4.24294e-09	-2.56115e-09	1.14208e-09	-5.97626e-10	-7.0933e-09	-6.09626e-09	2.07728e-09	-1.33795e-09	-3.12985e-09	4.49823e-09	7.57312e-09	-5.91639e-09	-7.0873e-09	4.28581e-09	4.70089e-09	2.15881e-09	-2.10684e-09	-3.85765e-09	3.22313e-09	-6.6765e-09	3.31199e-09	6.56782e-09	3.03099e-09	8.70039e-10	2.64745e-09	-2.03479e-09	-1.02595e-09	4.93573e-10	1.5657e-09	-5.40276e-09	-3.62147e-11	1.56051e-09	-6.43357e-10	-4.45148e-09	6.6618e-09	2.59669e-09	1.26599e-09	3.75024e-09	-2.13208e-09	2.37062e-09	-3.21586e-09	5.70055e-09	-2.97367e-10	3.12606e-09	-6.58119e-09	-7.80269e-09	-5.72979e-10
# 1.08682e-08	-7.52751e-09	4.27183e-09	-8.66835e-09	-6.85042e-09	2.54012e-09	-5.79847e-09	-1.25248e-08	-1.25278e-08	7.49714e-09	-4.62353e-09	-8.89734e-09	8.15344e-09	1.76231e-08	-1.43286e-08	-1.74144e-08	8.53659e-09	8.08013e-09	7.08959e-09	-3.42223e-09	-8.81512e-09	8.1324e-09	-1.23576e-08	6.86103e-09	1.6486e-08	5.02762e-09	2.07193e-09	5.85158e-09	-1.90342e-09	-7.37275e-10	6.99868e-10	6.98735e-09	-1.12876e-08	-1.9818e-09	2.15617e-09	-4.32143e-09	-9.16804e-09	1.51684e-08	3.89128e-09	1.35637e-09	7.6913e-09	-5.07482e-09	6.4858e-09	-6.82471e-09	1.06593e-08	-1.03026e-09	8.37449e-09	-1.05954e-08	-1.53469e-08	1.10243e-09
# -5.15068e-09	5.4695e-09	-2.43881e-09	5.38163e-09	3.31273e-09	-1.24976e-09	7.2782e-10	6.31127e-09	5.7413e-09	-4.93598e-09	2.58017e-10	4.43707e-09	-6.45139e-09	-7.86025e-09	3.55172e-09	6.26707e-09	-5.28795e-09	-4.33701e-09	-1.544e-09	-1.00927e-10	3.66976e-09	-4.21626e-09	5.28416e-09	-1.86651e-09	-6.86449e-09	-4.0827e-09	1.04089e-09	-2.414e-09	1.43368e-09	4.60649e-10	4.77322e-10	-1.48291e-09	3.82667e-09	-5.88788e-10	-4.05553e-09	7.10881e-10	4.80187e-09	-6.96307e-09	-1.63451e-09	-1.35994e-09	-3.65133e-09	2.00631e-09	-3.63184e-09	2.94967e-09	-5.04125e-09	-2.00673e-10	-4.31871e-09	6.04339e-09	6.3833e-09	-7.55862e-11
# -1.43942e-08	1.34264e-08	-6.31326e-09	1.24307e-08	1.07747e-08	-5.14659e-09	5.10038e-09	1.74313e-08	1.83624e-08	-1.06531e-08	4.8124e-09	1.04999e-08	-1.18159e-08	-2.41291e-08	1.63652e-08	2.03306e-08	-1.19481e-08	-1.24179e-08	-6.77729e-09	4.2032e-09	1.17366e-08	-1.07948e-08	1.70444e-08	-7.75157e-09	-1.9083e-08	-7.94254e-09	-1.5578e-09	-6.78746e-09	2.83847e-09	-4.8599e-10	1.89826e-09	-6.10259e-09	1.48347e-08	-1.06189e-09	-5.3301e-09	4.04288e-09	1.29774e-08	-1.9875e-08	-5.55281e-09	-3.11092e-09	-1.02031e-08	6.65597e-09	-1.01696e-08	9.09363e-09	-1.55301e-08	2.81822e-10	-1.07813e-08	1.68164e-08	2.00445e-08	9.89465e-11
# 1.09382e-08	-1.59862e-08	7.55487e-09	-1.18409e-08	-1.21001e-08	5.2947e-09	-1.32466e-09	-1.54786e-08	-1.65488e-08	9.71967e-09	-3.20425e-09	-5.79171e-09	1.33892e-08	1.68731e-08	-7.57653e-09	-1.20607e-08	9.79614e-09	1.00374e-08	8.19516e-10	-2.61064e-09	-7.70764e-09	1.00655e-08	-1.22282e-08	3.49923e-09	8.57152e-09	7.04486e-09	8.35279e-10	2.46307e-09	-3.35031e-09	1.31066e-10	-3.75268e-09	1.1799e-09	-1.01639e-08	4.69451e-09	9.13104e-09	-8.58687e-10	-8.59093e-09	1.48498e-08	3.56867e-09	2.38051e-09	6.72802e-09	-2.46631e-09	1.03503e-08	-7.58028e-09	1.36846e-08	8.89986e-10	7.55319e-09	-1.71397e-08	-1.42061e-08	-1.21028e-09
# 9.85823e-09	-9.91218e-09	5.38522e-09	-1.01031e-08	-6.52762e-09	3.11422e-09	-4.23699e-09	-1.18274e-08	-1.24716e-08	9.12702e-09	-1.70192e-09	-9.03216e-09	1.15179e-08	1.55428e-08	-1.05156e-08	-1.33943e-08	9.44667e-09	9.09043e-09	4.62438e-09	-1.20482e-09	-7.6077e-09	7.60736e-09	-1.11418e-08	4.78902e-09	1.47287e-08	6.13291e-09	-8.93378e-10	3.93721e-09	-1.82022e-09	-4.31249e-10	-7.3496e-10	5.03709e-09	-8.8495e-09	-3.99247e-10	5.93079e-09	-2.05744e-09	-1.00334e-08	1.42835e-08	3.31062e-09	2.33405e-09	6.14963e-09	-3.9162e-09	6.413e-09	-5.56083e-09	9.71603e-09	6.75599e-10	8.99521e-09	-1.18561e-08	-1.31331e-08	1.01555e-09
# -6.30869e-09	9.20032e-09	-3.72718e-09	4.82282e-09	6.16343e-09	-2.63608e-09	2.11385e-10	9.49759e-09	8.28979e-09	-2.44447e-09	2.40397e-09	4.39253e-10	-5.53727e-09	-8.16824e-09	5.70675e-09	6.22662e-09	-4.4484e-09	-4.60209e-09	-7.71889e-10	3.23327e-09	4.39955e-09	-4.5115e-09	6.32754e-09	-3.17829e-09	-2.44027e-09	-2.01955e-09	-2.81045e-09	-1.5947e-09	2.44828e-09	3.85315e-11	9.77278e-10	-6.72789e-10	7.36039e-09	-2.54271e-09	-2.09477e-09	6.9084e-10	4.19365e-09	-8.03911e-09	-1.45599e-09	-8.31927e-10	-2.92404e-09	7.76654e-10	-5.83712e-09	4.24191e-09	-7.75338e-09	1.96592e-10	-2.03563e-09	8.86968e-09	7.45918e-09	2.40059e-09
# -3.23067e-08	3.46517e-08	-1.64248e-08	3.02107e-08	2.58138e-08	-1.17889e-08	7.99471e-09	4.00641e-08	4.08401e-08	-2.53351e-08	8.81354e-09	2.20306e-08	-3.12943e-08	-5.09563e-08	3.06444e-08	4.11077e-08	-2.76243e-08	-2.78092e-08	-1.07587e-08	8.00767e-09	2.43851e-08	-2.53048e-08	3.57695e-08	-1.55094e-08	-3.70677e-08	-1.92597e-08	-2.51492e-09	-1.3837e-08	8.52705e-09	3.83314e-10	4.83974e-09	-1.11069e-08	3.07441e-08	-4.81475e-09	-1.6663e-08	7.02531e-09	2.72572e-08	-4.37093e-08	-1.0201e-08	-7.20577e-09	-2.1824e-08	1.17087e-08	-2.42687e-08	2.03614e-08	-3.51176e-08	-6.63821e-10	-2.31984e-08	4.04863e-08	4.24804e-08	1.63789e-09
# 2.90085e-09	-2.27979e-09	1.96073e-09	-3.13938e-09	-3.87824e-09	1.76387e-09	-2.40656e-09	-3.3633e-09	-5.52375e-09	4.27706e-09	-1.99393e-09	-4.22738e-09	3.08499e-09	7.11343e-09	-4.14397e-09	-5.89462e-09	3.03136e-09	3.53237e-09	1.80249e-09	-3.20344e-10	-3.12606e-09	3.31268e-09	-4.7999e-09	8.97092e-10	6.19135e-09	2.00796e-09	-6.85971e-10	1.03295e-09	7.39703e-10	7.18747e-10	-2.02441e-09	1.51685e-09	-3.05984e-09	4.76028e-10	2.86472e-09	-1.356e-09	-3.51022e-09	4.76717e-09	2.07533e-09	6.29452e-10	3.15002e-09	-1.94854e-09	3.0024e-09	-2.15455e-09	4.26223e-09	-1.23348e-10	4.11917e-09	-4.27963e-09	-5.20339e-09	1.69476e-09
# 9.11471e-09	-1.09079e-08	4.96538e-09	-1.02007e-08	-7.79291e-09	3.76914e-09	-3.51129e-09	-1.12425e-08	-1.34344e-08	9.2442e-09	-2.06111e-09	-7.24258e-09	1.10782e-08	1.50369e-08	-7.95995e-09	-1.18625e-08	8.40196e-09	8.15262e-09	3.5604e-09	-1.48073e-09	-6.84088e-09	7.97528e-09	-1.06042e-08	3.62121e-09	1.15329e-08	6.13936e-09	-2.54841e-10	2.71653e-09	-2.57762e-09	-8.84993e-10	-2.46475e-09	3.41663e-09	-8.14297e-09	1.18093e-09	7.16568e-09	-1.11016e-09	-9.01648e-09	1.29211e-08	3.72924e-09	2.31801e-09	5.59406e-09	-3.08677e-09	6.89523e-09	-5.45171e-09	1.00127e-08	1.57319e-09	8.65534e-09	-1.34901e-08	-1.25587e-08	3.9598e-10
# -1.2698e-09	-5.11874e-11	1.37789e-09	2.04411e-10	-3.69354e-09	1.40457e-09	-1.9451e-10	2.92275e-10	-1.47184e-09	1.45249e-09	-1.76795e-09	9.90512e-11	1.80041e-10	5.45433e-10	1.54423e-09	3.65005e-10	-4.59545e-10	1.18123e-10	-1.71482e-09	3.6992e-10	3.07239e-10	1.19053e-09	-3.71989e-11	-2.11506e-09	-2.0057e-09	-7.5047e-10	-2.18554e-10	-1.84311e-09	1.71702e-09	8.57037e-10	-3.01503e-09	-1.55056e-09	2.81874e-10	1.86388e-09	2.75016e-09	-2.81529e-10	1.14393e-09	-9.54942e-10	3.49336e-10	-7.14564e-10	3.16169e-10	1.00363e-09	2.04593e-09	-3.61921e-10	1.40983e-09	-3.19899e-10	1.43371e-10	-1.13779e-09	7.63763e-10	1.22843e-09
# -3.14969e-10	2.68689e-09	-1.24154e-09	1.30705e-09	1.81665e-09	-8.6628e-10	-3.24221e-10	2.00042e-09	1.57016e-09	-3.99082e-10	3.55432e-10	-1.5538e-09	-1.77705e-09	7.63208e-11	-7.97027e-10	-3.05188e-10	-3.89559e-10	-2.18904e-10	9.30498e-10	2.66889e-10	3.74191e-10	-9.61087e-10	3.7229e-10	2.78378e-11	2.01906e-09	2.37378e-10	-7.57784e-10	9.15339e-10	2.79819e-10	3.54724e-10	5.05801e-10	9.83173e-10	1.25115e-09	-1.13017e-09	-1.58147e-09	-7.22966e-13	2.71807e-10	-1.22463e-09	1.16984e-10	1.69972e-11	3.87557e-10	-8.03417e-10	-2.03578e-09	6.20741e-10	-1.19159e-09	-2.38541e-10	7.91989e-10	2.11037e-09	-6.33745e-12	1.0315e-09
# 9.43123e-09	-9.1162e-09	6.0086e-09	-9.37901e-09	-6.77079e-09	3.13174e-09	-4.20189e-09	-1.19545e-08	-1.1713e-08	8.00739e-09	-1.94636e-09	-7.14489e-09	1.09015e-08	1.46366e-08	-9.58072e-09	-1.26197e-08	8.90941e-09	7.82174e-09	3.52283e-09	-1.59808e-09	-6.79327e-09	7.10822e-09	-1.01916e-08	4.72063e-09	1.26576e-08	5.27787e-09	-1.63903e-10	3.515e-09	-1.78262e-09	-3.21322e-10	-2.21587e-10	5.04649e-09	-9.0385e-09	-1.97347e-10	5.45361e-09	-2.69074e-09	-8.57398e-09	1.31928e-08	2.64418e-09	1.6417e-09	5.85706e-09	-2.87753e-09	6.51844e-09	-5.66028e-09	9.40454e-09	1.87961e-10	7.35351e-09	-1.04637e-08	-1.17665e-08	8.04061e-10
# -1.52914e-08	1.52956e-08	-7.92962e-09	1.32862e-08	1.39701e-08	-6.24391e-09	6.62245e-09	1.88064e-08	2.19622e-08	-1.19524e-08	7.03614e-09	1.0609e-08	-1.2723e-08	-2.63674e-08	1.78315e-08	2.18693e-08	-1.20008e-08	-1.28397e-08	-6.63153e-09	5.26635e-09	1.25513e-08	-1.21508e-08	1.83604e-08	-8.00061e-09	-1.8666e-08	-7.31829e-09	-2.95075e-09	-5.85286e-09	3.34982e-09	-2.83851e-11	3.42783e-09	-6.72661e-09	1.62288e-08	-1.73418e-09	-6.27281e-09	4.27632e-09	1.32683e-08	-2.0876e-08	-6.03287e-09	-3.01376e-09	-1.03385e-08	5.9653e-09	-1.21314e-08	9.99842e-09	-1.76739e-08	2.92308e-11	-1.19959e-08	1.9708e-08	2.16929e-08	-7.59761e-10
# -1.44137e-10	5.527e-09	-2.47256e-09	2.61144e-09	4.17512e-09	-2.44206e-09	-3.93408e-09	2.11529e-09	2.14735e-09	-2.49467e-09	-1.45012e-09	-1.22948e-09	-4.74263e-09	-7.31633e-10	-5.66654e-09	-3.06409e-09	-1.88149e-09	-2.23072e-09	4.85767e-09	-1.56458e-09	-3.94646e-10	-1.66381e-09	3.53613e-10	2.3979e-09	4.40376e-09	-2.39078e-09	2.16488e-09	1.71684e-09	3.15995e-10	-5.40976e-10	4.13457e-09	4.54982e-09	-9.86243e-10	-5.2056e-09	-6.71774e-09	-1.58986e-09	3.39408e-10	-2.24016e-10	1.11997e-10	-1.14694e-09	-1.11275e-09	-1.57795e-09	-3.91949e-09	8.09258e-10	-3.29954e-09	-1.0732e-09	6.19535e-10	4.56762e-09	-8.13165e-10	1.20358e-09
# -1.09045e-08	1.47503e-08	-6.43684e-09	9.2186e-09	1.13501e-08	-4.4154e-09	2.80474e-09	1.57752e-08	1.51593e-08	-6.47572e-09	4.97603e-09	3.11735e-09	-1.02001e-08	-1.58804e-08	1.06772e-08	1.30766e-08	-8.38704e-09	-7.7704e-09	-2.74779e-09	4.797e-09	8.17015e-09	-8.75479e-09	1.11779e-08	-5.17453e-09	-6.90563e-09	-3.91216e-09	-4.37253e-09	-2.71919e-09	3.88789e-09	1.82419e-10	2.18706e-09	-2.71452e-09	1.22156e-08	-2.94302e-09	-4.11798e-09	1.77371e-09	8.03021e-09	-1.46488e-08	-2.77168e-09	-1.12314e-09	-5.45512e-09	1.89868e-09	-1.03307e-08	7.61561e-09	-1.3012e-08	1.25893e-10	-5.98269e-09	1.54718e-08	1.41773e-08	2.03695e-09
# 2.37041e-08	-2.59266e-08	1.2048e-08	-2.12176e-08	-2.06738e-08	8.59351e-09	-7.86029e-09	-2.99555e-08	-3.12971e-08	1.7929e-08	-9.09759e-09	-1.46579e-08	2.17634e-08	3.75057e-08	-2.4566e-08	-3.16994e-08	1.89576e-08	1.87938e-08	9.31612e-09	-7.33697e-09	-1.84671e-08	1.92706e-08	-2.59926e-08	1.17646e-08	2.56313e-08	1.18988e-08	4.76233e-09	9.28333e-09	-6.68479e-09	-7.6968e-10	-3.97633e-09	8.98389e-09	-2.38324e-08	3.09752e-09	1.02582e-08	-5.31654e-09	-1.95455e-08	3.2673e-08	7.54468e-09	4.05356e-09	1.4936e-08	-7.84689e-09	1.91498e-08	-1.54024e-08	2.65521e-08	1.35483e-10	1.70679e-08	-3.05319e-08	-3.21465e-08	-1.11421e-09
# -5.40755e-09	1.3865e-08	-4.85761e-09	7.45549e-09	8.06235e-09	-3.81112e-09	-5.06116e-09	9.161e-09	7.85003e-09	-5.42266e-09	-1.01657e-09	1.22422e-09	-1.085e-08	-6.21851e-09	-2.19493e-09	8.96813e-10	-6.70187e-09	-7.19297e-09	4.29319e-09	-1.09175e-10	3.1585e-09	-5.67954e-09	5.21645e-09	7.74946e-10	1.28091e-09	-5.84599e-09	2.05228e-09	1.10894e-10	2.66937e-09	-4.71912e-10	4.74216e-09	5.25468e-09	2.91158e-09	-6.84266e-09	-9.82614e-09	-2.32528e-09	4.33088e-09	-6.88105e-09	-7.41365e-10	-2.48871e-09	-3.62051e-09	-6.94453e-10	-7.46793e-09	3.55017e-09	-8.50153e-09	-1.38165e-09	-2.6302e-09	1.23526e-08	5.23224e-09	3.08045e-09
# 2.66684e-08	-2.52559e-08	1.22452e-08	-2.34066e-08	-1.95822e-08	8.44e-09	-1.01062e-08	-3.25378e-08	-3.4011e-08	1.97521e-08	-9.14364e-09	-1.826e-08	2.31117e-08	4.30814e-08	-2.9403e-08	-3.71316e-08	2.17244e-08	2.08047e-08	1.21668e-08	-7.61088e-09	-2.09783e-08	2.00107e-08	-3.01269e-08	1.41822e-08	3.38818e-08	1.39693e-08	3.75379e-09	1.19428e-08	-6.68519e-09	-5.86564e-10	-1.9824e-09	1.21963e-08	-2.68093e-08	1.04363e-09	9.94754e-09	-7.29328e-09	-2.30581e-08	3.62762e-08	9.32803e-09	5.02264e-09	1.75583e-08	-1.06496e-08	1.87252e-08	-1.65547e-08	2.75397e-08	-3.66677e-10	1.9895e-08	-3.08852e-08	-3.61425e-08	-7.70908e-12
# 1.86536e-08	-2.09467e-08	1.03085e-08	-1.79038e-08	-1.60452e-08	6.85844e-09	-6.01727e-09	-2.37401e-08	-2.52609e-08	1.59075e-08	-5.60792e-09	-1.38106e-08	2.00738e-08	2.97224e-08	-1.81048e-08	-2.45358e-08	1.68362e-08	1.65012e-08	6.19866e-09	-3.43563e-09	-1.41664e-08	1.54207e-08	-2.12395e-08	7.73965e-09	2.26175e-08	1.08215e-08	4.38984e-10	6.45945e-09	-4.02808e-09	-4.30534e-10	-3.85779e-09	6.51534e-09	-1.72844e-08	2.65006e-09	1.18509e-08	-3.42955e-09	-1.66863e-08	2.55032e-08	6.81024e-09	3.69536e-09	1.23956e-08	-6.28958e-09	1.46034e-08	-1.16372e-08	2.08384e-08	3.65217e-10	1.52484e-08	-2.44326e-08	-2.52136e-08	9.13379e-10
# 1.02661e-08	-8.7455e-09	3.1166e-09	-9.78372e-09	-5.20197e-09	2.64551e-09	-2.85608e-09	-1.08474e-08	-1.12063e-08	7.83811e-09	-1.68558e-09	-8.76699e-09	8.22867e-09	1.59035e-08	-9.68783e-09	-1.31679e-08	8.09763e-09	8.61069e-09	5.36866e-09	-2.75974e-09	-7.13879e-09	7.26293e-09	-1.10068e-08	6.27373e-09	1.38421e-08	7.51767e-09	6.69509e-10	5.71123e-09	-3.43214e-09	-1.39501e-09	1.35491e-10	4.932e-09	-8.39354e-09	-2.21159e-10	3.37855e-09	-1.767e-09	-8.022e-09	1.30973e-08	3.73995e-09	2.85945e-09	7.02839e-09	-5.77248e-09	4.33505e-09	-6.49842e-09	9.42903e-09	1.1818e-09	7.46559e-09	-1.13483e-08	-1.42888e-08	-2.90725e-10
# -4.40108e-09	3.26885e-09	-3.41263e-10	3.8108e-09	5.01121e-10	1.44197e-10	1.69716e-09	4.61501e-09	3.32274e-09	-2.13288e-09	7.17079e-10	3.42371e-09	-2.84262e-09	-5.09138e-09	4.90713e-09	6.11494e-09	-3.04865e-09	-2.81975e-09	-3.81503e-09	1.3959e-09	3.02467e-09	-2.85985e-09	3.83762e-09	-3.95657e-09	-6.03564e-09	-2.75527e-09	-1.50594e-09	-3.14776e-09	2.12244e-09	1.92351e-09	-2.21776e-09	-3.09391e-09	3.30822e-09	1.83669e-09	7.99968e-10	9.12925e-10	3.01137e-09	-5.87208e-09	-1.0354e-09	-7.16786e-10	-2.44463e-09	2.86013e-09	-7.36647e-10	2.80442e-09	-2.82754e-09	-2.94648e-10	-2.36208e-09	3.7731e-09	6.30877e-09	5.10603e-10
# -1.35008e-08	1.09238e-08	-5.9105e-09	1.14702e-08	7.72104e-09	-3.56721e-09	6.96114e-09	1.60302e-08	1.59693e-08	-9.98163e-09	3.80158e-09	1.06232e-08	-1.1836e-08	-2.14309e-08	1.65332e-08	1.9991e-08	-1.17158e-08	-1.07748e-08	-7.39759e-09	2.63026e-09	1.1077e-08	-9.18771e-09	1.5406e-08	-7.63418e-09	-2.04634e-08	-6.38474e-09	-7.55216e-10	-6.58918e-09	2.3265e-09	1.01175e-10	-2.86661e-10	-7.68725e-09	1.35251e-08	1.63552e-09	-4.16942e-09	4.48985e-09	1.33253e-08	-1.89515e-08	-4.65994e-09	-2.42071e-09	-8.71054e-09	5.73907e-09	-8.6466e-09	7.37182e-09	-1.25851e-08	7.38611e-10	-1.09202e-08	1.34161e-08	1.79769e-08	-1.17206e-09
# -1.17928e-10	-4.54644e-09	2.87925e-09	-8.94022e-10	-5.63318e-09	1.50211e-09	1.01669e-09	-2.32969e-09	-3.12946e-09	1.72722e-09	-1.65981e-09	1.57608e-09	3.55351e-09	3.32373e-10	2.34986e-09	1.35884e-09	7.96864e-10	2.53382e-10	-2.98767e-09	1.60159e-10	1.2107e-10	2.34883e-09	7.46911e-11	-2.71597e-09	-4.49383e-09	-3.24168e-10	-1.04744e-10	-3.06532e-09	4.86531e-10	7.66617e-10	-3.696e-09	-3.0219e-09	-2.66561e-10	3.75786e-09	4.84173e-09	1.24169e-09	7.59468e-10	2.94921e-10	6.76369e-11	-8.66168e-10	-1.06421e-10	2.58413e-09	4.01571e-09	-9.83611e-10	3.2455e-09	-5.28444e-11	3.66727e-10	-3.81756e-09	1.28286e-10	1.24907e-10
# 2.68692e-08	-3.15481e-08	1.41183e-08	-2.50236e-08	-2.37851e-08	1.10636e-08	-4.36988e-09	-3.43748e-08	-3.53131e-08	2.07326e-08	-7.31106e-09	-1.65482e-08	2.73641e-08	4.24795e-08	-2.27789e-08	-3.24854e-08	2.33546e-08	2.39203e-08	5.94355e-09	-6.53388e-09	-1.97912e-08	2.10874e-08	-3.04345e-08	1.10939e-08	2.75394e-08	1.62505e-08	1.37111e-09	9.87228e-09	-7.3106e-09	1.55597e-11	-6.90978e-09	5.87607e-09	-2.52028e-08	7.05428e-09	1.69693e-08	-4.52149e-09	-2.26609e-08	3.50522e-08	9.32076e-09	6.35859e-09	1.86227e-08	-8.20272e-09	2.18474e-08	-1.68819e-08	3.13066e-08	6.65137e-10	1.88995e-08	-3.62512e-08	-3.5012e-08	-1.65861e-09
# -5.71166e-09	2.82051e-09	-2.78513e-09	5.54423e-09	3.46768e-09	-7.44701e-10	5.26922e-09	6.81669e-09	7.07558e-09	-5.79262e-09	2.85358e-09	6.33143e-09	-6.09166e-09	-1.02226e-08	8.5801e-09	1.13851e-08	-5.47502e-09	-3.71203e-09	-5.40051e-09	6.25112e-10	5.65819e-09	-4.9331e-09	6.93706e-09	-3.93752e-09	-1.20206e-08	-2.86687e-09	-2.64154e-10	-3.30055e-09	3.3208e-10	9.64143e-10	-1.28304e-09	-5.10097e-09	5.97342e-09	2.7098e-09	-1.75461e-09	3.50197e-09	6.08782e-09	-9.60655e-09	-2.17956e-09	-3.56688e-10	-4.4849e-09	3.06142e-09	-3.79033e-09	3.55063e-09	-5.0954e-09	8.37711e-10	-5.73288e-09	4.70246e-09	8.58037e-09	-2.03342e-09
# -2.0116e-08	2.06223e-08	-1.00288e-08	1.67022e-08	1.92557e-08	-6.91072e-09	7.28902e-09	2.62118e-08	2.64739e-08	-1.41783e-08	1.05313e-08	1.19909e-08	-1.77558e-08	-3.24238e-08	2.23136e-08	2.87977e-08	-1.56204e-08	-1.47809e-08	-9.22328e-09	7.72939e-09	1.5945e-08	-1.72942e-08	2.26686e-08	-1.03018e-08	-2.16619e-08	-9.21902e-09	-5.7527e-09	-7.64365e-09	5.11803e-09	1.78709e-09	3.15116e-09	-7.65217e-09	2.14719e-08	-1.8192e-09	-8.15933e-09	5.54689e-09	1.48503e-08	-2.74845e-08	-7.20726e-09	-2.072e-09	-1.35471e-08	6.38055e-09	-1.61476e-08	1.42466e-08	-2.37608e-08	1.06561e-09	-1.34996e-08	2.57422e-08	2.81859e-08	2.59258e-10
# -9.11688e-09	6.83999e-09	-2.38205e-09	7.02719e-09	3.5147e-09	-1.82862e-09	2.54416e-09	9.51816e-09	8.78281e-09	-5.0014e-09	1.72066e-09	6.3801e-09	-5.39591e-09	-1.33666e-08	9.92854e-09	1.15823e-08	-6.58434e-09	-6.67928e-09	-4.97511e-09	2.94922e-09	6.61534e-09	-5.25608e-09	9.19831e-09	-6.16122e-09	-1.17164e-08	-5.0991e-09	-1.5858e-09	-5.89533e-09	3.43416e-09	6.60665e-10	-1.22134e-09	-4.90536e-09	8.29703e-09	8.43364e-10	-4.55285e-10	2.33413e-09	7.12017e-09	-1.13153e-08	-2.34143e-09	-2.26223e-09	-5.7574e-09	4.43359e-09	-3.88197e-09	5.09542e-09	-7.53231e-09	-1.77664e-10	-5.89568e-09	8.45483e-09	1.18423e-08	1.04815e-09
# -2.13049e-09	1.43625e-09	-8.40716e-10	-1.13073e-10	3.34305e-09	-8.18313e-10	6.61235e-10	2.52884e-09	3.01027e-09	1.96603e-10	3.00564e-09	-3.88824e-10	8.09642e-10	-3.92072e-09	3.3734e-09	3.24216e-09	-2.53035e-10	-1.62528e-10	-1.16273e-09	2.36663e-09	1.60523e-09	-1.68074e-09	1.84804e-09	-1.59128e-09	-2.64092e-10	2.47332e-10	-2.82847e-09	-9.77922e-10	1.21241e-09	1.56436e-10	9.04214e-10	-1.2448e-09	3.11495e-09	-6.77307e-10	1.39619e-09	9.48777e-10	-1.00223e-10	-1.8386e-09	-6.23462e-10	4.22853e-10	-1.55278e-09	9.1303e-11	-2.06563e-09	2.0552e-09	-3.45558e-09	7.54024e-10	-3.08142e-10	2.39743e-09	3.16148e-09	3.67708e-10
# 9.49063e-09	-1.27497e-08	6.24829e-09	-8.43697e-09	-1.27063e-08	4.89324e-09	-2.29028e-09	-1.38532e-08	-1.46546e-08	7.50667e-09	-5.74298e-09	-4.41181e-09	9.59052e-09	1.60019e-08	-8.84417e-09	-1.27247e-08	7.76775e-09	7.94591e-09	1.95719e-09	-3.68081e-09	-7.57295e-09	9.34076e-09	-1.11497e-08	3.15258e-09	7.09853e-09	4.24791e-09	2.71295e-09	2.22439e-09	-2.10084e-09	3.36158e-10	-4.41975e-09	1.31377e-09	-1.06167e-08	3.9393e-09	6.54104e-09	-1.97987e-09	-6.78208e-09	1.31209e-08	3.5442e-09	7.08454e-10	6.71196e-09	-1.71542e-09	1.04074e-08	-7.39646e-09	1.35799e-08	-4.99547e-10	6.34848e-09	-1.49083e-08	-1.33931e-08	-6.71853e-10
# 7.16305e-09	-9.04018e-09	4.41577e-09	-6.27539e-09	-8.68437e-09	4.00067e-09	-1.61034e-09	-9.00806e-09	-1.16446e-08	6.09665e-09	-3.60019e-09	-4.6683e-09	6.0342e-09	1.31947e-08	-7.4034e-09	-9.17985e-09	5.68986e-09	7.06336e-09	1.23712e-09	-2.3758e-09	-6.01653e-09	6.12723e-09	-8.96792e-09	2.67019e-09	6.92534e-09	3.67682e-09	9.25602e-10	2.2521e-09	-1.3234e-09	1.27809e-09	-3.90941e-09	1.28435e-09	-7.71326e-09	3.2917e-09	4.53646e-09	-1.4945e-09	-6.32765e-09	9.75778e-09	2.96236e-09	1.94848e-09	5.51747e-09	-2.48902e-09	7.65259e-09	-4.93558e-09	9.99042e-09	-3.41315e-11	5.84644e-09	-1.09978e-08	-1.02831e-08	1.20357e-11
# -1.20003e-08	9.33373e-09	-3.30531e-09	1.03144e-08	3.71064e-09	-2.27748e-09	5.18395e-09	1.37973e-08	1.26542e-08	-6.65751e-09	2.23958e-09	8.27616e-09	-8.55844e-09	-1.73871e-08	1.47379e-08	1.67346e-08	-9.30792e-09	-9.20171e-09	-7.60201e-09	4.2489e-09	9.1604e-09	-6.78849e-09	1.33416e-08	-8.88241e-09	-1.72271e-08	-6.27118e-09	-2.18175e-09	-6.91744e-09	3.44086e-09	1.17824e-09	-3.2097e-09	-7.14866e-09	1.21811e-08	2.48667e-09	-5.15754e-10	3.68983e-09	1.09705e-08	-1.63793e-08	-4.00776e-09	-2.85486e-09	-7.02268e-09	6.73676e-09	-4.91953e-09	6.72362e-09	-9.39267e-09	-1.82182e-10	-7.74891e-09	1.11226e-08	1.61271e-08	9.795e-10
# -6.38362e-09	6.27754e-09	-4.33515e-09	5.09743e-09	9.57931e-09	-3.72597e-09	2.48856e-09	8.0916e-09	1.00056e-08	-6.40773e-09	4.87813e-09	4.63353e-09	-5.12514e-09	-1.32265e-08	6.77376e-09	1.0049e-08	-5.02281e-09	-5.19862e-09	-1.98672e-09	1.98284e-09	5.74304e-09	-6.79363e-09	7.8213e-09	-1.90269e-09	-6.87956e-09	-2.83352e-09	-1.31904e-09	-2.43791e-09	5.71339e-10	-1.04495e-09	4.35457e-09	-1.97058e-09	7.42515e-09	-2.67344e-09	-4.64412e-09	2.58607e-09	4.60479e-09	-8.93358e-09	-2.62111e-09	-4.5393e-10	-5.962e-09	1.53666e-09	-7.9007e-09	5.12186e-09	-9.95214e-09	7.87243e-10	-5.50239e-09	9.15133e-09	9.37853e-09	-7.12189e-10
# 4.92286e-10	5.8039e-10	-3.71712e-10	-1.10864e-09	1.58852e-09	-7.27325e-10	-1.41978e-09	-4.26066e-10	-2.13941e-10	1.75497e-10	2.36964e-10	-1.1667e-09	-1.73354e-10	1.37267e-10	-1.90544e-09	-1.43248e-09	1.91225e-10	1.42792e-10	2.1967e-09	-7.91606e-10	-4.39409e-10	1.11455e-10	-4.37768e-10	1.70636e-09	2.32986e-09	5.73544e-10	7.681e-10	7.79375e-10	-3.62283e-10	-7.12107e-10	2.44114e-09	2.14959e-09	-5.81688e-10	-1.91978e-09	-1.96956e-09	-3.09374e-10	-2.55655e-10	1.16456e-09	5.04917e-11	6.08967e-11	-5.33298e-10	-1.70164e-09	-1.83265e-09	-5.57166e-10	-1.37303e-09	4.90081e-10	3.01672e-10	4.8111e-10	-1.24432e-09	-1.02777e-10
# -7.57772e-09	1.10683e-08	-5.91588e-09	8.09663e-09	9.83683e-09	-4.08404e-09	1.07696e-09	1.12628e-08	1.16344e-08	-7.96641e-09	2.48796e-09	4.84345e-09	-1.05743e-08	-1.30577e-08	5.10016e-09	9.16645e-09	-7.94251e-09	-7.33989e-09	-4.64286e-11	7.78763e-10	5.8689e-09	-7.53806e-09	8.75053e-09	-1.46253e-09	-6.84521e-09	-4.76532e-09	6.97786e-10	-1.42206e-09	1.0104e-09	-7.78847e-10	4.19591e-09	-2.22085e-10	7.418e-09	-3.94419e-09	-8.43928e-09	1.13274e-09	7.0791e-09	-1.08826e-08	-2.71645e-09	-1.45177e-09	-5.70575e-09	1.38513e-09	-9.27426e-09	5.33915e-09	-1.08175e-08	1.78327e-10	-6.1188e-09	1.18917e-08	9.69933e-09	-8.55539e-11
# -3.72481e-09	6.68124e-09	-2.77146e-09	4.61468e-09	3.42016e-09	-1.18354e-09	5.30123e-10	6.38547e-09	5.6485e-09	-3.33887e-09	3.02344e-10	1.95658e-09	-6.53404e-09	-4.63334e-09	2.66576e-09	4.28506e-09	-4.46234e-09	-3.66275e-09	-2.01874e-10	7.94423e-11	2.80766e-09	-3.36517e-09	4.16959e-09	-8.65629e-10	-3.4859e-09	-2.46344e-09	4.82209e-10	-3.04865e-10	9.37556e-10	-8.11522e-11	3.16793e-10	1.48226e-12	3.19974e-09	-1.13254e-09	-3.65902e-09	-5.49195e-11	4.16525e-09	-5.79786e-09	-1.04497e-09	-6.62793e-10	-1.71965e-09	6.38367e-10	-3.65119e-09	2.13117e-09	-3.89693e-09	-1.63182e-13	-3.03466e-09	5.85952e-09	4.73729e-09	2.79491e-10
# -2.17394e-08	2.24146e-08	-1.00148e-08	2.03224e-08	1.52082e-08	-7.0114e-09	6.06141e-09	2.59412e-08	2.68103e-08	-1.71109e-08	4.88625e-09	1.58953e-08	-2.06962e-08	-3.38729e-08	2.10124e-08	2.77693e-08	-1.84909e-08	-1.85392e-08	-8.21838e-09	4.82491e-09	1.62102e-08	-1.62391e-08	2.37558e-08	-1.07761e-08	-2.66765e-08	-1.32348e-08	-1.02357e-09	-9.73312e-09	5.97214e-09	4.98361e-10	2.27205e-09	-8.37172e-09	1.98265e-08	-2.13388e-09	-1.01786e-08	4.1655e-09	1.91141e-08	-2.92923e-08	-7.13328e-09	-5.20196e-09	-1.41661e-08	8.76041e-09	-1.48511e-08	1.30396e-08	-2.22706e-08	-8.18413e-10	-1.65492e-08	2.62081e-08	2.88097e-08	5.85073e-10
# 9.54837e-09	-1.02258e-08	4.86302e-09	-7.23248e-09	-9.84553e-09	3.22664e-09	-3.20662e-09	-1.23662e-08	-1.22647e-08	6.0544e-09	-5.60143e-09	-4.94485e-09	7.38324e-09	1.48449e-08	-1.07137e-08	-1.31996e-08	6.81444e-09	6.57333e-09	4.15045e-09	-4.22361e-09	-7.51364e-09	8.26914e-09	-9.86487e-09	5.02753e-09	8.46407e-09	3.63681e-09	3.91102e-09	3.69324e-09	-2.94661e-09	-6.22624e-10	-1.64647e-09	3.65889e-09	-1.03295e-08	1.22454e-09	2.64813e-09	-2.45794e-09	-6.09445e-09	1.27929e-08	2.66378e-09	6.36664e-10	6.03325e-09	-2.55576e-09	8.17041e-09	-7.05618e-09	1.14822e-08	-6.9848e-10	5.91556e-09	-1.23279e-08	-1.33528e-08	-6.10512e-10
# -1.57792e-09	3.83848e-09	-2.18039e-09	4.44629e-09	1.85607e-10	-1.44667e-09	-1.62276e-09	2.43262e-09	1.46028e-09	-3.7647e-09	-3.77253e-09	2.35415e-09	-6.08955e-09	-1.94383e-09	-2.52942e-09	-5.77745e-10	-3.99194e-09	-3.75191e-09	2.29015e-09	-2.60168e-09	7.0801e-10	-9.72007e-10	1.73365e-09	5.53913e-10	-2.53334e-09	-3.55367e-09	4.14372e-09	-4.26905e-10	-6.91559e-11	-7.36549e-10	7.84047e-10	1.17932e-09	-1.07949e-10	-1.72226e-09	-5.67261e-09	-4.34026e-10	3.63225e-09	-2.8496e-09	1.07862e-10	-2.13554e-09	-1.28406e-09	4.90697e-10	-1.94542e-09	8.48774e-11	-1.10531e-09	-1.32937e-09	-1.78304e-09	2.71135e-09	2.41956e-10	4.36094e-10
# 7.81451e-09	-1.05305e-08	5.82145e-09	-8.72018e-09	-8.69894e-09	3.03669e-09	-1.69668e-09	-1.12406e-08	-1.12004e-08	7.97721e-09	-2.3387e-09	-4.9162e-09	1.08925e-08	1.22691e-08	-5.38926e-09	-9.66872e-09	7.76864e-09	6.22816e-09	1.34076e-09	-1.03377e-09	-5.60184e-09	7.7454e-09	-8.11232e-09	2.08821e-09	7.45999e-09	5.21674e-09	1.78291e-10	2.13367e-09	-2.39257e-09	-1.24151e-10	-1.89337e-09	1.75428e-09	-7.09278e-09	2.21981e-09	6.78488e-09	-1.16058e-09	-6.1765e-09	1.12057e-08	2.02782e-09	9.09237e-10	4.88752e-09	-1.27287e-09	7.49597e-09	-5.51055e-09	9.21454e-09	2.55844e-10	6.1284e-09	-1.14011e-08	-9.91074e-09	-2.02859e-10
# -1.08293e-08	1.07627e-08	-4.91312e-09	1.06587e-08	6.90656e-09	-3.8689e-09	3.41118e-09	1.28308e-08	1.38892e-08	-9.36644e-09	1.49049e-09	9.09193e-09	-1.1385e-08	-1.75457e-08	1.03112e-08	1.42353e-08	-1.01011e-08	-1.03869e-08	-3.79304e-09	1.31719e-09	8.23529e-09	-7.71065e-09	1.31184e-08	-4.57637e-09	-1.5649e-08	-7.04789e-09	1.61623e-09	-4.48871e-09	1.77877e-09	-3.31882e-10	1.78496e-09	-3.79857e-09	9.71807e-09	-1.04969e-09	-7.08758e-09	2.10663e-09	1.11978e-08	-1.46848e-08	-4.67393e-09	-3.04468e-09	-7.60766e-09	4.68942e-09	-7.18026e-09	5.77585e-09	-1.10429e-08	-4.4487e-10	-9.47887e-09	1.30352e-08	1.43369e-08	-6.5905e-10
# -4.01888e-09	7.16622e-09	-3.65284e-09	4.09481e-09	7.07752e-09	-2.53395e-09	3.07621e-10	6.78901e-09	7.32721e-09	-4.05148e-09	2.34923e-09	1.48607e-09	-6.13982e-09	-6.91784e-09	2.48859e-09	4.78945e-09	-4.13083e-09	-3.46673e-09	5.75626e-10	8.5295e-10	3.08339e-09	-4.58296e-09	4.66915e-09	1.3187e-10	-1.94269e-09	-1.91859e-09	-3.07219e-10	2.04758e-10	8.84653e-10	-4.33048e-10	3.33621e-09	6.28437e-10	4.4216e-09	-2.83118e-09	-5.33167e-09	2.58921e-10	3.37096e-09	-5.51279e-09	-1.46553e-09	-1.89134e-10	-2.73449e-09	-7.05312e-10	-5.85999e-09	2.96357e-09	-6.58198e-09	2.60813e-10	-3.48921e-09	7.86041e-09	5.16874e-09	1.08559e-10
# 5.02298e-09	-8.14557e-09	4.00721e-09	-4.6385e-09	-8.46235e-09	3.49958e-09	-4.46605e-12	-7.29718e-09	-9.2467e-09	5.31955e-09	-2.59398e-09	-2.95513e-09	6.66326e-09	9.53231e-09	-2.82345e-09	-5.80151e-09	4.86341e-09	5.28628e-09	-1.09392e-09	-4.65106e-10	-3.6682e-09	5.42705e-09	-6.43068e-09	-3.52297e-10	3.42387e-09	2.9985e-09	-6.0635e-10	-6.29069e-11	-4.95041e-10	8.18424e-10	-5.33118e-09	-1.00796e-09	-4.60951e-09	4.32918e-09	7.10221e-09	1.37576e-10	-4.26007e-09	6.06147e-09	2.9506e-09	9.13122e-10	4.31946e-09	-2.51745e-10	6.83979e-09	-3.58212e-09	8.87289e-09	-1.32354e-10	4.68482e-09	-9.55162e-09	-6.98534e-09	7.48201e-10
-15315.5	0.999494	0.000496984	5	31	0	15395.2	-1288.35	-1284.52	-2177.07	-1080.25	-1074.82	-2194.8	-1339.03	-1335.78	-1188.2	-2263.91	-1388.45	-1055.44	-1128.8	-1062.7	-1360.65	-1536.88	-1206.77	-1211.25	-1210.25	-1348.29	-1139.02	-1428.83	-338.183	-2240.05	-2016.42	-1950.43	-386.092	-0.0218253	-0.569959	-0.03908	-1.00159	-0.0267152	0.0942496	-0.00983032	-0.0132145	0.254589	0.0184458	0.38071	0.0393552	-5.00431	-0.0328132	0.0620374	-0.0130199
-15315.5	0.972114	0.000496984	5	31	0	15408.4	-1288.35	-1284.52	-2177.07	-1080.25	-1074.82	-2194.8	-1339.03	-1335.78	-1188.2	-2263.91	-1388.45	-1055.44	-1128.8	-1062.7	-1360.65	-1536.88	-1206.77	-1211.25	-1210.25	-1348.29	-1139.02	-1428.83	-338.183	-2240.05	-2016.42	-1950.43	-386.092	-0.0217832	-0.569939	-0.0390977	-1.00158	-0.0266953	0.0942469	-0.00979161	-0.0131866	0.254586	0.018487	0.380711	0.0393634	-5.00432	-0.0327955	0.062007	-0.0129802
-15315.5	0.997713	0.000496984	5	31	0	15411.8	-1288.35	-1284.52	-2177.07	-1080.25	-1074.82	-2194.8	-1339.03	-1335.78	-1188.2	-2263.91	-1388.45	-1055.44	-1128.8	-1062.7	-1360.65	-1536.88	-1206.77	-1211.25	-1210.25	-1348.29	-1139.02	-1428.83	-338.183	-2240.05	-2016.42	-1950.43	-386.092	-0.0218022	-0.569939	-0.0390958	-1.00158	-0.0266875	0.0942904	-0.00978116	-0.0131614	0.254617	0.0184715	0.380688	0.0393445	-5.00436	-0.0328152	0.0619851	-0.0129662
-15316.8	0.942892	0.000496984	5	31	0	15388.5	-1288.35	-1284.52	-2177.07	-1080.25	-1074.82	-2194.8	-1339.03	-1335.78	-1188.2	-2263.91	-1388.45	-1055.44	-1128.8	-1062.7	-1360.65	-1536.88	-1206.77	-1211.25	-1210.25	-1348.29	-1139.02	-1428.83	-338.183	-2240.05	-2016.42	-1950.43	-386.092	-0.0216436	-0.570001	-0.0390706	-1.00152	-0.0266192	0.0942145	-0.00968493	-0.0131098	0.254921	0.0185893	0.380696	0.0393972	-5.00429	-0.0330629	0.0620673	-0.0129041
-15316.3	0.997541	0.000496984	5	31	0	15413.8	-1288.35	-1284.52	-2177.07	-1080.25	-1074.82	-2194.8	-1339.03	-1335.78	-1188.2	-2263.91	-1388.45	-1055.43	-1128.8	-1062.7	-1360.65	-1536.88	-1206.77	-1211.25	-1210.25	-1348.29	-1139.02	-1428.83	-338.183	-2240.05	-2016.42	-1950.43	-386.092	-0.0216228	-0.570002	-0.0389575	-1.00156	-0.0266896	0.0942449	-0.00971831	-0.0130932	0.254824	0.0185862	0.380691	0.0394269	-5.00431	-0.0330438	0.0620632	-0.0127968
-15316.4	0.99892	0.000496984	5	31	0	15404.8	-1288.35	-1284.52	-2177.07	-1080.25	-1074.82	-2194.8	-1339.03	-1335.78	-1188.2	-2263.91	-1388.45	-1055.44	-1128.8	-1062.7	-1360.65	-1536.88	-1206.77	-1211.25	-1210.25	-1348.29	-1139.02	-1428.84	-338.183	-2240.05	-2016.42	-1950.43	-386.092	-0.0216369	-0.570036	-0.03897	-1.00157	-0.0266369	0.0942648	-0.00970822	-0.0131141	0.254826	0.0185772	0.380669	0.039475	-5.00432	-0.0330569	0.0620259	-0.0127886
-15315.6	0.999934	0.000496984	5	31	0	15397.6	-1288.35	-1284.52	-2177.07	-1080.25	-1074.82	-2194.8	-1339.03	-1335.78	-1188.2	-2263.91	-1388.45	-1055.44	-1128.8	-1062.7	-1360.65	-1536.88	-1206.77	-1211.25	-1210.25	-1348.29	-1139.02	-1428.83	-338.183	-2240.05	-2016.42	-1950.43	-386.092	-0.0217188	-0.570038	-0.0389095	-1.00154	-0.0266545	0.0942887	-0.00971392	-0.0131249	0.254868	0.0186721	0.380796	0.0395984	-5.00437	-0.0329661	0.0619246	-0.012885
-15315.6	0.999974	0.000496984	5	31	0	15393.9	-1288.35	-1284.52	-2177.07	-1080.25	-1074.82	-2194.8	-1339.03	-1335.78	-1188.2	-2263.91	-1388.45	-1055.44	-1128.8	-1062.7	-1360.65	-1536.88	-1206.77	-1211.25	-1210.25	-1348.29	-1139.02	-1428.84	-338.183	-2240.05	-2016.42	-1950.43	-386.092	-0.0216948	-0.570084	-0.0389765	-1.00143	-0.0267129	0.0942332	-0.00964413	-0.0130976	0.254812	0.0186928	0.380856	0.0397029	-5.00439	-0.0330342	0.0619307	-0.0129389
-15315.9	0.993124	0.000496984	5	31	0	15378.3	-1288.35	-1284.52	-2177.07	-1080.25	-1074.82	-2194.8	-1339.03	-1335.78	-1188.2	-2263.91	-1388.45	-1055.44	-1128.8	-1062.7	-1360.65	-1536.88	-1206.77	-1211.25	-1210.25	-1348.29	-1139.02	-1428.83	-338.183	-2240.05	-2016.42	-1950.43	-386.092	-0.0217493	-0.570094	-0.0388282	-1.00147	-0.0267196	0.0940919	-0.00968304	-0.0130277	0.254946	0.0186716	0.380774	0.0395547	-5.00438	-0.0328648	0.0619856	-0.0128054
-15316.7	0.948003	0.000496984	5	31	0	15377.5	-1288.35	-1284.52	-2177.07	-1080.25	-1074.82	-2194.8	-1339.03	-1335.78	-1188.2	-2263.91	-1388.45	-1055.44	-1128.8	-1062.7	-1360.65	-1536.88	-1206.77	-1211.25	-1210.25	-1348.29	-1139.02	-1428.84	-338.183	-2240.05	-2016.42	-1950.43	-386.092	-0.0217812	-0.569947	-0.0390764	-1.00149	-0.0267536	0.0941486	-0.00970963	-0.012956	0.254924	0.0187104	0.380837	0.0395907	-5.00448	-0.0328968	0.0620366	-0.0128168
-15317.3	0.94378	0.000496984	5	31	0	15418.6	-1288.35	-1284.52	-2177.07	-1080.25	-1074.82	-2194.8	-1339.03	-1335.78	-1188.2	-2263.91	-1388.45	-1055.44	-1128.8	-1062.7	-1360.65	-1536.88	-1206.77	-1211.25	-1210.25	-1348.29	-1139.02	-1428.84	-338.183	-2240.05	-2016.42	-1950.43	-386.092	-0.0217715	-0.569801	-0.0392558	-1.00145	-0.0267896	0.0942574	-0.00972264	-0.0130884	0.254895	0.0186418	0.380821	0.039795	-5.00457	-0.0327799	0.0621354	-0.0129208
-15317.1	0.999805	0.000496984	5	31	0	15383	-1288.35	-1284.52	-2177.07	-1080.25	-1074.82	-2194.8	-1339.03	-1335.78	-1188.2	-2263.91	-1388.45	-1055.43	-1128.8	-1062.7	-1360.65	-1536.88	-1206.77	-1211.25	-1210.25	-1348.29	-1139.02	-1428.84	-338.183	-2240.05	-2016.42	-1950.43	-386.092	-0.0218117	-0.569924	-0.0392884	-1.00144	-0.0268564	0.0942957	-0.00958022	-0.0131157	0.254718	0.0187219	0.380811	0.0399797	-5.0046	-0.0326283	0.062086	-0.0129208
-15317.2	0.993291	0.000496984	5	31	0	15400.8	-1288.35	-1284.52	-2177.07	-1080.25	-1074.82	-2194.8	-1339.03	-1335.78	-1188.2	-2263.91	-1388.45	-1055.43	-1128.8	-1062.7	-1360.65	-1536.88	-1206.77	-1211.25	-1210.25	-1348.29	-1139.02	-1428.84	-338.183	-2240.05	-2016.42	-1950.43	-386.092	-0.0217578	-0.569935	-0.0393398	-1.00134	-0.0268976	0.0942593	-0.00966648	-0.0129622	0.254696	0.0186837	0.380752	0.0400781	-5.00453	-0.0326067	0.0621332	-0.013026
-15316.9	0.996208	0.000496984	5	31	0	15394.9	-1288.35	-1284.52	-2177.07	-1080.25	-1074.82	-2194.8	-1339.03	-1335.78	-1188.2	-2263.91	-1388.45	-1055.43	-1128.8	-1062.7	-1360.65	-1536.88	-1206.77	-1211.25	-1210.25	-1348.29	-1139.02	-1428.84	-338.183	-2240.05	-2016.42	-1950.43	-386.092	-0.0217252	-0.570011	-0.0393389	-1.00147	-0.0268044	0.0942259	-0.00967134	-0.0130001	0.254745	0.0186274	0.380806	0.0401134	-5.00454	-0.0325937	0.0621554	-0.0130269
-15315.9	0.99955	0.000496984	5	31	0	15403.9	-1288.35	-1284.52	-2177.07	-1080.25	-1074.82	-2194.8	-1339.03	-1335.78	-1188.2	-2263.91	-1388.45	-1055.43	-1128.8	-1062.7	-1360.65	-1536.88	-1206.77	-1211.25	-1210.25	-1348.29	-1139.02	-1428.84	-338.183	-2240.05	-2016.42	-1950.43	-386.092	-0.021844	-0.570027	-0.0394655	-1.00136	-0.0265707	0.0942014	-0.00971345	-0.0132122	0.254847	0.0184662	0.380586	0.0402845	-5.00475	-0.0326064	0.0620323	-0.0131569
-15316.2	0.978874	0.000496984	5	31	0	15400.4	-1288.35	-1284.52	-2177.07	-1080.25	-1074.82	-2194.8	-1339.03	-1335.78	-1188.2	-2263.91	-1388.45	-1055.43	-1128.8	-1062.7	-1360.65	-1536.88	-1206.77	-1211.25	-1210.25	-1348.29	-1139.02	-1428.84	-338.183	-2240.05	-2016.42	-1950.43	-386.092	-0.0217382	-0.569984	-0.0393894	-1.00151	-0.0265901	0.0940651	-0.009743	-0.013149	0.25497	0.0183172	0.38041	0.0404382	-5.00478	-0.0327252	0.0621825	-0.0132804
-15316.2	0.998497	0.000496984	5	31	0	15391.7	-1288.35	-1284.52	-2177.07	-1080.25	-1074.82	-2194.8	-1339.03	-1335.78	-1188.2	-2263.91	-1388.45	-1055.43	-1128.8	-1062.7	-1360.65	-1536.88	-1206.77	-1211.25	-1210.25	-1348.29	-1139.02	-1428.84	-338.183	-2240.05	-2016.42	-1950.43	-386.092	-0.0217787	-0.569941	-0.0393547	-1.00145	-0.0266324	0.0940676	-0.00960874	-0.0131359	0.254859	0.0181951	0.380464	0.040284	-5.00477	-0.0326915	0.0622146	-0.0132462
-15316	0.992359	0.000496984	5	31	0	15388.9	-1288.35	-1284.52	-2177.07	-1080.25	-1074.82	-2194.8	-1339.03	-1335.78	-1188.2	-2263.91	-1388.45	-1055.43	-1128.8	-1062.7	-1360.65	-1536.88	-1206.77	-1211.25	-1210.25	-1348.29	-1139.02	-1428.84	-338.183	-2240.05	-2016.42	-1950.43	-386.092	-0.0217161	-0.569872	-0.0393215	-1.00155	-0.026704	0.0940718	-0.00947207	-0.0131165	0.254784	0.0181406	0.38049	0.0402484	-5.00477	-0.0326084	0.0622121	-0.0132202
-15316.5	0.988651	0.000496984	5	31	0	15398.5	-1288.35	-1284.52	-2177.07	-1080.25	-1074.82	-2194.8	-1339.03	-1335.78	-1188.2	-2263.91	-1388.45	-1055.43	-1128.8	-1062.7	-1360.65	-1536.88	-1206.77	-1211.25	-1210.25	-1348.29	-1139.02	-1428.84	-338.183	-2240.05	-2016.42	-1950.43	-386.092	-0.0216997	-0.569913	-0.0394514	-1.00148	-0.0266649	0.0939273	-0.00956577	-0.0132058	0.254828	0.0181572	0.380447	0.0402629	-5.00478	-0.032673	0.0622323	-0.0132227
-15316.3	1	0.000496984	5	31	0	15404	-1288.35	-1284.52	-2177.07	-1080.25	-1074.82	-2194.8	-1339.03	-1335.78	-1188.2	-2263.91	-1388.45	-1055.43	-1128.8	-1062.7	-1360.65	-1536.88	-1206.77	-1211.25	-1210.25	-1348.29	-1139.02	-1428.84	-338.183	-2240.05	-2016.42	-1950.43	-386.092	-0.0217741	-0.569899	-0.0394587	-1.00141	-0.0267268	0.0939466	-0.00961812	-0.0131432	0.254741	0.0182458	0.380472	0.0402627	-5.00471	-0.0327172	0.0624381	-0.0132505
-15316.8	0.9444	0.000496984	5	31	0	15413.4	-1288.35	-1284.52	-2177.07	-1080.25	-1074.82	-2194.8	-1339.03	-1335.78	-1188.2	-2263.91	-1388.45	-1055.43	-1128.8	-1062.7	-1360.65	-1536.88	-1206.77	-1211.25	-1210.25	-1348.29	-1139.02	-1428.84	-338.183	-2240.05	-2016.42	-1950.43	-386.092	-0.0217295	-0.569693	-0.0394861	-1.00128	-0.0268262	0.0938828	-0.00959258	-0.0131884	0.254791	0.018398	0.380411	0.0401815	-5.00465	-0.0326602	0.0623294	-0.0133454
-15316.2	0.994781	0.000496984	5	31	0	15403.1	-1288.35	-1284.52	-2177.07	-1080.25	-1074.82	-2194.8	-1339.03	-1335.78	-1188.2	-2263.91	-1388.45	-1055.43	-1128.8	-1062.7	-1360.65	-1536.88	-1206.77	-1211.25	-1210.25	-1348.29	-1139.02	-1428.84	-338.183	-2240.05	-2016.42	-1950.43	-386.092	-0.021732	-0.569707	-0.0394387	-1.00126	-0.0267952	0.093875	-0.00965886	-0.0131979	0.254788	0.0183944	0.380466	0.0401458	-5.00462	-0.0326619	0.0623312	-0.0133398
-15316.2	0.861114	0.000496984	5	31	0	15398.7	-1288.35	-1284.52	-2177.07	-1080.25	-1074.82	-2194.8	-1339.03	-1335.78	-1188.2	-2263.91	-1388.45	-1055.43	-1128.8	-1062.7	-1360.65	-1536.88	-1206.77	-1211.25	-1210.25	-1348.29	-1139.02	-1428.84	-338.183	-2240.05	-2016.42	-1950.43	-386.092	-0.0216885	-0.569614	-0.0394199	-1.00131	-0.0268168	0.0938585	-0.00964838	-0.0131587	0.254832	0.0184302	0.380438	0.040223	-5.0046	-0.0326296	0.062394	-0.013391
-15316.2	0.996044	0.000496984	5	31	0	15404.2	-1288.35	-1284.52	-2177.07	-1080.25	-1074.82	-2194.8	-1339.03	-1335.78	-1188.2	-2263.91	-1388.45	-1055.43	-1128.8	-1062.7	-1360.65	-1536.88	-1206.77	-1211.25	-1210.25	-1348.29	-1139.02	-1428.84	-338.183	-2240.05	-2016.42	-1950.43	-386.092	-0.0217438	-0.56967	-0.0393913	-1.00127	-0.0267398	0.0938943	-0.00967107	-0.0131625	0.254709	0.018443	0.380386	0.0401512	-5.00458	-0.0325842	0.0622488	-0.0134897
-15316.2	0.997134	0.000496984	5	31	0	15409.2	-1288.35	-1284.52	-2177.07	-1080.25	-1074.82	-2194.8	-1339.03	-1335.78	-1188.2	-2263.91	-1388.45	-1055.43	-1128.8	-1062.7	-1360.65	-1536.88	-1206.77	-1211.25	-1210.25	-1348.29	-1139.02	-1428.84	-338.183	-2240.05	-2016.42	-1950.43	-386.092	-0.0218101	-0.56964	-0.0394448	-1.00135	-0.0267696	0.0938185	-0.00965032	-0.0131692	0.254738	0.0184595	0.380345	0.0401972	-5.00465	-0.0326746	0.0622828	-0.0135311
-15316.3	0.96282	0.000496984	5	31	0	15372.1	-1288.35	-1284.52	-2177.07	-1080.25	-1074.82	-2194.8	-1339.03	-1335.78	-1188.2	-2263.91	-1388.45	-1055.43	-1128.8	-1062.7	-1360.65	-1536.88	-1206.77	-1211.25	-1210.25	-1348.29	-1139.02	-1428.84	-338.183	-2240.05	-2016.42	-1950.43	-386.092	-0.021889	-0.569661	-0.0394204	-1.00131	-0.0267897	0.0938224	-0.00963348	-0.0131349	0.25469	0.0183834	0.380281	0.0402602	-5.00471	-0.0326503	0.0622146	-0.0135134
-15316.5	0.98566	0.000496984	5	31	0	15384.4	-1288.35	-1284.52	-2177.07	-1080.25	-1074.82	-2194.8	-1339.03	-1335.78	-1188.2	-2263.91	-1388.45	-1055.43	-1128.8	-1062.7	-1360.65	-1536.88	-1206.77	-1211.25	-1210.25	-1348.29	-1139.02	-1428.84	-338.183	-2240.05	-2016.42	-1950.43	-386.092	-0.0218602	-0.569635	-0.039529	-1.00124	-0.0267246	0.0939174	-0.00963429	-0.0130903	0.254845	0.0183377	0.380288	0.0402275	-5.00466	-0.0326141	0.0621594	-0.0135796
-15316.3	0.999347	0.000496984	5	31	0	15413	-1288.35	-1284.52	-2177.07	-1080.25	-1074.82	-2194.8	-1339.03	-1335.78	-1188.2	-2263.91	-1388.45	-1055.43	-1128.8	-1062.7	-1360.65	-1536.88	-1206.77	-1211.25	-1210.25	-1348.29	-1139.02	-1428.84	-338.183	-2240.05	-2016.42	-1950.43	-386.092	-0.021971	-0.569639	-0.0395163	-1.00133	-0.026818	0.0939374	-0.00937949	-0.013069	0.254989	0.018363	0.380478	0.0400778	-5.0048	-0.0323548	0.0618641	-0.0137291
-15316.3	0.998805	0.000496984	5	31	0	15395.4	-1288.35	-1284.52	-2177.07	-1080.25	-1074.82	-2194.8	-1339.03	-1335.78	-1188.2	-2263.91	-1388.45	-1055.43	-1128.8	-1062.7	-1360.65	-1536.88	-1206.77	-1211.25	-1210.25	-1348.29	-1139.02	-1428.84	-338.183	-2240.05	-2016.42	-1950.43	-386.092	-0.0217979	-0.569636	-0.0395283	-1.00122	-0.026874	0.0940526	-0.00937893	-0.0130608	0.254967	0.0184364	0.380442	0.0399126	-5.0048	-0.0322895	0.0617885	-0.0136984
-15316.2	0.99335	0.000496984	5	31	0	15390.3	-1288.35	-1284.52	-2177.07	-1080.25	-1074.82	-2194.8	-1339.03	-1335.78	-1188.2	-2263.91	-1388.45	-1055.43	-1128.8	-1062.7	-1360.65	-1536.88	-1206.77	-1211.25	-1210.25	-1348.29	-1139.02	-1428.84	-338.183	-2240.05	-2016.42	-1950.43	-386.092	-0.0218468	-0.56963	-0.0395852	-1.00121	-0.0269126	0.0941669	-0.00947852	-0.0130518	0.254955	0.0185201	0.380392	0.0399357	-5.00484	-0.0322811	0.0618026	-0.0137337
-15316	0.999323	0.000496984	5	31	0	15401.1	-1288.35	-1284.52	-2177.07	-1080.25	-1074.82	-2194.8	-1339.03	-1335.78	-1188.2	-2263.91	-1388.45	-1055.43	-1128.8	-1062.7	-1360.65	-1536.88	-1206.77	-1211.25	-1210.25	-1348.29	-1139.02	-1428.84	-338.183	-2240.05	-2016.42	-1950.43	-386.092	-0.0218549	-0.569668	-0.0395775	-1.00123	-0.0270071	0.0941557	-0.009421	-0.0130414	0.254957	0.0184709	0.380345	0.0398966	-5.00481	-0.0322638	0.0618378	-0.0137302
-15316.2	0.997309	0.000496984	5	31	0	15393.8	-1288.35	-1284.52	-2177.07	-1080.25	-1074.82	-2194.8	-1339.03	-1335.78	-1188.2	-2263.91	-1388.45	-1055.43	-1128.8	-1062.7	-1360.65	-1536.88	-1206.77	-1211.25	-1210.25	-1348.29	-1139.02	-1428.84	-338.183	-2240.05	-2016.42	-1950.43	-386.092	-0.0218275	-0.569682	-0.039566	-1.00119	-0.0270231	0.0941999	-0.00940612	-0.0130178	0.254953	0.0184111	0.380292	0.039973	-5.00483	-0.0323255	0.0618596	-0.0137072
-15316.4	0.990632	0.000496984	5	31	0	15394.2	-1288.35	-1284.52	-2177.07	-1080.25	-1074.82	-2194.8	-1339.03	-1335.78	-1188.2	-2263.91	-1388.45	-1055.43	-1128.8	-1062.7	-1360.65	-1536.88	-1206.77	-1211.25	-1210.25	-1348.29	-1139.02	-1428.84	-338.183	-2240.05	-2016.42	-1950.43	-386.092	-0.0219125	-0.569594	-0.0394298	-1.00116	-0.0269847	0.0941259	-0.0093103	-0.0131724	0.254942	0.0185136	0.380256	0.0399326	-5.00478	-0.0322492	0.0619746	-0.013744
-15318.4	0.795085	0.000496984	5	31	0	15398.4	-1288.35	-1284.52	-2177.07	-1080.25	-1074.82	-2194.8	-1339.03	-1335.78	-1188.2	-2263.91	-1388.45	-1055.43	-1128.8	-1062.7	-1360.65	-1536.88	-1206.77	-1211.25	-1210.25	-1348.29	-1139.02	-1428.84	-338.183	-2240.05	-2016.42	-1950.43	-386.092	-0.0219259	-0.569593	-0.0394027	-1.00115	-0.0269616	0.0941451	-0.00930681	-0.0131591	0.254933	0.0185277	0.38025	0.0399255	-5.00483	-0.0322895	0.062059	-0.0137969
-15318.3	0.998431	0.000496984	5	31	0	15415.3	-1288.35	-1284.52	-2177.07	-1080.25	-1074.82	-2194.8	-1339.03	-1335.78	-1188.2	-2263.91	-1388.45	-1055.43	-1128.8	-1062.7	-1360.65	-1536.88	-1206.77	-1211.25	-1210.25	-1348.29	-1139.02	-1428.84	-338.183	-2240.05	-2016.42	-1950.43	-386.092	-0.0219204	-0.569546	-0.0393178	-1.00121	-0.0268864	0.0940663	-0.00917272	-0.0132735	0.254896	0.018591	0.380243	0.0400078	-5.00481	-0.0322621	0.0619304	-0.0138078
-15317.9	0.997498	0.000496984	5	31	0	15397.1	-1288.35	-1284.52	-2177.07	-1080.25	-1074.82	-2194.8	-1339.03	-1335.78	-1188.2	-2263.91	-1388.45	-1055.43	-1128.8	-1062.7	-1360.65	-1536.88	-1206.77	-1211.25	-1210.25	-1348.29	-1139.02	-1428.84	-338.183	-2240.05	-2016.42	-1950.43	-386.093	-0.0219506	-0.569567	-0.039168	-1.00124	-0.0269695	0.0940112	-0.00908189	-0.0133375	0.255022	0.0185514	0.380276	0.0398692	-5.0049	-0.0324195	0.0620228	-0.0139138
-15317.8	0.997777	0.000496984	5	31	0	15421.3	-1288.35	-1284.52	-2177.07	-1080.25	-1074.82	-2194.8	-1339.03	-1335.78	-1188.2	-2263.91	-1388.45	-1055.43	-1128.8	-1062.7	-1360.65	-1536.88	-1206.77	-1211.25	-1210.25	-1348.29	-1139.02	-1428.84	-338.183	-2240.05	-2016.42	-1950.43	-386.093	-0.0220475	-0.569575	-0.0392034	-1.00117	-0.0270158	0.0941758	-0.00917418	-0.0133231	0.254929	0.0185374	0.380487	0.0396832	-5.00488	-0.0324515	0.0620108	-0.0139623
-15318.7	0.96832	0.000496984	5	31	0	15401.3	-1288.35	-1284.52	-2177.07	-1080.25	-1074.82	-2194.8	-1339.03	-1335.78	-1188.2	-2263.91	-1388.45	-1055.43	-1128.8	-1062.7	-1360.65	-1536.88	-1206.77	-1211.25	-1210.25	-1348.29	-1139.02	-1428.84	-338.183	-2240.05	-2016.42	-1950.43	-386.092	-0.0219899	-0.569671	-0.0389796	-1.00095	-0.0269826	0.0946293	-0.00933	-0.0134857	0.254937	0.0185958	0.380411	0.0396562	-5.00487	-0.0326379	0.0620927	-0.0140003
-15316.4	0.985013	0.000496984	5	31	0	15399.3	-1288.35	-1284.52	-2177.07	-1080.25	-1074.82	-2194.8	-1339.03	-1335.78	-1188.2	-2263.91	-1388.45	-1055.43	-1128.8	-1062.7	-1360.65	-1536.88	-1206.77	-1211.25	-1210.25	-1348.29	-1139.02	-1428.84	-338.183	-2240.05	-2016.42	-1950.43	-386.092	-0.0220999	-0.569554	-0.0389579	-1.00092	-0.0271102	0.0946082	-0.0092651	-0.0133793	0.255156	0.0187747	0.38051	0.0395527	-5.00481	-0.0326731	0.0620749	-0.0140229
-15316.9	0.968621	0.000496984	5	31	0	15395.7	-1288.35	-1284.52	-2177.07	-1080.25	-1074.82	-2194.8	-1339.03	-1335.78	-1188.2	-2263.91	-1388.45	-1055.43	-1128.8	-1062.7	-1360.65	-1536.88	-1206.77	-1211.25	-1210.25	-1348.29	-1139.02	-1428.84	-338.183	-2240.05	-2016.42	-1950.43	-386.092	-0.0221347	-0.569592	-0.0390359	-1.00085	-0.0272974	0.0948026	-0.00911214	-0.013217	0.255058	0.0189363	0.380549	0.0396809	-5.00477	-0.0327937	0.0621218	-0.0140831
-15316.3	0.998963	0.000496984	5	31	0	15396.9	-1288.35	-1284.52	-2177.07	-1080.25	-1074.82	-2194.8	-1339.03	-1335.78	-1188.2	-2263.91	-1388.45	-1055.43	-1128.8	-1062.7	-1360.65	-1536.88	-1206.77	-1211.25	-1210.25	-1348.29	-1139.02	-1428.84	-338.182	-2240.05	-2016.42	-1950.43	-386.092	-0.0221347	-0.569574	-0.0390806	-1.00084	-0.0271328	0.0948753	-0.00908151	-0.0131808	0.255079	0.0190868	0.380593	0.0395566	-5.00476	-0.0328523	0.0621178	-0.014279
-15316	0.996379	0.000496984	5	31	0	15403.1	-1288.35	-1284.52	-2177.07	-1080.25	-1074.82	-2194.8	-1339.03	-1335.78	-1188.2	-2263.91	-1388.45	-1055.43	-1128.8	-1062.7	-1360.65	-1536.88	-1206.77	-1211.25	-1210.25	-1348.29	-1139.02	-1428.84	-338.182	-2240.05	-2016.42	-1950.43	-386.092	-0.0221751	-0.569588	-0.0390449	-1.00078	-0.0271442	0.0949465	-0.00909649	-0.0131806	0.255111	0.019078	0.380585	0.0395231	-5.00483	-0.0328489	0.0620116	-0.0143088
-15316.2	0.983665	0.000496984	5	31	0	15389.9	-1288.35	-1284.52	-2177.07	-1080.25	-1074.82	-2194.8	-1339.03	-1335.78	-1188.2	-2263.91	-1388.45	-1055.43	-1128.8	-1062.7	-1360.65	-1536.88	-1206.77	-1211.25	-1210.25	-1348.29	-1139.02	-1428.84	-338.182	-2240.05	-2016.42	-1950.43	-386.092	-0.022166	-0.569608	-0.039015	-1.00078	-0.0271186	0.0949116	-0.00911935	-0.0132327	0.255055	0.0190374	0.380604	0.0395175	-5.0048	-0.0328947	0.0620066	-0.0142177
-15316.5	0.986411	0.000496984	5	31	0	15398.9	-1288.35	-1284.52	-2177.07	-1080.25	-1074.82	-2194.8	-1339.03	-1335.78	-1188.2	-2263.91	-1388.45	-1055.43	-1128.8	-1062.7	-1360.65	-1536.88	-1206.77	-1211.25	-1210.25	-1348.29	-1139.02	-1428.84	-338.182	-2240.05	-2016.42	-1950.43	-386.092	-0.0221598	-0.569477	-0.0389494	-1.00075	-0.0270122	0.0949103	-0.00907962	-0.0132863	0.255106	0.0189716	0.38067	0.0396246	-5.0049	-0.0327873	0.0619493	-0.0141621
-15316	0.999749	0.000496984	5	31	0	15388.3	-1288.35	-1284.52	-2177.07	-1080.25	-1074.82	-2194.8	-1339.03	-1335.78	-1188.2	-2263.91	-1388.45	-1055.43	-1128.8	-1062.7	-1360.65	-1536.88	-1206.77	-1211.25	-1210.25	-1348.29	-1139.02	-1428.84	-338.183	-2240.05	-2016.42	-1950.43	-386.092	-0.0221485	-0.569488	-0.0389684	-1.00085	-0.027057	0.0948681	-0.00911273	-0.0132841	0.255063	0.019026	0.380692	0.0396094	-5.00487	-0.032825	0.0619628	-0.014145
-15316.1	0.998422	0.000496984	5	31	0	15402.6	-1288.35	-1284.52	-2177.07	-1080.25	-1074.82	-2194.8	-1339.03	-1335.78	-1188.2	-2263.91	-1388.45	-1055.43	-1128.8	-1062.7	-1360.65	-1536.88	-1206.77	-1211.25	-1210.25	-1348.29	-1139.02	-1428.84	-338.183	-2240.05	-2016.42	-1950.43	-386.092	-0.0221569	-0.569475	-0.0390215	-1.00104	-0.0270418	0.094787	-0.00909845	-0.0132393	0.255106	0.0189739	0.380805	0.0395098	-5.00492	-0.0330174	0.0619475	-0.0139634
-15315.8	0.998068	0.000496984	5	31	0	15393.5	-1288.35	-1284.52	-2177.07	-1080.25	-1074.82	-2194.8	-1339.03	-1335.78	-1188.2	-2263.91	-1388.45	-1055.43	-1128.8	-1062.7	-1360.65	-1536.88	-1206.77	-1211.25	-1210.25	-1348.29	-1139.02	-1428.84	-338.183	-2240.05	-2016.42	-1950.43	-386.092	-0.0219756	-0.569339	-0.0390701	-1.00107	-0.0270301	0.0947985	-0.00892195	-0.0132449	0.255035	0.0189459	0.380696	0.0395278	-5.0048	-0.0330817	0.0620344	-0.0138117
-15316.2	0.960404	0.000496984	5	31	0	15409.1	-1288.35	-1284.52	-2177.07	-1080.25	-1074.82	-2194.8	-1339.03	-1335.78	-1188.2	-2263.91	-1388.45	-1055.43	-1128.8	-1062.7	-1360.65	-1536.88	-1206.77	-1211.25	-1210.25	-1348.29	-1139.02	-1428.84	-338.183	-2240.05	-2016.42	-1950.43	-386.093	-0.0219424	-0.569325	-0.0390113	-1.00084	-0.0267701	0.0944839	-0.00899676	-0.0132801	0.255172	0.0189131	0.38079	0.0393798	-5.00481	-0.0331786	0.0618674	-0.0139915
-15317.1	0.983046	0.000496984	5	31	0	15396.9	-1288.35	-1284.52	-2177.07	-1080.25	-1074.82	-2194.8	-1339.03	-1335.78	-1188.2	-2263.91	-1388.45	-1055.43	-1128.8	-1062.7	-1360.65	-1536.88	-1206.77	-1211.25	-1210.25	-1348.29	-1139.02	-1428.84	-338.183	-2240.05	-2016.42	-1950.43	-386.092	-0.0220236	-0.569323	-0.03926	-1.00082	-0.026657	0.0943702	-0.00897241	-0.0131636	0.255222	0.0186853	0.380714	0.0394775	-5.00479	-0.0332114	0.0619344	-0.013986
-15316.3	0.998111	0.000496984	5	31	0	15392.5	-1288.35	-1284.52	-2177.07	-1080.25	-1074.82	-2194.8	-1339.03	-1335.78	-1188.2	-2263.91	-1388.45	-1055.43	-1128.8	-1062.7	-1360.65	-1536.88	-1206.77	-1211.25	-1210.25	-1348.29	-1139.02	-1428.84	-338.183	-2240.05	-2016.42	-1950.43	-386.092	-0.0220683	-0.569344	-0.0392908	-1.00083	-0.0266516	0.0943391	-0.0089943	-0.0131916	0.255192	0.0186482	0.380745	0.0395363	-5.00475	-0.0332172	0.0619357	-0.0140418
-15316.1	0.986487	0.000496984	5	31	0	15410.5	-1288.35	-1284.52	-2177.07	-1080.25	-1074.82	-2194.8	-1339.03	-1335.78	-1188.2	-2263.91	-1388.45	-1055.43	-1128.8	-1062.7	-1360.65	-1536.88	-1206.77	-1211.25	-1210.25	-1348.29	-1139.02	-1428.84	-338.183	-2240.05	-2016.42	-1950.43	-386.092	-0.0221362	-0.569277	-0.0393576	-1.00084	-0.0266708	0.0943985	-0.00892716	-0.0131851	0.255284	0.0187038	0.380635	0.0396045	-5.00457	-0.0331712	0.0618821	-0.014069
-15316.3	0.92067	0.000496984	5	31	0	15400.1	-1288.35	-1284.52	-2177.07	-1080.25	-1074.82	-2194.8	-1339.03	-1335.78	-1188.2	-2263.91	-1388.45	-1055.43	-1128.8	-1062.7	-1360.65	-1536.88	-1206.77	-1211.25	-1210.25	-1348.29	-1139.02	-1428.84	-338.183	-2240.05	-2016.42	-1950.43	-386.092	-0.0222512	-0.569469	-0.0392504	-1.00098	-0.0264918	0.0942913	-0.00888421	-0.013263	0.255351	0.0189626	0.380689	0.0396088	-5.00454	-0.0331593	0.061918	-0.0140544
-15316.1	0.98453	0.000496984	5	31	0	15390.9	-1288.35	-1284.52	-2177.07	-1080.25	-1074.82	-2194.8	-1339.03	-1335.78	-1188.2	-2263.91	-1388.45	-1055.43	-1128.8	-1062.7	-1360.65	-1536.88	-1206.77	-1211.25	-1210.25	-1348.29	-1139.02	-1428.84	-338.183	-2240.05	-2016.42	-1950.43	-386.092	-0.0222131	-0.569511	-0.0392124	-1.001	-0.0264964	0.0942536	-0.00890744	-0.0132612	0.255376	0.0190001	0.380659	0.039593	-5.00457	-0.0331972	0.0619555	-0.0141009
-15316.2	0.996258	0.000496984	5	31	0	15380.1	-1288.35	-1284.52	-2177.07	-1080.25	-1074.82	-2194.8	-1339.03	-1335.78	-1188.2	-2263.91	-1388.45	-1055.43	-1128.8	-1062.7	-1360.65	-1536.88	-1206.77	-1211.25	-1210.25	-1348.29	-1139.02	-1428.84	-338.183	-2240.05	-2016.42	-1950.43	-386.092	-0.0222226	-0.569555	-0.0392364	-1.00098	-0.0264772	0.0942568	-0.00893379	-0.0132339	0.255454	0.0189973	0.380594	0.0396096	-5.00464	-0.0331798	0.0619296	-0.0141299
-15316	0.996389	0.000496984	5	31	0	15393.7	-1288.35	-1284.52	-2177.07	-1080.25	-1074.82	-2194.8	-1339.03	-1335.78	-1188.2	-2263.91	-1388.45	-1055.43	-1128.8	-1062.7	-1360.65	-1536.88	-1206.77	-1211.25	-1210.25	-1348.29	-1139.02	-1428.84	-338.183	-2240.05	-2016.42	-1950.43	-386.092	-0.0219763	-0.569674	-0.0391873	-1.00068	-0.0264936	0.0945323	-0.00897016	-0.0133637	0.255577	0.0191236	0.380821	0.0395468	-5.00456	-0.0332902	0.0620582	-0.0140209
-15316.8	0.958176	0.000496984	5	31	0	15401.5	-1288.35	-1284.52	-2177.07	-1080.25	-1074.82	-2194.8	-1339.03	-1335.78	-1188.2	-2263.91	-1388.45	-1055.44	-1128.8	-1062.7	-1360.65	-1536.88	-1206.77	-1211.25	-1210.25	-1348.29	-1139.02	-1428.84	-338.183	-2240.05	-2016.42	-1950.43	-386.092	-0.0218765	-0.569643	-0.0391883	-1.00069	-0.0265509	0.0945812	-0.00911488	-0.013343	0.255623	0.0190388	0.380755	0.0395806	-5.00457	-0.0332905	0.0620017	-0.0140616
-15316	0.942599	0.000496984	5	31	0	15406.4	-1288.35	-1284.52	-2177.07	-1080.25	-1074.82	-2194.8	-1339.03	-1335.78	-1188.2	-2263.91	-1388.45	-1055.44	-1128.8	-1062.7	-1360.65	-1536.88	-1206.77	-1211.25	-1210.25	-1348.29	-1139.02	-1428.84	-338.183	-2240.05	-2016.42	-1950.43	-386.092	-0.021761	-0.569692	-0.0390909	-1.00069	-0.0265162	0.0945984	-0.00900832	-0.0133201	0.255723	0.0191155	0.380775	0.0396967	-5.00454	-0.0334037	0.0619736	-0.014092
-15315.7	0.998132	0.000496984	5	31	0	15409.4	-1288.35	-1284.52	-2177.07	-1080.25	-1074.82	-2194.8	-1339.03	-1335.78	-1188.2	-2263.91	-1388.45	-1055.44	-1128.8	-1062.7	-1360.65	-1536.88	-1206.77	-1211.25	-1210.25	-1348.29	-1139.02	-1428.84	-338.183	-2240.05	-2016.42	-1950.43	-386.092	-0.0216381	-0.569655	-0.039216	-1.00067	-0.0263155	0.0945969	-0.00905805	-0.0132895	0.255857	0.0190288	0.380858	0.0396166	-5.00456	-0.0334708	0.0620396	-0.0139631
-15316	0.984501	0.000496984	5	31	0	15406.8	-1288.35	-1284.52	-2177.07	-1080.25	-1074.82	-2194.8	-1339.03	-1335.78	-1188.2	-2263.91	-1388.45	-1055.44	-1128.8	-1062.7	-1360.65	-1536.88	-1206.77	-1211.25	-1210.25	-1348.29	-1139.02	-1428.84	-338.183	-2240.05	-2016.42	-1950.43	-386.092	-0.0216613	-0.56969	-0.0392222	-1.00075	-0.0263605	0.0944963	-0.0090426	-0.0132727	0.255837	0.0190528	0.380809	0.0395658	-5.00448	-0.0335113	0.0620196	-0.0138535
-15316.1	0.999003	0.000496984	5	31	0	15396.9	-1288.35	-1284.52	-2177.07	-1080.25	-1074.82	-2194.8	-1339.03	-1335.78	-1188.2	-2263.91	-1388.45	-1055.44	-1128.8	-1062.7	-1360.65	-1536.88	-1206.77	-1211.25	-1210.25	-1348.29	-1139.02	-1428.84	-338.183	-2240.05	-2016.42	-1950.43	-386.092	-0.021681	-0.56969	-0.0392762	-1.00082	-0.0262711	0.0944498	-0.00912251	-0.0132338	0.255816	0.0190665	0.380768	0.0395538	-5.00445	-0.0334408	0.0621592	-0.0137151
-15316.6	0.986084	0.000496984	5	31	0	15408.5	-1288.35	-1284.52	-2177.07	-1080.25	-1074.82	-2194.8	-1339.03	-1335.78	-1188.2	-2263.91	-1388.45	-1055.43	-1128.8	-1062.7	-1360.65	-1536.88	-1206.77	-1211.25	-1210.25	-1348.29	-1139.02	-1428.84	-338.183	-2240.05	-2016.42	-1950.43	-386.092	-0.0217287	-0.56967	-0.0392611	-1.00064	-0.0264126	0.0943491	-0.00922213	-0.0132152	0.255866	0.018864	0.380701	0.0395365	-5.00448	-0.0334463	0.0622381	-0.0135872
-15315.8	0.999806	0.000496984	5	31	0	15396	-1288.35	-1284.52	-2177.07	-1080.25	-1074.82	-2194.8	-1339.03	-1335.78	-1188.2	-2263.91	-1388.45	-1055.43	-1128.8	-1062.7	-1360.65	-1536.88	-1206.77	-1211.25	-1210.25	-1348.29	-1139.02	-1428.84	-338.183	-2240.05	-2016.42	-1950.43	-386.092	-0.0218304	-0.569671	-0.0393012	-1.00075	-0.0265863	0.0942634	-0.00914531	-0.0132676	0.255863	0.0188206	0.380726	0.0394639	-5.00438	-0.0334583	0.0622461	-0.0136017
-15315.7	0.999989	0.000496984	5	31	0	15397.6	-1288.35	-1284.52	-2177.07	-1080.25	-1074.82	-2194.8	-1339.03	-1335.78	-1188.2	-2263.91	-1388.45	-1055.43	-1128.8	-1062.7	-1360.65	-1536.88	-1206.77	-1211.25	-1210.25	-1348.29	-1139.02	-1428.84	-338.183	-2240.05	-2016.42	-1950.43	-386.092	-0.02182	-0.56969	-0.0393371	-1.00077	-0.0265939	0.0942427	-0.00913598	-0.0132741	0.255879	0.0188325	0.380721	0.0394757	-5.00438	-0.0334468	0.0622253	-0.0135808
-15316	0.941795	0.000496984	5	31	0	15397.3	-1288.35	-1284.52	-2177.07	-1080.25	-1074.82	-2194.8	-1339.03	-1335.78	-1188.2	-2263.91	-1388.45	-1055.43	-1128.8	-1062.7	-1360.65	-1536.88	-1206.77	-1211.25	-1210.25	-1348.29	-1139.02	-1428.84	-338.183	-2240.05	-2016.42	-1950.43	-386.092	-0.0218067	-0.569726	-0.0392473	-1.00083	-0.0265976	0.0943347	-0.00927234	-0.013413	0.255854	0.0187965	0.380664	0.0394158	-5.00429	-0.0333705	0.0622184	-0.0135379
-15316	0.992248	0.000496984	5	31	0	15405.5	-1288.35	-1284.52	-2177.07	-1080.25	-1074.82	-2194.8	-1339.03	-1335.78	-1188.2	-2263.91	-1388.45	-1055.43	-1128.8	-1062.7	-1360.65	-1536.88	-1206.77	-1211.25	-1210.25	-1348.29	-1139.02	-1428.84	-338.183	-2240.05	-2016.42	-1950.43	-386.092	-0.0218443	-0.569819	-0.0390611	-1.00075	-0.0265598	0.0943879	-0.00911366	-0.0134799	0.255942	0.0186688	0.380639	0.0393001	-5.00447	-0.0332859	0.0621808	-0.0133663
-15315.4	0.999841	0.000496984	5	31	0	15392.6	-1288.35	-1284.52	-2177.07	-1080.25	-1074.82	-2194.8	-1339.03	-1335.78	-1188.2	-2263.91	-1388.45	-1055.43	-1128.8	-1062.7	-1360.65	-1536.88	-1206.77	-1211.25	-1210.25	-1348.29	-1139.02	-1428.84	-338.183	-2240.05	-2016.42	-1950.43	-386.092	-0.0220356	-0.569794	-0.0390323	-1.00083	-0.0265714	0.0943667	-0.00908928	-0.0134295	0.255801	0.0186339	0.380694	0.0392227	-5.00446	-0.0333102	0.0621235	-0.0134714
-15316	0.981663	0.000496984	5	31	0	15395	-1288.35	-1284.52	-2177.07	-1080.25	-1074.82	-2194.8	-1339.03	-1335.78	-1188.2	-2263.91	-1388.45	-1055.44	-1128.8	-1062.7	-1360.65	-1536.88	-1206.77	-1211.25	-1210.25	-1348.29	-1139.02	-1428.84	-338.183	-2240.05	-2016.42	-1950.43	-386.092	-0.0221279	-0.569624	-0.0391524	-1.0007	-0.0265081	0.0943119	-0.00919303	-0.0133227	0.255806	0.0188937	0.380696	0.0391163	-5.00464	-0.0331759	0.0622952	-0.0134955
-15315.6	0.998567	0.000496984	5	31	0	15417.6	-1288.35	-1284.52	-2177.07	-1080.25	-1074.82	-2194.8	-1339.03	-1335.78	-1188.2	-2263.91	-1388.45	-1055.44	-1128.8	-1062.7	-1360.65	-1536.88	-1206.77	-1211.25	-1210.25	-1348.29	-1139.02	-1428.84	-338.183	-2240.05	-2016.42	-1950.43	-386.092	-0.0221466	-0.569576	-0.0392146	-1.00075	-0.0265118	0.094382	-0.00938102	-0.0133482	0.255814	0.0189267	0.380733	0.0391313	-5.00456	-0.0331966	0.0622616	-0.0134154
-15315.7	0.994874	0.000496984	5	31	0	15381.8	-1288.35	-1284.52	-2177.07	-1080.25	-1074.82	-2194.8	-1339.03	-1335.78	-1188.2	-2263.91	-1388.45	-1055.44	-1128.8	-1062.7	-1360.65	-1536.88	-1206.77	-1211.25	-1210.25	-1348.29	-1139.02	-1428.84	-338.183	-2240.05	-2016.42	-1950.43	-386.092	-0.0222026	-0.569645	-0.0392463	-1.00074	-0.0264029	0.0944534	-0.00939669	-0.0133935	0.255848	0.0190128	0.380711	0.0392604	-5.00455	-0.0332449	0.0622116	-0.0134479
-15315.9	0.978911	0.000496984	5	31	0	15409.5	-1288.35	-1284.52	-2177.07	-1080.25	-1074.82	-2194.8	-1339.03	-1335.78	-1188.2	-2263.91	-1388.45	-1055.44	-1128.8	-1062.7	-1360.65	-1536.88	-1206.77	-1211.25	-1210.25	-1348.29	-1139.02	-1428.84	-338.183	-2240.05	-2016.42	-1950.43	-386.092	-0.0222299	-0.569628	-0.0392365	-1.00079	-0.0264417	0.0944372	-0.00941241	-0.0134954	0.255854	0.0189647	0.380605	0.0392288	-5.00456	-0.0332517	0.0622293	-0.0133994
-15316.6	0.985743	0.000496984	5	31	0	15404.8	-1288.35	-1284.52	-2177.07	-1080.25	-1074.82	-2194.8	-1339.03	-1335.78	-1188.2	-2263.91	-1388.45	-1055.44	-1128.8	-1062.7	-1360.65	-1536.88	-1206.77	-1211.25	-1210.25	-1348.29	-1139.02	-1428.84	-338.183	-2240.05	-2016.42	-1950.43	-386.092	-0.0221949	-0.569643	-0.0390885	-1.00084	-0.026398	0.0944019	-0.00949101	-0.0135217	0.255715	0.0189074	0.380667	0.0392498	-5.00462	-0.0333483	0.0621202	-0.0133155
-15315.7	0.997611	0.000496984	5	31	0	15400.7	-1288.35	-1284.52	-2177.07	-1080.25	-1074.82	-2194.8	-1339.03	-1335.78	-1188.2	-2263.91	-1388.45	-1055.44	-1128.8	-1062.7	-1360.65	-1536.88	-1206.77	-1211.25	-1210.25	-1348.29	-1139.02	-1428.84	-338.183	-2240.05	-2016.42	-1950.43	-386.092	-0.0219796	-0.569589	-0.0390743	-1.00084	-0.0262192	0.094327	-0.00939337	-0.0136921	0.255735	0.0188632	0.380615	0.039302	-5.00456	-0.0333995	0.0621473	-0.0132547
-15315.9	0.995841	0.000496984	5	31	0	15393.1	-1288.35	-1284.52	-2177.07	-1080.25	-1074.82	-2194.8	-1339.03	-1335.78	-1188.2	-2263.91	-1388.45	-1055.44	-1128.8	-1062.7	-1360.65	-1536.88	-1206.77	-1211.25	-1210.25	-1348.29	-1139.02	-1428.84	-338.183	-2240.05	-2016.42	-1950.43	-386.092	-0.0220853	-0.56953	-0.0390877	-1.00075	-0.0262641	0.0942858	-0.00943718	-0.01371	0.255733	0.0188929	0.380503	0.0393876	-5.00456	-0.0334848	0.062126	-0.0132561
-15316.7	0.955233	0.000496984	5	31	0	15394	-1288.35	-1284.52	-2177.07	-1080.25	-1074.82	-2194.8	-1339.03	-1335.78	-1188.2	-2263.91	-1388.45	-1055.43	-1128.8	-1062.7	-1360.65	-1536.88	-1206.77	-1211.25	-1210.25	-1348.29	-1139.02	-1428.84	-338.183	-2240.05	-2016.42	-1950.43	-386.092	-0.0219477	-0.569575	-0.0392495	-1.00053	-0.0262438	0.0944479	-0.00944669	-0.0137808	0.2559	0.0190621	0.38051	0.0394506	-5.00457	-0.0334718	0.0622731	-0.0131964
-15317.2	0.977672	0.000496984	5	31	0	15401	-1288.35	-1284.52	-2177.07	-1080.25	-1074.82	-2194.8	-1339.03	-1335.78	-1188.2	-2263.91	-1388.45	-1055.43	-1128.8	-1062.7	-1360.65	-1536.88	-1206.77	-1211.25	-1210.25	-1348.29	-1139.02	-1428.84	-338.183	-2240.05	-2016.42	-1950.43	-386.092	-0.0220887	-0.569571	-0.0392852	-1.0005	-0.0262971	0.0945453	-0.00958033	-0.0139167	0.255897	0.0190741	0.380621	0.0394365	-5.0046	-0.0335234	0.0622887	-0.0132684
-15316	0.975907	0.000496984	5	31	0	15389.4	-1288.35	-1284.52	-2177.07	-1080.25	-1074.82	-2194.8	-1339.03	-1335.78	-1188.2	-2263.91	-1388.45	-1055.43	-1128.8	-1062.7	-1360.65	-1536.88	-1206.77	-1211.25	-1210.25	-1348.29	-1139.02	-1428.84	-338.183	-2240.05	-2016.42	-1950.43	-386.092	-0.0220358	-0.569604	-0.0393191	-1.00046	-0.0262817	0.094601	-0.00954667	-0.0140102	0.255921	0.0191703	0.38069	0.039474	-5.00464	-0.0334999	0.0622684	-0.0133088
-15316	0.998917	0.000496984	5	31	0	15397.4	-1288.35	-1284.52	-2177.07	-1080.25	-1074.82	-2194.8	-1339.03	-1335.78	-1188.2	-2263.91	-1388.45	-1055.43	-1128.8	-1062.7	-1360.65	-1536.88	-1206.77	-1211.25	-1210.25	-1348.29	-1139.02	-1428.84	-338.183	-2240.05	-2016.42	-1950.43	-386.092	-0.0220444	-0.569605	-0.0393509	-1.00035	-0.0262754	0.0946198	-0.00950245	-0.0140566	0.255943	0.0191371	0.380653	0.0394999	-5.00459	-0.0334753	0.0622611	-0.0132764
-15316.3	0.994308	0.000496984	5	31	0	15412.1	-1288.35	-1284.52	-2177.07	-1080.25	-1074.82	-2194.8	-1339.03	-1335.78	-1188.2	-2263.91	-1388.45	-1055.43	-1128.8	-1062.7	-1360.65	-1536.88	-1206.77	-1211.25	-1210.25	-1348.29	-1139.02	-1428.84	-338.183	-2240.05	-2016.42	-1950.43	-386.092	-0.0219065	-0.569519	-0.0392738	-1.00017	-0.0260541	0.0944164	-0.00963676	-0.0138621	0.255929	0.0191444	0.380641	0.0394532	-5.00463	-0.033316	0.0620661	-0.0133264
-15316.4	0.999934	0.000496984	5	31	0	15400	-1288.35	-1284.52	-2177.07	-1080.25	-1074.82	-2194.8	-1339.03	-1335.78	-1188.2	-2263.91	-1388.45	-1055.43	-1128.8	-1062.7	-1360.65	-1536.88	-1206.77	-1211.25	-1210.25	-1348.29	-1139.02	-1428.84	-338.183	-2240.05	-2016.42	-1950.43	-386.092	-0.0219392	-0.569504	-0.0392814	-1.0002	-0.0260511	0.0943839	-0.00962014	-0.0138443	0.255944	0.0191267	0.380668	0.039477	-5.00466	-0.0333553	0.0621029	-0.0133653
-15315.8	0.999727	0.000496984	5	31	0	15405.1	-1288.35	-1284.52	-2177.07	-1080.25	-1074.82	-2194.8	-1339.03	-1335.78	-1188.2	-2263.91	-1388.45	-1055.43	-1128.8	-1062.7	-1360.65	-1536.88	-1206.77	-1211.25	-1210.25	-1348.29	-1139.02	-1428.84	-338.183	-2240.05	-2016.42	-1950.43	-386.093	-0.0218911	-0.569439	-0.0392951	-1.00021	-0.0260927	0.0943006	-0.00958394	-0.0139803	0.255946	0.019006	0.380771	0.0395693	-5.00456	-0.033144	0.0620862	-0.0134953
-15315.7	0.997435	0.000496984	5	31	0	15392.1	-1288.35	-1284.52	-2177.07	-1080.25	-1074.82	-2194.8	-1339.03	-1335.78	-1188.2	-2263.91	-1388.45	-1055.43	-1128.8	-1062.7	-1360.65	-1536.88	-1206.77	-1211.25	-1210.25	-1348.29	-1139.02	-1428.84	-338.183	-2240.05	-2016.42	-1950.43	-386.092	-0.0218206	-0.569455	-0.0393337	-1.00016	-0.0260461	0.0943798	-0.0096102	-0.0138717	0.255938	0.0190598	0.380736	0.0393811	-5.00453	-0.0332249	0.0622493	-0.0134261
-15315.7	0.989861	0.000496984	5	31	0	15386.6	-1288.35	-1284.52	-2177.07	-1080.25	-1074.82	-2194.8	-1339.03	-1335.78	-1188.2	-2263.91	-1388.45	-1055.43	-1128.8	-1062.7	-1360.65	-1536.88	-1206.77	-1211.25	-1210.25	-1348.29	-1139.02	-1428.84	-338.183	-2240.05	-2016.42	-1950.43	-386.092	-0.0219394	-0.569485	-0.0393469	-1.00025	-0.0260406	0.094408	-0.00965094	-0.0137812	0.255901	0.0190543	0.380746	0.0393864	-5.00448	-0.0331751	0.062324	-0.0133878
-15315.7	0.932309	0.000496984	5	31	0	15389.6	-1288.35	-1284.52	-2177.07	-1080.25	-1074.82	-2194.8	-1339.03	-1335.78	-1188.2	-2263.91	-1388.45	-1055.43	-1128.8	-1062.7	-1360.65	-1536.88	-1206.77	-1211.25	-1210.25	-1348.29	-1139.02	-1428.84	-338.183	-2240.05	-2016.42	-1950.43	-386.092	-0.0220421	-0.569421	-0.0394782	-1.00009	-0.0259932	0.0944372	-0.0097376	-0.0138986	0.255752	0.0191221	0.380745	0.03955	-5.00439	-0.033133	0.0622741	-0.013234
-15315.8	0.999845	0.000496984	5	31	0	15391.3	-1288.35	-1284.52	-2177.07	-1080.25	-1074.82	-2194.8	-1339.03	-1335.78	-1188.2	-2263.91	-1388.45	-1055.43	-1128.8	-1062.7	-1360.65	-1536.88	-1206.77	-1211.25	-1210.25	-1348.29	-1139.02	-1428.84	-338.183	-2240.05	-2016.42	-1950.43	-386.092	-0.0220519	-0.569365	-0.0394752	-1.00002	-0.0260235	0.0943183	-0.00971667	-0.0138529	0.255691	0.0191326	0.380752	0.0395213	-5.00431	-0.0331215	0.0623872	-0.0131535
-15315.7	0.965767	0.000496984	5	31	0	15385.8	-1288.35	-1284.52	-2177.07	-1080.25	-1074.82	-2194.8	-1339.03	-1335.78	-1188.2	-2263.91	-1388.45	-1055.43	-1128.8	-1062.7	-1360.65	-1536.88	-1206.77	-1211.25	-1210.25	-1348.29	-1139.02	-1428.84	-338.183	-2240.05	-2016.42	-1950.43	-386.092	-0.0221202	-0.569362	-0.0394251	-1.0001	-0.0260304	0.0942995	-0.00969954	-0.0138189	0.255737	0.0191	0.380832	0.0394938	-5.00434	-0.0330649	0.0623856	-0.0131656
-15316.1	0.978666	0.000496984	5	31	0	15406.1	-1288.35	-1284.52	-2177.07	-1080.25	-1074.82	-2194.8	-1339.03	-1335.78	-1188.2	-2263.91	-1388.45	-1055.43	-1128.8	-1062.7	-1360.65	-1536.88	-1206.77	-1211.25	-1210.25	-1348.29	-1139.02	-1428.84	-338.183	-2240.05	-2016.42	-1950.43	-386.092	-0.0222055	-0.569364	-0.0393815	-0.999915	-0.0259528	0.0944557	-0.00981605	-0.0136846	0.255708	0.0190882	0.380732	0.039412	-5.00435	-0.0331447	0.062273	-0.013235
-15316.1	0.995806	0.000496984	5	31	0	15381.2	-1288.35	-1284.52	-2177.07	-1080.25	-1074.82	-2194.8	-1339.03	-1335.78	-1188.2	-2263.91	-1388.45	-1055.43	-1128.8	-1062.7	-1360.65	-1536.88	-1206.77	-1211.25	-1210.25	-1348.29	-1139.02	-1428.84	-338.183	-2240.05	-2016.42	-1950.43	-386.092	-0.0221398	-0.569407	-0.039305	-0.999955	-0.0260576	0.0944801	-0.00975632	-0.013718	0.255822	0.0191124	0.380743	0.0394353	-5.0043	-0.0331661	0.0622755	-0.0132513
-15316	0.99942	0.000496984	5	31	0	15397.4	-1288.35	-1284.52	-2177.07	-1080.25	-1074.82	-2194.8	-1339.03	-1335.78	-1188.2	-2263.91	-1388.45	-1055.43	-1128.8	-1062.7	-1360.65	-1536.88	-1206.77	-1211.26	-1210.25	-1348.29	-1139.02	-1428.84	-338.183	-2240.05	-2016.42	-1950.43	-386.092	-0.0222264	-0.569354	-0.03931	-1	-0.026038	0.0945359	-0.00969221	-0.0136985	0.25583	0.0190489	0.380738	0.0394797	-5.00428	-0.033128	0.0623928	-0.0132563
-15316	0.998694	0.000496984	5	31	0	15402.3	-1288.35	-1284.52	-2177.07	-1080.25	-1074.82	-2194.8	-1339.03	-1335.78	-1188.2	-2263.91	-1388.45	-1055.43	-1128.8	-1062.7	-1360.65	-1536.88	-1206.77	-1211.26	-1210.25	-1348.29	-1139.02	-1428.84	-338.183	-2240.05	-2016.42	-1950.43	-386.092	-0.0222444	-0.569334	-0.0393479	-0.999984	-0.0260699	0.094468	-0.00972015	-0.0137401	0.25581	0.0190095	0.38075	0.0394849	-5.00421	-0.0331574	0.0624292	-0.0132618
-15316.2	0.992723	0.000496984	5	31	0	15411.7	-1288.35	-1284.52	-2177.07	-1080.25	-1074.82	-2194.8	-1339.03	-1335.78	-1188.2	-2263.91	-1388.45	-1055.43	-1128.8	-1062.7	-1360.65	-1536.88	-1206.77	-1211.25	-1210.25	-1348.29	-1139.02	-1428.84	-338.183	-2240.05	-2016.42	-1950.43	-386.092	-0.0220458	-0.569314	-0.0392218	-0.999833	-0.0261392	0.0945244	-0.00979196	-0.013894	0.255943	0.0190606	0.38074	0.0393921	-5.00408	-0.0332428	0.0623664	-0.0131538
-15316.1	0.999811	0.000496984	5	31	0	15403.2	-1288.35	-1284.52	-2177.07	-1080.25	-1074.82	-2194.8	-1339.03	-1335.78	-1188.2	-2263.91	-1388.45	-1055.43	-1128.8	-1062.7	-1360.65	-1536.88	-1206.77	-1211.25	-1210.25	-1348.29	-1139.02	-1428.84	-338.183	-2240.05	-2016.42	-1950.43	-386.092	-0.0221046	-0.569245	-0.039168	-0.999817	-0.0262427	0.094524	-0.00981171	-0.0138833	0.255952	0.0190364	0.38082	0.0392992	-5.00397	-0.0332353	0.0624164	-0.0129753
-15315.8	0.965271	0.000496984	5	31	0	15398.4	-1288.35	-1284.52	-2177.07	-1080.25	-1074.82	-2194.8	-1339.03	-1335.78	-1188.2	-2263.91	-1388.45	-1055.43	-1128.8	-1062.7	-1360.65	-1536.88	-1206.77	-1211.25	-1210.25	-1348.29	-1139.02	-1428.84	-338.183	-2240.05	-2016.42	-1950.43	-386.092	-0.022098	-0.569286	-0.0391541	-0.999634	-0.0263069	0.0945169	-0.00987934	-0.0137157	0.256139	0.0189684	0.381002	0.0393245	-5.004	-0.0333831	0.0624053	-0.0127811
-15316.3	0.987624	0.000496984	5	31	0	15388.8	-1288.35	-1284.52	-2177.07	-1080.25	-1074.82	-2194.8	-1339.03	-1335.78	-1188.2	-2263.91	-1388.45	-1055.43	-1128.8	-1062.7	-1360.65	-1536.88	-1206.77	-1211.26	-1210.25	-1348.29	-1139.02	-1428.84	-338.183	-2240.05	-2016.42	-1950.43	-386.093	-0.0220903	-0.569194	-0.0391222	-0.999619	-0.026329	0.0943896	-0.00973597	-0.0137051	0.255989	0.0189881	0.381191	0.0394058	-5.00396	-0.0334383	0.0622865	-0.0126863
-15316.2	0.999174	0.000496984	5	31	0	15399.5	-1288.35	-1284.52	-2177.07	-1080.25	-1074.82	-2194.8	-1339.03	-1335.78	-1188.2	-2263.91	-1388.45	-1055.43	-1128.8	-1062.7	-1360.65	-1536.88	-1206.77	-1211.26	-1210.25	-1348.29	-1139.02	-1428.84	-338.183	-2240.05	-2016.42	-1950.43	-386.092	-0.0221196	-0.56916	-0.0391178	-0.999509	-0.0262949	0.094386	-0.00981001	-0.0138318	0.255929	0.019005	0.381146	0.0393579	-5.00391	-0.0333971	0.0623608	-0.0126251
-15316.4	0.945341	0.000496984	5	31	0	15408	-1288.35	-1284.52	-2177.07	-1080.25	-1074.82	-2194.8	-1339.03	-1335.78	-1188.2	-2263.91	-1388.45	-1055.43	-1128.8	-1062.7	-1360.65	-1536.88	-1206.77	-1211.25	-1210.25	-1348.29	-1139.02	-1428.84	-338.183	-2240.05	-2016.42	-1950.43	-386.092	-0.0219795	-0.569063	-0.0390184	-0.999608	-0.0264043	0.0944081	-0.00996984	-0.0137754	0.255961	0.0191603	0.381102	0.0394028	-5.00371	-0.0333341	0.062264	-0.0126655
-15317.2	0.933205	0.000496984	5	31	0	15417	-1288.35	-1284.52	-2177.07	-1080.25	-1074.82	-2194.8	-1339.03	-1335.78	-1188.2	-2263.91	-1388.45	-1055.43	-1128.8	-1062.7	-1360.65	-1536.88	-1206.77	-1211.25	-1210.25	-1348.29	-1139.02	-1428.84	-338.183	-2240.05	-2016.42	-1950.43	-386.093	-0.0217689	-0.569011	-0.0389856	-0.99976	-0.0264818	0.0944329	-0.00983842	-0.013705	0.255909	0.0192559	0.38114	0.0394943	-5.00357	-0.0332875	0.0621792	-0.0125405
-15316.8	0.996865	0.000496984	5	31	0	15393.6	-1288.35	-1284.52	-2177.07	-1080.25	-1074.82	-2194.8	-1339.03	-1335.78	-1188.2	-2263.91	-1388.45	-1055.43	-1128.8	-1062.7	-1360.65	-1536.88	-1206.77	-1211.25	-1210.25	-1348.29	-1139.02	-1428.84	-338.183	-2240.05	-2016.42	-1950.43	-386.093	-0.021763	-0.56916	-0.0390759	-0.999915	-0.0265455	0.0942463	-0.00979105	-0.0136884	0.255988	0.0191644	0.380888	0.0395305	-5.00359	-0.0331937	0.0619942	-0.0125703
-15316.7	0.993961	0.000496984	5	31	0	15397.1	-1288.35	-1284.52	-2177.07	-1080.25	-1074.82	-2194.8	-1339.03	-1335.78	-1188.2	-2263.91	-1388.45	-1055.43	-1128.8	-1062.7	-1360.65	-1536.88	-1206.77	-1211.25	-1210.25	-1348.29	-1139.02	-1428.84	-338.183	-2240.05	-2016.42	-1950.43	-386.093	-0.0217634	-0.569161	-0.0390799	-0.999923	-0.0265508	0.0942323	-0.00979996	-0.0136826	0.256015	0.0191782	0.380877	0.0395339	-5.00359	-0.0331883	0.061995	-0.0125741
-15316.7	1	0.000496984	5	31	0	15411.7	-1288.35	-1284.52	-2177.07	-1080.25	-1074.82	-2194.8	-1339.03	-1335.78	-1188.2	-2263.91	-1388.45	-1055.43	-1128.8	-1062.7	-1360.65	-1536.88	-1206.77	-1211.25	-1210.25	-1348.29	-1139.02	-1428.84	-338.183	-2240.05	-2016.42	-1950.43	-386.093	-0.0217606	-0.569066	-0.0390456	-0.999832	-0.0265305	0.0942643	-0.00981916	-0.0136804	0.255989	0.019091	0.380796	0.0395031	-5.00362	-0.0332239	0.0619779	-0.0126365
-15317.5	0.971478	0.000496984	5	31	0	15409.3	-1288.35	-1284.52	-2177.07	-1080.25	-1074.82	-2194.8	-1339.03	-1335.78	-1188.2	-2263.91	-1388.45	-1055.43	-1128.8	-1062.7	-1360.65	-1536.88	-1206.77	-1211.25	-1210.25	-1348.29	-1139.02	-1428.84	-338.183	-2240.05	-2016.42	-1950.43	-386.093	-0.0217706	-0.569068	-0.0390084	-0.999858	-0.0265395	0.094287	-0.00981664	-0.0136591	0.256042	0.0190388	0.38075	0.0394819	-5.0036	-0.0332024	0.0619723	-0.0126296
#
# Elapsed Time: 14979.6 seconds (Warm-up)
# 7670.09 seconds (Sampling)
# 22649.7 seconds (Total)
#
[truncated: 532 more columns]
