# Supplementary material for: Shu: visualization of high-dimensional biological pathways
Source: Bioinformatics. 2024 Mar 7;40(3):btae140. doi: 10.1093/bioinformatics/btae140 (PMC10957514; doi:10.1093/bioinformatics/btae140)
Supplement: btae140_Supplementary_Data [file btae140_supplementary_data.zip › shu_case_studies/data/maud_output/samples/inits.json]

{"dgf":[-1287.5913200687,-1284.9538242106,-2177.6494268959,-1080.051739274,-1074.4339968873,-2194.9218505989,-1339.5854384586,-1335.1104841284,-1187.9781843917,-2263.6274533927,-1388.7412412051,-1055.4711071927,-1128.8599592068,-1062.6807489268,-1360.5947091252,-1536.9165788942,-1206.7836235177,-1211.254877153,-1210.1717813722,-1348.4951880066,-1138.9134394262,-1428.8176393309,-338.1192921596,-2239.9543674421,-2016.5052486697,-1950.3238942947,-386.0],"km":[2.9999999999999996,0.16,0.012500000000000004,0.060000000000000005,3.5000000000000004,0.025,0.052,0.014999999999999998,0.14000000000000004,0.025,0.0017000000000000001,0.02,0.02,0.07000000000000002,0.02,0.02,0.29,0.08800000000000001,0.08800000000000001,0.02,2.0,2.4,2.7999999999999994,0.30000000000000004,0.9,0.045000000000000005,0.53,0.014999999999999998,0.011000000000000005,1.28,0.48000000000000004,0.0017999999999999997,0.2,0.19,0.2,0.113,0.10000000000000002,0.17399999999999996,0.007499999999999998,0.12200000000000001,0.016799999999999995,0.023000000000000007,9.999999999999998,0.09300000000000001,0.007000000000000003,0.044000000000000004,0.0034000000000000007,0.10000000000000002,3.1,0.035,1.2,0.5,1.3999999999999997,0.16,4.0,2.1,0.09000000000000002,0.5015760690660556,1.1,2.1,0.285,0.038000000000000006,0.09000000000000002,1.2,0.6,9.999999999999998,0.10000000000000002,9.999999999999998,9.999999999999998,0.16,0.060000000000000005,9.999999999999998,0.025,0.22999999999999998,0.08800000000000001,0.08800000000000001],"log_km_z":[0.0,0.0,0.0,0.0,0.0,0.0,0.0,0.0,1.1102230246251565e-15,0.0,0.0,0.0,0.0,2.220446049250313e-15,0.0,0.0,0.0,0.0,0.0,0.0,0.0,0.0,-1.1102230246251565e-15,0.0,0.0,0.0,0.0,0.0,0.0,0.0,5.551115123125783e-16,0.0,0.0,0.0,0.0,0.0,0.0,0.0,0.0,0.0,0.0,0.0,0.0,0.0,0.0,0.0,0.0,0.0,0.0,0.0,0.0,0.0,-3.3306690738754696e-16,0.0,0.0,0.0,0.0,0.0,0.0,0.0,0.0,0.0,0.0,0.0,0.0,0.0,0.0,0.0,0.0,0.0,0.0,0.0,0.0,0.0,0.0,0.0],"ki":[],"log_ki_z":[],"kcat":[1549.9999999999993,129.99999999999997,52.999999999999986,23.999999999999993,5.7,30.299999999999997,0.22999999999999998,8700.000000000004,1056.0,349.5999999999999,219.9999999999999,199.29999999999995,174.0,471.99999999999983,112.87160847617966,2100.0,3800.0000000000014,61.300000000000004,133.80000000000004,46.7,425.19999999999993,82.99999999999996,116.36150566231086,31.37674297947448],"log_kcat_z":[0.0,0.0,0.0,0.0,0.0,0.0,0.0,0.0,0.0,0.0,0.0,0.0,0.0,0.0,0.0,0.0,0.0,0.0,0.0,0.0,0.0,0.0,0.0,0.0],"dissociation_constant":[0.75,0.038000000000000006,0.027000000000000007],"log_dissociation_constant_z":[0.0,0.0,0.0],"transfer_constant":[1.0,1.0],"log_transfer_constant_z":[0.0,0.0],"kcat_pme":[],"log_kcat_pme_z":[],"drain_train":[[0.60306381,6.6]],"drain_train_z":[[0.0,0.0]],"drain_test":[[0.60306381,6.6]],"drain_test_z":[[0.0,0.0]],"conc_enzyme_train":[[0.03338748600000001,0.018667760000000005,0.002716500000000001,0.005712846,0.0012337550000000002,0.07045926800000002,0.004038784000000002,0.019814776,0.28456424500000005,0.101511805,0.051619855,0.18380370500000004,0.010857028000000001,0.004528800000000003,0.034849578,0.010759547,0.0041205120000000015,0.014103094,0.014103094,0.052483733,0.0009566630000000007,0.015285953000000007,0.009333878999999998,0.035229633]],"log_conc_enzyme_train_z":[[0.0,0.0,0.0,0.0,0.0,0.0,0.0,0.0,9.30257680746908e-16,0.0,0.0,8.856095709843919e-16,0.0,0.0,0.0,0.0,0.0,0.0,0.0,0.0,0.0,0.0,0.0,0.0]],"conc_enzyme_test":[[0.03338748600000001,0.018667760000000005,0.002716500000000001,0.005712846,0.0012337550000000002,0.07045926800000002,0.004038784000000002,0.019814776,0.28456424500000005,0.101511805,0.051619855,0.18380370500000004,0.010857028000000001,0.004528800000000003,0.034849578,0.010759547,0.0041205120000000015,0.014103094,0.014103094,0.052483733,0.0009566630000000007,0.015285953000000007,0.009333878999999998,0.035229633]],"log_conc_enzyme_test_z":[[0.0,0.0,0.0,0.0,0.0,0.0,0.0,0.0,9.30257680746908e-16,0.0,0.0,8.856095709843919e-16,0.0,0.0,0.0,0.0,0.0,0.0,0.0,0.0,0.0,0.0,0.0,0.0]],"conc_unbalanced_train":[[2.0806,5.408,0.6113,9.999999999999998,2.3759999999999994,0.003000000000000002,0.839,0.03200000000000001,0.10000000000000002]],"log_conc_unbalanced_train_z":[[0.0,0.0,0.0,0.0,-1.367003589935497e-15,0.0,0.0,0.0,0.0]],"conc_unbalanced_test":[[2.0806,5.408,0.6113,9.999999999999998,2.3759999999999994,0.003000000000000002,0.839,0.03200000000000001,0.10000000000000002]],"log_conc_unbalanced_test_z":[[0.0,0.0,0.0,0.0,-1.367003589935497e-15,0.0,0.0,0.0,0.0]],"conc_pme_train":[[]],"log_conc_pme_train_z":[[]],"conc_pme_test":[[]],"log_conc_pme_test_z":[[]],"psi_train":[0.0],"psi_train_z":[0.0],"psi_test":[0.0],"psi_test_z":[0.0]}
