# Supplementary material for: Shu: visualization of high-dimensional biological pathways
Source: Bioinformatics. 2024 Mar 7;40(3):btae140. doi: 10.1093/bioinformatics/btae140 (PMC10957514; doi:10.1093/bioinformatics/btae140)
Supplement: btae140_Supplementary_Data [file btae140_supplementary_data.zip › shu_case_studies/data/maud_output/samples/input_data_test.json]

{"N_mic":27,"N_edge_sub":37,"N_edge_prod":41,"N_edge":26,"N_unbalanced":9,"N_enzyme":24,"N_phosphorylation":0,"N_pme":0,"N_competitive_inhibition":0,"N_allostery":3,"N_allosteric_enzyme":2,"N_drain":2,"N_km":76,"N_sub_km":35,"N_prod_km":41,"S":[[0,0,1,-1,-1,1,1,0,0,0,0,0,0,0,0,0,0,0,0,0,1,1,0,0,0,0],[0,0,0,1,1,-1,-1,-1,-1,0,0,0,0,0,0,0,0,0,0,0,0,0,0,0,0,0],[0,0,0,0,0,0,0,1,1,-1,0,0,0,0,0,0,0,0,0,0,0,0,0,0,0,1],[0,0,0,0,0,0,0,1,1,1,-1,0,0,0,0,0,0,0,0,1,1,-1,0,1,0,0],[0,0,0,0,0,0,0,0,0,0,1,1,0,0,0,0,0,0,0,0,0,0,0,0,0,0],[0,0,0,0,0,0,0,0,0,0,0,-1,1,0,0,0,0,0,0,0,0,0,0,0,0,0],[0,0,0,0,0,0,0,0,0,0,0,0,-1,-1,0,0,0,0,0,0,0,0,0,0,0,0],[-1,0,0,0,0,0,0,0,0,0,0,0,0,1,0,0,0,0,0,0,0,0,0,0,0,0],[0,0,-1,0,0,0,0,0,0,0,0,0,0,0,-1,0,0,0,0,0,0,0,0,0,0,0],[0,0,0,-1,-1,0,0,0,0,0,0,-1,0,0,0,0,0,0,0,0,0,0,0,0,-1,0],[0,0,0,1,1,0,0,0,0,0,0,1,0,0,0,0,0,0,0,0,0,0,0,0,1,0],[0,0,0,0,0,1,1,0,0,0,-1,0,0,0,0,0,0,0,0,0,0,0,0,0,0,0],[0,0,0,0,0,0,0,0,0,0,-1,0,0,0,0,0,0,0,0,0,0,0,0,0,0,0],[0,0,0,0,0,0,0,0,0,0,1,0,0,0,0,0,0,0,0,0,0,0,0,0,0,0],[0,0,0,0,0,0,0,0,0,0,0,0,0,0,1,-1,0,0,0,0,0,0,0,0,0,0],[0,0,0,0,0,0,0,0,0,0,0,0,0,0,0,1,-1,0,0,0,0,0,-1,0,0,0],[0,0,0,0,0,0,0,0,0,0,0,0,0,0,0,0,1,1,-1,0,0,0,0,0,0,0],[0,0,0,0,0,0,0,0,0,0,0,0,0,0,0,0,0,-1,0,-1,0,0,0,0,0,0],[0,0,0,0,0,0,0,0,0,0,0,0,0,0,0,0,0,0,1,-1,-1,0,0,0,0,0],[0,0,0,0,0,0,0,0,0,0,0,0,0,0,0,0,0,0,0,1,0,-1,0,0,-1,0],[0,0,0,0,0,0,0,0,0,0,0,0,0,0,0,0,0,0,0,0,-1,1,0,0,0,1],[0,0,0,0,0,0,0,0,0,0,0,0,0,0,0,0,0,0,0,0,0,0,1,-1,0,0],[0,-1,0,0,0,0,0,0,0,0,0,0,0,0,0,0,0,0,0,0,0,0,0,1,0,0],[0,0,0,0,0,0,0,0,0,0,0,0,0,0,0,0,0,0,0,0,0,0,0,0,1,-1],[0,0,0,0,0,0,0,0,0,0,0,0,0,0,-1,0,-1,0,0,0,0,0,0,0,0,0],[0,0,0,0,0,0,0,0,0,0,0,0,0,0,1,0,1,0,0,0,0,0,0,0,0,0],[0,0,0,0,0,0,0,0,0,0,0,0,0,0,0,0,1,0,0,0,0,0,0,0,0,0]],"N_reaction":23,"N_metabolite":27,"balanced_mic_ix":[1,2,3,4,5,6,7,8,15,16,17,18,19,20,21,22,23,24],"unbalanced_mic_ix":[9,10,11,12,13,14,25,26,27],"ci_mic_ix":[],"edge_type":[3,3,1,1,1,1,1,1,1,1,1,1,1,1,1,1,1,1,1,1,1,1,1,1,1,1],"edge_to_enzyme":[0,0,1,2,3,4,5,6,7,8,9,10,11,12,13,14,15,16,17,18,19,20,21,22,23,24],"edge_to_tc":[0,0,0,1,0,2,0,0,0,0,0,0,0,0,0,0,0,0,0,0,0,0,0,0,0,0],"edge_to_drain":[1,2,0,0,0,0,0,0,0,0,0,0,0,0,0,0,0,0,0,0,0,0,0,0,0,0],"edge_to_reaction":[22,23,1,2,2,3,3,4,4,5,6,7,8,9,10,11,12,13,14,15,16,17,18,19,20,21],"water_stoichiometry":[0.0,0.0,0.0,0.0,0.0,-1.0,-1.0,0.0,0.0,0.0,0.0,0.0,0.0,1.0,0.0,-1.0,0.0,0.0,0.0,0.0,0.0,0.0,1.0,0.0,0.0,0.0],"transported_charge":[0.0,0.0,0.0,0.0,0.0,0.0,0.0,0.0,0.0,0.0,0.0,0.0,0.0,0.0,0.0,0.0,0.0,0.0,0.0,0.0,0.0,0.0,0.0,0.0,0.0,0.0],"mic_to_met":[2,3,4,5,6,7,8,9,1,10,11,12,13,14,15,16,17,18,19,20,21,22,23,24,25,26,27],"subunits":[1,4,1,4,2,1,1,1,1,1,1,1,1,1,1,1,1,1,1,1,1,1,1,1],"sub_by_edge_long":[8,23,9,1,10,1,10,2,2,2,2,3,4,13,12,6,10,7,7,9,25,15,16,25,18,17,18,19,21,19,20,4,16,22,20,10,24],"sub_by_edge_bounds":[[1,1],[2,2],[3,3],[4,5],[6,7],[8,8],[9,9],[10,10],[11,11],[12,12],[13,15],[16,17],[18,18],[19,19],[20,21],[22,22],[23,24],[25,25],[26,26],[27,28],[29,30],[31,32],[33,33],[34,34],[35,36],[37,37]],"prod_by_edge_long":[1,2,11,2,11,1,12,1,12,3,4,3,4,4,5,14,5,11,6,8,15,26,16,17,26,27,17,19,20,4,1,4,21,1,22,4,23,24,11,21,3],"prod_by_edge_bounds":[[1,0],[1,0],[1,1],[2,3],[4,5],[6,7],[8,9],[10,11],[12,13],[14,14],[15,16],[17,18],[19,19],[20,20],[21,22],[23,23],[24,26],[27,27],[28,28],[29,30],[31,32],[33,34],[35,35],[36,37],[38,39],[40,41]],"sub_km_ix_by_edge_long":[1,3,4,7,8,11,14,17,20,23,25,26,27,30,31,34,36,38,39,42,44,45,49,51,53,54,57,58,61,62,65,67,70,71,74],"sub_km_ix_by_edge_bounds":[[1,0],[1,0],[1,1],[2,3],[4,5],[6,6],[7,7],[8,8],[9,9],[10,10],[11,13],[14,15],[16,16],[17,17],[18,19],[20,20],[21,22],[23,23],[24,24],[25,26],[27,28],[29,30],[31,31],[32,32],[33,34],[35,35]],"prod_km_ix_by_edge_long":[2,5,6,9,10,12,13,15,16,18,19,21,22,24,28,29,32,33,35,37,40,41,43,46,47,48,50,52,55,56,59,60,63,64,66,68,69,72,73,75,76],"prod_km_ix_by_edge_bounds":[[1,0],[1,0],[1,1],[2,3],[4,5],[6,7],[8,9],[10,11],[12,13],[14,14],[15,16],[17,18],[19,19],[20,20],[21,22],[23,23],[24,26],[27,27],[28,28],[29,30],[31,32],[33,34],[35,35],[36,37],[38,39],[40,41]],"ci_ix_long":[],"ci_ix_bounds":[[1,0],[1,0],[1,0],[1,0],[1,0],[1,0],[1,0],[1,0],[1,0],[1,0],[1,0],[1,0],[1,0],[1,0],[1,0],[1,0],[1,0],[1,0],[1,0],[1,0],[1,0],[1,0],[1,0],[1,0],[1,0],[1,0]],"allostery_ix_long":[1,2,3],"allostery_ix_bounds":[[1,0],[1,0],[1,0],[1,1],[2,1],[2,3],[4,3],[4,3],[4,3],[4,3],[4,3],[4,3],[4,3],[4,3],[4,3],[4,3],[4,3],[4,3],[4,3],[4,3],[4,3],[4,3],[4,3],[4,3],[4,3],[4,3]],"allostery_type":[2,2,1],"allostery_mic":[8,9,8],"phosphorylation_ix_long":[],"phosphorylation_ix_bounds":[[1,0],[1,0],[1,0],[1,0],[1,0],[1,0],[1,0],[1,0],[1,0],[1,0],[1,0],[1,0],[1,0],[1,0],[1,0],[1,0],[1,0],[1,0],[1,0],[1,0],[1,0],[1,0],[1,0],[1,0],[1,0],[1,0]],"phosphorylation_type":[],"phosphorylation_pme":[],"priors_drain_test":[[[0.60306381,6.6]],[[1.0,1.0]]],"priors_conc_enzyme_test":[[[-3.3995741198647527,-3.980957307201765,-5.908410991972696,-5.1650379556682475,-6.697692914539891,-2.6527204949961294,-5.511811622414699,-3.921327356970883,-1.2567962336854241,-2.2875801818445267,-2.9638488936843785,-1.6938869114835198,-4.522942666754445,-5.397298275241823,-3.3567142508876566,-4.5319618255064915,-5.491777851497147,-4.261361073045718,-4.261361073045718,-2.9472520050162982,-6.952059370638675,-4.180820976875055,-4.674104594898298,-3.3458677039412694]],[[0.064064068,0.045107419,0.103598456,0.151376977,0.153426472,0.207826961,0.120200118,0.179349963,0.238691504,0.244464329,0.249953545,0.250725164,0.116712437,0.113817636,0.253933711,0.0688696,0.131309013,0.078010725,0.078010725,0.235174882,0.583425764,0.159442825,0.045107419,0.20782696]]],"priors_conc_unbalanced_test":[[[0.7326563136546578,1.687879338740663,-0.49216744194745743,2.3025850929940455,0.8654184015003984,-5.809142990314027,-0.1755445725149309,-3.4420193761824103,-2.3025850929940455]],[[0.188651075,0.186961632,0.03881099,1.0,0.081215809,0.151193656,0.2,0.2,2.0]]],"priors_conc_pme_test":[[[]],[[]]],"priors_psi_test":[[0.0],[2.0]],"N_experiment_test":1,"N_enzyme_knockout_test":0,"N_pme_knockout_test":0,"temperature_test":[298.15],"enzyme_knockout_test_long":[],"enzyme_knockout_test_bounds":[[1,0]],"pme_knockout_test_long":[],"pme_knockout_test_bounds":[[1,0]],"likelihood":1,"drain_small_conc_corrector":1e-6,"reject_non_steady":0,"steady_state_threshold_abs":1e-8,"steady_state_threshold_rel":0.001,"rel_tol":1e-9,"abs_tol":1e-9,"timepoint":1000000.0,"max_num_steps":1000000000,"conc_init":[[0.641002919,4.542860133,1.895018005,0.01,0.01,0.953268234,0.953268234,0.241878077,0.01,0.664725857,0.01,0.429457951,0.01,0.316649445,0.01,0.01,0.01,0.01]]}
