# Supplementary material for: Shu: visualization of high-dimensional biological pathways
Source: Bioinformatics. 2024 Mar 7;40(3):btae140. doi: 10.1093/bioinformatics/btae140 (PMC10957514; doi:10.1093/bioinformatics/btae140)
Supplement: btae140_Supplementary_Data [file btae140_supplementary_data.zip › shu_case_studies/data/maud_output/samples/model-20230329155833_1.csv]

# stan_version_major = 2
# stan_version_minor = 28
# stan_version_patch = 2
# model = model_model
# start_datetime = 2023-03-29 13:58:33 UTC
# method = sample (Default)
# sample
# num_samples = 100
# num_warmup = 200
# save_warmup = 1
# thin = 1 (Default)
# adapt
# engaged = 1 (Default)
# gamma = 0.050000000000000003 (Default)
# delta = 0.98999999999999999
# kappa = 0.75 (Default)
# t0 = 10 (Default)
# init_buffer = 75 (Default)
# term_buffer = 50 (Default)
# window = 25 (Default)
# algorithm = hmc (Default)
# hmc
# engine = nuts (Default)
# nuts
# max_depth = 5
# metric = dense_e
# metric_file = (Default)
# stepsize = 0.025000000000000001
# stepsize_jitter = 0 (Default)
# num_chains = 1 (Default)
# id = 1 (Default)
# data
# file = ./maud_output-ecoliglycolysisandppp-20230329155833/samples/input_data_train.json
# init = ./maud_output-ecoliglycolysisandppp-20230329155833/samples/inits.json
# random
# seed = 63907
# output
# file = /home/jorge/kinetic_runs/maud_output-ecoliglycolysisandppp-20230329155833/samples/model-20230329155833_1.csv
# diagnostic_file = (Default)
# refresh = 1
# sig_figs = -1 (Default)
# profile_file = profile.csv (Default)
# num_threads = 1 (Default)
# stanc_version = stanc3 v2.28.1
# stancflags = --include-paths=/home/jorge/.virtualenvs/maud/lib/python3.9/site-packages/maud/stan
lp__	accept_stat__	stepsize__	treedepth__	n_leapfrog__	divergent__	energy__	dgf.1	dgf.2	dgf.3	dgf.4	dgf.5	dgf.6	dgf.7	dgf.8	dgf.9	dgf.10	dgf.11	dgf.12	dgf.13	dgf.14	dgf.15	dgf.16	dgf.17	dgf.18	dgf.19	dgf.20	dgf.21	dgf.22	dgf.23	dgf.24	dgf.25	dgf.26	dgf.27	log_kcat_z.1	log_kcat_z.2	log_kcat_z.3	log_kcat_z.4	log_kcat_z.5	log_kcat_z.6	log_kcat_z.7	log_kcat_z.8	log_kcat_z.9	log_kcat_z.10	log_kcat_z.11	log_kcat_z.12	log_kcat_z.13	log_kcat_z.14	log_kcat_z.15	log_kcat_z.16
-109594	1	0.00625	2	3	0	176187	-1287.6	-1284.97	-2177.63	-1080.04	-1074.43	-2194.92	-1339.6	-1335.11	-1187.97	-2263.63	-1388.74	-1055.47	-1128.87	-1062.67	-1360.59	-1536.91	-1206.77	-1211.27	-1210.17	-1348.48	-1138.91	-1428.82	-338.117	-2239.97	-2016.48	-1950.33	-386.01	0.00342114	-0.0100541	-0.0055541	-0.258381	-0.00902469	-0.00843447	0.000428397	-0.00269446	-0.00179064	0.00174942	-0.00258942	0.0125652	-1.23947	-0.0192239	0.0208631	0.00955503
-109594	0	0.254587	0	1	1	109692	-1287.6	-1284.97	-2177.63	-1080.04	-1074.43	-2194.92	-1339.6	-1335.11	-1187.97	-2263.63	-1388.74	-1055.47	-1128.87	-1062.67	-1360.59	-1536.91	-1206.77	-1211.27	-1210.17	-1348.48	-1138.91	-1428.82	-338.117	-2239.97	-2016.48	-1950.33	-386.01	0.00342114	-0.0100541	-0.0055541	-0.258381	-0.00902469	-0.00843447	0.000428397	-0.00269446	-0.00179064	0.00174942	-0.00258942	0.0125652	-1.23947	-0.0192239	0.0208631	0.00955503
-109594	0	0.0248182	0	1	1	109667	-1287.6	-1284.97	-2177.63	-1080.04	-1074.43	-2194.92	-1339.6	-1335.11	-1187.97	-2263.63	-1388.74	-1055.47	-1128.87	-1062.67	-1360.59	-1536.91	-1206.77	-1211.27	-1210.17	-1348.48	-1138.91	-1428.82	-338.117	-2239.97	-2016.48	-1950.33	-386.01	0.00342114	-0.0100541	-0.0055541	-0.258381	-0.00902469	-0.00843447	0.000428397	-0.00269446	-0.00179064	0.00174942	-0.00258942	0.0125652	-1.23947	-0.0192239	0.0208631	0.00955503
-104411	1	0.00131261	2	3	0	109634	-1287.61	-1284.96	-2177.63	-1080.04	-1074.44	-2194.91	-1339.59	-1335.12	-1187.98	-2263.65	-1388.73	-1055.46	-1128.86	-1062.67	-1360.6	-1536.91	-1206.77	-1211.28	-1210.18	-1348.48	-1138.92	-1428.81	-338.115	-2239.97	-2016.48	-1950.33	-386.013	0.00184989	-0.0118616	-0.00876689	-0.288703	-0.0118683	-0.0111073	-0.00427479	-0.00501838	-0.000440112	-0.00216691	0.00114793	0.0127147	-1.33683	-0.0187209	0.0218794	0.010192
-102037	1	0.000924466	2	3	0	104495	-1287.61	-1284.96	-2177.62	-1080.04	-1074.44	-2194.91	-1339.59	-1335.12	-1187.98	-2263.65	-1388.73	-1055.46	-1128.86	-1062.67	-1360.6	-1536.91	-1206.77	-1211.28	-1210.18	-1348.48	-1138.91	-1428.81	-338.111	-2239.97	-2016.48	-1950.33	-386.016	-0.000581741	-0.0123278	-0.00794048	-0.30396	-0.0128237	-0.011107	-0.00357203	-0.0045949	0.000670318	0.000714398	0.00297596	0.0157591	-1.38182	-0.0217744	0.0217082	0.0115678
-100563	1	0.000746533	2	3	0	102122	-1287.61	-1284.96	-2177.62	-1080.04	-1074.44	-2194.91	-1339.59	-1335.12	-1187.98	-2263.65	-1388.73	-1055.46	-1128.86	-1062.67	-1360.6	-1536.91	-1206.77	-1211.28	-1210.18	-1348.48	-1138.91	-1428.81	-338.109	-2239.97	-2016.48	-1950.34	-386.019	-0.000477969	-0.0129163	-0.00796163	-0.315649	-0.0114292	-0.0100747	-0.00570766	-0.00410621	0.00136508	-2.89197e-05	0.00177537	0.0159182	-1.4119	-0.0216967	0.0217399	0.00789781
-84634.5	1	0.000657999	4	15	0	100632	-1287.65	-1284.95	-2177.59	-1080.06	-1074.44	-2194.9	-1339.56	-1335.15	-1188	-2263.68	-1388.69	-1055.45	-1128.85	-1062.69	-1360.59	-1536.9	-1206.76	-1211.28	-1210.18	-1348.46	-1138.91	-1428.8	-338.116	-2239.98	-2016.47	-1950.34	-386.023	-0.00491494	-0.0255676	-0.00564743	-0.430226	-0.0164473	-0.0143555	-0.00808479	-0.00857705	0.000694004	0.00398233	0.00525676	0.0134501	-1.75026	-0.0230469	0.0207952	0.012309
-78387.9	1	0.000615112	3	7	0	84724.9	-1287.66	-1284.94	-2177.57	-1080.05	-1074.45	-2194.9	-1339.55	-1335.16	-1188	-2263.7	-1388.68	-1055.44	-1128.84	-1062.7	-1360.6	-1536.9	-1206.76	-1211.28	-1210.18	-1348.45	-1138.91	-1428.81	-338.116	-2239.99	-2016.46	-1950.34	-386.021	-0.00869629	-0.0321153	0.00179435	-0.479651	-0.0214048	-0.0167577	-0.00708008	-0.00790584	0.00349609	0.00696748	0.0138337	0.0126606	-1.88724	-0.0260646	0.0123439	0.0190697
-74498.4	1	0.000598986	3	7	0	78476.3	-1287.67	-1284.94	-2177.56	-1080.06	-1074.46	-2194.9	-1339.54	-1335.16	-1188.01	-2263.71	-1388.67	-1055.44	-1128.83	-1062.71	-1360.59	-1536.9	-1206.76	-1211.28	-1210.18	-1348.44	-1138.91	-1428.81	-338.118	-2239.99	-2016.47	-1950.34	-386.023	-0.00886408	-0.0430738	0.00190458	-0.506563	-0.0215869	-0.0158928	-0.0099303	-0.00428128	0.00734346	0.00320328	0.0163606	0.0186837	-1.97405	-0.0324082	0.0146873	0.0224648
-73225	1	0.000600425	3	7	0	74586.5	-1287.67	-1284.94	-2177.55	-1080.06	-1074.45	-2194.89	-1339.53	-1335.17	-1188.01	-2263.71	-1388.67	-1055.44	-1128.83	-1062.7	-1360.59	-1536.9	-1206.76	-1211.28	-1210.18	-1348.44	-1138.91	-1428.81	-338.117	-2239.99	-2016.47	-1950.34	-386.023	-0.00854144	-0.0459879	0.00119119	-0.515323	-0.0206045	-0.0165666	-0.0108553	-0.00499029	0.0117728	0.00677214	0.0177357	0.0199566	-1.99873	-0.0317896	0.0183753	0.0226575
-72607	1	0.000614549	2	3	0	73299.8	-1287.68	-1284.94	-2177.55	-1080.06	-1074.46	-2194.89	-1339.53	-1335.17	-1188.02	-2263.72	-1388.67	-1055.43	-1128.83	-1062.71	-1360.59	-1536.9	-1206.76	-1211.28	-1210.18	-1348.44	-1138.92	-1428.81	-338.116	-2239.99	-2016.47	-1950.34	-386.023	-0.00846109	-0.0465994	0.00161664	-0.519606	-0.0224315	-0.0180344	-0.0112164	-0.00405994	0.0120387	0.00663265	0.018814	0.0198407	-2.01275	-0.0339944	0.0195953	0.022499
-63186.8	1	0.000638608	4	15	0	72686.6	-1287.71	-1284.94	-2177.51	-1080.06	-1074.47	-2194.87	-1339.51	-1335.21	-1188.03	-2263.74	-1388.64	-1055.43	-1128.82	-1062.72	-1360.6	-1536.9	-1206.76	-1211.28	-1210.18	-1348.42	-1138.92	-1428.82	-338.118	-2240	-2016.47	-1950.34	-386.023	-0.00112305	-0.0653408	-0.00672539	-0.588825	-0.0221802	-0.0265297	-0.0056382	-0.0136946	0.0189375	-0.00365611	0.0307489	0.0265512	-2.23648	-0.034512	0.0230194	0.0287238
-58418.3	1	0.000670988	3	7	0	63275.9	-1287.72	-1284.93	-2177.5	-1080.06	-1074.48	-2194.86	-1339.49	-1335.22	-1188.05	-2263.76	-1388.62	-1055.42	-1128.81	-1062.73	-1360.58	-1536.9	-1206.76	-1211.27	-1210.17	-1348.4	-1138.93	-1428.81	-338.118	-2240.01	-2016.47	-1950.35	-386.016	-0.00298886	-0.0695008	-0.00971254	-0.614534	-0.012242	-0.0299385	-0.00353687	-0.0177019	0.023018	-0.00322498	0.0392436	0.0336655	-2.35532	-0.0360559	0.023151	0.0324167
-54051.5	1	0.000710718	3	7	0	58521.7	-1287.74	-1284.92	-2177.47	-1080.06	-1074.48	-2194.85	-1339.47	-1335.25	-1188.05	-2263.77	-1388.61	-1055.42	-1128.8	-1062.73	-1360.58	-1536.89	-1206.75	-1211.28	-1210.18	-1348.39	-1138.94	-1428.82	-338.122	-2240.02	-2016.46	-1950.36	-386.003	0.0035094	-0.0747307	-0.00847381	-0.627576	-0.010972	-0.0348653	-0.00451399	-0.0144278	0.0280254	-0.0141881	0.0567207	0.0332344	-2.4794	-0.0366345	0.0193972	0.0349262
-50233.1	1	0.000757215	3	7	0	54120.6	-1287.76	-1284.92	-2177.45	-1080.06	-1074.49	-2194.84	-1339.45	-1335.26	-1188.06	-2263.78	-1388.61	-1055.41	-1128.81	-1062.74	-1360.58	-1536.89	-1206.75	-1211.28	-1210.17	-1348.38	-1138.95	-1428.82	-338.116	-2240.03	-2016.47	-1950.36	-386.005	0.00350914	-0.0829792	-0.00743726	-0.641538	-0.00938016	-0.0310149	-0.00555208	-0.0144345	0.0329782	-0.0164176	0.0680707	0.033007	-2.60436	-0.0427065	0.0219401	0.0343883
-49324	1	0.000810135	3	7	0	50319.7	-1287.76	-1284.92	-2177.45	-1080.06	-1074.49	-2194.84	-1339.45	-1335.27	-1188.06	-2263.79	-1388.6	-1055.41	-1128.81	-1062.74	-1360.58	-1536.89	-1206.75	-1211.28	-1210.17	-1348.37	-1138.95	-1428.82	-338.114	-2240.03	-2016.47	-1950.36	-386.007	0.00206532	-0.0859371	-0.0120563	-0.650347	-0.0125531	-0.0306076	-0.00253763	-0.0131409	0.039801	-0.0174287	0.0700642	0.0286711	-2.642	-0.0480359	0.0220012	0.0373901
-46870.4	1	0.000869291	3	7	0	49394.8	-1287.78	-1284.9	-2177.43	-1080.06	-1074.5	-2194.83	-1339.43	-1335.27	-1188.07	-2263.79	-1388.59	-1055.4	-1128.8	-1062.74	-1360.59	-1536.89	-1206.75	-1211.28	-1210.17	-1348.37	-1138.96	-1428.81	-338.113	-2240.04	-2016.47	-1950.36	-386.011	0.00449357	-0.0986858	-0.0132372	-0.664509	-0.0141648	-0.0306518	0.00168962	-0.0111841	0.0380932	-0.0180691	0.0769557	0.0304159	-2.74237	-0.0455809	0.020598	0.0357261
-41412.8	1	0.000934599	4	15	0	46957.3	-1287.81	-1284.9	-2177.4	-1080.06	-1074.53	-2194.8	-1339.39	-1335.31	-1188.08	-2263.81	-1388.59	-1055.4	-1128.79	-1062.74	-1360.59	-1536.89	-1206.75	-1211.27	-1210.18	-1348.35	-1138.96	-1428.81	-338.109	-2240.06	-2016.45	-1950.35	-386.012	-0.013227	-0.116531	-0.0144581	-0.694458	-0.00808591	-0.0308053	0.0112415	-0.00646717	0.064996	-0.0211857	0.0854648	0.0333537	-3.01074	-0.0386178	0.0217645	0.0302584
-32417	1	0.00100605	5	31	0	41484.9	-1287.93	-1284.82	-2177.33	-1080.09	-1074.56	-2194.78	-1339.33	-1335.37	-1188.13	-2263.85	-1388.54	-1055.39	-1128.78	-1062.77	-1360.61	-1536.89	-1206.75	-1211.25	-1210.18	-1348.33	-1138.99	-1428.8	-338.124	-2240.07	-2016.45	-1950.35	-386.041	-0.00625753	-0.178349	-0.011586	-0.726567	-0.003594	-0.0243035	0.00717321	-0.0200887	0.119132	-0.0083163	0.124224	0.0674301	-3.69989	-0.0184447	0.0365663	0.048004
-29192.1	1	0.00108367	4	15	0	32496.5	-1288.01	-1284.77	-2177.31	-1080.09	-1074.55	-2194.75	-1339.29	-1335.43	-1188.13	-2263.84	-1388.56	-1055.39	-1128.75	-1062.77	-1360.64	-1536.9	-1206.76	-1211.23	-1210.19	-1348.31	-1138.99	-1428.8	-338.117	-2240.07	-2016.45	-1950.37	-386.045	-0.0344946	-0.21227	-0.00463302	-0.7458	-0.00429596	-0.0211415	0.0133456	-0.0345293	0.134267	0.020171	0.139108	0.0649641	-4.02676	-0.0097386	0.0161646	0.0560747
-26821.5	1	0.00116754	4	15	0	29271	-1288.05	-1284.71	-2177.28	-1080.13	-1074.56	-2194.74	-1339.24	-1335.49	-1188.16	-2263.84	-1388.52	-1055.4	-1128.74	-1062.78	-1360.65	-1536.87	-1206.77	-1211.22	-1210.2	-1348.3	-1139	-1428.79	-338.127	-2240.07	-2016.43	-1950.34	-386.062	-0.0391353	-0.24793	-0.0184915	-0.761553	-0.0124978	-0.0165098	0.012128	-0.0469482	0.157295	0.0281945	0.180303	0.0595717	-4.28798	-0.0153565	0.00968159	0.0364953
-25660.2	1	0.00125775	4	15	0	26907.6	-1288.09	-1284.68	-2177.26	-1080.15	-1074.61	-2194.72	-1339.2	-1335.52	-1188.17	-2263.86	-1388.54	-1055.39	-1128.74	-1062.76	-1360.66	-1536.84	-1206.78	-1211.23	-1210.2	-1348.3	-1139.02	-1428.77	-338.123	-2240.08	-2016.45	-1950.36	-386.057	-0.0413729	-0.283439	-0.0193003	-0.766434	-0.00980395	-0.0152964	0.0227584	-0.0401783	0.152615	0.0281704	0.203566	0.0545637	-4.42449	-0.039662	0.00445196	0.030492
-25105.5	1	0.00135442	4	15	0	25729.9	-1288.12	-1284.67	-2177.25	-1080.16	-1074.63	-2194.7	-1339.19	-1335.55	-1188.17	-2263.87	-1388.53	-1055.4	-1128.74	-1062.77	-1360.65	-1536.84	-1206.78	-1211.24	-1210.21	-1348.3	-1139.01	-1428.77	-338.121	-2240.08	-2016.44	-1950.35	-386.073	-0.0400618	-0.298347	-0.0200284	-0.772276	0.00111285	-0.000289989	0.0239808	-0.0374738	0.160187	0.0150014	0.204008	0.0421567	-4.48903	-0.0358837	-0.000904893	0.0327227
-24402.9	1	0.00145767	4	15	0	25178.6	-1288.16	-1284.64	-2177.25	-1080.17	-1074.64	-2194.71	-1339.17	-1335.56	-1188.18	-2263.88	-1388.52	-1055.4	-1128.74	-1062.79	-1360.65	-1536.84	-1206.79	-1211.22	-1210.22	-1348.29	-1139.02	-1428.8	-338.115	-2240.08	-2016.44	-1950.33	-386.055	-0.0467958	-0.31975	-0.0218122	-0.773448	-0.00228503	0.0086494	0.0187192	-0.0421008	0.162857	0.0135292	0.204565	0.0497964	-4.55734	-0.0485926	-0.00998611	0.0464075
-23602.7	1	0.00156765	4	15	0	24484	-1288.2	-1284.61	-2177.21	-1080.18	-1074.66	-2194.69	-1339.14	-1335.6	-1188.19	-2263.87	-1388.51	-1055.42	-1128.73	-1062.79	-1360.64	-1536.87	-1206.77	-1211.22	-1210.23	-1348.3	-1139.01	-1428.78	-338.118	-2240.06	-2016.44	-1950.35	-386.077	-0.044588	-0.340067	-0.0182956	-0.775691	-0.0141846	0.028227	0.0253809	-0.0507238	0.174703	-0.00622726	0.210652	0.0563816	-4.649	-0.0417823	-0.00185321	0.0463311
-23444.3	0.947069	0.00168449	5	31	0	23678.1	-1288.2	-1284.61	-2177.21	-1080.18	-1074.66	-2194.69	-1339.13	-1335.61	-1188.19	-2263.87	-1388.51	-1055.42	-1128.73	-1062.79	-1360.64	-1536.87	-1206.77	-1211.22	-1210.23	-1348.3	-1139.01	-1428.78	-338.113	-2240.06	-2016.46	-1950.35	-386.064	-0.043762	-0.347007	-0.0252406	-0.785729	-0.00550352	0.0222873	0.0242239	-0.0459888	0.171625	-0.000909882	0.215544	0.0497413	-4.65624	-0.0506212	-0.00684918	0.0453373
-22938.3	1	0.00155654	4	15	0	23527.8	-1288.23	-1284.61	-2177.19	-1080.19	-1074.67	-2194.69	-1339.11	-1335.61	-1188.19	-2263.88	-1388.49	-1055.41	-1128.74	-1062.79	-1360.63	-1536.87	-1206.78	-1211.24	-1210.24	-1348.31	-1139	-1428.8	-338.114	-2240.05	-2016.46	-1950.36	-386.069	-0.038636	-0.360651	-0.0267206	-0.790985	-0.000468204	0.0248223	0.0283245	-0.0261847	0.178905	0.0179709	0.22891	0.0512082	-4.70475	-0.0341188	-0.0228196	0.0462597
-22189	0.832982	0.00167144	4	25	1	23021.5	-1288.26	-1284.59	-2177.21	-1080.23	-1074.69	-2194.67	-1339.09	-1335.64	-1188.19	-2263.88	-1388.49	-1055.39	-1128.72	-1062.77	-1360.62	-1536.86	-1206.8	-1211.23	-1210.24	-1348.31	-1139.01	-1428.8	-338.138	-2240.04	-2016.45	-1950.37	-386.066	-0.0433581	-0.3876	-0.0330201	-0.825694	0.0117011	0.0482342	0.0279966	-0.0356537	0.192772	0.00114788	0.229239	0.0507256	-4.78678	-0.0366182	-0.0144943	0.0519275
-20564.9	0.843185	0.00112603	5	31	0	22268.9	-1288.31	-1284.55	-2177.17	-1080.27	-1074.74	-2194.66	-1339.03	-1335.69	-1188.25	-2263.86	-1388.5	-1055.39	-1128.72	-1062.8	-1360.61	-1536.87	-1206.83	-1211.27	-1210.23	-1348.3	-1139	-1428.82	-338.182	-2240.06	-2016.46	-1950.37	-386.052	-0.0714161	-0.492349	-0.0418926	-0.854564	-0.00307042	0.111697	0.0098424	-0.037588	0.240247	0.0324366	0.246956	0.0530864	-4.96169	-0.0303114	0.00759134	0.023636
-20408.4	0.769748	0.000785532	4	28	1	20663.4	-1288.32	-1284.56	-2177.16	-1080.27	-1074.73	-2194.66	-1339.04	-1335.7	-1188.25	-2263.85	-1388.5	-1055.38	-1128.7	-1062.8	-1360.62	-1536.88	-1206.83	-1211.27	-1210.24	-1348.29	-1139	-1428.82	-338.182	-2240.05	-2016.46	-1950.38	-386.054	-0.0755616	-0.503136	-0.0500473	-0.859813	-0.0126148	0.110271	0.0122078	-0.0281244	0.244085	0.0297867	0.255143	0.0429765	-4.98314	-0.0294018	0.0152214	0.0295122
-20296.2	0.984739	0.000450877	5	31	0	20491.9	-1288.32	-1284.55	-2177.16	-1080.27	-1074.74	-2194.66	-1339.03	-1335.7	-1188.26	-2263.86	-1388.5	-1055.38	-1128.71	-1062.8	-1360.62	-1536.88	-1206.83	-1211.27	-1210.23	-1348.29	-1139	-1428.83	-338.187	-2240.06	-2016.47	-1950.39	-386.052	-0.0719631	-0.518703	-0.0587565	-0.869275	-0.0176449	0.110553	0.00150609	-0.034986	0.245312	0.0278242	0.252387	0.0520002	-4.986	-0.0305272	0.0170875	0.0309219
-19795.4	0.887508	0.000468302	5	31	0	20370.7	-1288.34	-1284.54	-2177.15	-1080.3	-1074.74	-2194.65	-1339.03	-1335.71	-1188.26	-2263.84	-1388.51	-1055.38	-1128.7	-1062.81	-1360.62	-1536.86	-1206.82	-1211.27	-1210.22	-1348.27	-1139.01	-1428.81	-338.189	-2240.07	-2016.47	-1950.37	-386.039	-0.0809259	-0.56964	-0.0559709	-0.869456	-0.022879	0.143409	-0.00185071	-0.0333402	0.258937	0.0271765	0.263081	0.0514148	-5.01983	-0.0137633	0.0199569	0.0321392
-19727.5	0.942597	0.000374076	5	31	0	19890.7	-1288.34	-1284.54	-2177.15	-1080.3	-1074.74	-2194.65	-1339.03	-1335.7	-1188.26	-2263.84	-1388.51	-1055.38	-1128.7	-1062.8	-1360.62	-1536.86	-1206.81	-1211.27	-1210.22	-1348.27	-1139	-1428.81	-338.183	-2240.07	-2016.47	-1950.37	-386.037	-0.0796194	-0.5769	-0.0601488	-0.866516	-0.0190763	0.141422	-0.0016318	-0.032491	0.255904	0.0203604	0.264706	0.0514868	-5.02188	-0.00809996	0.0180575	0.0266056
-19356.1	0.79698	0.000347432	5	31	0	19824.4	-1288.35	-1284.53	-2177.14	-1080.3	-1074.73	-2194.64	-1339.03	-1335.71	-1188.27	-2263.84	-1388.52	-1055.38	-1128.7	-1062.81	-1360.61	-1536.87	-1206.82	-1211.26	-1210.23	-1348.26	-1138.99	-1428.81	-338.172	-2240.06	-2016.48	-1950.36	-386.036	-0.0890005	-0.618343	-0.0665336	-0.885305	-0.0205684	0.160617	-0.00244933	-0.0258888	0.267955	0.0273634	0.275891	0.0527031	-5.03177	-0.00267526	0.0317201	0.0284003
-19181.1	0.657576	0.000219601	4	24	1	19436.6	-1288.35	-1284.54	-2177.14	-1080.3	-1074.73	-2194.64	-1339.02	-1335.71	-1188.28	-2263.84	-1388.53	-1055.38	-1128.7	-1062.81	-1360.61	-1536.87	-1206.82	-1211.26	-1210.23	-1348.26	-1139	-1428.82	-338.17	-2240.06	-2016.48	-1950.36	-386.038	-0.0854408	-0.633779	-0.0691085	-0.885157	-0.0216375	0.160744	-0.00170771	-0.0253484	0.271354	0.0283528	0.273749	0.0537677	-5.03583	0.00117984	0.033808	0.0246717
-19088.9	0.988498	9.68996e-05	5	31	0	19270.6	-1288.35	-1284.54	-2177.14	-1080.3	-1074.73	-2194.64	-1339.02	-1335.71	-1188.28	-2263.84	-1388.53	-1055.38	-1128.7	-1062.81	-1360.61	-1536.87	-1206.82	-1211.26	-1210.23	-1348.26	-1138.99	-1428.82	-338.169	-2240.06	-2016.48	-1950.36	-386.04	-0.0888411	-0.637537	-0.0695862	-0.888621	-0.0228743	0.163396	0.00181561	-0.0272462	0.271484	0.0305147	0.277637	0.0544183	-5.03618	0.00392653	0.0353275	0.0257719
-19001.9	0.892245	0.00010267	5	31	0	19170.6	-1288.35	-1284.54	-2177.14	-1080.3	-1074.73	-2194.64	-1339.03	-1335.71	-1188.28	-2263.84	-1388.53	-1055.38	-1128.7	-1062.81	-1360.62	-1536.87	-1206.82	-1211.26	-1210.23	-1348.26	-1138.99	-1428.82	-338.168	-2240.06	-2016.48	-1950.36	-386.039	-0.0868369	-0.644369	-0.0721546	-0.888448	-0.0228966	0.163596	0.00146613	-0.0281025	0.273745	0.0270192	0.27466	0.052822	-5.0368	0.00390855	0.0359513	0.0239932
-18959.8	0.964016	8.47009e-05	5	31	0	19089.2	-1288.35	-1284.54	-2177.14	-1080.3	-1074.73	-2194.64	-1339.02	-1335.71	-1188.28	-2263.84	-1388.53	-1055.38	-1128.7	-1062.81	-1360.62	-1536.87	-1206.82	-1211.26	-1210.23	-1348.26	-1138.99	-1428.81	-338.169	-2240.06	-2016.48	-1950.36	-386.039	-0.0868067	-0.646585	-0.0723893	-0.889522	-0.022868	0.163135	0.00182121	-0.0285185	0.274319	0.0265816	0.274475	0.051853	-5.03751	0.00218074	0.0359626	0.0218298
-18958.7	0.843356	8.42532e-05	5	31	0	19052.6	-1288.35	-1284.54	-2177.14	-1080.3	-1074.73	-2194.64	-1339.02	-1335.71	-1188.28	-2263.84	-1388.53	-1055.38	-1128.7	-1062.81	-1360.62	-1536.87	-1206.82	-1211.26	-1210.23	-1348.26	-1138.99	-1428.81	-338.169	-2240.06	-2016.48	-1950.36	-386.038	-0.0866846	-0.646723	-0.0725266	-0.889537	-0.0228514	0.163288	0.00197255	-0.0284396	0.274169	0.0268345	0.274567	0.0518747	-5.03736	0.00212533	0.0358577	0.0218311
-18916.7	0.968242	6.16097e-05	5	31	0	19044.8	-1288.35	-1284.54	-2177.14	-1080.3	-1074.72	-2194.64	-1339.02	-1335.71	-1188.27	-2263.84	-1388.53	-1055.38	-1128.7	-1062.81	-1360.62	-1536.87	-1206.82	-1211.26	-1210.23	-1348.26	-1138.99	-1428.81	-338.17	-2240.06	-2016.48	-1950.36	-386.039	-0.0871048	-0.649132	-0.0728956	-0.890469	-0.0230567	0.162623	0.0030262	-0.0269533	0.274399	0.027401	0.274152	0.0501252	-5.0387	0.00136186	0.0357619	0.0227847
-18865.8	0.980068	6.20672e-05	5	31	0	18993.4	-1288.36	-1284.54	-2177.14	-1080.3	-1074.73	-2194.64	-1339.02	-1335.71	-1188.27	-2263.84	-1388.53	-1055.38	-1128.7	-1062.81	-1360.62	-1536.87	-1206.82	-1211.26	-1210.23	-1348.26	-1139	-1428.82	-338.168	-2240.06	-2016.47	-1950.36	-386.04	-0.0870307	-0.651475	-0.072937	-0.891307	-0.0237634	0.163481	0.00278991	-0.0267215	0.274374	0.0281155	0.273515	0.0512971	-5.03873	0.00144359	0.0351385	0.0235814
-18819.3	0.805871	6.4389e-05	5	31	0	18947.3	-1288.36	-1284.54	-2177.14	-1080.3	-1074.72	-2194.64	-1339.02	-1335.71	-1188.27	-2263.84	-1388.53	-1055.38	-1128.7	-1062.81	-1360.62	-1536.87	-1206.82	-1211.26	-1210.23	-1348.26	-1138.99	-1428.82	-338.169	-2240.06	-2016.47	-1950.36	-386.039	-0.0870996	-0.652651	-0.0721753	-0.891096	-0.0237078	0.164051	0.00213559	-0.0272372	0.274245	0.028642	0.273443	0.0517165	-5.03856	0.000683547	0.0350231	0.0246852
-18675.7	0.982834	4.32355e-05	5	31	0	18897.4	-1288.36	-1284.54	-2177.14	-1080.3	-1074.72	-2194.65	-1339.02	-1335.71	-1188.27	-2263.84	-1388.53	-1055.38	-1128.7	-1062.81	-1360.62	-1536.87	-1206.82	-1211.25	-1210.23	-1348.26	-1138.99	-1428.81	-338.169	-2240.06	-2016.47	-1950.36	-386.038	-0.0889159	-0.656898	-0.0725078	-0.891201	-0.0241114	0.163882	0.00278252	-0.0265697	0.275706	0.0287265	0.273655	0.0521169	-5.03943	0.00166945	0.0348021	0.0249445
-18536.2	0.823506	4.52314e-05	5	31	0	18764.3	-1288.36	-1284.54	-2177.14	-1080.3	-1074.72	-2194.64	-1339.03	-1335.71	-1188.27	-2263.84	-1388.53	-1055.38	-1128.7	-1062.81	-1360.62	-1536.87	-1206.82	-1211.25	-1210.23	-1348.26	-1138.99	-1428.81	-338.168	-2240.06	-2016.47	-1950.36	-386.037	-0.0877737	-0.660496	-0.073089	-0.890824	-0.0261532	0.163625	0.00296085	-0.0269724	0.27608	0.0279478	0.273016	0.0505176	-5.03896	0.00177577	0.0339291	0.0259345
-18518	0.965275	3.19623e-05	5	31	0	18626.7	-1288.36	-1284.54	-2177.14	-1080.3	-1074.72	-2194.65	-1339.02	-1335.71	-1188.27	-2263.84	-1388.53	-1055.38	-1128.7	-1062.81	-1360.62	-1536.87	-1206.82	-1211.25	-1210.23	-1348.26	-1138.99	-1428.81	-338.168	-2240.06	-2016.47	-1950.36	-386.037	-0.0875378	-0.66054	-0.0730403	-0.89097	-0.0260868	0.163666	0.00291933	-0.0269229	0.276177	0.0282518	0.272763	0.0506607	-5.03904	0.00174166	0.0339512	0.0259078
-18188.1	0.87172	3.20655e-05	5	31	0	18604.6	-1288.36	-1284.53	-2177.14	-1080.3	-1074.72	-2194.65	-1339.03	-1335.71	-1188.27	-2263.84	-1388.53	-1055.38	-1128.7	-1062.81	-1360.62	-1536.87	-1206.82	-1211.25	-1210.23	-1348.26	-1138.99	-1428.81	-338.169	-2240.06	-2016.47	-1950.36	-386.036	-0.0879319	-0.663992	-0.0741932	-0.89041	-0.0253957	0.163373	0.00166547	-0.0263187	0.274551	0.0284224	0.271539	0.0498055	-5.03911	0.00131776	0.0342095	0.0262264
-18121.4	0.672529	2.56372e-05	4	31	1	18272.6	-1288.36	-1284.53	-2177.14	-1080.3	-1074.72	-2194.65	-1339.03	-1335.71	-1188.27	-2263.84	-1388.53	-1055.38	-1128.7	-1062.81	-1360.62	-1536.87	-1206.82	-1211.25	-1210.23	-1348.26	-1138.99	-1428.81	-338.169	-2240.06	-2016.47	-1950.36	-386.036	-0.0878356	-0.664664	-0.0742273	-0.890181	-0.0249406	0.163346	0.00168745	-0.0262617	0.274504	0.0285344	0.271562	0.0496531	-5.03922	0.00136756	0.0341109	0.026352
-17881.3	0.959951	1.27299e-05	5	31	0	18202.2	-1288.36	-1284.53	-2177.14	-1080.3	-1074.72	-2194.65	-1339.03	-1335.71	-1188.27	-2263.84	-1388.53	-1055.38	-1128.7	-1062.81	-1360.62	-1536.87	-1206.82	-1211.25	-1210.23	-1348.26	-1138.99	-1428.81	-338.169	-2240.06	-2016.47	-1950.36	-386.035	-0.0877857	-0.666487	-0.0744774	-0.889969	-0.0247565	0.163183	0.00124917	-0.0260108	0.273859	0.0285678	0.271633	0.0496018	-5.03894	0.000925077	0.0338573	0.0262487
-17395.3	0.928256	1.26771e-05	5	31	0	17962.1	-1288.36	-1284.53	-2177.14	-1080.3	-1074.72	-2194.65	-1339.03	-1335.71	-1188.27	-2263.84	-1388.53	-1055.38	-1128.7	-1062.81	-1360.62	-1536.87	-1206.82	-1211.25	-1210.23	-1348.26	-1138.99	-1428.81	-338.169	-2240.06	-2016.47	-1950.36	-386.035	-0.0880833	-0.669008	-0.0743211	-0.890029	-0.025059	0.163225	0.00126424	-0.0257025	0.27318	0.0286366	0.271443	0.0499785	-5.03928	0.00084502	0.0341011	0.0261821
-17391.6	0.756357	1.17066e-05	4	31	0	17485.6	-1288.36	-1284.53	-2177.14	-1080.3	-1074.72	-2194.65	-1339.03	-1335.71	-1188.27	-2263.84	-1388.53	-1055.38	-1128.7	-1062.81	-1360.62	-1536.87	-1206.82	-1211.25	-1210.23	-1348.26	-1138.99	-1428.81	-338.169	-2240.06	-2016.47	-1950.36	-386.035	-0.0880899	-0.669031	-0.074344	-0.890006	-0.0250453	0.163217	0.00129755	-0.0256924	0.273169	0.0286427	0.271377	0.0499687	-5.03929	0.000816066	0.0341415	0.0261947
-17260	0.958384	7.21442e-06	5	31	0	17488.1	-1288.36	-1284.53	-2177.14	-1080.3	-1074.72	-2194.65	-1339.03	-1335.71	-1188.27	-2263.84	-1388.53	-1055.38	-1128.7	-1062.81	-1360.62	-1536.87	-1206.82	-1211.25	-1210.23	-1348.26	-1138.99	-1428.81	-338.169	-2240.06	-2016.47	-1950.36	-386.035	-0.0880871	-0.669465	-0.0743469	-0.890083	-0.0250401	0.163291	0.00125598	-0.0255442	0.272916	0.0286979	0.271529	0.0500122	-5.03931	0.000700395	0.0339269	0.0261754
-17127.4	0.942185	7.17863e-06	5	31	0	17341.1	-1288.36	-1284.53	-2177.14	-1080.3	-1074.72	-2194.65	-1339.03	-1335.71	-1188.27	-2263.84	-1388.53	-1055.38	-1128.7	-1062.81	-1360.62	-1536.87	-1206.82	-1211.25	-1210.23	-1348.25	-1138.99	-1428.81	-338.169	-2240.06	-2016.47	-1950.36	-386.035	-0.0881768	-0.669931	-0.0743533	-0.890009	-0.0250506	0.163311	0.00114009	-0.0255919	0.272902	0.028688	0.271412	0.0499251	-5.03929	0.000726365	0.0340527	0.0261722
-16968.5	0.842101	6.87695e-06	5	31	0	17222.6	-1288.36	-1284.53	-2177.14	-1080.3	-1074.72	-2194.65	-1339.03	-1335.71	-1188.27	-2263.84	-1388.53	-1055.38	-1128.7	-1062.81	-1360.62	-1536.87	-1206.82	-1211.25	-1210.23	-1348.25	-1138.99	-1428.81	-338.169	-2240.06	-2016.47	-1950.36	-386.035	-0.0882367	-0.670461	-0.0742244	-0.889927	-0.0249035	0.16339	0.00107148	-0.0256468	0.272819	0.0286884	0.27146	0.0498209	-5.03923	0.000735893	0.0341181	0.0261986
-16798.8	0.931738	5.22862e-06	5	31	0	17056.1	-1288.36	-1284.53	-2177.14	-1080.3	-1074.72	-2194.65	-1339.03	-1335.71	-1188.27	-2263.84	-1388.53	-1055.38	-1128.7	-1062.81	-1360.62	-1536.87	-1206.82	-1211.25	-1210.23	-1348.25	-1138.99	-1428.81	-338.169	-2240.06	-2016.47	-1950.36	-386.035	-0.0883415	-0.670942	-0.0742519	-0.890048	-0.025003	0.163387	0.000956969	-0.0257533	0.272715	0.0287281	0.271432	0.0499276	-5.03928	0.000803851	0.0342367	0.026121
-16741.6	0.919684	4.89943e-06	5	31	0	16895.1	-1288.36	-1284.53	-2177.14	-1080.3	-1074.72	-2194.65	-1339.03	-1335.71	-1188.27	-2263.84	-1388.53	-1055.38	-1128.7	-1062.81	-1360.62	-1536.87	-1206.82	-1211.25	-1210.23	-1348.26	-1138.99	-1428.81	-338.169	-2240.06	-2016.47	-1950.36	-386.035	-0.0882968	-0.671066	-0.0743102	-0.890006	-0.0249975	0.163399	0.00106777	-0.0257099	0.272769	0.0287156	0.271422	0.0499701	-5.03924	0.000901544	0.0342261	0.0261319
-16595.1	0.968971	4.46854e-06	5	31	0	16824.5	-1288.36	-1284.53	-2177.14	-1080.3	-1074.72	-2194.65	-1339.03	-1335.71	-1188.27	-2263.84	-1388.53	-1055.38	-1128.7	-1062.81	-1360.62	-1536.87	-1206.82	-1211.25	-1210.23	-1348.26	-1138.99	-1428.81	-338.169	-2240.06	-2016.47	-1950.36	-386.035	-0.088367	-0.671426	-0.0743483	-0.889952	-0.0249961	0.163435	0.00112447	-0.025684	0.272796	0.028748	0.271508	0.0500047	-5.03925	0.00101953	0.0342003	0.0260515
-15795.9	0.879104	4.56116e-06	5	31	0	16550.1	-1288.36	-1284.53	-2177.14	-1080.3	-1074.72	-2194.65	-1339.03	-1335.71	-1188.27	-2263.84	-1388.53	-1055.38	-1128.7	-1062.81	-1360.62	-1536.87	-1206.82	-1211.25	-1210.23	-1348.25	-1138.99	-1428.81	-338.169	-2240.06	-2016.47	-1950.36	-386.035	-0.088475	-0.672722	-0.0742756	-0.889786	-0.0251227	0.163283	0.00114629	-0.0256531	0.272572	0.0287496	0.271555	0.0498576	-5.03922	0.000999365	0.0340806	0.0261344
-15713	1	3.79987e-06	5	31	0	15874.6	-1288.36	-1284.53	-2177.14	-1080.3	-1074.72	-2194.65	-1339.03	-1335.71	-1188.27	-2263.84	-1388.53	-1055.38	-1128.7	-1062.81	-1360.62	-1536.87	-1206.82	-1211.25	-1210.23	-1348.25	-1138.99	-1428.81	-338.169	-2240.06	-2016.47	-1950.36	-386.035	-0.0884833	-0.672701	-0.074144	-0.889667	-0.0252109	0.16316	0.00106411	-0.0257376	0.272671	0.0287968	0.271593	0.0499337	-5.0393	0.00100845	0.0338988	0.0261859
-15709.1	0.999956	4.15806e-06	5	31	0	15803.6	-1288.36	-1284.53	-2177.14	-1080.3	-1074.72	-2194.65	-1339.03	-1335.71	-1188.27	-2263.84	-1388.53	-1055.38	-1128.7	-1062.81	-1360.62	-1536.87	-1206.82	-1211.25	-1210.23	-1348.25	-1138.99	-1428.81	-338.169	-2240.06	-2016.47	-1950.36	-386.035	-0.0884392	-0.672618	-0.0741384	-0.889622	-0.0252167	0.16315	0.00103599	-0.0256968	0.272752	0.0287926	0.271567	0.0499632	-5.03933	0.00099439	0.0338817	0.0262009
-15676.4	0.93433	4.54308e-06	5	31	0	15797.5	-1288.36	-1284.53	-2177.14	-1080.3	-1074.72	-2194.65	-1339.03	-1335.71	-1188.27	-2263.84	-1388.53	-1055.38	-1128.7	-1062.81	-1360.62	-1536.87	-1206.82	-1211.25	-1210.23	-1348.25	-1138.99	-1428.81	-338.169	-2240.06	-2016.47	-1950.36	-386.035	-0.0883925	-0.672682	-0.0741485	-0.88961	-0.0251843	0.163258	0.00105269	-0.0255703	0.272836	0.0288718	0.271652	0.0499263	-5.0393	0.000897794	0.0337655	0.0262894
-15675.4	0.996774	4.28678e-06	5	31	0	15764	-1288.36	-1284.53	-2177.14	-1080.3	-1074.72	-2194.65	-1339.03	-1335.71	-1188.27	-2263.84	-1388.53	-1055.38	-1128.7	-1062.81	-1360.62	-1536.87	-1206.82	-1211.25	-1210.23	-1348.25	-1138.99	-1428.81	-338.169	-2240.06	-2016.47	-1950.36	-386.035	-0.0882585	-0.672652	-0.0741898	-0.889649	-0.0250949	0.163282	0.00108281	-0.0256174	0.272932	0.0287487	0.27163	0.0499464	-5.03924	0.000894213	0.0336733	0.0261348
-15675	0.994645	4.64231e-06	5	31	0	15763.5	-1288.36	-1284.53	-2177.14	-1080.3	-1074.72	-2194.65	-1339.03	-1335.71	-1188.27	-2263.84	-1388.53	-1055.38	-1128.7	-1062.81	-1360.62	-1536.87	-1206.82	-1211.25	-1210.23	-1348.25	-1138.99	-1428.81	-338.169	-2240.06	-2016.47	-1950.36	-386.035	-0.088362	-0.672697	-0.074078	-0.889642	-0.0250713	0.16323	0.00112151	-0.0255122	0.27294	0.0286377	0.271732	0.0499634	-5.03935	0.000776295	0.033538	0.026137
-15675.5	0.920759	4.99771e-06	5	31	0	15765	-1288.36	-1284.53	-2177.14	-1080.3	-1074.72	-2194.65	-1339.03	-1335.71	-1188.27	-2263.84	-1388.53	-1055.38	-1128.7	-1062.81	-1360.62	-1536.87	-1206.82	-1211.25	-1210.23	-1348.25	-1138.99	-1428.81	-338.169	-2240.06	-2016.47	-1950.36	-386.035	-0.0883944	-0.672704	-0.074111	-0.889583	-0.0250734	0.163181	0.000928314	-0.0253198	0.272922	0.0285855	0.271729	0.050002	-5.03933	0.000866365	0.0335016	0.0261172
-15673.3	1	4.5764e-06	5	31	0	15747	-1288.36	-1284.53	-2177.14	-1080.3	-1074.72	-2194.65	-1339.03	-1335.71	-1188.27	-2263.84	-1388.53	-1055.38	-1128.7	-1062.81	-1360.62	-1536.87	-1206.82	-1211.25	-1210.23	-1348.25	-1138.99	-1428.81	-338.169	-2240.06	-2016.47	-1950.36	-386.035	-0.0884721	-0.672778	-0.0740225	-0.889425	-0.0250465	0.163065	0.000821064	-0.0253038	0.272974	0.0285236	0.271695	0.0500994	-5.03925	0.000840558	0.0335911	0.0259422
-15673.7	0.981685	4.97724e-06	5	31	0	15754.9	-1288.36	-1284.53	-2177.14	-1080.3	-1074.72	-2194.65	-1339.03	-1335.71	-1188.27	-2263.84	-1388.53	-1055.38	-1128.7	-1062.81	-1360.62	-1536.87	-1206.82	-1211.25	-1210.23	-1348.25	-1138.99	-1428.81	-338.169	-2240.06	-2016.47	-1950.36	-386.034	-0.0883726	-0.672785	-0.0740603	-0.889558	-0.0251565	0.16291	0.000868076	-0.0251377	0.273024	0.0285039	0.27134	0.0501879	-5.03918	0.000684278	0.0333927	0.0257186
-15670.4	1	5.19767e-06	5	31	0	15744.4	-1288.36	-1284.53	-2177.14	-1080.3	-1074.72	-2194.65	-1339.03	-1335.71	-1188.27	-2263.84	-1388.53	-1055.38	-1128.7	-1062.81	-1360.62	-1536.87	-1206.82	-1211.25	-1210.23	-1348.25	-1138.99	-1428.81	-338.169	-2240.06	-2016.47	-1950.36	-386.034	-0.0883109	-0.672882	-0.0740433	-0.889591	-0.0252184	0.162847	0.000959728	-0.0250923	0.273008	0.0286417	0.271274	0.0502036	-5.03903	0.000655724	0.0333541	0.0257187
-15670.7	0.9926	5.64018e-06	5	31	0	15757.1	-1288.36	-1284.53	-2177.14	-1080.3	-1074.72	-2194.65	-1339.03	-1335.71	-1188.27	-2263.84	-1388.53	-1055.38	-1128.7	-1062.81	-1360.62	-1536.87	-1206.82	-1211.25	-1210.23	-1348.25	-1138.99	-1428.81	-338.169	-2240.06	-2016.47	-1950.36	-386.034	-0.0883353	-0.67282	-0.0740545	-0.889569	-0.0252487	0.16288	0.00108529	-0.0251204	0.272972	0.028563	0.271283	0.050078	-5.03902	0.000811264	0.0334055	0.0257515
-15670.5	0.969057	6.01764e-06	5	31	0	15743	-1288.36	-1284.53	-2177.14	-1080.3	-1074.72	-2194.65	-1339.03	-1335.71	-1188.27	-2263.84	-1388.53	-1055.38	-1128.7	-1062.81	-1360.62	-1536.87	-1206.82	-1211.25	-1210.23	-1348.25	-1138.99	-1428.81	-338.169	-2240.06	-2016.47	-1950.36	-386.034	-0.0883529	-0.672805	-0.0741012	-0.889488	-0.0253036	0.162897	0.00109962	-0.0250973	0.272961	0.0285918	0.271259	0.0500726	-5.03906	0.000836852	0.0334052	0.0257223
-15670.4	0.922988	6.1025e-06	5	31	0	15763.5	-1288.36	-1284.53	-2177.14	-1080.3	-1074.72	-2194.65	-1339.03	-1335.71	-1188.27	-2263.84	-1388.53	-1055.38	-1128.7	-1062.81	-1360.62	-1536.87	-1206.82	-1211.25	-1210.23	-1348.25	-1138.99	-1428.81	-338.169	-2240.06	-2016.47	-1950.36	-386.034	-0.088347	-0.672791	-0.0741152	-0.889518	-0.0253706	0.162877	0.00116682	-0.0250086	0.272911	0.0287295	0.27134	0.0501258	-5.03911	0.000797201	0.0333454	0.0256452
-15671.6	0.912172	5.61471e-06	5	31	0	15751.6	-1288.36	-1284.53	-2177.14	-1080.3	-1074.72	-2194.65	-1339.03	-1335.71	-1188.27	-2263.84	-1388.53	-1055.38	-1128.7	-1062.81	-1360.62	-1536.87	-1206.82	-1211.25	-1210.23	-1348.25	-1138.99	-1428.81	-338.169	-2240.06	-2016.47	-1950.36	-386.034	-0.0883466	-0.672768	-0.0739614	-0.889509	-0.0253223	0.162892	0.00128522	-0.0249899	0.272785	0.0288122	0.271196	0.0500769	-5.03914	0.000909805	0.0333566	0.0256563
-15671	0.998788	5.0535e-06	5	31	0	15762.3	-1288.36	-1284.53	-2177.14	-1080.3	-1074.72	-2194.65	-1339.03	-1335.71	-1188.27	-2263.84	-1388.53	-1055.38	-1128.7	-1062.81	-1360.62	-1536.87	-1206.82	-1211.25	-1210.23	-1348.26	-1138.99	-1428.81	-338.169	-2240.06	-2016.47	-1950.36	-386.034	-0.0883384	-0.672892	-0.0737703	-0.889379	-0.0252854	0.16279	0.0011857	-0.0249461	0.272688	0.0288753	0.271256	0.0501879	-5.03924	0.00096529	0.0334968	0.0257919
-15671.4	0.984907	5.45115e-06	5	31	0	15763.2	-1288.36	-1284.53	-2177.14	-1080.3	-1074.72	-2194.65	-1339.03	-1335.71	-1188.27	-2263.84	-1388.53	-1055.38	-1128.7	-1062.81	-1360.62	-1536.87	-1206.82	-1211.25	-1210.23	-1348.26	-1138.99	-1428.81	-338.169	-2240.06	-2016.47	-1950.36	-386.034	-0.0883619	-0.672903	-0.0736037	-0.88953	-0.0253851	0.162802	0.00120576	-0.0250389	0.272599	0.0288868	0.271224	0.0501744	-5.03922	0.000923636	0.0334416	0.0258609
-15670.6	0.997604	5.70748e-06	5	31	0	15753.9	-1288.36	-1284.53	-2177.14	-1080.3	-1074.72	-2194.65	-1339.03	-1335.71	-1188.27	-2263.84	-1388.53	-1055.38	-1128.7	-1062.81	-1360.62	-1536.87	-1206.82	-1211.25	-1210.23	-1348.26	-1139	-1428.81	-338.169	-2240.06	-2016.47	-1950.36	-386.034	-0.0883161	-0.67289	-0.0736526	-0.88956	-0.0254504	0.162838	0.00113838	-0.025047	0.272575	0.0288817	0.271306	0.0503186	-5.03928	0.00102628	0.0334611	0.0258962
-15671.6	0.958428	6.12957e-06	5	31	0	15742.1	-1288.36	-1284.53	-2177.14	-1080.3	-1074.72	-2194.65	-1339.03	-1335.71	-1188.27	-2263.84	-1388.53	-1055.38	-1128.7	-1062.81	-1360.62	-1536.87	-1206.82	-1211.25	-1210.23	-1348.26	-1139	-1428.81	-338.169	-2240.06	-2016.47	-1950.36	-386.034	-0.0882903	-0.672774	-0.0735802	-0.88945	-0.0252771	0.162893	0.00130451	-0.0250726	0.272812	0.0289418	0.271342	0.0503294	-5.03924	0.00102943	0.0334735	0.0260149
-15671.3	0.992648	6.06927e-06	5	31	0	15752.1	-1288.36	-1284.53	-2177.14	-1080.3	-1074.72	-2194.65	-1339.03	-1335.71	-1188.27	-2263.84	-1388.53	-1055.38	-1128.7	-1062.81	-1360.62	-1536.87	-1206.82	-1211.25	-1210.23	-1348.26	-1138.99	-1428.81	-338.169	-2240.06	-2016.47	-1950.36	-386.034	-0.0881217	-0.672687	-0.073586	-0.889524	-0.0252359	0.162888	0.00126996	-0.0249856	0.272557	0.0287709	0.27163	0.0503317	-5.03936	0.00103451	0.0334519	0.0259538
-15670.8	1	6.4426e-06	5	31	0	15755.1	-1288.36	-1284.53	-2177.14	-1080.3	-1074.72	-2194.65	-1339.03	-1335.71	-1188.27	-2263.84	-1388.53	-1055.38	-1128.7	-1062.81	-1360.62	-1536.87	-1206.82	-1211.25	-1210.23	-1348.26	-1138.99	-1428.81	-338.169	-2240.06	-2016.47	-1950.36	-386.034	-0.0880528	-0.672646	-0.0735519	-0.889555	-0.0251485	0.162802	0.00114872	-0.0250407	0.272578	0.0287099	0.271698	0.0502441	-5.03932	0.00101492	0.0333673	0.0259421
-15670.6	0.999993	6.93567e-06	5	31	0	15753.5	-1288.36	-1284.53	-2177.14	-1080.3	-1074.72	-2194.65	-1339.03	-1335.71	-1188.27	-2263.84	-1388.53	-1055.38	-1128.7	-1062.81	-1360.62	-1536.87	-1206.82	-1211.25	-1210.23	-1348.26	-1138.99	-1428.81	-338.169	-2240.06	-2016.47	-1950.36	-386.034	-0.0879613	-0.672733	-0.0735783	-0.889609	-0.025213	0.163009	0.0011756	-0.0248914	0.272723	0.0287498	0.271665	0.0504039	-5.03941	0.000894533	0.0331782	0.0259802
-15670.7	0.996068	7.45904e-06	5	31	0	15752.5	-1288.36	-1284.53	-2177.14	-1080.3	-1074.72	-2194.65	-1339.03	-1335.71	-1188.27	-2263.84	-1388.53	-1055.38	-1128.7	-1062.81	-1360.62	-1536.87	-1206.82	-1211.25	-1210.23	-1348.26	-1138.99	-1428.81	-338.169	-2240.06	-2016.47	-1950.36	-386.034	-0.0880268	-0.672742	-0.0736477	-0.889551	-0.0249697	0.163075	0.00152414	-0.024717	0.272696	0.0285914	0.271945	0.050415	-5.03941	0.00098417	0.0331657	0.0260364
-15670.7	0.984764	7.9513e-06	5	31	0	15756.3	-1288.36	-1284.53	-2177.14	-1080.3	-1074.72	-2194.65	-1339.03	-1335.71	-1188.27	-2263.84	-1388.53	-1055.38	-1128.7	-1062.81	-1360.62	-1536.87	-1206.82	-1211.25	-1210.23	-1348.26	-1138.99	-1428.81	-338.169	-2240.06	-2016.47	-1950.36	-386.034	-0.0881678	-0.672723	-0.0737441	-0.889525	-0.0251367	0.163129	0.00148834	-0.0245138	0.272699	0.0284411	0.271846	0.0505135	-5.03952	0.000941638	0.0331863	0.0260705
-15670.3	0.908663	8.27971e-06	5	31	0	15753	-1288.36	-1284.53	-2177.14	-1080.3	-1074.72	-2194.65	-1339.03	-1335.71	-1188.27	-2263.84	-1388.53	-1055.38	-1128.7	-1062.81	-1360.62	-1536.87	-1206.82	-1211.25	-1210.23	-1348.26	-1138.99	-1428.81	-338.169	-2240.06	-2016.47	-1950.36	-386.034	-0.0881072	-0.672813	-0.0737978	-0.889273	-0.0250554	0.163437	0.00126521	-0.0244407	0.272511	0.0284452	0.271744	0.0500669	-5.03951	0.000733566	0.0330733	0.026146
-15670.4	0.993805	7.4068e-06	5	31	0	15748.6	-1288.36	-1284.53	-2177.14	-1080.3	-1074.72	-2194.65	-1339.03	-1335.71	-1188.27	-2263.84	-1388.53	-1055.38	-1128.7	-1062.81	-1360.62	-1536.87	-1206.82	-1211.25	-1210.23	-1348.26	-1138.99	-1428.81	-338.169	-2240.06	-2016.47	-1950.36	-386.034	-0.0880642	-0.672848	-0.0737912	-0.889219	-0.0250638	0.163421	0.00112339	-0.0242494	0.272357	0.0286368	0.271703	0.0499638	-5.03964	0.000699848	0.0329526	0.0262103
-15669.6	0.88258	7.84797e-06	5	31	0	15757.3	-1288.36	-1284.53	-2177.14	-1080.3	-1074.72	-2194.65	-1339.03	-1335.71	-1188.27	-2263.84	-1388.53	-1055.38	-1128.7	-1062.81	-1360.62	-1536.87	-1206.82	-1211.25	-1210.23	-1348.26	-1138.99	-1428.81	-338.169	-2240.06	-2016.47	-1950.36	-386.034	-0.0878284	-0.672766	-0.0738467	-0.889265	-0.0249814	0.163485	0.00116775	-0.0241282	0.272111	0.0284714	0.271675	0.0500582	-5.03986	0.000415579	0.033148	0.0258883
-15670	0.975697	6.67508e-06	5	31	0	15748.7	-1288.36	-1284.53	-2177.14	-1080.3	-1074.72	-2194.65	-1339.03	-1335.71	-1188.27	-2263.84	-1388.53	-1055.38	-1128.7	-1062.81	-1360.62	-1536.87	-1206.82	-1211.25	-1210.23	-1348.26	-1138.99	-1428.81	-338.169	-2240.06	-2016.47	-1950.36	-386.034	-0.0877429	-0.672843	-0.0737873	-0.889419	-0.0249074	0.163389	0.00114664	-0.0241227	0.272099	0.0285207	0.271708	0.0499973	-5.04001	0.000402	0.0331145	0.0258869
-15670	0.99875	6.82276e-06	5	31	0	15750.2	-1288.36	-1284.53	-2177.14	-1080.3	-1074.72	-2194.65	-1339.03	-1335.71	-1188.27	-2263.84	-1388.53	-1055.38	-1128.7	-1062.81	-1360.62	-1536.87	-1206.82	-1211.25	-1210.23	-1348.26	-1138.99	-1428.81	-338.169	-2240.06	-2016.47	-1950.36	-386.034	-0.0877477	-0.672811	-0.0738679	-0.889314	-0.0248775	0.1637	0.00126437	-0.0240971	0.272237	0.0285817	0.271581	0.0502246	-5.03998	0.00037368	0.0331551	0.0259347
-15670.9	0.864459	7.29127e-06	5	31	0	15771.7	-1288.36	-1284.53	-2177.14	-1080.3	-1074.72	-2194.65	-1339.03	-1335.71	-1188.27	-2263.84	-1388.53	-1055.38	-1128.7	-1062.81	-1360.62	-1536.87	-1206.82	-1211.25	-1210.23	-1348.26	-1138.99	-1428.81	-338.169	-2240.06	-2016.47	-1950.36	-386.033	-0.087734	-0.672993	-0.0737346	-0.888865	-0.0247446	0.163905	0.00116767	-0.0242334	0.272577	0.028702	0.271575	0.0500707	-5.03973	0.000272805	0.0334172	0.0257432
-15671.1	0.974979	5.9991e-06	5	31	0	15746.8	-1288.36	-1284.53	-2177.14	-1080.3	-1074.72	-2194.65	-1339.03	-1335.71	-1188.27	-2263.84	-1388.53	-1055.38	-1128.7	-1062.81	-1360.62	-1536.87	-1206.82	-1211.25	-1210.23	-1348.26	-1138.99	-1428.81	-338.169	-2240.06	-2016.47	-1950.36	-386.033	-0.0876569	-0.673009	-0.0736103	-0.888952	-0.0246463	0.163831	0.00115415	-0.0240999	0.272542	0.0286653	0.271651	0.0500863	-5.03958	0.000370067	0.0336146	0.0257938
-15672.3	0.963429	6.12057e-06	5	31	0	15752.1	-1288.36	-1284.53	-2177.14	-1080.3	-1074.72	-2194.65	-1339.03	-1335.71	-1188.27	-2263.84	-1388.53	-1055.38	-1128.7	-1062.81	-1360.62	-1536.87	-1206.82	-1211.25	-1210.23	-1348.26	-1138.99	-1428.81	-338.169	-2240.06	-2016.47	-1950.36	-386.033	-0.0876135	-0.672982	-0.073604	-0.888949	-0.0246812	0.163836	0.00134841	-0.0239348	0.272498	0.0286638	0.271672	0.0501221	-5.03942	0.000367928	0.0337159	0.02591
-15671.9	0.999992	6.10494e-06	5	31	0	15747.4	-1288.36	-1284.53	-2177.14	-1080.3	-1074.72	-2194.65	-1339.03	-1335.71	-1188.27	-2263.84	-1388.53	-1055.38	-1128.7	-1062.81	-1360.62	-1536.87	-1206.82	-1211.25	-1210.23	-1348.26	-1138.99	-1428.81	-338.169	-2240.06	-2016.47	-1950.36	-386.033	-0.0875882	-0.673	-0.0734742	-0.888981	-0.0247875	0.163907	0.00141263	-0.0239375	0.27247	0.0286057	0.271721	0.0501353	-5.03953	0.000385738	0.0336594	0.0258914
-15672.9	0.953644	6.52967e-06	5	31	0	15749	-1288.36	-1284.53	-2177.14	-1080.3	-1074.72	-2194.65	-1339.03	-1335.71	-1188.27	-2263.84	-1388.53	-1055.38	-1128.7	-1062.81	-1360.62	-1536.87	-1206.82	-1211.25	-1210.23	-1348.26	-1138.99	-1428.81	-338.169	-2240.06	-2016.47	-1950.36	-386.033	-0.0876596	-0.672939	-0.073381	-0.888938	-0.0247288	0.16386	0.00141607	-0.023943	0.272573	0.0284667	0.271747	0.0499561	-5.0394	0.000325557	0.0336357	0.0257547
-15672.7	0.898172	6.38834e-06	5	31	0	15742.4	-1288.36	-1284.53	-2177.14	-1080.3	-1074.72	-2194.65	-1339.03	-1335.71	-1188.27	-2263.84	-1388.53	-1055.38	-1128.7	-1062.81	-1360.62	-1536.87	-1206.82	-1211.25	-1210.23	-1348.26	-1138.99	-1428.81	-338.169	-2240.06	-2016.47	-1950.36	-386.034	-0.0877331	-0.672955	-0.0734969	-0.888837	-0.0249065	0.163905	0.00123249	-0.0239416	0.27269	0.0284703	0.271573	0.049904	-5.0394	0.00032471	0.033417	0.0257857
-15674.4	0.94299	5.62567e-06	5	31	0	15756.8	-1288.36	-1284.53	-2177.14	-1080.3	-1074.72	-2194.65	-1339.03	-1335.71	-1188.27	-2263.84	-1388.53	-1055.38	-1128.7	-1062.81	-1360.62	-1536.87	-1206.82	-1211.25	-1210.23	-1348.26	-1138.99	-1428.81	-338.169	-2240.06	-2016.47	-1950.36	-386.034	-0.0876942	-0.672951	-0.0734556	-0.888876	-0.0249762	0.163878	0.00126605	-0.0239029	0.272698	0.0284322	0.271534	0.0499246	-5.03933	0.000320883	0.0333948	0.025793
-15673.6	0.974605	5.39674e-06	5	31	0	15756.2	-1288.36	-1284.53	-2177.14	-1080.3	-1074.72	-2194.65	-1339.03	-1335.71	-1188.27	-2263.84	-1388.53	-1055.38	-1128.7	-1062.81	-1360.62	-1536.87	-1206.82	-1211.25	-1210.23	-1348.26	-1138.99	-1428.81	-338.169	-2240.06	-2016.47	-1950.36	-386.034	-0.0876955	-0.673028	-0.0734558	-0.888885	-0.0250673	0.163859	0.00125909	-0.0239404	0.272659	0.0284445	0.271549	0.0499499	-5.03936	0.0002837	0.0333809	0.0257507
-15671.1	1	5.49522e-06	5	31	0	15764	-1288.36	-1284.53	-2177.14	-1080.3	-1074.72	-2194.65	-1339.03	-1335.71	-1188.27	-2263.84	-1388.53	-1055.38	-1128.7	-1062.81	-1360.62	-1536.87	-1206.82	-1211.25	-1210.23	-1348.26	-1138.99	-1428.81	-338.169	-2240.06	-2016.47	-1950.36	-386.034	-0.0877612	-0.673124	-0.0736773	-0.888922	-0.0251219	0.163851	0.00110672	-0.02387	0.272685	0.0284222	0.271679	0.0498456	-5.03948	0.000319382	0.0334335	0.0258058
-15670.2	0.990533	5.86595e-06	5	31	0	15765.1	-1288.36	-1284.53	-2177.14	-1080.3	-1074.72	-2194.65	-1339.03	-1335.71	-1188.27	-2263.84	-1388.53	-1055.38	-1128.7	-1062.81	-1360.62	-1536.87	-1206.82	-1211.25	-1210.23	-1348.26	-1139	-1428.81	-338.169	-2240.06	-2016.47	-1950.36	-386.034	-0.0878046	-0.673216	-0.073579	-0.888728	-0.025154	0.163952	0.00111378	-0.0237536	0.272408	0.0285482	0.271704	0.0497332	-5.03943	0.000394456	0.0333415	0.0258152
-15670.4	0.99733	6.14753e-06	5	31	0	15762.2	-1288.36	-1284.53	-2177.14	-1080.3	-1074.72	-2194.65	-1339.03	-1335.71	-1188.27	-2263.84	-1388.53	-1055.38	-1128.7	-1062.81	-1360.62	-1536.87	-1206.82	-1211.25	-1210.23	-1348.26	-1139	-1428.81	-338.169	-2240.06	-2016.47	-1950.36	-386.034	-0.0877794	-0.673242	-0.0734418	-0.888732	-0.0251074	0.164002	0.00110064	-0.0237204	0.272363	0.0286225	0.271711	0.0497853	-5.03931	0.000399185	0.0334058	0.0260183
-15670.5	0.955602	6.52062e-06	5	31	0	15742.1	-1288.36	-1284.53	-2177.14	-1080.3	-1074.72	-2194.65	-1339.03	-1335.71	-1188.27	-2263.84	-1388.53	-1055.38	-1128.7	-1062.81	-1360.62	-1536.87	-1206.82	-1211.25	-1210.23	-1348.26	-1139	-1428.81	-338.169	-2240.06	-2016.47	-1950.36	-386.034	-0.0877918	-0.673274	-0.0733636	-0.888689	-0.0250383	0.163916	0.00109719	-0.023705	0.272459	0.0286329	0.271616	0.0497811	-5.03915	0.00033315	0.0333859	0.0259892
-15670.9	0.968615	6.39852e-06	5	31	0	15751.1	-1288.36	-1284.53	-2177.14	-1080.3	-1074.72	-2194.65	-1339.03	-1335.71	-1188.27	-2263.84	-1388.53	-1055.38	-1128.7	-1062.81	-1360.62	-1536.87	-1206.82	-1211.25	-1210.23	-1348.26	-1139	-1428.81	-338.169	-2240.06	-2016.47	-1950.36	-386.034	-0.0877965	-0.673256	-0.0733718	-0.888667	-0.0250316	0.163923	0.00110468	-0.0237115	0.272436	0.0286375	0.271616	0.0497946	-5.03915	0.000327121	0.0333756	0.0259849
-15670.7	0.999099	6.43082e-06	5	31	0	15766.8	-1288.36	-1284.53	-2177.14	-1080.3	-1074.72	-2194.65	-1339.03	-1335.71	-1188.27	-2263.84	-1388.53	-1055.38	-1128.7	-1062.81	-1360.62	-1536.87	-1206.82	-1211.25	-1210.23	-1348.26	-1139	-1428.81	-338.169	-2240.06	-2016.47	-1950.36	-386.034	-0.0878924	-0.673206	-0.0733634	-0.888767	-0.0250388	0.163968	0.00120426	-0.0237088	0.27242	0.0286055	0.271509	0.0498655	-5.03916	0.000385482	0.0333295	0.0259584
-15670.2	0.988017	6.83327e-06	5	31	0	15744.5	-1288.36	-1284.53	-2177.14	-1080.3	-1074.72	-2194.65	-1339.03	-1335.71	-1188.27	-2263.84	-1388.53	-1055.38	-1128.7	-1062.81	-1360.62	-1536.87	-1206.82	-1211.25	-1210.23	-1348.26	-1139	-1428.81	-338.17	-2240.06	-2016.47	-1950.36	-386.034	-0.0878485	-0.673209	-0.0733251	-0.888769	-0.024941	0.164039	0.00120425	-0.0237861	0.272502	0.0286516	0.271582	0.0498494	-5.03916	0.000514958	0.0332387	0.0260253
-15670.2	0.998454	7.1107e-06	5	31	0	15746.8	-1288.36	-1284.53	-2177.14	-1080.3	-1074.72	-2194.65	-1339.03	-1335.71	-1188.27	-2263.84	-1388.53	-1055.38	-1128.7	-1062.81	-1360.62	-1536.87	-1206.82	-1211.25	-1210.24	-1348.26	-1139	-1428.81	-338.17	-2240.06	-2016.47	-1950.36	-386.034	-0.087806	-0.673389	-0.0734519	-0.888558	-0.0246877	0.164064	0.00118543	-0.0237548	0.272324	0.0286755	0.271558	0.04977	-5.0393	0.000521048	0.033469	0.0261522
-15672.9	0.00567189	0.00192957	2	5	1	15749.3	-1288.36	-1284.53	-2177.14	-1080.3	-1074.72	-2194.65	-1339.03	-1335.71	-1188.27	-2263.84	-1388.53	-1055.38	-1128.7	-1062.81	-1360.62	-1536.87	-1206.82	-1211.25	-1210.24	-1348.26	-1139	-1428.81	-338.17	-2240.06	-2016.47	-1950.36	-386.034	-0.0878227	-0.67339	-0.0734161	-0.888571	-0.0246819	0.164048	0.00118169	-0.0237203	0.27231	0.0286835	0.27157	0.0498002	-5.0393	0.000538333	0.0334448	0.0261372
-15672.9	0	0.00322262	0	1	1	15770.2	-1288.36	-1284.53	-2177.14	-1080.3	-1074.72	-2194.65	-1339.03	-1335.71	-1188.27	-2263.84	-1388.53	-1055.38	-1128.7	-1062.81	-1360.62	-1536.87	-1206.82	-1211.25	-1210.24	-1348.26	-1139	-1428.81	-338.17	-2240.06	-2016.47	-1950.36	-386.034	-0.0878227	-0.67339	-0.0734161	-0.888571	-0.0246819	0.164048	0.00118169	-0.0237203	0.27231	0.0286835	0.27157	0.0498002	-5.0393	0.000538333	0.0334448	0.0261372
-15672	0.998949	0.000183847	5	31	0	15775.7	-1288.36	-1284.53	-2177.14	-1080.3	-1074.72	-2194.65	-1339.03	-1335.71	-1188.27	-2263.84	-1388.53	-1055.38	-1128.7	-1062.81	-1360.62	-1536.87	-1206.82	-1211.25	-1210.24	-1348.26	-1139	-1428.81	-338.17	-2240.06	-2016.47	-1950.36	-386.034	-0.0878187	-0.673434	-0.0734079	-0.888613	-0.0246502	0.164051	0.00116991	-0.0237144	0.272295	0.0286619	0.271566	0.0498333	-5.03924	0.000564166	0.0334451	0.0261179
-15672	0.999798	0.000102566	5	31	0	15751.8	-1288.36	-1284.53	-2177.14	-1080.3	-1074.72	-2194.65	-1339.03	-1335.71	-1188.27	-2263.84	-1388.53	-1055.38	-1128.7	-1062.81	-1360.62	-1536.87	-1206.82	-1211.25	-1210.24	-1348.26	-1139	-1428.81	-338.17	-2240.06	-2016.47	-1950.36	-386.034	-0.0878182	-0.673391	-0.0734004	-0.888628	-0.0246452	0.164045	0.00116849	-0.0237035	0.272298	0.0286957	0.27151	0.0498351	-5.03921	0.000621286	0.0334299	0.0260992
-15670.3	0.999696	7.22595e-05	5	31	0	15744.6	-1288.36	-1284.53	-2177.14	-1080.3	-1074.72	-2194.65	-1339.03	-1335.71	-1188.27	-2263.84	-1388.53	-1055.38	-1128.7	-1062.81	-1360.62	-1536.87	-1206.82	-1211.25	-1210.24	-1348.26	-1139	-1428.81	-338.17	-2240.06	-2016.47	-1950.36	-386.034	-0.0878103	-0.673382	-0.0734064	-0.888628	-0.0246494	0.164024	0.00116951	-0.0237048	0.272339	0.0286909	0.271484	0.0498231	-5.03922	0.000631999	0.0334375	0.0261138
-15670.3	0.999974	5.83307e-05	5	31	0	15763.8	-1288.36	-1284.53	-2177.14	-1080.3	-1074.72	-2194.65	-1339.03	-1335.71	-1188.27	-2263.84	-1388.53	-1055.38	-1128.7	-1062.81	-1360.62	-1536.87	-1206.82	-1211.25	-1210.24	-1348.26	-1139	-1428.81	-338.17	-2240.06	-2016.47	-1950.36	-386.034	-0.087811	-0.67338	-0.0734082	-0.888626	-0.0246493	0.164025	0.00116944	-0.023705	0.272339	0.0286889	0.271483	0.0498232	-5.03922	0.000631	0.0334388	0.0261161
-15671	0.998885	5.14261e-05	5	31	0	15762.6	-1288.36	-1284.53	-2177.14	-1080.3	-1074.72	-2194.65	-1339.03	-1335.71	-1188.27	-2263.84	-1388.53	-1055.38	-1128.7	-1062.81	-1360.62	-1536.87	-1206.82	-1211.25	-1210.24	-1348.26	-1139	-1428.81	-338.17	-2240.06	-2016.47	-1950.36	-386.034	-0.0878234	-0.673388	-0.0734126	-0.888632	-0.0246421	0.164027	0.0011645	-0.0237014	0.272332	0.0286977	0.271482	0.0498351	-5.03922	0.000628721	0.0334489	0.0261082
-15670.2	0.999969	4.79176e-05	5	31	0	15741.8	-1288.36	-1284.53	-2177.14	-1080.3	-1074.72	-2194.65	-1339.03	-1335.71	-1188.27	-2263.84	-1388.53	-1055.38	-1128.7	-1062.81	-1360.62	-1536.87	-1206.82	-1211.25	-1210.24	-1348.26	-1139	-1428.81	-338.17	-2240.06	-2016.47	-1950.36	-386.034	-0.0878163	-0.673388	-0.0734098	-0.888634	-0.0246434	0.164021	0.00116501	-0.0236916	0.27234	0.0287028	0.271487	0.049835	-5.03922	0.000640695	0.0334658	0.0261252
-15671.1	0.999604	4.66609e-05	5	31	0	15760.1	-1288.36	-1284.53	-2177.14	-1080.3	-1074.72	-2194.65	-1339.03	-1335.71	-1188.27	-2263.84	-1388.53	-1055.38	-1128.7	-1062.81	-1360.62	-1536.87	-1206.82	-1211.25	-1210.24	-1348.26	-1139	-1428.81	-338.17	-2240.06	-2016.47	-1950.36	-386.034	-0.0878213	-0.673411	-0.0734095	-0.888617	-0.0246555	0.164023	0.00118392	-0.0236853	0.272338	0.0287123	0.271472	0.049835	-5.03922	0.000619835	0.0334754	0.026121
-15670.8	0.999999	4.67166e-05	5	31	0	15743.6	-1288.36	-1284.53	-2177.14	-1080.3	-1074.72	-2194.65	-1339.03	-1335.71	-1188.27	-2263.84	-1388.53	-1055.38	-1128.7	-1062.81	-1360.62	-1536.87	-1206.82	-1211.25	-1210.24	-1348.26	-1139	-1428.81	-338.17	-2240.06	-2016.47	-1950.36	-386.034	-0.0878251	-0.673413	-0.0734022	-0.888613	-0.0246483	0.164024	0.00119507	-0.0236918	0.272336	0.0287154	0.271467	0.049836	-5.03922	0.000622594	0.0334766	0.0261271
-15670.7	0.999992	4.78159e-05	5	31	0	15742.9	-1288.36	-1284.53	-2177.14	-1080.3	-1074.72	-2194.65	-1339.03	-1335.71	-1188.27	-2263.84	-1388.53	-1055.38	-1128.7	-1062.81	-1360.62	-1536.87	-1206.82	-1211.25	-1210.24	-1348.26	-1139	-1428.81	-338.17	-2240.06	-2016.47	-1950.36	-386.034	-0.0878186	-0.673418	-0.0733989	-0.888597	-0.0246451	0.164021	0.00119618	-0.0236952	0.272323	0.0287134	0.271467	0.049831	-5.03922	0.000616161	0.0334737	0.02613
-15670.1	0.999955	4.96862e-05	5	31	0	15749.1	-1288.36	-1284.53	-2177.14	-1080.3	-1074.72	-2194.65	-1339.03	-1335.71	-1188.27	-2263.84	-1388.53	-1055.38	-1128.7	-1062.81	-1360.62	-1536.87	-1206.82	-1211.25	-1210.24	-1348.26	-1139	-1428.81	-338.17	-2240.06	-2016.47	-1950.36	-386.034	-0.0878276	-0.673407	-0.0734193	-0.88859	-0.0246442	0.164025	0.00119113	-0.0236846	0.272311	0.0287078	0.271462	0.0498416	-5.03922	0.00062143	0.0334614	0.0261306
-15670.3	0.999883	5.21968e-05	5	31	0	15761.8	-1288.36	-1284.53	-2177.14	-1080.3	-1074.72	-2194.65	-1339.03	-1335.71	-1188.27	-2263.84	-1388.53	-1055.38	-1128.7	-1062.81	-1360.62	-1536.87	-1206.82	-1211.25	-1210.24	-1348.26	-1139	-1428.81	-338.17	-2240.06	-2016.47	-1950.36	-386.034	-0.0878218	-0.673417	-0.073406	-0.88859	-0.0246376	0.164048	0.00118753	-0.0236896	0.272308	0.028698	0.271449	0.0498474	-5.03922	0.000628407	0.0334603	0.026129
-15670.3	0.999997	5.52652e-05	5	31	0	15768.3	-1288.36	-1284.53	-2177.14	-1080.3	-1074.72	-2194.65	-1339.03	-1335.71	-1188.27	-2263.84	-1388.53	-1055.38	-1128.7	-1062.81	-1360.62	-1536.87	-1206.82	-1211.25	-1210.24	-1348.26	-1139	-1428.81	-338.17	-2240.06	-2016.47	-1950.36	-386.034	-0.087819	-0.673417	-0.0734036	-0.88859	-0.0246376	0.164044	0.00118403	-0.0236881	0.272309	0.028701	0.271449	0.0498447	-5.03922	0.000627273	0.0334625	0.0261286
-15670.3	0.999853	5.88778e-05	5	31	0	15753.9	-1288.36	-1284.53	-2177.14	-1080.3	-1074.72	-2194.65	-1339.03	-1335.71	-1188.27	-2263.84	-1388.53	-1055.38	-1128.7	-1062.81	-1360.62	-1536.87	-1206.82	-1211.25	-1210.24	-1348.26	-1139	-1428.81	-338.17	-2240.06	-2016.47	-1950.36	-386.034	-0.0878084	-0.673412	-0.0733935	-0.888607	-0.0246372	0.164032	0.00118701	-0.0236919	0.272317	0.0286988	0.271442	0.0498307	-5.03924	0.000635732	0.0334654	0.0261473
-15670.5	0.999578	6.29609e-05	5	31	0	15773.5	-1288.36	-1284.53	-2177.14	-1080.3	-1074.72	-2194.65	-1339.03	-1335.71	-1188.27	-2263.84	-1388.53	-1055.38	-1128.7	-1062.81	-1360.62	-1536.87	-1206.82	-1211.25	-1210.24	-1348.26	-1139	-1428.81	-338.17	-2240.06	-2016.47	-1950.36	-386.034	-0.0878069	-0.673409	-0.0733637	-0.888608	-0.0246453	0.16406	0.00119919	-0.0236744	0.272341	0.0287103	0.271454	0.049856	-5.03924	0.000669197	0.0334521	0.0261362
-15670.2	0.999995	6.74675e-05	5	31	0	15760.8	-1288.36	-1284.53	-2177.14	-1080.3	-1074.72	-2194.65	-1339.03	-1335.71	-1188.27	-2263.84	-1388.53	-1055.38	-1128.7	-1062.81	-1360.62	-1536.87	-1206.82	-1211.25	-1210.24	-1348.26	-1138.99	-1428.81	-338.169	-2240.06	-2016.47	-1950.36	-386.034	-0.0878279	-0.673408	-0.073335	-0.888617	-0.0246566	0.164071	0.00121547	-0.0236738	0.272329	0.0287146	0.271461	0.0498565	-5.03921	0.000662927	0.0334588	0.026121
-15673	0.997236	7.25321e-05	5	31	0	15745.3	-1288.36	-1284.53	-2177.14	-1080.3	-1074.72	-2194.65	-1339.03	-1335.71	-1188.27	-2263.84	-1388.53	-1055.38	-1128.7	-1062.81	-1360.62	-1536.87	-1206.82	-1211.25	-1210.24	-1348.26	-1139	-1428.81	-338.169	-2240.06	-2016.47	-1950.36	-386.034	-0.0878196	-0.673389	-0.0733283	-0.888626	-0.0246469	0.164067	0.00119012	-0.0236833	0.272327	0.028702	0.271464	0.0498531	-5.0392	0.000659396	0.0334705	0.0261269
-15670.1	1	7.74225e-05	5	31	0	15771.4	-1288.36	-1284.53	-2177.14	-1080.3	-1074.72	-2194.65	-1339.03	-1335.71	-1188.27	-2263.84	-1388.53	-1055.38	-1128.7	-1062.81	-1360.62	-1536.87	-1206.82	-1211.25	-1210.24	-1348.26	-1139	-1428.81	-338.169	-2240.06	-2016.47	-1950.36	-386.034	-0.0878233	-0.673394	-0.0733376	-0.888617	-0.024642	0.164083	0.001156	-0.0236601	0.272308	0.0287231	0.271464	0.0498591	-5.03922	0.000639987	0.0334636	0.026126
-15670.4	0.999617	8.33981e-05	5	31	0	15757.6	-1288.36	-1284.53	-2177.14	-1080.3	-1074.72	-2194.65	-1339.03	-1335.71	-1188.27	-2263.84	-1388.53	-1055.38	-1128.7	-1062.81	-1360.62	-1536.87	-1206.82	-1211.25	-1210.24	-1348.26	-1138.99	-1428.81	-338.169	-2240.06	-2016.47	-1950.36	-386.034	-0.0878106	-0.673396	-0.0733444	-0.8886	-0.024617	0.164085	0.0011549	-0.0236464	0.272324	0.0287089	0.271482	0.0498512	-5.03924	0.000652421	0.0334338	0.0260987
-15670.6	0.99958	8.97522e-05	5	31	0	15748.3	-1288.36	-1284.53	-2177.14	-1080.3	-1074.72	-2194.65	-1339.03	-1335.71	-1188.27	-2263.84	-1388.53	-1055.38	-1128.7	-1062.81	-1360.62	-1536.87	-1206.82	-1211.25	-1210.24	-1348.26	-1139	-1428.81	-338.169	-2240.06	-2016.47	-1950.36	-386.034	-0.0878171	-0.673367	-0.0733637	-0.888599	-0.0246528	0.164082	0.00114878	-0.0236648	0.27233	0.028698	0.271465	0.0498685	-5.03923	0.000677597	0.0334604	0.02611
-15670.5	0.999927	9.65704e-05	5	31	0	15752.2	-1288.36	-1284.53	-2177.14	-1080.3	-1074.72	-2194.65	-1339.03	-1335.71	-1188.27	-2263.84	-1388.53	-1055.38	-1128.7	-1062.81	-1360.62	-1536.87	-1206.82	-1211.25	-1210.24	-1348.26	-1139	-1428.81	-338.169	-2240.06	-2016.47	-1950.36	-386.034	-0.0878335	-0.673337	-0.0733323	-0.888607	-0.0246549	0.16409	0.00113859	-0.023669	0.272313	0.0287127	0.271457	0.0498668	-5.03923	0.000674181	0.0334351	0.0260991
-15671.2	0.99844	0.000103975	5	31	0	15765.3	-1288.36	-1284.53	-2177.14	-1080.3	-1074.72	-2194.65	-1339.03	-1335.71	-1188.27	-2263.84	-1388.53	-1055.38	-1128.7	-1062.81	-1360.62	-1536.87	-1206.82	-1211.25	-1210.24	-1348.26	-1139	-1428.81	-338.169	-2240.06	-2016.47	-1950.36	-386.034	-0.0878376	-0.673335	-0.0733219	-0.888587	-0.0246464	0.164081	0.00113342	-0.0236531	0.272307	0.0286864	0.271465	0.0498838	-5.0392	0.00066606	0.0334432	0.0261231
-15670.2	0.999809	0.0001114	5	31	0	15751	-1288.36	-1284.53	-2177.14	-1080.3	-1074.72	-2194.65	-1339.03	-1335.71	-1188.27	-2263.84	-1388.53	-1055.38	-1128.7	-1062.81	-1360.62	-1536.87	-1206.82	-1211.25	-1210.24	-1348.26	-1139	-1428.81	-338.169	-2240.06	-2016.47	-1950.36	-386.034	-0.0878267	-0.673328	-0.0733162	-0.88858	-0.024668	0.164078	0.00113149	-0.0236356	0.272295	0.0286727	0.271456	0.0498761	-5.03922	0.000637761	0.0334265	0.0261369
-15670.4	0.999613	0.000119749	5	31	0	15762.8	-1288.36	-1284.53	-2177.14	-1080.3	-1074.72	-2194.65	-1339.03	-1335.71	-1188.27	-2263.84	-1388.53	-1055.38	-1128.7	-1062.81	-1360.62	-1536.87	-1206.82	-1211.25	-1210.24	-1348.26	-1139	-1428.81	-338.169	-2240.06	-2016.47	-1950.36	-386.034	-0.0878395	-0.67333	-0.0733409	-0.888591	-0.0246644	0.164068	0.00112506	-0.0236528	0.272298	0.028678	0.27146	0.049863	-5.03923	0.000646305	0.0334185	0.0261196
-15670	0.999808	0.000128543	5	31	0	15763.8	-1288.36	-1284.53	-2177.14	-1080.3	-1074.72	-2194.65	-1339.03	-1335.71	-1188.27	-2263.84	-1388.53	-1055.38	-1128.7	-1062.81	-1360.62	-1536.87	-1206.82	-1211.25	-1210.24	-1348.26	-1138.99	-1428.81	-338.169	-2240.06	-2016.47	-1950.36	-386.034	-0.0877963	-0.673323	-0.073361	-0.88858	-0.0246936	0.164017	0.00108721	-0.0236336	0.272221	0.0287453	0.271417	0.0498868	-5.03924	0.000566414	0.0333114	0.0260761
-15670.1	0.998283	0.000137933	5	31	0	15756.2	-1288.36	-1284.53	-2177.14	-1080.3	-1074.72	-2194.65	-1339.03	-1335.71	-1188.27	-2263.84	-1388.53	-1055.38	-1128.7	-1062.81	-1360.62	-1536.87	-1206.82	-1211.25	-1210.24	-1348.26	-1139	-1428.81	-338.169	-2240.06	-2016.47	-1950.36	-386.034	-0.0878613	-0.673316	-0.073362	-0.888599	-0.0246741	0.163962	0.00109249	-0.0236201	0.272223	0.0288329	0.27136	0.0498887	-5.03923	0.000562981	0.0332482	0.0261561
-15670.2	0.999993	0.000147229	5	31	0	15766.7	-1288.36	-1284.53	-2177.14	-1080.3	-1074.72	-2194.65	-1339.03	-1335.71	-1188.27	-2263.84	-1388.53	-1055.38	-1128.7	-1062.81	-1360.62	-1536.87	-1206.82	-1211.25	-1210.24	-1348.26	-1139	-1428.81	-338.17	-2240.06	-2016.47	-1950.36	-386.034	-0.0878556	-0.673311	-0.0733723	-0.888601	-0.0246575	0.163957	0.00108867	-0.0236471	0.272218	0.0288378	0.271327	0.0498757	-5.03924	0.000608504	0.0332205	0.0261232
-15670.2	0.999282	0.00015775	5	31	0	15749	-1288.36	-1284.53	-2177.14	-1080.3	-1074.72	-2194.65	-1339.03	-1335.71	-1188.27	-2263.84	-1388.53	-1055.38	-1128.7	-1062.81	-1360.62	-1536.87	-1206.82	-1211.25	-1210.24	-1348.26	-1138.99	-1428.81	-338.17	-2240.06	-2016.47	-1950.36	-386.034	-0.0878631	-0.673303	-0.0733337	-0.888573	-0.0246211	0.164047	0.00115529	-0.0236377	0.272225	0.0288462	0.271335	0.0498571	-5.03926	0.000625646	0.033191	0.0261142
-15670.1	0.997767	0.00016851	5	31	0	15763.7	-1288.36	-1284.53	-2177.14	-1080.3	-1074.72	-2194.65	-1339.03	-1335.71	-1188.27	-2263.84	-1388.53	-1055.38	-1128.7	-1062.81	-1360.62	-1536.87	-1206.82	-1211.25	-1210.24	-1348.26	-1139	-1428.81	-338.17	-2240.06	-2016.47	-1950.36	-386.034	-0.0878629	-0.673301	-0.0733368	-0.888574	-0.0246202	0.164048	0.00115683	-0.0236369	0.272221	0.028848	0.271337	0.0498598	-5.03926	0.000628758	0.033192	0.0261132
-15670.4	0.996353	0.000179069	5	31	0	15753	-1288.36	-1284.53	-2177.14	-1080.3	-1074.72	-2194.65	-1339.03	-1335.71	-1188.27	-2263.84	-1388.53	-1055.38	-1128.7	-1062.81	-1360.62	-1536.87	-1206.82	-1211.25	-1210.24	-1348.26	-1139	-1428.81	-338.169	-2240.06	-2016.47	-1950.36	-386.034	-0.0878833	-0.673364	-0.0732199	-0.888676	-0.0245949	0.164028	0.00125152	-0.0235521	0.272279	0.0289253	0.271278	0.049805	-5.03932	0.000589245	0.0332148	0.026215
-15670.4	0.999248	0.000189368	5	31	0	15759.1	-1288.36	-1284.53	-2177.14	-1080.3	-1074.72	-2194.65	-1339.03	-1335.71	-1188.27	-2263.84	-1388.53	-1055.38	-1128.7	-1062.81	-1360.62	-1536.87	-1206.82	-1211.25	-1210.24	-1348.26	-1139	-1428.81	-338.169	-2240.06	-2016.47	-1950.36	-386.034	-0.0878958	-0.673343	-0.0732083	-0.888673	-0.0246013	0.164008	0.00126187	-0.0235505	0.272269	0.0289132	0.271282	0.0497985	-5.03931	0.00057383	0.0332173	0.0262018
-15670.8	0.995926	0.000201638	5	31	0	15762.4	-1288.36	-1284.53	-2177.14	-1080.3	-1074.72	-2194.65	-1339.03	-1335.71	-1188.27	-2263.84	-1388.53	-1055.38	-1128.7	-1062.81	-1360.62	-1536.87	-1206.82	-1211.25	-1210.24	-1348.26	-1139	-1428.81	-338.169	-2240.06	-2016.47	-1950.36	-386.034	-0.0880292	-0.673229	-0.0731946	-0.888594	-0.0246033	0.163946	0.00129333	-0.023558	0.272249	0.028938	0.271263	0.0497323	-5.03937	0.000627103	0.0332999	0.0262208
-15671.2	0.99529	0.000212577	5	31	0	15744.9	-1288.36	-1284.53	-2177.14	-1080.3	-1074.72	-2194.65	-1339.03	-1335.71	-1188.27	-2263.84	-1388.53	-1055.38	-1128.7	-1062.81	-1360.62	-1536.87	-1206.82	-1211.25	-1210.24	-1348.26	-1139	-1428.81	-338.169	-2240.06	-2016.47	-1950.36	-386.034	-0.0880271	-0.673231	-0.0732023	-0.888591	-0.0246237	0.163949	0.00130094	-0.0235692	0.272269	0.0289296	0.271273	0.0497244	-5.03939	0.000643486	0.0332955	0.0262245
-15671.9	0.994173	0.000223526	5	31	0	15759.1	-1288.36	-1284.53	-2177.14	-1080.3	-1074.72	-2194.65	-1339.03	-1335.71	-1188.27	-2263.84	-1388.53	-1055.38	-1128.7	-1062.81	-1360.62	-1536.87	-1206.82	-1211.25	-1210.24	-1348.26	-1139	-1428.81	-338.169	-2240.06	-2016.47	-1950.36	-386.034	-0.0880254	-0.673207	-0.0732037	-0.888601	-0.0245991	0.163959	0.00130561	-0.0235733	0.272301	0.0289127	0.271275	0.0497352	-5.03939	0.000625568	0.0332794	0.0262366
-15671.6	0.996575	0.000234143	5	31	0	15757.3	-1288.36	-1284.53	-2177.14	-1080.3	-1074.72	-2194.65	-1339.03	-1335.71	-1188.27	-2263.84	-1388.53	-1055.38	-1128.7	-1062.81	-1360.62	-1536.87	-1206.82	-1211.25	-1210.24	-1348.26	-1139	-1428.81	-338.169	-2240.06	-2016.47	-1950.36	-386.034	-0.0880501	-0.67324	-0.0731839	-0.888625	-0.0246603	0.163973	0.00135391	-0.0235774	0.272293	0.0288704	0.271249	0.0496844	-5.03941	0.000595079	0.0332651	0.0262151
-15672.1	0.995995	0.0002466	5	31	0	15756.7	-1288.36	-1284.53	-2177.14	-1080.3	-1074.72	-2194.65	-1339.03	-1335.71	-1188.27	-2263.84	-1388.53	-1055.38	-1128.7	-1062.81	-1360.62	-1536.87	-1206.82	-1211.25	-1210.24	-1348.26	-1138.99	-1428.81	-338.169	-2240.06	-2016.47	-1950.36	-386.034	-0.088056	-0.673237	-0.0732047	-0.888612	-0.0246973	0.163953	0.00138863	-0.0235914	0.272337	0.0288396	0.271281	0.0497225	-5.03942	0.00060882	0.0332836	0.0262415
-15670.3	0.993187	0.000259093	5	31	0	15753.3	-1288.36	-1284.53	-2177.14	-1080.3	-1074.72	-2194.65	-1339.03	-1335.71	-1188.27	-2263.84	-1388.53	-1055.38	-1128.7	-1062.81	-1360.62	-1536.87	-1206.82	-1211.25	-1210.24	-1348.26	-1139	-1428.81	-338.169	-2240.06	-2016.47	-1950.36	-386.034	-0.0881155	-0.673304	-0.0730812	-0.888639	-0.0247764	0.163817	0.001296	-0.023529	0.27238	0.0288793	0.271253	0.0496168	-5.03939	0.000654149	0.0333612	0.0263184
-15670.2	0.999931	0.000270026	5	31	0	15756.1	-1288.36	-1284.53	-2177.14	-1080.3	-1074.72	-2194.65	-1339.03	-1335.71	-1188.27	-2263.84	-1388.53	-1055.38	-1128.7	-1062.81	-1360.62	-1536.87	-1206.82	-1211.25	-1210.24	-1348.26	-1139	-1428.81	-338.169	-2240.06	-2016.47	-1950.36	-386.034	-0.0881159	-0.673301	-0.0730416	-0.888674	-0.0247581	0.163831	0.0013203	-0.0235499	0.272456	0.0287977	0.27134	0.0495537	-5.03937	0.000714149	0.0333928	0.0263135
-15670.4	0.995333	0.000286085	5	31	0	15755.8	-1288.36	-1284.53	-2177.14	-1080.3	-1074.72	-2194.65	-1339.03	-1335.71	-1188.27	-2263.84	-1388.53	-1055.38	-1128.7	-1062.81	-1360.62	-1536.87	-1206.82	-1211.25	-1210.24	-1348.26	-1139	-1428.81	-338.169	-2240.06	-2016.47	-1950.36	-386.034	-0.0880765	-0.673309	-0.0729942	-0.888601	-0.0248432	0.163809	0.00135028	-0.0235202	0.272487	0.0287107	0.271373	0.0494821	-5.03939	0.00071694	0.0333892	0.026352
-15670.3	0.999539	0.000299296	5	31	0	15764.7	-1288.36	-1284.53	-2177.14	-1080.3	-1074.72	-2194.65	-1339.03	-1335.71	-1188.27	-2263.84	-1388.53	-1055.38	-1128.7	-1062.81	-1360.62	-1536.87	-1206.82	-1211.25	-1210.24	-1348.26	-1139	-1428.81	-338.169	-2240.06	-2016.47	-1950.36	-386.034	-0.0880878	-0.67324	-0.0730089	-0.888465	-0.024749	0.163723	0.00143635	-0.0235222	0.272557	0.028816	0.27126	0.0493221	-5.03939	0.000887092	0.0333538	0.0264252
-15670.9	0.978916	0.000316187	5	31	0	15768.2	-1288.36	-1284.53	-2177.14	-1080.3	-1074.72	-2194.65	-1339.03	-1335.71	-1188.27	-2263.84	-1388.53	-1055.38	-1128.7	-1062.81	-1360.62	-1536.87	-1206.82	-1211.25	-1210.24	-1348.26	-1139	-1428.81	-338.169	-2240.06	-2016.47	-1950.36	-386.034	-0.0881786	-0.67321	-0.0730681	-0.888488	-0.0248323	0.163701	0.00139108	-0.0235537	0.272517	0.0288339	0.27122	0.0492891	-5.0394	0.000931726	0.0333629	0.026409
-15670	0.999736	0.000316997	5	31	0	15740.7	-1288.36	-1284.53	-2177.14	-1080.3	-1074.72	-2194.65	-1339.03	-1335.71	-1188.27	-2263.84	-1388.53	-1055.38	-1128.7	-1062.81	-1360.62	-1536.87	-1206.82	-1211.25	-1210.24	-1348.26	-1139	-1428.81	-338.169	-2240.06	-2016.47	-1950.36	-386.034	-0.0882068	-0.673207	-0.0730343	-0.888478	-0.0246958	0.163683	0.00138047	-0.0235563	0.272511	0.0288418	0.271299	0.0493028	-5.03936	0.00083944	0.0333693	0.0264102
-15670	0.995366	0.000334554	5	31	0	15750.9	-1288.36	-1284.53	-2177.14	-1080.3	-1074.72	-2194.65	-1339.03	-1335.71	-1188.27	-2263.84	-1388.53	-1055.38	-1128.7	-1062.81	-1360.62	-1536.87	-1206.82	-1211.25	-1210.24	-1348.26	-1139	-1428.81	-338.169	-2240.06	-2016.47	-1950.36	-386.034	-0.0881821	-0.67321	-0.0730181	-0.888468	-0.0246885	0.163698	0.00139035	-0.0235533	0.272502	0.0288448	0.271272	0.0492816	-5.03935	0.000836473	0.0333872	0.0263909
-15670.3	0.997156	0.000348997	5	31	0	15764.2	-1288.36	-1284.53	-2177.14	-1080.3	-1074.72	-2194.65	-1339.03	-1335.71	-1188.27	-2263.84	-1388.53	-1055.38	-1128.7	-1062.81	-1360.62	-1536.87	-1206.82	-1211.25	-1210.24	-1348.26	-1139	-1428.81	-338.17	-2240.06	-2016.47	-1950.36	-386.034	-0.0881187	-0.673112	-0.072846	-0.888396	-0.0247028	0.163709	0.00135006	-0.0235611	0.272522	0.0288443	0.271196	0.0493503	-5.03931	0.000624533	0.0333732	0.0263167
-15670.6	0.971479	0.000365387	5	31	0	15758.1	-1288.36	-1284.53	-2177.14	-1080.3	-1074.72	-2194.65	-1339.03	-1335.71	-1188.27	-2263.84	-1388.53	-1055.38	-1128.7	-1062.81	-1360.62	-1536.87	-1206.82	-1211.25	-1210.24	-1348.26	-1138.99	-1428.81	-338.169	-2240.06	-2016.47	-1950.36	-386.034	-0.0880341	-0.673056	-0.0729397	-0.888319	-0.0246417	0.163671	0.00139575	-0.0236717	0.272628	0.0288639	0.271126	0.0492803	-5.03926	0.0005235	0.0333827	0.0263179
-15670.5	0.999918	0.0003592	5	31	0	15749.3	-1288.36	-1284.53	-2177.14	-1080.3	-1074.72	-2194.65	-1339.03	-1335.71	-1188.27	-2263.84	-1388.53	-1055.38	-1128.7	-1062.81	-1360.62	-1536.87	-1206.82	-1211.25	-1210.24	-1348.26	-1138.99	-1428.81	-338.17	-2240.06	-2016.47	-1950.36	-386.034	-0.0880384	-0.673039	-0.0728358	-0.888361	-0.0246465	0.163686	0.00130037	-0.023591	0.272671	0.0288268	0.271063	0.049117	-5.03926	0.000518721	0.0333315	0.0262783
-15670	0.997727	0.000378159	5	31	0	15743.3	-1288.36	-1284.53	-2177.14	-1080.3	-1074.72	-2194.65	-1339.03	-1335.71	-1188.27	-2263.84	-1388.53	-1055.38	-1128.7	-1062.81	-1360.62	-1536.87	-1206.82	-1211.25	-1210.24	-1348.26	-1138.99	-1428.81	-338.17	-2240.06	-2016.47	-1950.36	-386.034	-0.0879894	-0.672974	-0.0728362	-0.888385	-0.0246161	0.163642	0.00132284	-0.0235672	0.272692	0.0287845	0.271049	0.0492075	-5.03927	0.000501781	0.0333759	0.0262578
-15670.3	0.998298	0.000395709	5	31	0	15755.6	-1288.36	-1284.53	-2177.14	-1080.3	-1074.72	-2194.65	-1339.03	-1335.71	-1188.27	-2263.84	-1388.53	-1055.38	-1128.7	-1062.81	-1360.62	-1536.87	-1206.82	-1211.25	-1210.24	-1348.26	-1138.99	-1428.81	-338.169	-2240.06	-2016.47	-1950.36	-386.033	-0.0881009	-0.673007	-0.0729091	-0.888485	-0.0245932	0.163606	0.00129505	-0.0236755	0.272683	0.02879	0.271179	0.0490691	-5.03926	0.000342659	0.0334116	0.0263454
-15670.2	0.99984	0.000414325	5	31	0	15751.7	-1288.36	-1284.53	-2177.14	-1080.3	-1074.72	-2194.65	-1339.03	-1335.71	-1188.27	-2263.84	-1388.53	-1055.38	-1128.7	-1062.81	-1360.62	-1536.87	-1206.82	-1211.25	-1210.23	-1348.26	-1138.99	-1428.81	-338.169	-2240.06	-2016.47	-1950.36	-386.033	-0.0881412	-0.672925	-0.0728776	-0.888485	-0.024523	0.163645	0.00123676	-0.0236028	0.272559	0.0287111	0.271156	0.04902	-5.03927	0.000372841	0.0335343	0.0263366
-15670.2	5.53036e-09	0.00348059	2	4	1	15745.1	-1288.36	-1284.53	-2177.14	-1080.3	-1074.72	-2194.65	-1339.03	-1335.71	-1188.27	-2263.84	-1388.53	-1055.38	-1128.7	-1062.81	-1360.62	-1536.87	-1206.82	-1211.25	-1210.23	-1348.26	-1138.99	-1428.81	-338.169	-2240.06	-2016.47	-1950.36	-386.033	-0.0881412	-0.672925	-0.0728776	-0.888485	-0.024523	0.163645	0.00123676	-0.0236028	0.272559	0.0287111	0.271156	0.04902	-5.03927	0.000372841	0.0335343	0.0263366
-15670.2	0.111467	0.00575337	2	5	1	15761.1	-1288.36	-1284.53	-2177.14	-1080.3	-1074.72	-2194.65	-1339.03	-1335.71	-1188.27	-2263.84	-1388.53	-1055.38	-1128.7	-1062.81	-1360.62	-1536.87	-1206.82	-1211.25	-1210.23	-1348.26	-1138.99	-1428.81	-338.169	-2240.06	-2016.47	-1950.36	-386.033	-0.0881412	-0.672925	-0.0728776	-0.888485	-0.024523	0.163645	0.00123676	-0.0236028	0.272559	0.0287111	0.271156	0.04902	-5.03927	0.000372841	0.0335343	0.0263366
-15670.3	1	0.000425543	5	31	0	15745.3	-1288.36	-1284.53	-2177.14	-1080.3	-1074.72	-2194.65	-1339.03	-1335.71	-1188.27	-2263.84	-1388.53	-1055.38	-1128.7	-1062.81	-1360.62	-1536.87	-1206.82	-1211.25	-1210.23	-1348.26	-1138.99	-1428.81	-338.17	-2240.06	-2016.47	-1950.36	-386.033	-0.088155	-0.672955	-0.0728479	-0.88849	-0.0245056	0.16364	0.00124735	-0.0236315	0.272574	0.0286783	0.271176	0.0490536	-5.03931	0.000320581	0.0335341	0.0263461
-15670.4	0.999716	0.000245948	5	31	0	15754.4	-1288.36	-1284.53	-2177.14	-1080.3	-1074.72	-2194.65	-1339.03	-1335.71	-1188.27	-2263.84	-1388.53	-1055.38	-1128.7	-1062.81	-1360.62	-1536.87	-1206.82	-1211.25	-1210.23	-1348.26	-1138.99	-1428.81	-338.17	-2240.06	-2016.47	-1950.36	-386.034	-0.0881162	-0.672897	-0.0729179	-0.88855	-0.0243854	0.163562	0.00129038	-0.0236258	0.272509	0.028832	0.27122	0.0490805	-5.03935	0.000365145	0.0335057	0.0262899
-15670.5	0.998683	0.000176833	5	31	0	15757.9	-1288.36	-1284.53	-2177.14	-1080.3	-1074.72	-2194.65	-1339.03	-1335.71	-1188.27	-2263.84	-1388.53	-1055.38	-1128.7	-1062.81	-1360.62	-1536.87	-1206.82	-1211.25	-1210.23	-1348.26	-1138.99	-1428.81	-338.17	-2240.06	-2016.47	-1950.36	-386.033	-0.0881285	-0.672917	-0.0728881	-0.888575	-0.0243707	0.163557	0.00134875	-0.0236251	0.272519	0.0288866	0.271235	0.049083	-5.03932	0.000336733	0.0334987	0.0262288
-15670.5	0.999946	0.000144217	5	31	0	15780.4	-1288.36	-1284.53	-2177.14	-1080.3	-1074.72	-2194.65	-1339.03	-1335.71	-1188.27	-2263.84	-1388.53	-1055.38	-1128.7	-1062.81	-1360.62	-1536.87	-1206.82	-1211.25	-1210.23	-1348.26	-1138.99	-1428.81	-338.17	-2240.06	-2016.47	-1950.36	-386.033	-0.0881319	-0.67296	-0.0729043	-0.888579	-0.024383	0.163539	0.00134447	-0.0236156	0.27257	0.0288468	0.2712	0.0490834	-5.03932	0.000373083	0.0334494	0.0262702
-15670.4	0.999999	0.000128221	5	31	0	15766.8	-1288.36	-1284.53	-2177.14	-1080.3	-1074.72	-2194.65	-1339.03	-1335.71	-1188.27	-2263.84	-1388.53	-1055.38	-1128.7	-1062.81	-1360.62	-1536.87	-1206.82	-1211.25	-1210.23	-1348.26	-1138.99	-1428.81	-338.17	-2240.06	-2016.47	-1950.36	-386.033	-0.0881729	-0.672967	-0.0729066	-0.888571	-0.0243408	0.163568	0.00136971	-0.0235815	0.272569	0.0288646	0.271212	0.0490422	-5.03935	0.000344022	0.0334592	0.0262907
-15670.7	0.999293	0.000120534	5	31	0	15744.5	-1288.36	-1284.53	-2177.14	-1080.3	-1074.72	-2194.65	-1339.03	-1335.71	-1188.27	-2263.84	-1388.53	-1055.38	-1128.7	-1062.81	-1360.62	-1536.87	-1206.82	-1211.25	-1210.23	-1348.26	-1138.99	-1428.81	-338.17	-2240.06	-2016.47	-1950.36	-386.033	-0.0881752	-0.672939	-0.0729123	-0.888581	-0.0243558	0.163584	0.00137711	-0.0235758	0.272587	0.028863	0.271232	0.0490389	-5.03936	0.000327389	0.0334439	0.0262659
-15670.6	0.999917	0.0001175	5	31	0	15753.8	-1288.36	-1284.53	-2177.14	-1080.3	-1074.72	-2194.65	-1339.03	-1335.71	-1188.27	-2263.84	-1388.53	-1055.38	-1128.7	-1062.81	-1360.62	-1536.87	-1206.82	-1211.25	-1210.23	-1348.26	-1138.99	-1428.81	-338.17	-2240.06	-2016.47	-1950.36	-386.033	-0.0882204	-0.672952	-0.0728573	-0.888587	-0.0243898	0.163592	0.00139893	-0.0235799	0.272548	0.0288877	0.271188	0.0490406	-5.03932	0.000398641	0.0334287	0.02628
-15670.4	0.999582	0.000117947	5	31	0	15768.9	-1288.36	-1284.53	-2177.14	-1080.3	-1074.72	-2194.65	-1339.03	-1335.71	-1188.27	-2263.84	-1388.53	-1055.38	-1128.7	-1062.81	-1360.62	-1536.87	-1206.82	-1211.25	-1210.23	-1348.26	-1138.99	-1428.81	-338.17	-2240.06	-2016.47	-1950.36	-386.033	-0.0882151	-0.672933	-0.0728671	-0.888607	-0.0244479	0.163601	0.00135777	-0.0235675	0.272518	0.0288904	0.271223	0.0490396	-5.03933	0.00038671	0.0334323	0.0262963
-15670.5	0.999996	0.00012062	5	31	0	15740.3	-1288.36	-1284.53	-2177.14	-1080.3	-1074.72	-2194.65	-1339.03	-1335.71	-1188.27	-2263.84	-1388.53	-1055.38	-1128.7	-1062.81	-1360.62	-1536.87	-1206.82	-1211.25	-1210.23	-1348.26	-1138.99	-1428.81	-338.17	-2240.06	-2016.47	-1950.36	-386.033	-0.0882317	-0.67289	-0.0728373	-0.888649	-0.0243908	0.163617	0.00138595	-0.0235781	0.272481	0.0288983	0.271211	0.0490278	-5.0393	0.000399838	0.0334189	0.0262887
-15670.5	0.99958	0.000125291	5	31	0	15756.4	-1288.36	-1284.53	-2177.14	-1080.3	-1074.72	-2194.65	-1339.03	-1335.71	-1188.27	-2263.84	-1388.53	-1055.38	-1128.7	-1062.81	-1360.62	-1536.87	-1206.82	-1211.25	-1210.23	-1348.26	-1138.99	-1428.81	-338.17	-2240.06	-2016.47	-1950.36	-386.033	-0.088216	-0.672879	-0.0728351	-0.888659	-0.0243792	0.163619	0.00137669	-0.0235736	0.272474	0.0288873	0.271207	0.0490347	-5.0393	0.00039182	0.0334559	0.0262645
-15670.5	0.999972	0.000131334	5	31	0	15760.6	-1288.36	-1284.53	-2177.14	-1080.3	-1074.72	-2194.65	-1339.03	-1335.71	-1188.27	-2263.84	-1388.53	-1055.38	-1128.7	-1062.81	-1360.62	-1536.87	-1206.82	-1211.25	-1210.23	-1348.26	-1138.99	-1428.81	-338.17	-2240.06	-2016.47	-1950.36	-386.033	-0.0882056	-0.672872	-0.0728208	-0.888652	-0.024378	0.163621	0.00139779	-0.02358	0.272462	0.0288898	0.27121	0.0490273	-5.03932	0.000389324	0.0334531	0.02626
-15670.5	0.999998	0.000138889	5	31	0	15760.1	-1288.36	-1284.53	-2177.14	-1080.3	-1074.72	-2194.65	-1339.03	-1335.71	-1188.27	-2263.84	-1388.53	-1055.38	-1128.7	-1062.81	-1360.62	-1536.87	-1206.82	-1211.25	-1210.23	-1348.26	-1138.99	-1428.81	-338.17	-2240.06	-2016.47	-1950.36	-386.033	-0.088195	-0.672873	-0.0728082	-0.888635	-0.0243728	0.163614	0.00141379	-0.0235622	0.272432	0.028914	0.271244	0.0490039	-5.03931	0.000393023	0.0334162	0.0262654
-15671.7	0.998233	0.0001477	5	31	0	15766.6	-1288.36	-1284.53	-2177.14	-1080.3	-1074.72	-2194.65	-1339.03	-1335.71	-1188.27	-2263.84	-1388.53	-1055.38	-1128.7	-1062.81	-1360.62	-1536.87	-1206.82	-1211.25	-1210.23	-1348.26	-1138.99	-1428.81	-338.17	-2240.06	-2016.47	-1950.36	-386.033	-0.0882013	-0.672879	-0.0727903	-0.888634	-0.0244062	0.163611	0.00141997	-0.0235257	0.272423	0.0289072	0.271216	0.0490156	-5.03928	0.000381533	0.0334183	0.0262702
-15671.1	1	0.000156826	5	31	0	15751.3	-1288.36	-1284.53	-2177.14	-1080.3	-1074.72	-2194.65	-1339.03	-1335.71	-1188.27	-2263.84	-1388.53	-1055.38	-1128.7	-1062.81	-1360.62	-1536.87	-1206.82	-1211.25	-1210.23	-1348.26	-1138.99	-1428.81	-338.17	-2240.06	-2016.47	-1950.36	-386.033	-0.0881327	-0.67286	-0.0727278	-0.888662	-0.0244048	0.163661	0.00140308	-0.0234946	0.272396	0.0289525	0.271164	0.0489852	-5.03929	0.000341963	0.0334164	0.026199
-15670.9	0.999828	0.000167893	5	31	0	15752.7	-1288.36	-1284.53	-2177.14	-1080.3	-1074.72	-2194.65	-1339.03	-1335.71	-1188.27	-2263.84	-1388.53	-1055.38	-1128.7	-1062.81	-1360.62	-1536.87	-1206.82	-1211.25	-1210.23	-1348.26	-1138.99	-1428.81	-338.17	-2240.06	-2016.47	-1950.36	-386.033	-0.0881225	-0.672868	-0.0726897	-0.888628	-0.0244119	0.163666	0.00139574	-0.0235021	0.272387	0.028973	0.271159	0.0489843	-5.0393	0.000306377	0.0334056	0.0261928
-15670.8	1	0.000179975	5	31	0	15741.8	-1288.36	-1284.53	-2177.14	-1080.3	-1074.72	-2194.65	-1339.03	-1335.71	-1188.27	-2263.84	-1388.53	-1055.38	-1128.7	-1062.81	-1360.62	-1536.87	-1206.82	-1211.25	-1210.23	-1348.26	-1138.99	-1428.81	-338.17	-2240.06	-2016.47	-1950.36	-386.033	-0.0881539	-0.672861	-0.0727173	-0.888629	-0.0244285	0.163676	0.00139296	-0.0235415	0.272348	0.0290042	0.27117	0.0489321	-5.03933	0.000325566	0.0333696	0.0261835
-15670.7	0.993863	0.000193247	5	31	0	15761.7	-1288.36	-1284.53	-2177.14	-1080.3	-1074.72	-2194.65	-1339.03	-1335.71	-1188.27	-2263.84	-1388.53	-1055.38	-1128.7	-1062.81	-1360.62	-1536.87	-1206.82	-1211.25	-1210.23	-1348.26	-1138.99	-1428.81	-338.17	-2240.06	-2016.47	-1950.36	-386.033	-0.0881602	-0.672878	-0.072692	-0.888656	-0.0243996	0.163668	0.00141662	-0.0235851	0.272362	0.0290172	0.27112	0.0489112	-5.03934	0.000375448	0.0334146	0.0261804
-15670.7	0.999201	0.000203824	5	31	0	15757.2	-1288.36	-1284.53	-2177.14	-1080.3	-1074.72	-2194.65	-1339.03	-1335.71	-1188.27	-2263.84	-1388.53	-1055.38	-1128.7	-1062.81	-1360.62	-1536.87	-1206.82	-1211.25	-1210.23	-1348.26	-1138.99	-1428.81	-338.17	-2240.06	-2016.47	-1950.36	-386.033	-0.0881656	-0.672854	-0.0726906	-0.88869	-0.0244076	0.163673	0.00141249	-0.0235856	0.272369	0.0289751	0.27112	0.048922	-5.03932	0.00035909	0.0334375	0.0261605
-15670.5	0.998629	0.000218535	5	31	0	15750.7	-1288.36	-1284.53	-2177.14	-1080.3	-1074.72	-2194.65	-1339.03	-1335.71	-1188.27	-2263.84	-1388.53	-1055.38	-1128.7	-1062.81	-1360.62	-1536.87	-1206.82	-1211.25	-1210.23	-1348.26	-1138.99	-1428.81	-338.17	-2240.06	-2016.47	-1950.36	-386.033	-0.0881627	-0.672853	-0.0726939	-0.888685	-0.0244161	0.163664	0.00141015	-0.0235886	0.272368	0.0289721	0.271123	0.0489217	-5.03933	0.000362575	0.0334393	0.0261646
-15670.4	0.998199	0.000233889	5	31	0	15753	-1288.36	-1284.53	-2177.14	-1080.3	-1074.72	-2194.65	-1339.03	-1335.71	-1188.27	-2263.84	-1388.53	-1055.38	-1128.7	-1062.81	-1360.62	-1536.87	-1206.82	-1211.25	-1210.23	-1348.26	-1138.99	-1428.81	-338.17	-2240.06	-2016.47	-1950.36	-386.033	-0.0881901	-0.67292	-0.072748	-0.888642	-0.0244064	0.163668	0.00135911	-0.023681	0.27237	0.028895	0.271143	0.04902	-5.0393	0.000297642	0.0334671	0.0261765
-15670.5	0.99988	0.000249927	5	31	0	15758	-1288.36	-1284.53	-2177.14	-1080.3	-1074.72	-2194.65	-1339.03	-1335.71	-1188.27	-2263.84	-1388.53	-1055.38	-1128.7	-1062.81	-1360.62	-1536.87	-1206.82	-1211.25	-1210.23	-1348.26	-1138.99	-1428.81	-338.17	-2240.06	-2016.47	-1950.36	-386.033	-0.0881854	-0.672913	-0.0727712	-0.888682	-0.0244545	0.163655	0.00137285	-0.0236819	0.27236	0.0289215	0.271145	0.0490223	-5.03928	0.000330063	0.0334775	0.0262189
-15670.5	0.999985	0.000268243	5	31	0	15741.3	-1288.36	-1284.53	-2177.14	-1080.3	-1074.72	-2194.65	-1339.03	-1335.71	-1188.27	-2263.84	-1388.53	-1055.38	-1128.7	-1062.81	-1360.62	-1536.87	-1206.82	-1211.25	-1210.23	-1348.26	-1138.99	-1428.81	-338.17	-2240.06	-2016.47	-1950.36	-386.033	-0.0881748	-0.672882	-0.0727742	-0.888691	-0.0244582	0.163634	0.00140304	-0.0237012	0.272382	0.0288986	0.271174	0.049013	-5.03924	0.000324733	0.0334785	0.0262291
-15670.6	0.995826	0.000287782	5	31	0	15761.3	-1288.36	-1284.53	-2177.14	-1080.3	-1074.72	-2194.65	-1339.03	-1335.71	-1188.27	-2263.84	-1388.53	-1055.38	-1128.7	-1062.81	-1360.62	-1536.87	-1206.82	-1211.25	-1210.24	-1348.26	-1138.99	-1428.81	-338.17	-2240.06	-2016.47	-1950.36	-386.034	-0.0881845	-0.672855	-0.0727942	-0.888613	-0.0244904	0.163632	0.00135768	-0.0236461	0.272426	0.0288275	0.271199	0.0489931	-5.03924	0.000315315	0.0335356	0.0262994
-15671.1	0.999993	0.000304844	5	31	0	15759.1	-1288.36	-1284.53	-2177.14	-1080.3	-1074.72	-2194.65	-1339.03	-1335.71	-1188.27	-2263.84	-1388.53	-1055.38	-1128.7	-1062.81	-1360.62	-1536.87	-1206.82	-1211.25	-1210.23	-1348.26	-1138.99	-1428.81	-338.17	-2240.06	-2016.47	-1950.36	-386.034	-0.0881993	-0.672839	-0.0727461	-0.888597	-0.0244143	0.163568	0.00132439	-0.0236395	0.272331	0.0288766	0.271274	0.0489312	-5.03922	0.000342603	0.033631	0.0263159
-15671.1	0.999202	0.00032652	5	31	0	15758	-1288.36	-1284.53	-2177.14	-1080.3	-1074.72	-2194.65	-1339.03	-1335.71	-1188.27	-2263.84	-1388.53	-1055.38	-1128.7	-1062.81	-1360.62	-1536.87	-1206.82	-1211.25	-1210.23	-1348.26	-1138.99	-1428.81	-338.17	-2240.06	-2016.47	-1950.36	-386.034	-0.0881828	-0.672841	-0.0727501	-0.888605	-0.0244037	0.163533	0.00132127	-0.0236473	0.27232	0.028875	0.271279	0.0489295	-5.03922	0.000339721	0.0336477	0.0263248
-15671.3	0.98621	0.000348623	5	31	0	15756.2	-1288.36	-1284.53	-2177.14	-1080.3	-1074.72	-2194.65	-1339.03	-1335.71	-1188.27	-2263.84	-1388.53	-1055.38	-1128.7	-1062.81	-1360.62	-1536.87	-1206.82	-1211.25	-1210.23	-1348.26	-1138.99	-1428.81	-338.17	-2240.06	-2016.47	-1950.36	-386.034	-0.0881356	-0.672839	-0.0727444	-0.888584	-0.0244256	0.163545	0.00138527	-0.0236783	0.272285	0.0288627	0.271266	0.0488961	-5.03921	0.000388421	0.0336493	0.0263409
-15671.7	0.993142	0.000358643	5	31	0	15748.6	-1288.36	-1284.53	-2177.14	-1080.3	-1074.72	-2194.65	-1339.03	-1335.71	-1188.27	-2263.84	-1388.53	-1055.38	-1128.7	-1062.81	-1360.62	-1536.87	-1206.82	-1211.25	-1210.23	-1348.26	-1138.99	-1428.81	-338.17	-2240.06	-2016.47	-1950.36	-386.034	-0.0881489	-0.672847	-0.0726932	-0.888621	-0.0243774	0.163495	0.00140333	-0.023631	0.272386	0.0289229	0.271232	0.0487926	-5.03922	0.000330401	0.033691	0.0263433
-15671.9	0.993145	0.000375934	5	31	0	15743.9	-1288.36	-1284.53	-2177.14	-1080.3	-1074.72	-2194.65	-1339.03	-1335.71	-1188.27	-2263.84	-1388.53	-1055.38	-1128.7	-1062.81	-1360.62	-1536.87	-1206.82	-1211.25	-1210.23	-1348.26	-1138.99	-1428.81	-338.17	-2240.06	-2016.47	-1950.36	-386.034	-0.0882065	-0.672835	-0.072737	-0.888616	-0.0244504	0.163486	0.00124739	-0.0237454	0.27247	0.0288277	0.271348	0.0487656	-5.03919	0.000307086	0.0338211	0.0263631
-15671.9	0.9996	0.000393765	5	31	0	15750.3	-1288.36	-1284.53	-2177.14	-1080.3	-1074.72	-2194.65	-1339.03	-1335.71	-1188.27	-2263.84	-1388.53	-1055.38	-1128.7	-1062.81	-1360.62	-1536.87	-1206.82	-1211.25	-1210.23	-1348.26	-1138.99	-1428.81	-338.17	-2240.06	-2016.47	-1950.36	-386.034	-0.0881678	-0.672857	-0.0727887	-0.888653	-0.0243276	0.163435	0.00124747	-0.0237338	0.272611	0.0287131	0.271334	0.0487398	-5.03921	0.000344099	0.0337435	0.02643
-15671.2	0.998056	0.000419415	5	31	0	15761.6	-1288.36	-1284.53	-2177.14	-1080.3	-1074.72	-2194.65	-1339.03	-1335.71	-1188.27	-2263.84	-1388.53	-1055.38	-1128.7	-1062.81	-1360.62	-1536.87	-1206.82	-1211.25	-1210.23	-1348.26	-1138.99	-1428.81	-338.17	-2240.06	-2016.47	-1950.36	-386.034	-0.0881806	-0.672856	-0.0726726	-0.888642	-0.0243014	0.163449	0.00130738	-0.0237309	0.272633	0.0287494	0.271458	0.0488332	-5.03918	0.000382392	0.0336955	0.0263816
-15671.5	0.9721	0.000444411	5	31	0	15753.1	-1288.36	-1284.53	-2177.14	-1080.3	-1074.72	-2194.65	-1339.03	-1335.71	-1188.27	-2263.84	-1388.53	-1055.38	-1128.7	-1062.81	-1360.62	-1536.87	-1206.82	-1211.25	-1210.24	-1348.26	-1138.99	-1428.81	-338.17	-2240.06	-2016.47	-1950.36	-386.034	-0.0881992	-0.672875	-0.0726622	-0.888683	-0.0242789	0.163367	0.0013419	-0.0237398	0.272665	0.0287494	0.271449	0.0488092	-5.03915	0.000373661	0.0336845	0.0263535
-15672.4	0.982439	0.000438911	5	31	0	15758.4	-1288.36	-1284.53	-2177.14	-1080.3	-1074.72	-2194.65	-1339.03	-1335.71	-1188.27	-2263.84	-1388.53	-1055.38	-1128.7	-1062.81	-1360.62	-1536.87	-1206.82	-1211.25	-1210.24	-1348.26	-1138.99	-1428.81	-338.17	-2240.06	-2016.47	-1950.36	-386.034	-0.0882453	-0.672861	-0.0727211	-0.888655	-0.0242535	0.163409	0.00133444	-0.0237487	0.272642	0.0287361	0.271445	0.048805	-5.03916	0.00031787	0.0336686	0.0263518
-15671.2	0.987745	0.00044558	5	31	0	15768.1	-1288.36	-1284.53	-2177.14	-1080.3	-1074.72	-2194.65	-1339.03	-1335.71	-1188.27	-2263.84	-1388.53	-1055.38	-1128.7	-1062.81	-1360.62	-1536.87	-1206.82	-1211.25	-1210.23	-1348.26	-1138.99	-1428.81	-338.17	-2240.06	-2016.47	-1950.36	-386.034	-0.0883647	-0.672905	-0.0726507	-0.8887	-0.0242866	0.163271	0.00144071	-0.0236545	0.272669	0.0286805	0.271442	0.0488123	-5.03926	0.00019033	0.0337173	0.0263508
-15671.1	0.999639	0.000458557	5	31	0	15765.2	-1288.36	-1284.53	-2177.14	-1080.3	-1074.72	-2194.65	-1339.03	-1335.71	-1188.27	-2263.84	-1388.53	-1055.38	-1128.7	-1062.81	-1360.62	-1536.87	-1206.82	-1211.25	-1210.24	-1348.26	-1138.99	-1428.81	-338.17	-2240.06	-2016.47	-1950.36	-386.034	-0.0884247	-0.672838	-0.072515	-0.888589	-0.0242655	0.163331	0.00127112	-0.0239262	0.272627	0.0286326	0.271454	0.048803	-5.03907	0.000178393	0.0336921	0.0260798
-15671.3	0.983548	0.000486516	5	31	0	15758.1	-1288.36	-1284.53	-2177.14	-1080.3	-1074.72	-2194.65	-1339.03	-1335.71	-1188.27	-2263.84	-1388.53	-1055.38	-1128.7	-1062.81	-1360.62	-1536.87	-1206.82	-1211.25	-1210.24	-1348.26	-1138.99	-1428.81	-338.17	-2240.06	-2016.47	-1950.36	-386.034	-0.0883678	-0.672833	-0.0725462	-0.888615	-0.0241979	0.163345	0.00138091	-0.023937	0.272733	0.0287767	0.271406	0.0488074	-5.039	0.000123016	0.0339849	0.0260024
-15671.2	0.999979	0.000494613	5	31	0	15749.2	-1288.36	-1284.53	-2177.14	-1080.3	-1074.72	-2194.65	-1339.03	-1335.71	-1188.27	-2263.84	-1388.53	-1055.38	-1128.7	-1062.81	-1360.62	-1536.87	-1206.82	-1211.25	-1210.24	-1348.26	-1138.99	-1428.81	-338.17	-2240.06	-2016.47	-1950.36	-386.034	-0.0884629	-0.67288	-0.0725018	-0.888627	-0.0240183	0.163446	0.00146317	-0.0239458	0.272672	0.028775	0.271258	0.0488635	-5.03915	8.10677e-06	0.0339804	0.025943
-15670.9	0.991998	0.000524328	5	31	0	15746.1	-1288.36	-1284.53	-2177.14	-1080.3	-1074.72	-2194.65	-1339.03	-1335.71	-1188.27	-2263.84	-1388.53	-1055.38	-1128.7	-1062.81	-1360.62	-1536.87	-1206.82	-1211.25	-1210.24	-1348.26	-1138.99	-1428.81	-338.17	-2240.06	-2016.47	-1950.36	-386.034	-0.0885996	-0.672811	-0.0723359	-0.888731	-0.0237564	0.163516	0.00138565	-0.0237917	0.272679	0.028764	0.271202	0.0488022	-5.03928	4.24321e-05	0.0340953	0.0260358
-15671.3	0.97151	0.000544086	5	31	0	15760.8	-1288.36	-1284.53	-2177.14	-1080.3	-1074.72	-2194.65	-1339.03	-1335.71	-1188.27	-2263.84	-1388.53	-1055.38	-1128.7	-1062.81	-1360.62	-1536.87	-1206.82	-1211.25	-1210.24	-1348.26	-1138.99	-1428.81	-338.17	-2240.06	-2016.47	-1950.36	-386.034	-0.0885813	-0.672823	-0.0722316	-0.888692	-0.023749	0.163516	0.00135411	-0.0237585	0.272723	0.0287875	0.271252	0.0488344	-5.03935	9.01461e-05	0.0340271	0.0260295
-15670.5	0.989091	0.000535705	5	31	0	15747.8	-1288.36	-1284.53	-2177.14	-1080.3	-1074.72	-2194.65	-1339.03	-1335.71	-1188.27	-2263.84	-1388.53	-1055.38	-1128.7	-1062.81	-1360.62	-1536.87	-1206.82	-1211.25	-1210.24	-1348.26	-1138.99	-1428.81	-338.17	-2240.06	-2016.47	-1950.36	-386.034	-0.0885684	-0.672824	-0.0722437	-0.888713	-0.0237185	0.163485	0.00141209	-0.0238154	0.272743	0.0287859	0.271244	0.048832	-5.03938	0.000110081	0.0340548	0.0260422
-15671.2	0.932699	0.000551316	5	31	0	15757.4	-1288.36	-1284.53	-2177.14	-1080.3	-1074.72	-2194.65	-1339.03	-1335.71	-1188.27	-2263.84	-1388.53	-1055.38	-1128.7	-1062.81	-1360.62	-1536.87	-1206.82	-1211.25	-1210.24	-1348.26	-1138.99	-1428.81	-338.169	-2240.06	-2016.47	-1950.36	-386.034	-0.0883838	-0.672682	-0.0721883	-0.88865	-0.0237272	0.163453	0.00116003	-0.0238294	0.272757	0.0288403	0.271125	0.0487147	-5.03921	0.000100642	0.0341429	0.0262085
-15671.5	0.983857	0.000492707	5	31	0	15763.7	-1288.36	-1284.53	-2177.14	-1080.3	-1074.72	-2194.65	-1339.03	-1335.71	-1188.27	-2263.84	-1388.53	-1055.38	-1128.7	-1062.81	-1360.62	-1536.87	-1206.82	-1211.25	-1210.24	-1348.26	-1138.99	-1428.81	-338.17	-2240.06	-2016.47	-1950.36	-386.034	-0.0883823	-0.672662	-0.0721693	-0.888661	-0.0237214	0.163483	0.00119293	-0.0238055	0.272842	0.0288368	0.271104	0.0487188	-5.03925	3.20734e-05	0.0341455	0.0262342
-15671.7	0.995791	0.000500502	5	31	0	15743.6	-1288.36	-1284.53	-2177.14	-1080.3	-1074.72	-2194.65	-1339.03	-1335.71	-1188.27	-2263.84	-1388.53	-1055.38	-1128.7	-1062.81	-1360.62	-1536.87	-1206.82	-1211.25	-1210.24	-1348.26	-1138.99	-1428.81	-338.169	-2240.06	-2016.47	-1950.36	-386.034	-0.0884221	-0.67267	-0.0721428	-0.888635	-0.023609	0.16353	0.00102573	-0.0238425	0.272758	0.0289247	0.27117	0.0486645	-5.03935	9.74729e-05	0.0340088	0.0263073
-15671.5	0.999955	0.000523354	5	31	0	15754.8	-1288.36	-1284.53	-2177.14	-1080.3	-1074.72	-2194.65	-1339.03	-1335.71	-1188.27	-2263.84	-1388.53	-1055.38	-1128.7	-1062.81	-1360.62	-1536.87	-1206.82	-1211.25	-1210.24	-1348.26	-1138.99	-1428.81	-338.169	-2240.06	-2016.47	-1950.36	-386.034	-0.0884131	-0.67262	-0.0721356	-0.888615	-0.0236524	0.163517	0.00106622	-0.0238571	0.272786	0.0289053	0.271115	0.048651	-5.03935	0.000106403	0.0340213	0.0263024
-15670.9	0.999718	0.000552409	5	31	0	15756.8	-1288.36	-1284.53	-2177.14	-1080.3	-1074.72	-2194.65	-1339.03	-1335.71	-1188.27	-2263.84	-1388.53	-1055.38	-1128.7	-1062.81	-1360.62	-1536.87	-1206.82	-1211.25	-1210.24	-1348.26	-1138.99	-1428.81	-338.169	-2240.06	-2016.47	-1950.36	-386.034	-0.0884215	-0.672639	-0.0720691	-0.888578	-0.0236442	0.16351	0.00112195	-0.0237493	0.272692	0.0289163	0.271073	0.0486994	-5.03939	8.4211e-05	0.0340225	0.0263531
-15672.5	0.916503	0.00058222	5	31	0	15758	-1288.36	-1284.53	-2177.14	-1080.3	-1074.72	-2194.65	-1339.03	-1335.71	-1188.27	-2263.84	-1388.53	-1055.38	-1128.7	-1062.81	-1360.62	-1536.87	-1206.82	-1211.25	-1210.24	-1348.26	-1138.99	-1428.81	-338.169	-2240.06	-2016.47	-1950.36	-386.034	-0.0884349	-0.672711	-0.0721194	-0.888625	-0.0237046	0.163567	0.00111991	-0.0236731	0.272692	0.0288668	0.271101	0.0486927	-5.03943	9.05039e-05	0.0339976	0.0264252
-15672.4	0.999962	0.000501884	5	31	0	15768.1	-1288.36	-1284.53	-2177.14	-1080.3	-1074.72	-2194.65	-1339.03	-1335.71	-1188.27	-2263.84	-1388.53	-1055.38	-1128.7	-1062.81	-1360.62	-1536.87	-1206.82	-1211.25	-1210.24	-1348.26	-1138.99	-1428.81	-338.169	-2240.06	-2016.47	-1950.36	-386.034	-0.0884146	-0.672725	-0.0721904	-0.888651	-0.0236804	0.16354	0.00105305	-0.0236385	0.272732	0.0288868	0.271095	0.0486934	-5.03941	0.000104392	0.0339963	0.0264307
-15671.8	0.996458	0.000529097	5	31	0	15768	-1288.36	-1284.53	-2177.14	-1080.3	-1074.72	-2194.65	-1339.03	-1335.71	-1188.27	-2263.84	-1388.53	-1055.38	-1128.7	-1062.81	-1360.62	-1536.87	-1206.82	-1211.25	-1210.24	-1348.26	-1138.99	-1428.81	-338.17	-2240.06	-2016.47	-1950.36	-386.034	-0.0881854	-0.67275	-0.0720463	-0.888599	-0.0236753	0.163625	0.00104893	-0.0237381	0.272674	0.0288611	0.271157	0.0486159	-5.03944	6.27365e-05	0.0339627	0.0264755
-15672.1	0.992961	0.000552692	5	31	0	15752	-1288.36	-1284.53	-2177.14	-1080.3	-1074.72	-2194.65	-1339.03	-1335.71	-1188.27	-2263.84	-1388.53	-1055.38	-1128.7	-1062.81	-1360.62	-1536.87	-1206.82	-1211.25	-1210.24	-1348.26	-1138.99	-1428.81	-338.169	-2240.06	-2016.47	-1950.36	-386.034	-0.0881669	-0.672788	-0.0720103	-0.888675	-0.023642	0.16367	0.00114414	-0.0238101	0.272647	0.0289897	0.271205	0.0486316	-5.03948	-4.23756e-05	0.0339117	0.026433
# Adaptation terminated
# Step size = 0.00042234
# Elements of inverse mass matrix:
# 9.09123e-05	8.64396e-09	-2.92389e-09	-1.06781e-09	2.79311e-09	-6.33396e-09	-1.09349e-09	8.6024e-09	7.92092e-09	3.5084e-09	3.67334e-09	-6.57838e-10	-5.20734e-10	4.01372e-09	-4.90821e-09	-4.97206e-09	-5.30804e-09	-5.18381e-09	1.27295e-11	5.2663e-10	-1.27909e-09	-2.40214e-09	-1.02884e-09	-4.57991e-09	4.03837e-09	-3.03658e-09	-2.94629e-09	4.97694e-09	-4.93114e-09	-7.89182e-09	-1.59261e-09	5.44186e-11	6.03442e-09	-3.21406e-09	-1.83145e-09	-4.40577e-09	-2.05808e-09	5.22327e-09	1.03711e-08	1.92281e-09	1.66697e-09	1.03324e-09	-3.7703e-09	3.76754e-09	-4.55758e-10	1.33416e-09	-1.99736e-09	6.50089e-09	-2.49286e-09	-2.38748e-09
# 8.64396e-09	9.0942e-05	-9.57495e-09	-3.44746e-09	1.20903e-08	-2.32851e-08	-1.18977e-09	3.31438e-08	3.49504e-08	1.31126e-08	1.44815e-08	-3.45196e-09	1.70499e-10	1.52776e-08	-1.89671e-08	-2.13397e-08	-2.11708e-08	-2.23154e-08	5.47224e-09	2.45695e-09	-3.46438e-09	-7.98308e-09	-5.84535e-09	-1.6689e-08	1.38757e-08	-1.04969e-08	-9.69255e-09	1.99464e-08	-1.91935e-08	-3.11421e-08	-8.70795e-09	1.24778e-09	2.40997e-08	-1.25577e-08	-7.544e-09	-1.76903e-08	-7.86697e-09	1.99709e-08	4.07521e-08	6.96769e-09	1.76259e-09	3.60237e-09	-1.55879e-08	1.38371e-08	-1.75275e-09	7.16927e-09	-7.91494e-09	2.59563e-08	-1.09585e-08	-1.09009e-08
# -2.92389e-09	-9.57495e-09	9.09129e-05	1.2492e-09	-3.77795e-09	6.49603e-09	8.28988e-10	-9.81879e-09	-9.71794e-09	-4.26251e-09	-4.01134e-09	1.22604e-09	3.54891e-10	-4.71148e-09	5.46439e-09	5.85025e-09	6.12818e-09	6.21835e-09	-8.05573e-10	-4.10931e-10	1.06735e-09	2.84427e-09	1.47915e-09	4.3978e-09	-4.76337e-09	2.70306e-09	3.2571e-09	-5.7069e-09	5.12631e-09	9.02159e-09	1.98705e-09	-9.01926e-10	-7.15961e-09	3.38368e-09	2.37408e-09	4.88965e-09	2.39981e-09	-5.77857e-09	-1.15201e-08	-2.20247e-09	-9.43756e-10	-1.86478e-09	4.44162e-09	-4.12562e-09	7.48191e-10	-1.8265e-09	1.80874e-09	-8.05988e-09	2.45588e-09	3.61678e-09
# -1.06781e-09	-3.44746e-09	1.2492e-09	9.09117e-05	-2.05128e-09	3.03329e-09	-3.15445e-10	-6.04056e-09	-5.5605e-09	-7.67623e-10	-1.31898e-09	9.25283e-10	-1.14944e-09	-3.1338e-09	4.15197e-09	3.4236e-09	4.37884e-09	2.18131e-09	-2.73893e-09	-2.22884e-10	-5.76678e-10	1.65896e-09	2.98999e-10	3.07051e-09	-2.02945e-09	1.80179e-09	5.74846e-10	-3.30224e-09	1.51975e-09	4.08483e-09	1.55348e-09	-1.06203e-09	-3.64245e-09	3.27215e-09	1.00413e-09	2.81727e-09	1.53694e-09	-2.33085e-09	-5.43382e-09	-1.61858e-09	1.60787e-09	-8.05917e-10	2.65388e-09	-2.15484e-10	1.76837e-10	-1.87059e-09	1.80167e-09	-4.67237e-09	2.64148e-09	2.60623e-09
# 2.79311e-09	1.20903e-08	-3.77795e-09	-2.05128e-09	9.09152e-05	-8.20245e-09	-7.28915e-11	1.35918e-08	1.4815e-08	4.90143e-09	5.47988e-09	-2.4481e-09	4.92323e-10	6.51638e-09	-7.87914e-09	-9.20189e-09	-9.26346e-09	-8.83115e-09	4.16503e-09	4.88649e-10	-6.15885e-10	-3.5837e-09	-2.42211e-09	-5.90062e-09	5.35006e-09	-3.38825e-09	-3.29964e-09	8.6547e-09	-6.72089e-09	-1.22776e-08	-3.77359e-09	1.82195e-09	9.69913e-09	-5.37159e-09	-3.53191e-09	-6.69427e-09	-3.16967e-09	7.58634e-09	1.58097e-08	3.25247e-09	-1.98352e-09	1.97725e-09	-6.73811e-09	4.72208e-09	-6.84166e-10	3.84176e-09	-3.47516e-09	1.09247e-08	-4.14951e-09	-5.36756e-09
# -6.33396e-09	-2.32851e-08	6.49603e-09	3.03329e-09	-8.20245e-09	9.09293e-05	1.59357e-09	-2.41284e-08	-2.71182e-08	-9.7279e-09	-9.39e-09	1.65262e-09	-1.43354e-09	-1.08383e-08	1.46005e-08	1.64868e-08	1.471e-08	1.85519e-08	-4.37368e-09	-2.7751e-09	3.44492e-09	6.64314e-09	1.73153e-09	1.30336e-08	-8.99411e-09	9.05099e-09	5.01404e-09	-1.30138e-08	1.60427e-08	2.31987e-08	8.5667e-09	7.38428e-10	-1.80796e-08	8.39849e-09	4.08234e-09	1.41852e-08	5.48277e-09	-1.5911e-08	-3.14009e-08	-3.39975e-09	-4.18397e-09	-2.40365e-09	9.8984e-09	-8.29929e-09	1.87778e-09	-6.06168e-09	6.21877e-09	-1.8718e-08	1.01837e-08	7.7783e-09
# -1.09349e-09	-1.18977e-09	8.28988e-10	-3.15445e-10	-7.28915e-11	1.59357e-09	9.0911e-05	-3.89035e-10	3.96478e-10	-1.01775e-09	-4.3112e-10	2.52659e-10	1.57038e-09	-5.83096e-10	-5.31008e-10	-1.31051e-10	-4.43363e-10	1.06298e-09	1.24963e-09	1.95966e-10	9.48852e-10	3.568e-10	-4.80158e-10	6.88622e-10	-7.7477e-10	1.35925e-09	3.30005e-10	-8.39335e-11	1.25265e-09	4.88282e-10	-3.3914e-10	1.20713e-09	-1.3662e-10	-3.95936e-10	2.30088e-10	-7.26965e-10	1.13984e-09	-1.54703e-09	-5.73243e-10	-1.66068e-10	-2.37689e-09	-1.65853e-09	-3.31193e-10	-1.937e-09	2.71376e-10	7.26908e-10	-6.37591e-10	-5.24172e-10	-5.59653e-10	-8.11311e-10
# 8.6024e-09	3.31438e-08	-9.81879e-09	-6.04056e-09	1.35918e-08	-2.41284e-08	-3.89035e-10	9.09466e-05	3.88921e-08	1.29366e-08	1.5295e-08	-4.42139e-09	1.4495e-09	1.76686e-08	-2.18599e-08	-2.37798e-08	-2.45209e-08	-2.22794e-08	8.69996e-09	2.34617e-09	-2.16404e-09	-9.21606e-09	-5.90151e-09	-1.85637e-08	1.51449e-08	-1.11673e-08	-9.24154e-09	2.25078e-08	-1.91581e-08	-3.32638e-08	-1.00072e-08	2.73747e-09	2.5981e-08	-1.54024e-08	-8.34392e-09	-1.88449e-08	-9.16097e-09	2.08586e-08	4.28098e-08	8.46305e-09	-1.16207e-09	4.02211e-09	-1.73135e-08	1.27874e-08	-1.62162e-09	8.64495e-09	-9.0478e-09	2.94692e-08	-1.2784e-08	-1.28337e-08
# 7.92092e-09	3.49504e-08	-9.71794e-09	-5.5605e-09	1.4815e-08	-2.71182e-08	3.96478e-10	3.88921e-08	9.09546e-05	1.45597e-08	1.50631e-08	-4.52903e-09	3.75694e-09	1.75783e-08	-2.38796e-08	-2.72376e-08	-2.53419e-08	-2.75887e-08	1.11072e-08	3.4168e-09	-3.04129e-09	-1.03198e-08	-5.45351e-09	-1.85818e-08	1.40705e-08	-1.07458e-08	-8.56826e-09	2.2883e-08	-2.26301e-08	-3.61578e-08	-1.37163e-08	2.67421e-09	2.90755e-08	-1.45185e-08	-7.76675e-09	-2.18472e-08	-8.1951e-09	2.25582e-08	4.80847e-08	6.90626e-09	-7.15056e-10	3.45045e-09	-1.77974e-08	1.14801e-08	-2.74843e-09	1.14719e-08	-1.0078e-08	3.14114e-08	-1.53992e-08	-1.50221e-08
# 3.5084e-09	1.31126e-08	-4.26251e-09	-7.67623e-10	4.90143e-09	-9.7279e-09	-1.01775e-09	1.29366e-08	1.45597e-08	9.09162e-05	6.564e-09	-1.23581e-09	-6.05461e-10	6.37039e-09	-6.94079e-09	-8.68273e-09	-7.7542e-09	-9.36775e-09	1.47628e-09	7.27511e-10	-1.64548e-09	-3.27124e-09	-2.4011e-09	-6.1943e-09	6.43284e-09	-3.89146e-09	-4.01833e-09	8.13354e-09	-8.99871e-09	-1.2802e-08	-3.60187e-09	3.0029e-10	9.95771e-09	-4.07892e-09	-3.30159e-09	-6.39161e-09	-3.95638e-09	9.4834e-09	1.57948e-08	2.59232e-09	1.74823e-09	2.80869e-09	-5.63593e-09	6.95411e-09	-1.04143e-09	1.98911e-09	-1.49329e-09	1.14938e-08	-3.51114e-09	-4.0785e-09
# 3.67334e-09	1.44815e-08	-4.01134e-09	-1.31898e-09	5.47988e-09	-9.39e-09	-4.3112e-10	1.5295e-08	1.50631e-08	6.564e-09	9.09185e-05	-1.60638e-09	-1.56414e-09	7.61313e-09	-7.71666e-09	-9.05411e-09	-9.74613e-09	-7.96086e-09	2.24132e-09	3.22386e-10	-1.17722e-09	-2.81001e-09	-4.34639e-09	-7.839e-09	7.78487e-09	-4.74882e-09	-5.66909e-09	1.06961e-08	-8.88253e-09	-1.40135e-08	-3.08632e-09	7.37569e-10	1.0208e-08	-6.80668e-09	-4.30562e-09	-6.48515e-09	-4.80741e-09	9.73489e-09	1.69188e-08	4.69629e-09	-3.2394e-10	2.56556e-09	-7.46398e-09	8.94439e-09	1.68031e-10	1.83675e-09	-2.1562e-09	1.29114e-08	-4.22438e-09	-3.51002e-09
# -6.57838e-10	-3.45196e-09	1.22604e-09	9.25283e-10	-2.4481e-09	1.65262e-09	2.52659e-10	-4.42139e-09	-4.52903e-09	-1.23581e-09	-1.60638e-09	9.09115e-05	5.10493e-10	-2.15059e-09	1.89167e-09	2.90594e-09	3.04055e-09	2.94163e-09	-2.49231e-09	5.50029e-10	-1.68567e-10	1.12317e-09	1.18331e-09	2.01458e-09	-1.33774e-09	1.02362e-09	9.79469e-10	-3.62448e-09	1.31662e-09	3.45198e-09	6.39054e-10	-1.00477e-09	-2.99845e-09	1.80113e-09	1.66618e-09	7.9145e-10	1.75932e-09	-1.93602e-09	-4.11925e-09	-1.55355e-09	1.88549e-09	-1.62964e-09	2.70795e-09	-1.78769e-09	3.30869e-10	-1.84588e-09	1.40318e-09	-3.91197e-09	7.46381e-10	2.09935e-09
# -5.20734e-10	1.70499e-10	3.54891e-10	-1.14944e-09	4.92323e-10	-1.43354e-09	1.57038e-09	1.4495e-09	3.75694e-09	-6.05461e-10	-1.56414e-09	5.10493e-10	9.09131e-05	-3.92028e-10	-3.15912e-09	-2.50913e-09	-1.26213e-09	-2.10501e-09	2.42117e-09	1.22285e-09	2.70437e-10	-1.16647e-09	1.17913e-09	-1.02843e-10	-1.62941e-09	2.20957e-10	1.42437e-09	-6.15471e-10	-3.99613e-10	-1.55604e-09	-2.56967e-09	5.99456e-10	1.9471e-09	-4.50121e-10	9.01476e-10	-3.62838e-09	1.89218e-09	-3.30386e-10	3.50194e-09	-1.52883e-09	-1.15879e-09	-2.4421e-09	-3.26018e-10	-4.00174e-09	-7.61848e-10	2.53928e-09	-2.47054e-09	1.63039e-10	-2.93699e-09	-2.62349e-09
# 4.01372e-09	1.52776e-08	-4.71148e-09	-3.1338e-09	6.51638e-09	-1.08383e-08	-5.83096e-10	1.76686e-08	1.75783e-08	6.37039e-09	7.61313e-09	-2.15059e-09	-3.92028e-10	9.09194e-05	-9.76966e-09	-1.04511e-08	-1.19388e-08	-9.01655e-09	4.46388e-09	4.04561e-10	4.94637e-11	-3.68165e-09	-3.20867e-09	-8.99421e-09	8.5304e-09	-5.7995e-09	-4.51756e-09	1.1176e-08	-8.76107e-09	-1.47383e-08	-4.26514e-09	1.58175e-09	1.1847e-08	-7.8721e-09	-4.70017e-09	-7.16738e-09	-6.20072e-09	1.07423e-08	1.8496e-08	5.33717e-09	-1.29429e-09	4.18828e-09	-8.37404e-09	7.82962e-09	-6.08573e-10	2.78356e-09	-2.48863e-09	1.51538e-08	-5.27947e-09	-5.40494e-09
# -4.90821e-09	-1.89671e-08	5.46439e-09	4.15197e-09	-7.87914e-09	1.46005e-08	-5.31008e-10	-2.18599e-08	-2.38796e-08	-6.94079e-09	-7.71666e-09	1.89167e-09	-3.15912e-09	-9.76966e-09	9.09239e-05	1.4877e-08	1.44832e-08	1.38796e-08	-5.79546e-09	-1.95993e-09	1.34056e-09	5.93151e-09	2.598e-09	1.05726e-08	-7.412e-09	6.17476e-09	4.87965e-09	-1.24713e-08	1.11494e-08	1.9433e-08	7.16822e-09	-1.95286e-09	-1.61495e-08	9.10519e-09	3.80616e-09	1.34284e-08	3.36047e-09	-1.12243e-08	-2.72876e-08	-3.93051e-09	9.78636e-10	-1.49992e-10	1.01156e-08	-4.41718e-09	1.24634e-09	-6.87807e-09	7.11874e-09	-1.63508e-08	9.87265e-09	8.66805e-09
# -4.97206e-09	-2.13397e-08	5.85025e-09	3.4236e-09	-9.20189e-09	1.64868e-08	-1.31051e-10	-2.37798e-08	-2.72376e-08	-8.68273e-09	-9.05411e-09	2.90594e-09	-2.50913e-09	-1.04511e-08	1.4877e-08	9.09263e-05	1.54719e-08	1.6879e-08	-6.65938e-09	-2.05526e-09	1.83366e-09	6.46026e-09	2.96278e-09	1.15062e-08	-8.15706e-09	6.82758e-09	4.79024e-09	-1.39676e-08	1.32933e-08	2.21118e-08	8.10246e-09	-1.5625e-09	-1.77998e-08	9.02814e-09	4.79764e-09	1.37607e-08	4.57018e-09	-1.37553e-08	-2.97189e-08	-3.89919e-09	9.0881e-10	-1.21289e-09	1.09931e-08	-6.47984e-09	1.74734e-09	-7.29527e-09	6.98543e-09	-1.84827e-08	9.4774e-09	9.24211e-09
# -5.30804e-09	-2.11708e-08	6.12818e-09	4.37884e-09	-9.26346e-09	1.471e-08	-4.43363e-10	-2.45209e-08	-2.53419e-08	-7.7542e-09	-9.74613e-09	3.04055e-09	-1.26213e-09	-1.19388e-08	1.44832e-08	1.54719e-08	9.09262e-05	1.37068e-08	-6.60836e-09	-1.39228e-09	6.52771e-10	5.87785e-09	4.16897e-09	1.1843e-08	-1.00675e-08	6.75115e-09	5.99846e-09	-1.49613e-08	1.15057e-08	2.13248e-08	6.40781e-09	-2.76475e-09	-1.68287e-08	1.06608e-08	5.79151e-09	1.22654e-08	5.87182e-09	-1.30649e-08	-2.74325e-08	-6.04547e-09	2.91061e-09	-2.57693e-09	1.18521e-08	-7.94862e-09	8.3358e-10	-5.88697e-09	6.0311e-09	-1.92748e-08	8.22589e-09	8.86324e-09
# -5.18381e-09	-2.23154e-08	6.21835e-09	2.18131e-09	-8.83115e-09	1.85519e-08	1.06298e-09	-2.22794e-08	-2.75887e-08	-9.36775e-09	-7.96086e-09	2.94163e-09	-2.10501e-09	-9.01655e-09	1.38796e-08	1.6879e-08	1.37068e-08	9.093e-05	-5.88699e-09	-2.22077e-09	3.77226e-09	6.71254e-09	1.6489e-09	1.13566e-08	-6.34844e-09	7.69499e-09	4.66598e-09	-1.26384e-08	1.53816e-08	2.21491e-08	9.04324e-09	2.24137e-10	-1.86706e-08	6.68172e-09	3.65922e-09	1.43523e-08	3.82272e-09	-1.41008e-08	-3.22071e-08	-2.14732e-09	-2.37511e-09	-1.31084e-09	1.00844e-08	-6.21758e-09	2.60307e-09	-8.73537e-09	7.7843e-09	-1.7137e-08	1.06762e-08	9.1847e-09
# 1.27295e-11	5.47224e-09	-8.05573e-10	-2.73893e-09	4.16503e-09	-4.37368e-09	1.24963e-09	8.69996e-09	1.11072e-08	1.47628e-09	2.24132e-09	-2.49231e-09	2.42117e-09	4.46388e-09	-5.79546e-09	-6.65938e-09	-6.60836e-09	-5.88699e-09	9.09171e-05	3.16003e-10	1.26712e-09	-1.54533e-09	-1.6546e-09	-3.87689e-09	1.36976e-09	-2.45773e-09	1.24694e-10	5.65503e-09	-3.39227e-09	-6.81882e-09	-3.86928e-09	1.62894e-09	5.87163e-09	-4.29317e-09	-2.30205e-09	-4.02572e-09	-2.70743e-09	4.1519e-09	9.15848e-09	2.16323e-09	-5.32463e-09	1.78165e-09	-4.52829e-09	9.96076e-10	-5.76706e-10	4.16842e-09	-3.26391e-09	7.15426e-09	-4.51399e-09	-4.56958e-09
# 5.2663e-10	2.45695e-09	-4.10931e-10	-2.22884e-10	4.88649e-10	-2.7751e-09	1.95966e-10	2.34617e-09	3.4168e-09	7.27511e-10	3.22386e-10	5.50029e-10	1.22285e-09	4.04561e-10	-1.95993e-09	-2.05526e-09	-1.39228e-09	-2.22077e-09	3.16003e-10	9.09105e-05	-6.97388e-10	-7.40568e-10	2.08682e-10	-9.91644e-10	5.84439e-10	-5.65448e-10	1.60839e-10	2.22922e-10	-1.9755e-09	-3.01657e-09	-1.53037e-09	-3.36659e-10	1.5713e-09	-5.80241e-10	-2.36003e-11	-2.49133e-09	3.32724e-10	1.51736e-09	3.42238e-09	-4.48352e-10	1.23121e-09	-6.52445e-10	-4.18766e-10	-7.01039e-11	-2.64828e-10	4.41012e-10	-8.08769e-10	1.24992e-09	-1.13113e-09	-8.98636e-10
# -1.27909e-09	-3.46438e-09	1.06735e-09	-5.76678e-10	-6.15885e-10	3.44492e-09	9.48852e-10	-2.16404e-09	-3.04129e-09	-1.64548e-09	-1.17722e-09	-1.68567e-10	2.70437e-10	4.94637e-11	1.34056e-09	1.83366e-09	6.52771e-10	3.77226e-09	1.26712e-09	-6.97388e-10	9.09114e-05	1.17483e-09	-1.5805e-10	1.21283e-09	-2.97567e-10	9.34313e-10	1.21435e-09	-9.65012e-10	3.18421e-09	3.15755e-09	1.08904e-09	1.03823e-09	-2.43212e-09	-1.6761e-10	-3.32332e-10	2.47876e-09	-7.42969e-10	-1.62951e-09	-5.38363e-09	5.35834e-10	-3.07994e-09	9.00888e-10	5.36166e-10	-8.5252e-10	2.3612e-10	-1.15482e-09	1.44884e-09	-1.08133e-09	1.66915e-09	3.45446e-10
# -2.40214e-09	-7.98308e-09	2.84427e-09	1.65896e-09	-3.5837e-09	6.64314e-09	3.568e-10	-9.21606e-09	-1.03198e-08	-3.27124e-09	-2.81001e-09	1.12317e-09	-1.16647e-09	-3.68165e-09	5.93151e-09	6.46026e-09	5.87785e-09	6.71254e-09	-1.54533e-09	-7.40568e-10	1.17483e-09	9.09128e-05	1.30241e-10	4.21718e-09	-3.22307e-09	2.42311e-09	1.94394e-09	-4.76221e-09	4.80527e-09	8.34972e-09	3.1592e-09	-6.82104e-10	-7.08727e-09	3.09658e-09	1.24018e-09	5.71878e-09	1.26629e-09	-4.86937e-09	-1.16963e-08	-9.80442e-10	-7.68742e-10	-2.84307e-10	3.92692e-09	-1.52218e-09	9.12993e-10	-3.17521e-09	2.82537e-09	-7.18974e-09	3.52606e-09	4.15327e-09
# -1.02884e-09	-5.84535e-09	1.47915e-09	2.98999e-10	-2.42211e-09	1.73153e-09	-4.80158e-10	-5.90151e-09	-5.45351e-09	-2.4011e-09	-4.34639e-09	1.18331e-09	1.17913e-09	-3.20867e-09	2.598e-09	2.96278e-09	4.16897e-09	1.6489e-09	-1.6546e-09	2.08682e-10	-1.5805e-10	1.30241e-10	9.09132e-05	2.31421e-09	-3.59597e-09	6.48074e-10	3.15726e-09	-5.30186e-09	2.50442e-09	5.15519e-09	5.94415e-11	-1.3762e-09	-3.25565e-09	3.1747e-09	2.59566e-09	1.49246e-09	2.30095e-09	-2.84557e-09	-4.99206e-09	-3.08887e-09	2.1346e-09	-1.60432e-09	3.6584e-09	-4.92405e-09	-6.65265e-10	-1.88843e-11	1.6185e-10	-5.50991e-09	3.85392e-10	1.15757e-09
# -4.57991e-09	-1.6689e-08	4.3978e-09	3.07051e-09	-5.90062e-09	1.30336e-08	6.88622e-10	-1.85637e-08	-1.85818e-08	-6.1943e-09	-7.839e-09	2.01458e-09	-1.02843e-10	-8.99421e-09	1.05726e-08	1.15062e-08	1.1843e-08	1.13566e-08	-3.87689e-09	-9.91644e-10	1.21283e-09	4.21718e-09	2.31421e-09	9.09201e-05	-7.13413e-09	7.25927e-09	4.39009e-09	-1.12047e-08	1.00885e-08	1.60017e-08	4.97367e-09	-1.05394e-10	-1.30454e-08	8.02944e-09	3.66281e-09	9.14545e-09	5.29569e-09	-1.10197e-08	-2.17772e-08	-4.06795e-09	-6.26749e-10	-2.0276e-09	8.57073e-09	-6.77538e-09	8.61803e-10	-4.30858e-09	4.76897e-09	-1.44749e-08	7.46999e-09	5.53347e-09
# 4.03837e-09	1.38757e-08	-4.76337e-09	-2.02945e-09	5.35006e-09	-8.99411e-09	-7.7477e-10	1.51449e-08	1.40705e-08	6.43284e-09	7.78487e-09	-1.33774e-09	-1.62941e-09	8.5304e-09	-7.412e-09	-8.15706e-09	-1.00675e-08	-6.34844e-09	1.36976e-09	5.84439e-10	-2.97567e-10	-3.22307e-09	-3.59597e-09	-7.13413e-09	9.09186e-05	-4.23799e-09	-4.99353e-09	9.48258e-09	-7.54146e-09	-1.3399e-08	-2.40622e-09	1.38112e-09	9.27358e-09	-6.47082e-09	-4.64296e-09	-5.41233e-09	-5.78156e-09	9.79933e-09	1.40822e-08	4.93084e-09	2.28902e-10	4.42902e-09	-6.83066e-09	8.98447e-09	-1.30506e-10	1.20978e-10	-1.07159e-10	1.35501e-08	-1.92461e-09	-3.78275e-09
# -3.03658e-09	-1.04969e-08	2.70306e-09	1.80179e-09	-3.38825e-09	9.05099e-09	1.35925e-09	-1.11673e-08	-1.07458e-08	-3.89146e-09	-4.74882e-09	1.02362e-09	2.20957e-10	-5.7995e-09	6.17476e-09	6.82758e-09	6.75115e-09	7.69499e-09	-2.45773e-09	-5.65448e-10	9.34313e-10	2.42311e-09	6.48074e-10	7.25927e-09	-4.23799e-09	9.09153e-05	2.21491e-09	-6.30437e-09	6.83538e-09	9.7053e-09	3.23618e-09	1.31213e-09	-7.80349e-09	4.75165e-09	2.30216e-09	5.28088e-09	4.07917e-09	-7.86823e-09	-1.35666e-08	-2.20894e-09	-1.25731e-09	-2.18266e-09	4.79524e-09	-5.01045e-09	7.6192e-10	-2.23266e-09	2.7541e-09	-8.47409e-09	4.91098e-09	2.78203e-09
# -2.94629e-09	-9.69255e-09	3.2571e-09	5.74846e-10	-3.29964e-09	5.01404e-09	3.30005e-10	-9.24154e-09	-8.56826e-09	-4.01833e-09	-5.66909e-09	9.79469e-10	1.42437e-09	-4.51756e-09	4.87965e-09	4.79024e-09	5.99846e-09	4.66598e-09	1.24694e-10	1.60839e-10	1.21435e-09	1.94394e-09	3.15726e-09	4.39009e-09	-4.99353e-09	2.21491e-09	9.09145e-05	-6.86494e-09	5.09552e-09	8.27642e-09	1.16995e-09	-1.04929e-09	-6.82009e-09	4.02071e-09	2.41986e-09	4.26808e-09	1.95167e-09	-4.69078e-09	-1.13494e-08	-3.25313e-09	-3.4985e-10	-9.19812e-10	5.09998e-09	-5.34969e-09	-1.45024e-10	-1.50262e-09	1.7593e-09	-7.71933e-09	2.69612e-09	2.43852e-09
# 4.97694e-09	1.99464e-08	-5.7069e-09	-3.30224e-09	8.6547e-09	-1.30138e-08	-8.39335e-11	2.25078e-08	2.2883e-08	8.13354e-09	1.06961e-08	-3.62448e-09	-6.15471e-10	1.1176e-08	-1.24713e-08	-1.39676e-08	-1.49613e-08	-1.26384e-08	5.65503e-09	2.22922e-10	-9.65012e-10	-4.76221e-09	-5.30186e-09	-1.12047e-08	9.48258e-09	-6.30437e-09	-6.86494e-09	9.09248e-05	-1.13025e-08	-1.94978e-08	-4.98266e-09	2.33696e-09	1.57091e-08	-9.76295e-09	-5.79833e-09	-9.94369e-09	-6.17312e-09	1.22156e-08	2.53831e-08	6.45626e-09	-2.52123e-09	2.86161e-09	-1.14673e-08	9.39733e-09	-3.26559e-10	5.35352e-09	-5.29088e-09	1.83351e-08	-7.51445e-09	-7.00039e-09
# -4.93114e-09	-1.91935e-08	5.12631e-09	1.51975e-09	-6.72089e-09	1.60427e-08	1.25265e-09	-1.91581e-08	-2.26301e-08	-8.99871e-09	-8.88253e-09	1.31662e-09	-3.99613e-10	-8.76107e-09	1.11494e-08	1.32933e-08	1.15057e-08	1.53816e-08	-3.39227e-09	-1.9755e-09	3.18421e-09	4.80527e-09	2.50442e-09	1.00885e-08	-7.54146e-09	6.83538e-09	5.09552e-09	-1.13025e-08	9.09235e-05	1.90803e-08	7.04765e-09	7.13866e-10	-1.49012e-08	6.35092e-09	3.65963e-09	1.08751e-08	4.6038e-09	-1.34222e-08	-2.557e-08	-3.08218e-09	-3.43371e-09	-2.38708e-09	8.06978e-09	-8.27489e-09	1.37677e-09	-4.58834e-09	4.23504e-09	-1.56805e-08	8.00602e-09	5.77027e-09
# -7.89182e-09	-3.11421e-08	9.02159e-09	4.08483e-09	-1.22776e-08	2.31987e-08	4.88282e-10	-3.32638e-08	-3.61578e-08	-1.2802e-08	-1.40135e-08	3.45198e-09	-1.55604e-09	-1.47383e-08	1.9433e-08	2.21118e-08	2.13248e-08	2.21491e-08	-6.81882e-09	-3.01657e-09	3.15755e-09	8.34972e-09	5.15519e-09	1.60017e-08	-1.3399e-08	9.7053e-09	8.27642e-09	-1.94978e-08	1.90803e-08	9.09408e-05	9.72557e-09	-1.71932e-09	-2.37232e-08	1.24439e-08	7.48503e-09	1.80191e-08	7.24193e-09	-1.97151e-08	-4.00702e-08	-6.40766e-09	-7.96431e-10	-3.07006e-09	1.49655e-08	-1.20571e-08	1.80323e-09	-7.59876e-09	8.13577e-09	-2.58828e-08	1.11332e-08	1.14165e-08
# -1.59261e-09	-8.70795e-09	1.98705e-09	1.55348e-09	-3.77359e-09	8.5667e-09	-3.3914e-10	-1.00072e-08	-1.37163e-08	-3.60187e-09	-3.08632e-09	6.39054e-10	-2.56967e-09	-4.26514e-09	7.16822e-09	8.10246e-09	6.40781e-09	9.04324e-09	-3.86928e-09	-1.53037e-09	1.08904e-09	3.1592e-09	5.94415e-11	4.97367e-09	-2.40622e-09	3.23618e-09	1.16995e-09	-4.98266e-09	7.04765e-09	9.72557e-09	9.09148e-05	-1.33574e-10	-8.39657e-09	3.41908e-09	1.05199e-09	7.16267e-09	1.27838e-09	-6.21116e-09	-1.45085e-08	-6.30057e-10	-5.85468e-10	-3.53198e-11	4.17419e-09	-1.00319e-09	1.24336e-09	-4.42025e-09	3.51248e-09	-7.85182e-09	6.06061e-09	4.56515e-09
# 5.44186e-11	1.24778e-09	-9.01926e-10	-1.06203e-09	1.82195e-09	7.38428e-10	1.20713e-09	2.73747e-09	2.67421e-09	3.0029e-10	7.37569e-10	-1.00477e-09	5.99456e-10	1.58175e-09	-1.95286e-09	-1.5625e-09	-2.76475e-09	2.24137e-10	1.62894e-09	-3.36659e-10	1.03823e-09	-6.82104e-10	-1.3762e-09	-1.05394e-10	1.38112e-09	1.31213e-09	-1.04929e-09	2.33696e-09	7.13866e-10	-1.71932e-09	-1.33574e-10	9.09119e-05	1.77704e-09	-1.709e-09	-1.14145e-09	-1.1158e-09	-2.2496e-11	-1.05583e-10	1.79657e-09	1.56859e-09	-3.2398e-09	1.00812e-10	-2.07569e-09	-2.75722e-10	1.64589e-10	1.14172e-09	-8.01423e-10	2.51161e-09	-1.99428e-10	-2.16095e-09
# 6.03442e-09	2.40997e-08	-7.15961e-09	-3.64245e-09	9.69913e-09	-1.80796e-08	-1.3662e-10	2.5981e-08	2.90755e-08	9.95771e-09	1.0208e-08	-2.99845e-09	1.9471e-09	1.1847e-08	-1.61495e-08	-1.77998e-08	-1.68287e-08	-1.86706e-08	5.87163e-09	1.5713e-09	-2.43212e-09	-7.08727e-09	-3.25565e-09	-1.30454e-08	9.27358e-09	-7.80349e-09	-6.82009e-09	1.57091e-08	-1.49012e-08	-2.37232e-08	-8.39657e-09	1.77704e-09	9.09297e-05	-9.73176e-09	-4.92272e-09	-1.51988e-08	-4.99782e-09	1.48214e-08	3.37537e-08	4.61687e-09	1.06382e-10	1.41181e-09	-1.24545e-08	7.37251e-09	-2.05707e-09	8.42626e-09	-7.85567e-09	2.04993e-08	-1.12096e-08	-1.02763e-08
# -3.21406e-09	-1.25577e-08	3.38368e-09	3.27215e-09	-5.37159e-09	8.39849e-09	-3.95936e-10	-1.54024e-08	-1.45185e-08	-4.07892e-09	-6.80668e-09	1.80113e-09	-4.50121e-10	-7.8721e-09	9.10519e-09	9.02814e-09	1.06608e-08	6.68172e-09	-4.29317e-09	-5.80241e-10	-1.6761e-10	3.09658e-09	3.1747e-09	8.02944e-09	-6.47082e-09	4.75165e-09	4.02071e-09	-9.76295e-09	6.35092e-09	1.24439e-08	3.41908e-09	-1.709e-09	-9.73176e-09	9.09171e-05	3.65365e-09	7.11082e-09	4.12136e-09	-7.75337e-09	-1.60075e-08	-4.61045e-09	2.48923e-09	-1.59588e-09	7.63208e-09	-5.34214e-09	-5.25162e-11	-3.1233e-09	3.65533e-09	-1.20181e-08	5.43901e-09	4.7681e-09
# -1.83145e-09	-7.544e-09	2.37408e-09	1.00413e-09	-3.53191e-09	4.08234e-09	2.30088e-10	-8.34392e-09	-7.76675e-09	-3.30159e-09	-4.30562e-09	1.66618e-09	9.01476e-10	-4.70017e-09	3.80616e-09	4.79764e-09	5.79151e-09	3.65922e-09	-2.30205e-09	-2.36003e-11	-3.32332e-10	1.24018e-09	2.59566e-09	3.66281e-09	-4.64296e-09	2.30216e-09	2.41986e-09	-5.79833e-09	3.65963e-09	7.48503e-09	1.05199e-09	-1.14145e-09	-4.92272e-09	3.65365e-09	9.09125e-05	2.34173e-09	3.47424e-09	-5.26419e-09	-7.33305e-09	-3.09641e-09	1.90367e-09	-2.77297e-09	4.24126e-09	-5.26161e-09	1.33323e-10	-3.7615e-10	6.50731e-10	-7.17736e-09	6.4198e-10	2.3903e-09
# -4.40577e-09	-1.76903e-08	4.88965e-09	2.81727e-09	-6.69427e-09	1.41852e-08	-7.26965e-10	-1.88449e-08	-2.18472e-08	-6.39161e-09	-6.48515e-09	7.9145e-10	-3.62838e-09	-7.16738e-09	1.34284e-08	1.37607e-08	1.22654e-08	1.43523e-08	-4.02572e-09	-2.49133e-09	2.47876e-09	5.71878e-09	1.49246e-09	9.14545e-09	-5.41233e-09	5.28088e-09	4.26808e-09	-9.94369e-09	1.08751e-08	1.80191e-08	7.16267e-09	-1.1158e-09	-1.51988e-08	7.11082e-09	2.34173e-09	9.09233e-05	1.06336e-09	-9.78722e-09	-2.68109e-08	-1.87628e-09	-6.62614e-10	2.00101e-09	8.61891e-09	-2.53653e-09	1.46565e-09	-7.22167e-09	7.61701e-09	-1.31548e-08	9.8776e-09	8.13034e-09
# -2.05808e-09	-7.86697e-09	2.39981e-09	1.53694e-09	-3.16967e-09	5.48277e-09	1.13984e-09	-9.16097e-09	-8.1951e-09	-3.95638e-09	-4.80741e-09	1.75932e-09	1.89218e-09	-6.20072e-09	3.36047e-09	4.57018e-09	5.87182e-09	3.82272e-09	-2.70743e-09	3.32724e-10	-7.42969e-10	1.26629e-09	2.30095e-09	5.29569e-09	-5.78156e-09	4.07917e-09	1.95167e-09	-6.17312e-09	4.6038e-09	7.24193e-09	1.27838e-09	-2.2496e-11	-4.99782e-09	4.12136e-09	3.47424e-09	1.06336e-09	9.09155e-05	-7.32952e-09	-6.4949e-09	-3.59176e-09	6.49772e-10	-5.49022e-09	4.06732e-09	-7.1767e-09	3.14481e-10	5.64603e-10	-1.12504e-09	-9.19341e-09	5.36579e-10	1.77582e-09
# 5.22327e-09	1.99709e-08	-5.77857e-09	-2.33085e-09	7.58634e-09	-1.5911e-08	-1.54703e-09	2.08586e-08	2.25582e-08	9.4834e-09	9.73489e-09	-1.93602e-09	-3.30386e-10	1.07423e-08	-1.12243e-08	-1.37553e-08	-1.30649e-08	-1.41008e-08	4.1519e-09	1.51736e-09	-1.62951e-09	-4.86937e-09	-2.84557e-09	-1.10197e-08	9.79933e-09	-7.86823e-09	-4.69078e-09	1.22156e-08	-1.34222e-08	-1.97151e-08	-6.21116e-09	-1.05583e-10	1.48214e-08	-7.75337e-09	-5.26419e-09	-9.78722e-09	-7.32952e-09	9.09247e-05	2.39876e-08	4.3432e-09	1.57177e-09	5.08098e-09	-8.88261e-09	1.05409e-08	-1.49724e-09	3.03582e-09	-2.67949e-09	1.78024e-08	-6.13919e-09	-6.15669e-09
# 1.03711e-08	4.07521e-08	-1.15201e-08	-5.43382e-09	1.58097e-08	-3.14009e-08	-5.73243e-10	4.28098e-08	4.80847e-08	1.57948e-08	1.69188e-08	-4.11925e-09	3.50194e-09	1.8496e-08	-2.72876e-08	-2.97189e-08	-2.74325e-08	-3.22071e-08	9.15848e-09	3.42238e-09	-5.38363e-09	-1.16963e-08	-4.99206e-09	-2.17772e-08	1.40822e-08	-1.35666e-08	-1.13494e-08	2.53831e-08	-2.557e-08	-4.00702e-08	-1.45085e-08	1.79657e-09	3.37537e-08	-1.60075e-08	-7.33305e-09	-2.68109e-08	-6.4949e-09	2.39876e-08	9.09677e-05	6.91326e-09	1.53101e-09	2.64022e-10	-2.02586e-08	1.15121e-08	-2.92571e-09	1.46271e-08	-1.47708e-08	3.18951e-08	-2.01843e-08	-1.60547e-08
# 1.92281e-09	6.96769e-09	-2.20247e-09	-1.61858e-09	3.25247e-09	-3.39975e-09	-1.66068e-10	8.46305e-09	6.90626e-09	2.59232e-09	4.69629e-09	-1.55355e-09	-1.52883e-09	5.33717e-09	-3.93051e-09	-3.89919e-09	-6.04547e-09	-2.14732e-09	2.16323e-09	-4.48352e-10	5.35834e-10	-9.80442e-10	-3.08887e-09	-4.06795e-09	4.93084e-09	-2.20894e-09	-3.25313e-09	6.45626e-09	-3.08218e-09	-6.40766e-09	-6.30057e-10	1.56859e-09	4.61687e-09	-4.61045e-09	-3.09641e-09	-1.87628e-09	-3.59176e-09	4.3432e-09	6.91326e-09	9.09133e-05	-2.05855e-09	2.69302e-09	-4.56721e-09	5.16903e-09	5.4651e-10	4.22024e-10	-6.48966e-10	7.41279e-09	-1.3374e-09	-1.79334e-09
# 1.66697e-09	1.76259e-09	-9.43756e-10	1.60787e-09	-1.98352e-09	-4.18397e-09	-2.37689e-09	-1.16207e-09	-7.15056e-10	1.74823e-09	-3.2394e-10	1.88549e-09	-1.15879e-09	-1.29429e-09	9.78636e-10	9.0881e-10	2.91061e-09	-2.37511e-09	-5.32463e-09	1.23121e-09	-3.07994e-09	-7.68742e-10	2.1346e-09	-6.26749e-10	2.28902e-10	-1.25731e-09	-3.4985e-10	-2.52123e-09	-3.43371e-09	-7.96431e-10	-5.85468e-10	-3.2398e-09	1.06382e-10	2.48923e-09	1.90367e-09	-6.62614e-10	6.49772e-10	1.57177e-09	1.53101e-09	-2.05855e-09	9.09183e-05	-2.683e-10	2.42551e-09	9.04541e-10	-5.97675e-10	-1.59364e-09	1.2216e-09	-8.92444e-10	-8.29576e-11	2.07563e-09
# 1.03324e-09	3.60237e-09	-1.86478e-09	-8.05917e-10	1.97725e-09	-2.40365e-09	-1.65853e-09	4.02211e-09	3.45045e-09	2.80869e-09	2.56556e-09	-1.62964e-09	-2.4421e-09	4.18828e-09	-1.49992e-10	-1.21289e-09	-2.57693e-09	-1.31084e-09	1.78165e-09	-6.52445e-10	9.00888e-10	-2.84307e-10	-1.60432e-09	-2.0276e-09	4.42902e-09	-2.18266e-09	-9.19812e-10	2.86161e-09	-2.38708e-09	-3.07006e-09	-3.53198e-11	1.00812e-10	1.41181e-09	-1.59588e-09	-2.77297e-09	2.00101e-09	-5.49022e-09	5.08098e-09	2.64022e-10	2.69302e-09	-2.683e-10	9.09161e-05	-1.484e-09	6.32811e-09	-4.27303e-10	-2.10595e-09	3.39235e-09	6.16037e-09	2.17173e-09	-5.61228e-10
# -3.7703e-09	-1.55879e-08	4.44162e-09	2.65388e-09	-6.73811e-09	9.8984e-09	-3.31193e-10	-1.73135e-08	-1.77974e-08	-5.63593e-09	-7.46398e-09	2.70795e-09	-3.26018e-10	-8.37404e-09	1.01156e-08	1.09931e-08	1.18521e-08	1.00844e-08	-4.52829e-09	-4.18766e-10	5.36166e-10	3.92692e-09	3.6584e-09	8.57073e-09	-6.83066e-09	4.79524e-09	5.09998e-09	-1.14673e-08	8.06978e-09	1.49655e-08	4.17419e-09	-2.07569e-09	-1.24545e-08	7.63208e-09	4.24126e-09	8.61891e-09	4.06732e-09	-8.88261e-09	-2.02586e-08	-4.56721e-09	2.42551e-09	-1.484e-09	9.09183e-05	-6.06941e-09	5.88449e-10	-4.86072e-09	4.81251e-09	-1.36322e-08	6.12438e-09	6.27912e-09
# 3.76754e-09	1.38371e-08	-4.12562e-09	-2.15484e-10	4.72208e-09	-8.29929e-09	-1.937e-09	1.27874e-08	1.14801e-08	6.95411e-09	8.94439e-09	-1.78769e-09	-4.00174e-09	7.82962e-09	-4.41718e-09	-6.47984e-09	-7.94862e-09	-6.21758e-09	9.96076e-10	-7.01039e-11	-8.5252e-10	-1.52218e-09	-4.92405e-09	-6.77538e-09	8.98447e-09	-5.01045e-09	-5.34969e-09	9.39733e-09	-8.27489e-09	-1.20571e-08	-1.00319e-09	-2.75722e-10	7.37251e-09	-5.34214e-09	-5.26161e-09	-2.53653e-09	-7.1767e-09	1.05409e-08	1.15121e-08	5.16903e-09	9.04541e-10	6.32811e-09	-6.06941e-09	9.09219e-05	2.30623e-10	-1.73719e-09	1.5457e-09	1.24809e-08	-2.15382e-10	-1.29896e-09
# -4.55758e-10	-1.75275e-09	7.48191e-10	1.76837e-10	-6.84166e-10	1.87778e-09	2.71376e-10	-1.62162e-09	-2.74843e-09	-1.04143e-09	1.68031e-10	3.30869e-10	-7.61848e-10	-6.08573e-10	1.24634e-09	1.74734e-09	8.3358e-10	2.60307e-09	-5.76706e-10	-2.64828e-10	2.3612e-10	9.12993e-10	-6.65265e-10	8.61803e-10	-1.30506e-10	7.6192e-10	-1.45024e-10	-3.26559e-10	1.37677e-09	1.80323e-09	1.24336e-09	1.64589e-10	-2.05707e-09	-5.25162e-11	1.33323e-10	1.46565e-09	3.14481e-10	-1.49724e-09	-2.92571e-09	5.4651e-10	-5.97675e-10	-4.27303e-10	5.88449e-10	2.30623e-10	9.09101e-05	-1.12205e-09	6.45995e-10	-1.51493e-09	8.70542e-10	1.56561e-09
# 1.33416e-09	7.16927e-09	-1.8265e-09	-1.87059e-09	3.84176e-09	-6.06168e-09	7.26908e-10	8.64495e-09	1.14719e-08	1.98911e-09	1.83675e-09	-1.84588e-09	2.53928e-09	2.78356e-09	-6.87807e-09	-7.29527e-09	-5.88697e-09	-8.73537e-09	4.16842e-09	4.41012e-10	-1.15482e-09	-3.17521e-09	-1.88843e-11	-4.30858e-09	1.20978e-10	-2.23266e-09	-1.50262e-09	5.35352e-09	-4.58834e-09	-7.59876e-09	-4.42025e-09	1.14172e-09	8.42626e-09	-3.1233e-09	-3.7615e-10	-7.22167e-09	5.64603e-10	3.03582e-09	1.46271e-08	4.22024e-10	-1.59364e-09	-2.10595e-09	-4.86072e-09	-1.73719e-09	-1.12205e-09	9.09161e-05	-6.13322e-09	5.53574e-09	-7.00458e-09	-5.26186e-09
# -1.99736e-09	-7.91494e-09	1.80874e-09	1.80167e-09	-3.47516e-09	6.21877e-09	-6.37591e-10	-9.0478e-09	-1.0078e-08	-1.49329e-09	-2.1562e-09	1.40318e-09	-2.47054e-09	-2.48863e-09	7.11874e-09	6.98543e-09	6.0311e-09	7.7843e-09	-3.26391e-09	-8.08769e-10	1.44884e-09	2.82537e-09	1.6185e-10	4.76897e-09	-1.07159e-10	2.7541e-09	1.7593e-09	-5.29088e-09	4.23504e-09	8.13577e-09	3.51248e-09	-8.01423e-10	-7.85567e-09	3.65533e-09	6.50731e-10	7.61701e-09	-1.12504e-09	-2.67949e-09	-1.47708e-08	-6.48966e-10	1.2216e-09	3.39235e-09	4.81251e-09	1.5457e-09	6.45995e-10	-6.13322e-09	9.09163e-05	-4.35461e-09	6.8614e-09	4.61219e-09
# 6.50089e-09	2.59563e-08	-8.05988e-09	-4.67237e-09	1.09247e-08	-1.8718e-08	-5.24172e-10	2.94692e-08	3.14114e-08	1.14938e-08	1.29114e-08	-3.91197e-09	1.63039e-10	1.51538e-08	-1.63508e-08	-1.84827e-08	-1.92748e-08	-1.7137e-08	7.15426e-09	1.24992e-09	-1.08133e-09	-7.18974e-09	-5.50991e-09	-1.44749e-08	1.35501e-08	-8.47409e-09	-7.71933e-09	1.83351e-08	-1.56805e-08	-2.58828e-08	-7.85182e-09	2.51161e-09	2.04993e-08	-1.20181e-08	-7.17736e-09	-1.31548e-08	-9.19341e-09	1.78024e-08	3.18951e-08	7.41279e-09	-8.92444e-10	6.16037e-09	-1.36322e-08	1.24809e-08	-1.51493e-09	5.53574e-09	-4.35461e-09	9.0935e-05	-8.66618e-09	-1.0024e-08
# -2.49286e-09	-1.09585e-08	2.45588e-09	2.64148e-09	-4.14951e-09	1.01837e-08	-5.59653e-10	-1.2784e-08	-1.53992e-08	-3.51114e-09	-4.22438e-09	7.46381e-10	-2.93699e-09	-5.27947e-09	9.87265e-09	9.4774e-09	8.22589e-09	1.06762e-08	-4.51399e-09	-1.13113e-09	1.66915e-09	3.52606e-09	3.85392e-10	7.46999e-09	-1.92461e-09	4.91098e-09	2.69612e-09	-7.51445e-09	8.00602e-09	1.11332e-08	6.06061e-09	-1.99428e-10	-1.12096e-08	5.43901e-09	6.4198e-10	9.8776e-09	5.36579e-10	-6.13919e-09	-2.01843e-08	-1.3374e-09	-8.29576e-11	2.17173e-09	6.12438e-09	-2.15382e-10	8.70542e-10	-7.00458e-09	6.8614e-09	-8.66618e-09	9.09195e-05	5.25789e-09
# -2.38748e-09	-1.09009e-08	3.61678e-09	2.60623e-09	-5.36756e-09	7.7783e-09	-8.11311e-10	-1.28337e-08	-1.50221e-08	-4.0785e-09	-3.51002e-09	2.09935e-09	-2.62349e-09	-5.40494e-09	8.66805e-09	9.24211e-09	8.86324e-09	9.1847e-09	-4.56958e-09	-8.98636e-10	3.45446e-10	4.15327e-09	1.15757e-09	5.53347e-09	-3.78275e-09	2.78203e-09	2.43852e-09	-7.00039e-09	5.77027e-09	1.14165e-08	4.56515e-09	-2.16095e-09	-1.02763e-08	4.7681e-09	2.3903e-09	8.13034e-09	1.77582e-09	-6.15669e-09	-1.60547e-08	-1.79334e-09	2.07563e-09	-5.61228e-10	6.27912e-09	-1.29896e-09	1.56561e-09	-5.26186e-09	4.61219e-09	-1.0024e-08	5.25789e-09	9.09163e-05
# -2.42682e-09	-8.38462e-09	2.28934e-09	8.00701e-11	-2.17945e-09	7.77536e-09	5.22815e-10	-7.44327e-09	-9.49028e-09	-4.0221e-09	-2.59941e-09	-2.58994e-10	-1.12834e-09	-2.34083e-09	4.7889e-09	5.95666e-09	3.8908e-09	7.30634e-09	3.79375e-10	-1.71077e-09	1.87124e-09	2.66129e-09	-4.44052e-10	4.05925e-09	-2.56134e-09	2.56943e-09	1.28164e-09	-2.92818e-09	6.30784e-09	8.45765e-09	3.43226e-09	9.0766e-10	-6.37712e-09	1.46702e-09	6.85028e-10	5.76375e-09	8.62621e-10	-5.80807e-09	-1.10341e-08	3.95774e-10	-3.89243e-09	3.6322e-10	2.43009e-09	-1.8639e-09	1.29444e-09	-1.82631e-09	2.03052e-09	-5.4404e-09	2.9235e-09	2.87085e-09
# -1.02651e-09	-3.8006e-09	1.40836e-09	-2.33542e-10	-1.224e-09	3.02785e-09	3.95768e-10	-2.47375e-09	-3.61897e-09	-1.41728e-09	-1.77112e-10	1.43073e-10	-7.47978e-10	-2.72659e-10	1.85641e-09	2.32694e-09	1.44103e-09	4.28231e-09	1.57941e-10	-5.80507e-10	1.29071e-09	1.64963e-09	-6.50001e-10	1.03723e-09	-2.37071e-10	1.02591e-09	6.53658e-10	-4.9398e-10	2.19754e-09	3.2024e-09	1.35821e-09	4.03783e-10	-2.98685e-09	-1.10971e-10	-2.66484e-11	3.04585e-09	-5.03727e-10	-1.73366e-09	-5.5762e-09	9.17023e-10	-1.30214e-09	4.21971e-10	1.02639e-09	-8.49023e-11	8.90111e-10	-1.6886e-09	1.65341e-09	-1.40716e-09	1.36036e-09	2.09488e-09
# 2.21542e-09	7.56336e-09	-1.45846e-09	6.97605e-10	1.6821e-09	-5.81545e-09	-1.38226e-09	5.91302e-09	5.61368e-09	3.47252e-09	4.69712e-09	-3.88856e-11	-1.85114e-09	2.7885e-09	-2.406e-09	-3.60144e-09	-3.00848e-09	-4.5105e-09	-4.61608e-10	5.88664e-10	-1.80886e-09	-4.8993e-10	-1.83936e-09	-4.05293e-09	3.08258e-09	-3.38567e-09	-2.46973e-09	4.21069e-09	-5.56594e-09	-6.51347e-09	-1.10644e-09	-1.636e-09	3.80488e-09	-2.23454e-09	-1.72093e-09	-2.59243e-09	-2.34271e-09	5.43867e-09	8.04883e-09	1.57446e-09	2.45214e-09	1.08317e-09	-2.51266e-09	5.81826e-09	2.89512e-10	-2.95252e-10	-7.37502e-10	4.3957e-09	-1.80958e-09	4.53336e-10
# 1.80193e-09	6.74369e-09	-2.1901e-09	-9.13549e-10	3.05893e-09	-6.23067e-09	-4.20209e-10	7.14065e-09	9.26891e-09	2.83457e-09	1.63816e-09	-7.29867e-10	1.56887e-09	2.58074e-09	-5.16525e-09	-5.84868e-09	-4.42062e-09	-7.45506e-09	1.60555e-09	7.2221e-10	-1.66185e-09	-3.15349e-09	6.10282e-10	-3.16986e-09	1.4362e-09	-2.3089e-09	-1.31952e-09	3.6633e-09	-4.87013e-09	-7.00833e-09	-3.51282e-09	-2.04311e-12	6.70712e-09	-1.65199e-09	-5.19954e-10	-5.55408e-09	-1.68001e-10	3.97844e-09	1.17408e-08	-4.48824e-11	9.34724e-10	-7.84005e-10	-3.06152e-09	1.67418e-10	-1.05634e-09	3.97134e-09	-3.48378e-09	4.86414e-09	-4.34594e-09	-3.59832e-09
# -5.04197e-09	-1.98433e-08	5.94344e-09	4.05403e-09	-8.45826e-09	1.4212e-08	-5.05499e-10	-2.29355e-08	-2.36684e-08	-7.40193e-09	-9.3471e-09	2.77718e-09	-1.49202e-09	-1.03527e-08	1.41494e-08	1.4904e-08	1.53862e-08	1.38373e-08	-5.3994e-09	-1.07211e-09	1.36793e-09	5.86244e-09	3.2703e-09	1.15022e-08	-8.34936e-09	6.48354e-09	5.94431e-09	-1.42889e-08	1.10101e-08	2.00344e-08	6.19489e-09	-2.461e-09	-1.69328e-08	9.78668e-09	4.58584e-09	1.28764e-08	4.19698e-09	-1.17456e-08	-2.79834e-08	-4.97355e-09	1.90885e-09	-4.89389e-10	1.12631e-08	-5.87848e-09	8.83383e-10	-7.11354e-09	7.4024e-09	-1.72456e-08	9.60482e-09	8.56078e-09
# -1.82836e-09	-5.26325e-09	1.67431e-09	-6.09675e-10	-8.86761e-10	4.74535e-09	3.07962e-10	-3.30951e-09	-4.39911e-09	-1.696e-09	-8.48045e-10	-8.18056e-10	-1.07407e-09	3.62068e-10	3.21034e-09	3.18257e-09	1.44299e-09	5.76789e-09	2.47041e-09	-8.68304e-10	2.70489e-09	2.40155e-09	-1.48413e-09	2.12533e-09	3.28986e-10	1.3811e-09	1.77815e-09	-9.27161e-10	3.44722e-09	4.32332e-09	2.10432e-09	8.82081e-10	-4.90651e-09	5.60845e-11	-1.28787e-09	5.72258e-09	-2.48357e-09	-1.4927e-09	-9.9783e-09	1.63169e-09	-3.76784e-09	3.79297e-09	1.54815e-09	1.55921e-09	8.27301e-10	-3.39731e-09	3.87535e-09	-6.26013e-10	3.93232e-09	2.014e-09
# -1.89698e-11	2.68733e-09	-5.87529e-10	-2.12566e-09	2.90564e-09	-1.72639e-10	1.86287e-09	6.03226e-09	6.29499e-09	2.77791e-10	2.23308e-09	-2.02012e-09	1.04375e-09	3.09157e-09	-3.76124e-09	-3.77433e-09	-5.34155e-09	-1.04343e-09	4.34504e-09	-5.49958e-10	1.73351e-09	-1.18082e-09	-2.09636e-09	-2.21423e-09	1.91715e-09	8.37768e-11	-1.36845e-09	4.87097e-09	-1.00826e-10	-3.76984e-09	-1.3886e-09	3.02352e-09	3.66869e-09	-3.85819e-09	-1.88745e-09	-2.11926e-09	-1.26615e-09	8.94531e-10	4.77306e-09	2.61192e-09	-5.73597e-09	1.58723e-10	-4.10533e-09	8.50774e-12	1.82314e-10	2.84204e-09	-2.15187e-09	5.039e-09	-1.98656e-09	-3.42767e-09
# -5.14991e-10	-4.1647e-09	7.78817e-10	1.80629e-10	-2.23427e-09	1.13974e-09	-8.68216e-10	-4.88354e-09	-5.2772e-09	-1.87301e-09	-3.59296e-09	1.30361e-09	5.66344e-10	-2.1678e-09	2.31476e-09	3.2176e-09	3.60212e-09	1.6182e-09	-1.91956e-09	1.07967e-10	-1.99494e-10	2.34621e-10	3.09985e-09	1.81314e-09	-2.3458e-09	-2.51821e-11	2.21328e-09	-4.66433e-09	2.06919e-09	4.52476e-09	5.03255e-10	-1.5284e-09	-2.88905e-09	2.51674e-09	2.142e-09	1.43242e-09	1.18569e-09	-2.06509e-09	-4.48571e-09	-2.24969e-09	2.6877e-09	-3.24345e-10	3.15665e-09	-3.07337e-09	-5.3385e-10	-8.1474e-10	8.61155e-10	-4.27558e-09	7.36461e-10	1.23236e-09
# 1.01981e-09	3.67018e-09	-1.32704e-09	1.25102e-10	1.10784e-09	-3.92833e-09	-4.4034e-10	3.12181e-09	4.77771e-09	2.46875e-09	1.33733e-09	3.20527e-10	4.29778e-10	1.09223e-09	-1.9135e-09	-2.55603e-09	-1.60073e-09	-3.56001e-09	-3.26555e-10	1.03564e-09	-1.27228e-09	-1.43389e-09	1.02555e-10	-1.13301e-09	1.72713e-09	-6.59479e-10	-6.21007e-10	1.01822e-09	-3.55143e-09	-4.11641e-09	-1.81759e-09	-2.96225e-10	2.77954e-09	-1.52363e-10	-3.27951e-10	-2.47436e-09	-4.62854e-10	3.1393e-09	4.61724e-09	-2.75547e-10	2.46301e-09	7.23275e-10	-5.39661e-10	1.53286e-09	-5.33905e-10	2.62962e-10	5.75746e-11	3.06473e-09	-8.79259e-10	-1.18744e-09
# 8.15239e-10	3.23631e-09	-6.28718e-10	-1.10562e-09	1.47968e-09	-2.328e-09	5.37674e-10	4.36048e-09	4.39764e-09	6.27456e-10	1.66032e-09	-6.59316e-10	8.6127e-10	1.65638e-09	-3.27929e-09	-3.05021e-09	-3.03604e-09	-2.26997e-09	1.57755e-09	2.59687e-10	-1.54107e-10	-9.78293e-10	-6.37903e-10	-2.45486e-09	7.05118e-10	-1.15836e-09	-1.0681e-09	3.00316e-09	-1.62034e-09	-3.53733e-09	-1.27258e-09	6.53631e-10	3.20023e-09	-2.38576e-09	-5.89377e-10	-2.93437e-09	4.08073e-11	1.28177e-09	5.8649e-09	9.27494e-10	-1.18494e-09	-1.18457e-09	-2.39936e-09	-2.58253e-11	4.27395e-11	2.14373e-09	-2.63487e-09	2.65193e-09	-2.9496e-09	-1.64562e-09
# -3.61322e-09	-1.3209e-08	3.49211e-09	1.58997e-09	-4.53356e-09	1.07268e-08	1.07216e-09	-1.36327e-08	-1.45206e-08	-5.13599e-09	-5.66234e-09	1.7984e-09	2.1625e-10	-5.98619e-09	7.64092e-09	8.96349e-09	8.08741e-09	1.06178e-08	-2.43786e-09	-6.23984e-10	2.01581e-09	3.589e-09	1.30111e-09	8.1483e-09	-4.40577e-09	5.57675e-09	3.43987e-09	-8.414e-09	8.63526e-09	1.23705e-08	4.13639e-09	6.76472e-10	-1.04023e-08	4.94175e-09	2.22481e-09	7.20497e-09	3.41045e-09	-8.23908e-09	-1.80068e-08	-2.34459e-09	-2.1436e-09	-8.93395e-10	6.26349e-09	-4.86901e-09	8.55732e-10	-4.2041e-09	4.3318e-09	-1.03341e-08	6.22399e-09	4.03503e-09
# 6.83181e-09	2.80132e-08	-8.33109e-09	-4.92482e-09	1.25357e-08	-1.95167e-08	4.55619e-10	3.1346e-08	3.40478e-08	1.06686e-08	1.24798e-08	-4.47444e-09	2.01974e-09	1.42702e-08	-1.92893e-08	-2.09413e-08	-2.11542e-08	-2.04454e-08	8.26452e-09	1.42792e-09	-2.1518e-09	-8.38924e-09	-5.16619e-09	-1.47439e-08	1.13881e-08	-8.15906e-09	-8.49971e-09	1.9803e-08	-1.58512e-08	-2.79227e-08	-9.1134e-09	3.62618e-09	2.34612e-08	-1.26855e-08	-6.59498e-09	-1.73431e-08	-5.78481e-09	1.61447e-08	3.88406e-08	6.81467e-09	-2.91664e-09	1.64687e-09	-1.5699e-08	8.81678e-09	-1.46013e-09	1.01535e-08	-9.68439e-09	2.43193e-08	-1.24219e-08	-1.23149e-08
# 3.42783e-09	1.62743e-08	-4.20829e-09	-3.77295e-09	7.51347e-09	-1.11861e-08	5.43962e-10	2.00835e-08	2.09891e-08	6.47924e-09	8.98667e-09	-3.42126e-09	3.44106e-10	1.04401e-08	-1.12341e-08	-1.25095e-08	-1.35661e-08	-1.04089e-08	7.43986e-09	5.58137e-10	3.10877e-10	-3.50785e-09	-4.80327e-09	-1.00895e-08	8.11033e-09	-5.69896e-09	-4.669e-09	1.36507e-08	-9.59886e-09	-1.68919e-08	-5.16771e-09	2.3267e-09	1.32002e-08	-9.30306e-09	-5.43161e-09	-8.11658e-09	-6.3709e-09	1.08982e-08	2.06928e-08	6.07105e-09	-3.69389e-09	3.49436e-09	-9.91122e-09	7.77455e-09	-3.12394e-10	4.50706e-09	-4.21928e-09	1.67501e-08	-6.86506e-09	-6.42464e-09
# -1.37734e-09	-9.54094e-09	2.41363e-09	1.01757e-09	-4.43211e-09	7.83277e-09	-4.8761e-10	-1.05542e-08	-1.46665e-08	-4.90898e-09	-4.54207e-09	1.44596e-09	-1.43194e-09	-4.60218e-09	6.33214e-09	8.17873e-09	6.72946e-09	8.9292e-09	-4.34092e-09	-1.20011e-09	8.15905e-10	2.68173e-09	1.9674e-09	4.57754e-09	-3.71482e-09	2.32001e-09	2.01898e-09	-6.31777e-09	7.49726e-09	1.06181e-08	5.07937e-09	-9.12847e-10	-8.38869e-09	3.35292e-09	2.24444e-09	5.95529e-09	2.69905e-09	-7.13871e-09	-1.33905e-08	-1.56301e-09	4.81112e-10	-2.00295e-09	4.69458e-09	-3.5011e-09	1.12082e-09	-3.54663e-09	1.95506e-09	-9.55238e-09	4.20671e-09	4.67305e-09
# -2.61948e-09	-1.44922e-08	3.88364e-09	3.90905e-09	-7.6111e-09	1.06909e-08	-1.35253e-09	-1.85257e-08	-2.12503e-08	-5.31333e-09	-6.10964e-09	3.11854e-09	-2.87355e-09	-8.53077e-09	1.16732e-08	1.31145e-08	1.28973e-08	1.15612e-08	-8.11111e-09	-1.14236e-09	-3.78377e-10	4.70385e-09	2.70471e-09	8.36409e-09	-5.91608e-09	4.45172e-09	2.65825e-09	-1.12033e-08	8.15827e-09	1.59491e-08	6.279e-09	-2.69688e-09	-1.30682e-08	7.78662e-09	4.09204e-09	9.76123e-09	4.14515e-09	-9.31064e-09	-2.07717e-08	-3.75998e-09	4.36611e-09	-1.54298e-09	8.98109e-09	-3.53861e-09	1.1188e-09	-6.36255e-09	5.48553e-09	-1.4638e-08	7.22543e-09	8.17064e-09
# -5.06665e-09	-2.13932e-08	5.8862e-09	3.52974e-09	-8.33082e-09	1.88485e-08	-2.67506e-10	-2.30912e-08	-2.83939e-08	-8.48427e-09	-6.8334e-09	1.67197e-09	-4.55604e-09	-9.02065e-09	1.59478e-08	1.74977e-08	1.45522e-08	1.96318e-08	-6.06646e-09	-3.21438e-09	3.07692e-09	7.31063e-09	5.82869e-10	1.15782e-08	-6.10173e-09	7.02064e-09	3.64643e-09	-1.16649e-08	1.46161e-08	2.22756e-08	1.00127e-08	-6.73471e-10	-1.90224e-08	7.61318e-09	2.70292e-09	1.65051e-08	2.55644e-09	-1.33776e-08	-3.24918e-08	-1.59165e-09	-2.24169e-09	7.97643e-10	9.80779e-09	-2.89391e-09	2.5976e-09	-9.18808e-09	8.6901e-09	-1.69261e-08	1.20624e-08	1.03377e-08
# 4.65407e-09	1.89042e-08	-5.72402e-09	-3.92381e-09	7.94348e-09	-1.44358e-08	2.23e-11	2.1476e-08	2.33594e-08	7.35728e-09	7.89672e-09	-2.67377e-09	1.93463e-09	1.0087e-08	-1.32211e-08	-1.41981e-08	-1.42289e-08	-1.42344e-08	6.02415e-09	1.38548e-09	-1.10471e-09	-5.77767e-09	-2.51137e-09	-1.08562e-08	7.88925e-09	-6.73446e-09	-4.75942e-09	1.23971e-08	-1.11543e-08	-1.89902e-08	-6.74483e-09	1.69554e-09	1.59508e-08	-8.64989e-09	-4.27311e-09	-1.18527e-08	-4.96128e-09	1.21276e-08	2.59124e-08	4.09961e-09	-1.00033e-09	2.41626e-09	-1.00141e-08	5.99776e-09	-1.62465e-09	6.29689e-09	-5.85353e-09	1.71772e-08	-8.61158e-09	-8.69492e-09
# -2.32678e-09	-8.57267e-09	2.44274e-09	2.01458e-09	-3.40032e-09	5.99676e-09	-1.02051e-09	-1.01769e-08	-9.99288e-09	-2.71962e-09	-4.08746e-09	9.35098e-11	-1.70409e-09	-4.29734e-09	7.55487e-09	6.71157e-09	7.04858e-09	5.24332e-09	-1.61241e-09	-7.41651e-10	5.99164e-10	2.4928e-09	1.3206e-09	4.95481e-09	-3.31499e-09	2.50396e-09	3.02567e-09	-6.30112e-09	4.35589e-09	8.78291e-09	2.77818e-09	-1.51393e-09	-7.87133e-09	4.87931e-09	1.44147e-09	7.41266e-09	1.07344e-10	-4.11235e-09	-1.38275e-08	-2.0088e-09	1.2368e-09	2.44411e-09	5.20737e-09	-8.35433e-10	-1.28996e-11	-3.76367e-09	4.61087e-09	-6.39572e-09	5.80977e-09	3.71454e-09
# 6.02796e-09	2.67167e-08	-7.7155e-09	-3.6452e-09	1.13892e-08	-1.8444e-08	4.39387e-10	2.88943e-08	3.22219e-08	1.1503e-08	1.31507e-08	-3.78208e-09	1.0143e-09	1.35957e-08	-1.66992e-08	-1.92085e-08	-1.91902e-08	-1.8681e-08	7.638e-09	1.6688e-09	-1.78955e-09	-6.77208e-09	-6.2469e-09	-1.34862e-08	1.20602e-08	-7.43241e-09	-8.07367e-09	1.85262e-08	-1.6129e-08	-2.67806e-08	-8.22666e-09	2.91301e-09	2.1075e-08	-1.13908e-08	-7.06668e-09	-1.48948e-08	-7.14006e-09	1.70104e-08	3.42063e-08	6.67793e-09	-2.20085e-09	3.94132e-09	-1.40308e-08	1.15316e-08	-1.32356e-09	7.06859e-09	-6.25648e-09	2.41017e-08	-9.64912e-09	-1.05055e-08
# 1.52543e-09	6.89013e-09	-1.69528e-09	-1.17576e-09	2.92631e-09	-6.94743e-09	2.08885e-10	7.17439e-09	1.01849e-08	1.93276e-09	8.85849e-10	-4.90886e-10	2.82623e-09	2.03328e-09	-6.22334e-09	-6.53289e-09	-4.72102e-09	-8.79117e-09	2.51669e-09	1.27045e-09	-1.735e-09	-3.11421e-09	1.36583e-09	-3.85909e-09	-1.4901e-10	-2.72844e-09	-7.55085e-10	3.11043e-09	-5.03687e-09	-7.15e-09	-4.70063e-09	-9.49073e-11	7.50417e-09	-2.02506e-09	2.97532e-10	-7.47171e-09	1.10338e-09	3.45946e-09	1.40436e-08	-8.59575e-10	5.00743e-10	-2.33334e-09	-3.4076e-09	-2.01515e-09	-1.37735e-09	5.90334e-09	-5.42103e-09	3.86324e-09	-6.58451e-09	-4.49119e-09
# 3.31069e-09	1.19078e-08	-3.9377e-09	-1.52823e-09	4.33331e-09	-8.10548e-09	1.3845e-10	1.23503e-08	1.27893e-08	4.82608e-09	5.00335e-09	-6.6727e-10	1.05692e-09	5.26386e-09	-7.96858e-09	-7.98386e-09	-7.7663e-09	-7.50016e-09	1.30116e-09	1.1439e-09	-1.2565e-09	-3.26414e-09	-2.09766e-09	-5.48667e-09	5.08022e-09	-2.88546e-09	-3.82363e-09	7.07477e-09	-6.4147e-09	-1.1579e-08	-3.09286e-09	1.24336e-09	9.14594e-09	-4.64543e-09	-2.41904e-09	-7.69703e-09	-1.66482e-09	6.42898e-09	1.5407e-08	2.28341e-09	7.21454e-10	-1.33531e-10	-5.64855e-09	3.53395e-09	-6.23543e-10	2.82937e-09	-3.48367e-09	9.17864e-09	-4.36068e-09	-4.59935e-09
# -4.85901e-10	-1.39327e-09	7.69396e-10	7.37646e-11	-1.04061e-09	-8.10766e-10	1.4405e-10	-1.59666e-09	-2.97985e-10	-5.64384e-10	-1.45491e-09	9.81549e-10	1.41165e-09	-1.25323e-09	-2.61367e-11	1.9758e-10	1.40181e-09	-6.34288e-10	-5.76902e-12	7.70981e-10	-4.16722e-10	1.28465e-10	1.41163e-09	3.76762e-10	-1.67796e-09	-1.14734e-10	1.4322e-09	-1.96296e-09	-4.10676e-10	8.06919e-10	-1.08547e-09	-9.43542e-10	-5.29005e-10	1.03544e-09	1.32013e-09	-7.43944e-10	1.21012e-09	-4.14143e-10	-9.24666e-11	-1.64931e-09	1.54648e-09	-1.12299e-09	1.40295e-09	-2.05708e-09	-3.58646e-10	4.115e-10	-3.23192e-10	-1.65585e-09	-1.23204e-09	3.09132e-10
# -1.2488e-09	-5.82032e-09	1.13294e-09	1.36545e-09	-2.44933e-09	6.2048e-09	-7.77657e-10	-7.04077e-09	-9.47855e-09	-2.06304e-09	-1.51045e-09	-2.72088e-10	-2.95575e-09	-2.42337e-09	6.15383e-09	6.17152e-09	4.54905e-09	6.26142e-09	-2.36026e-09	-1.40275e-09	9.74048e-10	2.37162e-09	-5.62429e-10	3.45091e-09	-7.37088e-10	1.93316e-09	3.74869e-10	-3.3313e-09	4.63367e-09	6.85073e-09	4.11523e-09	-3.00536e-10	-6.24301e-09	2.42839e-09	4.68628e-11	6.57259e-09	-6.97699e-10	-3.49574e-09	-1.1468e-08	1.67805e-10	-3.82198e-10	2.47102e-09	2.84422e-09	1.41524e-09	6.62129e-10	-3.96824e-09	4.08894e-09	-4.17574e-09	5.61353e-09	3.28486e-09
# -1.7387e-09	-7.45281e-09	2.19432e-09	1.6419e-11	-2.42409e-09	7.8406e-09	1.44781e-09	-6.02039e-09	-9.42203e-09	-3.92881e-09	-1.54887e-09	9.31288e-10	-5.93127e-10	-2.43849e-09	3.50381e-09	5.33533e-09	2.93922e-09	9.12581e-09	-1.71563e-09	-1.15166e-09	1.88109e-09	2.2953e-09	-8.65766e-10	3.66812e-09	-1.40338e-09	3.38287e-09	4.61085e-10	-2.35105e-09	6.64564e-09	7.14854e-09	3.96949e-09	1.52636e-09	-6.08527e-09	4.32522e-10	6.73225e-10	4.2791e-09	1.94514e-09	-6.10492e-09	-1.03935e-08	7.00605e-10	-3.4188e-09	-2.33781e-09	1.99915e-09	-2.43331e-09	1.93844e-09	-2.64963e-09	1.51551e-09	-5.48567e-09	3.18144e-09	3.04696e-09
# 1.8175e-09	4.53307e-09	-1.34505e-09	-7.87169e-12	6.9911e-10	-5.12015e-09	-5.73307e-10	3.87941e-09	4.643e-09	1.9769e-09	1.27397e-09	1.02524e-09	1.00279e-09	4.36642e-10	-3.25357e-09	-3.25701e-09	-1.6316e-09	-4.38567e-09	-1.70217e-09	1.31972e-09	-2.2524e-09	-1.98009e-09	1.10361e-09	-2.20423e-09	7.53819e-10	-1.54166e-09	-9.88787e-10	1.09442e-09	-3.83901e-09	-4.79023e-09	-2.016e-09	-1.13637e-09	3.72637e-09	-5.51416e-10	6.27019e-10	-4.61447e-09	1.31977e-09	2.37148e-09	7.87208e-09	-9.63299e-10	3.8688e-09	-2.44595e-09	-8.29606e-10	-3.28603e-10	-4.46916e-10	1.54286e-09	-2.42825e-09	1.65867e-09	-3.01044e-09	-1.03979e-09
# -3.52943e-09	-1.63862e-08	3.85949e-09	2.08359e-09	-6.69051e-09	1.465e-08	2.7118e-10	-1.73413e-08	-2.20436e-08	-6.4735e-09	-5.75909e-09	2.07203e-09	-2.75974e-09	-6.95277e-09	1.14839e-08	1.36717e-08	1.08473e-08	1.64373e-08	-5.87506e-09	-1.85377e-09	2.65947e-09	5.13988e-09	6.62722e-10	9.27036e-09	-3.70799e-09	6.37571e-09	2.75754e-09	-9.8407e-09	1.20127e-08	1.68795e-08	8.00357e-09	3.41036e-10	-1.4769e-08	5.5779e-09	2.32026e-09	1.17917e-08	2.40471e-09	-1.05546e-08	-2.58704e-08	-1.30104e-09	-9.54298e-10	3.87941e-10	7.86253e-09	-3.18801e-09	1.94071e-09	-7.91715e-09	7.30949e-09	-1.26793e-08	1.01246e-08	7.1825e-09
# 8.82456e-10	4.19416e-09	-1.27992e-09	-1.52614e-09	2.49934e-09	-2.6175e-09	4.05778e-10	6.14915e-09	6.36086e-09	1.69289e-09	2.28353e-09	-1.23008e-09	4.7906e-10	3.44524e-09	-3.52021e-09	-3.87352e-09	-4.43441e-09	-2.3391e-09	2.72955e-09	-9.01626e-12	6.63079e-10	-1.35754e-09	-1.3805e-09	-2.66365e-09	2.65485e-09	-1.26642e-09	-1.07892e-09	4.13378e-09	-2.05449e-09	-4.70843e-09	-1.41996e-09	1.26121e-09	3.72895e-09	-2.91131e-09	-1.81722e-09	-2.05197e-09	-2.12918e-09	2.99269e-09	5.29649e-09	1.96854e-09	-2.19454e-09	1.32843e-09	-3.02507e-09	1.91337e-09	-1.36018e-10	1.24679e-09	-9.35029e-10	5.40379e-09	-1.53412e-09	-2.32058e-09
# -3.96428e-09	-1.42988e-08	4.26087e-09	2.97389e-09	-5.84124e-09	1.18405e-08	6.02895e-10	-1.63195e-08	-1.74516e-08	-5.65827e-09	-5.83421e-09	1.73984e-09	-1.38684e-09	-7.56092e-09	1.03187e-08	1.10518e-08	1.02677e-08	1.1381e-08	-3.98194e-09	-9.96203e-10	1.37024e-09	4.43327e-09	1.0051e-09	8.64187e-09	-5.37679e-09	5.90238e-09	3.26483e-09	-9.39872e-09	9.09803e-09	1.44478e-08	5.28623e-09	-4.03578e-10	-1.23361e-08	6.32686e-09	2.87176e-09	9.2852e-09	3.41732e-09	-9.47052e-09	-2.06371e-08	-2.79319e-09	-5.00153e-10	-9.32689e-10	7.30612e-09	-3.92545e-09	1.25902e-09	-5.20356e-09	5.28128e-09	-1.22e-08	7.49253e-09	5.90092e-09
# -1.66691e-10	-1.37772e-09	3.65505e-11	7.32879e-10	-1.85533e-10	2.74941e-09	-5.92212e-10	-1.82373e-09	-3.57843e-09	-2.98734e-10	4.01918e-10	-7.16602e-10	-2.39778e-09	-1.44843e-10	2.80107e-09	2.28547e-09	1.05475e-09	2.98535e-09	-1.28143e-09	-9.2374e-10	5.02265e-10	8.91154e-10	-1.16637e-09	1.37358e-09	1.06835e-09	1.02355e-09	-5.40386e-10	-4.96612e-11	1.80795e-09	1.92207e-09	2.38823e-09	3.31368e-10	-2.57303e-09	5.69604e-10	-1.00193e-09	3.56672e-09	-1.14255e-09	-8.70362e-10	-5.06353e-09	1.19345e-09	-4.95143e-10	1.8203e-09	4.83067e-10	2.37909e-09	6.90135e-10	-2.39654e-09	2.28654e-09	-6.30575e-10	3.68619e-09	1.70252e-09
# -3.82554e-09	-1.41944e-08	3.78644e-09	-1.59635e-10	-4.07508e-09	1.27349e-08	1.29359e-09	-1.20004e-08	-1.53132e-08	-6.2494e-09	-5.06244e-09	7.89699e-11	-9.95134e-10	-3.7627e-09	7.7954e-09	9.5935e-09	6.43389e-09	1.31436e-08	-1.37196e-10	-2.24987e-09	4.07824e-09	4.09646e-09	2.29693e-10	6.61036e-09	-3.41761e-09	4.69099e-09	3.13044e-09	-5.93152e-09	1.06483e-08	1.36318e-08	5.42732e-09	1.6887e-09	-1.07595e-08	2.70507e-09	1.01806e-09	9.8198e-09	6.88758e-10	-8.75117e-09	-2.03285e-08	1.89629e-10	-5.51852e-09	1.01326e-09	4.6902e-09	-3.85073e-09	1.45227e-09	-4.33665e-09	4.63643e-09	-8.38304e-09	6.54581e-09	4.04098e-09
# 1.08061e-09	5.37394e-09	-1.36671e-09	-1.86546e-09	2.93762e-09	-2.62442e-09	6.20166e-10	7.39951e-09	6.8787e-09	1.9017e-09	3.63699e-09	-1.51071e-09	6.67859e-11	4.55998e-09	-4.38212e-09	-4.24201e-09	-5.65088e-09	-2.50767e-09	3.61962e-09	-5.40192e-10	9.36964e-10	-7.78262e-10	-2.44448e-09	-3.79251e-09	2.94622e-09	-2.14492e-09	-2.28343e-09	5.91643e-09	-2.53419e-09	-5.26224e-09	-1.28455e-09	1.64415e-09	4.97955e-09	-4.34237e-09	-2.4692e-09	-2.62657e-09	-2.48811e-09	3.41516e-09	7.29602e-09	3.14972e-09	-3.82487e-09	1.24034e-09	-4.4171e-09	2.88046e-09	1.54682e-10	1.96898e-09	-1.97044e-09	6.17034e-09	-3.09006e-09	-2.5402e-09
# -4.92564e-09	-2.10626e-08	5.63071e-09	3.82229e-09	-8.83324e-09	1.74527e-08	2.53256e-10	-2.36287e-08	-2.7355e-08	-8.21969e-09	-8.34964e-09	2.42822e-09	-2.75651e-09	-1.11774e-08	1.49414e-08	1.67253e-08	1.54305e-08	1.70251e-08	-7.29094e-09	-2.37149e-09	1.63653e-09	6.2011e-09	2.20858e-09	1.19896e-08	-8.02268e-09	7.83862e-09	4.10588e-09	-1.30222e-08	1.38344e-08	2.165e-08	8.98013e-09	-9.45363e-10	-1.74867e-08	9.18013e-09	4.48034e-09	1.35461e-08	5.23187e-09	-1.43389e-08	-2.95091e-08	-3.91938e-09	6.6867e-11	-2.38457e-09	1.04872e-08	-6.35469e-09	1.96039e-09	-7.06321e-09	6.50737e-09	-1.85619e-08	1.01676e-08	9.04432e-09
# 3.99363e-09	1.46704e-08	-4.09849e-09	-1.92358e-09	5.92172e-09	-1.06184e-08	-6.29239e-10	1.59536e-08	1.66194e-08	5.81967e-09	6.99491e-09	-2.00677e-09	-1.57718e-10	7.31641e-09	-8.97825e-09	-1.03748e-08	-1.02588e-08	-1.02504e-08	2.9635e-09	8.99108e-10	-1.68797e-09	-3.85365e-09	-2.55378e-09	-8.00455e-09	6.26739e-09	-4.92155e-09	-4.44808e-09	1.01247e-08	-8.98302e-09	-1.46053e-08	-4.1912e-09	6.62385e-10	1.13567e-08	-6.26051e-09	-3.62838e-09	-7.94705e-09	-3.48952e-09	8.97065e-09	1.93141e-08	3.61415e-09	1.21903e-10	9.77503e-10	-7.55288e-09	5.93819e-09	-5.66538e-10	3.98804e-09	-4.36462e-09	1.20614e-08	-5.57123e-09	-4.77655e-09
# 3.35359e-10	1.9767e-09	-4.05583e-10	-1.32508e-11	5.97872e-10	-3.96662e-09	3.89535e-11	1.04404e-09	4.1293e-09	-1.96948e-10	-2.23127e-09	-1.73366e-11	2.974e-09	-2.01394e-09	-3.03173e-09	-3.23162e-09	-7.0024e-11	-7.05444e-09	4.07843e-10	9.32455e-10	-2.41876e-09	-2.39255e-09	3.15501e-09	-1.13228e-09	-3.92692e-09	-9.43972e-10	9.66496e-10	-8.36383e-10	-2.08997e-09	-1.97942e-09	-3.32848e-09	-9.31885e-10	4.19455e-09	1.17428e-09	2.63929e-09	-5.70117e-09	3.87812e-09	-5.97235e-10	9.04185e-09	-3.33954e-09	2.50603e-09	-4.72243e-09	-5.09936e-10	-5.67635e-09	-1.46163e-09	5.971e-09	-5.63438e-09	-1.63732e-09	-5.69408e-09	-2.86571e-09
# 2.42453e-09	8.51516e-09	-2.89766e-09	-1.06301e-09	3.73666e-09	-6.85515e-09	-8.05167e-10	8.79681e-09	9.41414e-09	3.58482e-09	2.97757e-09	-1.36909e-09	1.69761e-10	3.68075e-09	-4.83137e-09	-6.13792e-09	-5.51815e-09	-7.12792e-09	1.25877e-09	4.88556e-10	-1.29115e-09	-3.27789e-09	-2.40649e-10	-4.31751e-09	3.38152e-09	-2.94021e-09	-1.63114e-09	4.82136e-09	-4.89128e-09	-8.35956e-09	-2.46893e-09	2.70616e-10	6.721e-09	-2.6125e-09	-1.71037e-09	-4.8983e-09	-2.04791e-09	5.63694e-09	1.11297e-08	1.03656e-09	9.57144e-10	1.04221e-09	-3.84492e-09	2.90579e-09	-8.60122e-10	2.53781e-09	-2.41945e-09	6.80806e-09	-2.52499e-09	-3.45754e-09
# 2.42384e-09	7.27028e-09	-2.22635e-09	2.30977e-10	1.82026e-09	-5.08904e-09	-1.84473e-09	5.9639e-09	4.8385e-09	3.65451e-09	4.51612e-09	-7.9228e-10	-2.89027e-09	3.54162e-09	-1.48722e-09	-2.67131e-09	-3.07191e-09	-3.65327e-09	-8.60552e-10	-5.01273e-11	-1.30982e-09	-7.74438e-10	-1.87812e-09	-3.83602e-09	4.37506e-09	-3.201e-09	-2.87125e-09	4.32766e-09	-4.81705e-09	-5.94001e-09	-1.91211e-10	-1.19064e-09	3.49159e-09	-2.12741e-09	-2.19211e-09	-9.34459e-10	-3.60858e-09	5.49107e-09	5.93979e-09	2.29988e-09	2.80044e-09	3.24707e-09	-2.51762e-09	6.91968e-09	7.87756e-11	-1.21631e-09	8.13805e-10	5.79162e-09	-5.20244e-11	2.73717e-10
# 3.39132e-09	1.20957e-08	-3.53915e-09	-1.79449e-09	3.83156e-09	-1.02807e-08	-8.95102e-10	1.25673e-08	1.35674e-08	5.11935e-09	5.19856e-09	-7.45921e-10	5.53072e-10	5.63779e-09	-7.49106e-09	-8.10654e-09	-7.43285e-09	-8.93602e-09	1.82606e-09	1.37048e-09	-1.68162e-09	-3.56013e-09	-1.20644e-09	-6.95519e-09	5.19236e-09	-4.8096e-09	-2.89204e-09	6.64526e-09	-8.02022e-09	-1.16845e-08	-4.03787e-09	-5.92702e-10	9.15999e-09	-4.64076e-09	-1.95812e-09	-7.17864e-09	-3.42192e-09	8.29335e-09	1.53988e-08	1.86833e-09	2.72029e-09	1.81533e-09	-5.02779e-09	4.79229e-09	-9.22636e-10	2.59416e-09	-2.52138e-09	1.02681e-08	-4.91422e-09	-4.00699e-09
# 3.85334e-09	1.39859e-08	-4.05105e-09	-2.27649e-09	5.04521e-09	-1.17314e-08	-8.01432e-10	1.47083e-08	1.60818e-08	4.99484e-09	4.68184e-09	-1.8134e-09	1.46748e-09	6.11955e-09	-9.04608e-09	-1.01194e-08	-9.03189e-09	-1.16743e-08	3.10205e-09	1.53932e-09	-1.78082e-09	-4.33396e-09	-3.02375e-10	-8.24169e-09	4.44312e-09	-5.82465e-09	-2.76038e-09	7.50618e-09	-8.67039e-09	-1.38529e-08	-5.12758e-09	-2.81759e-10	1.13823e-08	-5.16419e-09	-2.47766e-09	-8.86751e-09	-2.82115e-09	8.76223e-09	1.93647e-08	1.68815e-09	1.84526e-09	9.61613e-10	-6.42691e-09	3.5074e-09	-1.77945e-09	4.79688e-09	-5.18517e-09	1.07429e-08	-6.40394e-09	-5.938e-09
# 8.02073e-09	3.14705e-08	-9.04308e-09	-3.98762e-09	1.25224e-08	-2.44526e-08	-4.38744e-10	3.35966e-08	3.83961e-08	1.35204e-08	1.39012e-08	-3.00197e-09	2.64895e-09	1.48172e-08	-2.093e-08	-2.36981e-08	-2.14462e-08	-2.43756e-08	6.59894e-09	2.83326e-09	-3.97008e-09	-9.44991e-09	-4.02724e-09	-1.65044e-08	1.23287e-08	-9.87183e-09	-8.6561e-09	1.98034e-08	-2.05638e-08	-3.17696e-08	-1.14802e-08	1.59388e-09	2.61542e-08	-1.22442e-08	-6.21827e-09	-2.01369e-08	-5.87905e-09	2.0087e-08	4.40156e-08	5.38945e-09	1.54293e-09	1.21388e-09	-1.53312e-08	1.01437e-08	-2.41271e-09	9.93403e-09	-9.53052e-09	2.63081e-08	-1.40705e-08	-1.23643e-08
# 2.29597e-09	8.26547e-09	-2.90206e-09	-2.03238e-09	3.76772e-09	-3.74037e-09	4.2895e-10	1.06699e-08	8.67016e-09	3.73154e-09	6.0578e-09	-1.62223e-09	-1.25416e-09	6.10331e-09	-5.09371e-09	-5.1122e-09	-7.30469e-09	-2.10031e-09	1.95706e-09	-6.65901e-10	6.84484e-10	-1.72864e-09	-3.89878e-09	-4.72935e-09	6.36373e-09	-2.05582e-09	-4.18609e-09	8.26636e-09	-3.46951e-09	-8.14975e-09	-3.65025e-10	2.13551e-09	5.98473e-09	-5.45405e-09	-3.61904e-09	-2.67284e-09	-4.02729e-09	5.02628e-09	8.26822e-09	4.62567e-09	-2.46474e-09	2.19467e-09	-5.47738e-09	5.98629e-09	7.07879e-10	1.89453e-10	-5.71594e-10	9.59256e-09	-1.45208e-09	-2.37725e-09
# -2.67948e-09	-1.3134e-08	3.93624e-09	3.35016e-09	-7.79007e-09	8.23814e-09	-8.50789e-10	-1.66835e-08	-1.8769e-08	-4.81606e-09	-5.9636e-09	4.02275e-09	-1.44534e-09	-8.02266e-09	1.01635e-08	1.15749e-08	1.2164e-08	1.04488e-08	-7.44772e-09	4.8653e-11	-2.01822e-10	4.5185e-09	3.10186e-09	7.17197e-09	-5.29101e-09	3.48034e-09	3.82768e-09	-1.13974e-08	6.82873e-09	1.38238e-08	5.01352e-09	-3.45443e-09	-1.23265e-08	7.21345e-09	4.19395e-09	8.08151e-09	3.61273e-09	-7.66381e-09	-1.93763e-08	-4.28808e-09	5.74768e-09	-1.78766e-09	9.13847e-09	-3.64364e-09	9.17479e-10	-6.82052e-09	5.58929e-09	-1.33944e-08	6.37047e-09	7.84421e-09
# -3.63784e-09	-1.33906e-08	4.13563e-09	1.28748e-09	-5.43696e-09	7.61719e-09	1.0354e-09	-1.38542e-08	-1.25702e-08	-5.83419e-09	-7.77209e-09	2.44515e-09	2.635e-09	-7.80534e-09	5.80758e-09	7.23319e-09	9.13717e-09	5.91418e-09	-2.41604e-09	-1.90013e-10	1.89667e-10	2.04553e-09	4.74793e-09	6.54873e-09	-8.39988e-09	3.94144e-09	4.85244e-09	-9.68683e-09	6.89963e-09	1.24593e-08	1.41392e-09	-1.31668e-09	-7.67274e-09	6.02637e-09	5.27025e-09	3.41984e-09	6.21518e-09	-9.03782e-09	-1.20039e-08	-5.40734e-09	9.21519e-10	-5.23191e-09	6.73149e-09	-1.01535e-08	-2.20855e-10	2.92742e-10	1.3805e-10	-1.23571e-08	6.67329e-10	2.87944e-09
# 8.86916e-09	3.51072e-08	-9.66391e-09	-3.8475e-09	1.22452e-08	-3.04355e-08	-1.5861e-09	3.5729e-08	4.28647e-08	1.51319e-08	1.39752e-08	-2.27099e-09	3.4181e-09	1.51121e-08	-2.25229e-08	-2.55152e-08	-2.1464e-08	-2.99496e-08	6.97629e-09	4.40196e-09	-5.87921e-09	-1.02548e-08	-2.7085e-09	-1.88426e-08	1.20603e-08	-1.2603e-08	-8.09461e-09	1.93157e-08	-2.52689e-08	-3.51955e-08	-1.43699e-08	-1.04775e-09	2.84979e-08	-1.16596e-08	-5.20289e-09	-2.28742e-08	-6.57885e-09	2.31475e-08	4.95748e-08	3.94349e-09	6.66064e-09	2.1839e-09	-1.48401e-08	1.08329e-08	-3.34271e-09	1.097e-08	-1.0274e-08	2.79606e-08	-1.70806e-08	-1.28316e-08
# 4.16093e-09	1.34915e-08	-4.18188e-09	-2.2513e-09	5.02249e-09	-1.00526e-08	-9.26777e-10	1.50964e-08	1.50802e-08	6.00908e-09	6.98962e-09	-1.84754e-09	-5.24558e-10	7.19936e-09	-8.265e-09	-9.17347e-09	-9.2041e-09	-8.48046e-09	2.15355e-09	6.47135e-10	-1.39759e-09	-3.71634e-09	-2.56315e-09	-7.87421e-09	6.79929e-09	-4.70788e-09	-4.49826e-09	9.54278e-09	-8.51485e-09	-1.34663e-08	-3.36427e-09	5.26901e-10	1.02609e-08	-5.98957e-09	-3.43693e-09	-6.62909e-09	-4.14326e-09	8.83003e-09	1.6609e-08	3.74913e-09	1.27287e-09	2.20855e-09	-6.61975e-09	6.50607e-09	-5.51249e-10	2.44418e-09	-2.84343e-09	1.25307e-08	-4.52914e-09	-4.19929e-09
# -2.35218e-09	-6.74661e-09	2.48207e-09	1.51146e-09	-2.97452e-09	2.30777e-09	3.68621e-10	-7.96234e-09	-4.79781e-09	-2.24575e-09	-4.59797e-09	1.5655e-09	1.92916e-09	-5.00523e-09	3.32937e-09	3.12314e-09	5.78224e-09	7.51414e-10	-9.28866e-10	8.18969e-10	-9.82051e-10	1.13234e-09	2.825e-09	3.93781e-09	-5.32723e-09	2.38435e-09	3.47648e-09	-5.92355e-09	1.62544e-09	5.71018e-09	-5.98623e-10	-1.53096e-09	-3.90053e-09	4.62831e-09	3.34509e-09	1.35259e-09	3.74867e-09	-3.96924e-09	-5.45642e-09	-4.09657e-09	2.45235e-09	-2.70703e-09	4.54857e-09	-5.38057e-09	-4.0978e-10	3.7299e-10	3.85398e-10	-6.71884e-09	-8.26334e-11	1.7911e-09
# -2.34523e-09	-8.68413e-09	2.70381e-09	1.0591e-09	-3.98356e-09	5.89817e-09	3.09792e-10	-9.29698e-09	-1.00871e-08	-3.53051e-09	-3.8106e-09	1.79441e-09	1.27945e-10	-4.12298e-09	4.87122e-09	6.1504e-09	6.35556e-09	6.30352e-09	-1.927e-09	-4.08027e-10	7.46339e-10	2.86847e-09	1.37333e-09	4.37079e-09	-3.97548e-09	2.39742e-09	2.54183e-09	-5.68387e-09	4.8296e-09	8.69479e-09	2.44176e-09	-9.74184e-10	-6.68837e-09	3.3424e-09	2.41365e-09	4.40023e-09	2.3413e-09	-5.40186e-09	-1.07729e-08	-1.9489e-09	6.33689e-10	-1.57747e-09	4.58577e-09	-3.65276e-09	7.10962e-10	-2.41666e-09	2.12213e-09	-7.64002e-09	2.11164e-09	3.76901e-09
# 1.8433e-09	5.52512e-09	-1.9686e-09	-7.34841e-10	2.17014e-09	-3.1591e-09	-6.09828e-10	6.0974e-09	5.02943e-09	2.7214e-09	3.69364e-09	-7.42144e-10	-1.62308e-09	3.79127e-09	-2.42995e-09	-2.81953e-09	-4.04908e-09	-1.59818e-09	6.37922e-11	-5.16513e-11	-1.46776e-10	-1.09259e-09	-2.06157e-09	-2.93343e-09	4.44825e-09	-1.47775e-09	-2.53039e-09	4.36374e-09	-2.88629e-09	-5.08585e-09	-2.43444e-10	7.44744e-10	3.19451e-09	-2.86069e-09	-2.12977e-09	-1.19682e-09	-2.84113e-09	3.95531e-09	4.6906e-09	2.66696e-09	1.37617e-10	2.36858e-09	-2.81051e-09	4.73759e-09	3.27886e-10	-7.44244e-10	6.87935e-10	5.88751e-09	3.85419e-11	-7.88896e-10
# -3.07543e-10	9.98253e-10	3.74214e-10	2.18514e-09	-3.02425e-10	-7.29485e-10	-1.12674e-09	-1.37839e-09	-3.69272e-10	1.71235e-09	1.9014e-09	1.46716e-11	-2.37614e-09	-1.09015e-10	2.83783e-09	6.79906e-10	1.47685e-09	-7.35809e-10	-5.45242e-10	2.41207e-10	-6.56401e-10	1.56206e-09	-1.34815e-09	3.0868e-10	1.02012e-09	-6.55961e-10	-9.16809e-11	-2.29364e-10	-2.23722e-09	-6.19987e-10	3.35895e-10	-1.78382e-09	-1.46202e-09	1.22987e-09	-1.12933e-09	2.35236e-09	-2.0771e-09	2.55166e-09	-1.98767e-09	1.12408e-10	1.46424e-09	3.02858e-09	9.1633e-10	4.8825e-09	6.33777e-11	-2.64168e-09	2.97261e-09	3.61493e-10	2.5783e-09	2.23551e-09
# 1.59137e-09	8.47924e-09	-2.60177e-09	-2.75318e-09	4.46332e-09	-6.60444e-09	4.76233e-10	1.10085e-08	1.24633e-08	3.00392e-09	3.05202e-09	-2.24914e-09	1.79698e-09	5.16666e-09	-6.9169e-09	-7.6711e-09	-7.54472e-09	-7.28613e-09	5.26343e-09	5.65914e-10	3.17228e-10	-2.99584e-09	-1.26423e-09	-5.26102e-09	3.34125e-09	-3.09368e-09	-1.14631e-09	6.37637e-09	-4.48844e-09	-9.14873e-09	-3.65924e-09	1.49057e-09	7.84781e-09	-4.53247e-09	-2.32273e-09	-5.62785e-09	-2.98351e-09	5.64266e-09	1.21409e-08	2.0545e-09	-2.4135e-09	1.77278e-09	-5.22427e-09	1.95814e-09	-1.04004e-09	3.98931e-09	-3.23171e-09	9.03277e-09	-4.35497e-09	-5.23114e-09
# 2.48679e-10	3.27513e-09	-4.40291e-10	-1.39832e-09	2.09419e-09	-1.55826e-09	1.0607e-09	5.06742e-09	4.93061e-09	8.72615e-10	2.41736e-09	-7.09946e-10	5.64536e-10	3.18736e-09	-3.14936e-09	-3.06702e-09	-4.25171e-09	-1.03919e-09	3.28121e-09	9.07309e-11	1.22186e-09	-1.12517e-10	-1.95636e-09	-2.30069e-09	2.2005e-09	-1.13312e-09	-8.54136e-10	3.88496e-09	-1.30511e-09	-3.79602e-09	-1.09316e-09	1.46171e-09	2.73303e-09	-3.31873e-09	-1.90697e-09	-1.90236e-09	-1.78273e-09	2.3498e-09	4.28211e-09	2.22955e-09	-3.76862e-09	7.62878e-10	-2.9705e-09	1.80646e-09	4.17031e-10	9.88895e-10	-1.06021e-09	3.98643e-09	-1.81233e-09	-1.56889e-09
# 4.38622e-09	1.67753e-08	-4.28101e-09	-3.02311e-09	5.83989e-09	-1.55631e-08	-4.75537e-11	1.81677e-08	2.19453e-08	6.0886e-09	5.24581e-09	-7.10934e-10	3.83205e-09	7.36617e-09	-1.29718e-08	-1.36584e-08	-1.12932e-08	-1.53343e-08	3.98691e-09	2.57391e-09	-2.62197e-09	-5.80134e-09	5.10385e-10	-1.02548e-08	4.37829e-09	-6.82928e-09	-3.09635e-09	8.79077e-09	-1.19237e-08	-1.7122e-08	-8.35008e-09	-4.52404e-10	1.52543e-08	-6.5061e-09	-1.46372e-09	-1.3372e-08	-1.61034e-09	1.05034e-08	2.66488e-08	9.65585e-10	2.91017e-09	-1.45591e-09	-7.69916e-09	1.70094e-09	-2.21749e-09	7.42839e-09	-7.3333e-09	1.29802e-08	-1.08953e-08	-7.64817e-09
# -2.35233e-09	-1.09147e-08	3.53572e-09	3.82136e-10	-4.37309e-09	9.3887e-09	1.17383e-09	-9.9033e-09	-1.30033e-08	-5.93395e-09	-3.86682e-09	1.0828e-09	-6.35007e-10	-4.5883e-09	5.40803e-09	7.70629e-09	5.76446e-09	9.8107e-09	-2.5364e-09	-1.58898e-09	1.46306e-09	3.04343e-09	9.32233e-10	4.23155e-09	-4.65905e-09	3.51589e-09	1.26155e-09	-4.71533e-09	7.82428e-09	1.10573e-08	4.08196e-09	4.98113e-10	-7.717e-09	2.06425e-09	2.63407e-09	5.63224e-09	3.65782e-09	-8.95953e-09	-1.25115e-08	-6.69038e-10	-2.02536e-09	-3.85157e-09	3.59903e-09	-5.56771e-09	1.6745e-09	-1.54381e-09	5.73517e-10	-9.13453e-09	2.04134e-09	4.087e-09
# 5.02499e-09	1.84641e-08	-5.63201e-09	-1.85894e-09	7.02808e-09	-1.39965e-08	-5.41183e-10	1.88544e-08	2.07747e-08	7.65918e-09	7.83074e-09	-1.7522e-09	1.18514e-09	7.70301e-09	-1.15488e-08	-1.31728e-08	-1.19043e-08	-1.41707e-08	2.34553e-09	1.5753e-09	-2.80963e-09	-5.75509e-09	-1.81823e-09	-9.25461e-09	6.94668e-09	-5.64895e-09	-5.30822e-09	1.08604e-08	-1.13448e-08	-1.83448e-08	-5.92575e-09	7.42136e-10	1.50175e-08	-6.44503e-09	-3.50897e-09	-1.18356e-08	-2.59514e-09	1.10432e-08	2.55398e-08	2.67724e-09	1.79759e-09	-8.09935e-11	-8.68336e-09	5.61393e-09	-1.51201e-09	5.68272e-09	-6.13092e-09	1.40929e-08	-7.56413e-09	-7.1451e-09
# 2.84885e-10	4.23815e-10	-9.81757e-11	-1.54134e-10	-1.58191e-10	7.61621e-10	2.39056e-10	8.30464e-10	-5.64514e-10	5.19858e-10	1.55304e-09	7.45099e-10	-1.00996e-09	1.75356e-09	-4.42797e-11	5.21083e-10	-1.07475e-09	2.67454e-09	-5.27884e-10	-1.77648e-10	9.0953e-10	9.70208e-10	-1.55758e-09	-3.67504e-10	2.28772e-09	6.38315e-11	-1.02662e-09	1.19097e-09	1.72877e-10	-7.65861e-11	1.01419e-09	6.92699e-10	-5.16285e-10	-1.3654e-09	-1.03794e-09	9.26451e-10	-1.4354e-09	9.32224e-10	-1.4046e-09	1.72793e-09	-1.08525e-09	1.11697e-09	-5.26382e-10	2.37138e-09	7.80728e-10	-2.10795e-09	1.86145e-09	1.33178e-09	9.49653e-10	1.0972e-09
# 6.40032e-11	1.47096e-09	-1.65341e-10	-1.78813e-09	1.69507e-09	-2.99112e-10	8.18843e-10	4.1353e-09	3.24495e-09	6.20375e-11	1.84133e-09	-1.17333e-09	6.43348e-10	2.39454e-09	-2.63185e-09	-2.43762e-09	-3.2962e-09	2.72916e-10	3.29009e-09	-3.06435e-10	1.35912e-09	-2.97282e-10	-1.60145e-09	-1.84698e-09	1.29349e-09	-7.53048e-10	-3.01904e-10	3.28358e-09	5.04655e-11	-2.28892e-09	-4.20476e-10	1.51521e-09	1.67115e-09	-3.16601e-09	-1.5592e-09	-1.00883e-09	-1.45028e-09	1.17214e-09	2.1418e-09	2.07674e-09	-3.83618e-09	4.85905e-10	-2.36787e-09	7.46246e-10	4.23805e-10	9.48037e-10	-1.27252e-09	3.18174e-09	-1.32864e-09	-1.42341e-09
# 2.61246e-09	1.05872e-08	-3.14632e-09	-8.92612e-10	4.01349e-09	-8.35918e-09	-1.26368e-10	1.08139e-08	1.28161e-08	4.82013e-09	4.42101e-09	-1.06755e-09	1.03707e-09	3.91082e-09	-6.79348e-09	-8.1912e-09	-6.4403e-09	-9.09152e-09	1.41537e-09	9.43792e-10	-1.83554e-09	-3.5859e-09	-8.9866e-10	-5.39245e-09	3.45555e-09	-2.95409e-09	-2.70139e-09	6.28855e-09	-6.86185e-09	-1.06461e-08	-3.86333e-09	3.15326e-10	9.22715e-09	-3.31316e-09	-1.49474e-09	-7.42138e-09	-1.31399e-09	6.43988e-09	1.53791e-08	8.60912e-10	1.39436e-09	-6.16678e-10	-4.9599e-09	2.47855e-09	-1.13515e-09	4.09587e-09	-3.77627e-09	8.19544e-09	-4.8065e-09	-4.49427e-09
# 6.13919e-10	1.46215e-09	-5.68493e-10	-1.41893e-09	1.08947e-09	-7.09791e-11	3.137e-11	3.21201e-09	1.87386e-09	8.15806e-11	1.08022e-09	-1.22149e-09	-6.22536e-10	2.63079e-09	-1.45714e-09	-1.07411e-09	-2.58212e-09	6.52818e-10	1.63015e-09	-5.30655e-10	1.15951e-09	-4.28945e-11	-1.18843e-09	-1.81946e-09	1.74383e-09	-7.56783e-10	-9.05246e-10	2.63737e-09	1.12661e-10	-1.36655e-09	2.14677e-10	1.18057e-09	1.17208e-09	-2.39212e-09	-1.42864e-09	3.99919e-10	-1.80437e-09	7.58126e-10	9.92337e-10	2.25947e-09	-2.01611e-09	1.52603e-09	-1.96654e-09	1.2873e-09	1.42903e-10	1.28467e-10	-2.23666e-10	2.98613e-09	-2.12243e-10	-8.42234e-10
# -2.7326e-09	-9.24423e-09	2.95097e-09	1.20099e-09	-3.68021e-09	4.3117e-09	6.58853e-10	-1.03657e-08	-8.20515e-09	-4.25585e-09	-7.10399e-09	1.81366e-09	3.23024e-09	-6.78548e-09	3.87435e-09	4.22963e-09	7.0521e-09	2.40774e-09	-1.36155e-09	8.49058e-10	-2.09582e-10	8.55373e-10	4.53234e-09	5.2469e-09	-7.0864e-09	2.93106e-09	5.18784e-09	-8.61541e-09	4.8677e-09	8.25445e-09	2.05487e-10	-1.36777e-09	-5.59116e-09	5.36005e-09	4.19874e-09	1.22503e-09	5.1718e-09	-6.0802e-09	-8.19769e-09	-5.54318e-09	1.43914e-09	-4.13388e-09	5.50775e-09	-8.58572e-09	-8.74173e-10	6.91462e-10	-4.40734e-10	-9.83622e-09	8.71298e-10	1.17737e-09
# 6.42949e-09	2.33315e-08	-7.00777e-09	-1.69681e-09	8.06579e-09	-1.8987e-08	-1.6512e-09	2.24474e-08	2.56549e-08	1.01621e-08	9.37096e-09	-1.39783e-09	1.00563e-09	9.50415e-09	-1.36181e-08	-1.58489e-08	-1.36198e-08	-1.88098e-08	2.08987e-09	2.35856e-09	-4.30963e-09	-6.96646e-09	-1.65074e-09	-1.16833e-08	8.60387e-09	-8.0445e-09	-6.18358e-09	1.23513e-08	-1.55827e-08	-2.24565e-08	-7.81908e-09	-6.62936e-10	1.83655e-08	-7.02321e-09	-3.70323e-09	-1.45124e-08	-3.95254e-09	1.49842e-08	3.1836e-08	2.48272e-09	4.59867e-09	1.17327e-09	-9.7672e-09	8.07101e-09	-2.15491e-09	6.39512e-09	-6.31412e-09	1.73084e-08	-9.48321e-09	-7.88894e-09
# -6.75621e-09	-2.63471e-08	6.96241e-09	3.015e-09	-9.8622e-09	2.21446e-08	1.46084e-09	-2.68295e-08	-3.16331e-08	-1.03234e-08	-9.82452e-09	2.99727e-09	-2.28714e-09	-1.09892e-08	1.67376e-08	1.94369e-08	1.64338e-08	2.29912e-08	-6.24877e-09	-2.99265e-09	4.42729e-09	7.68363e-09	1.94803e-09	1.42622e-08	-7.86208e-09	9.66906e-09	5.75002e-09	-1.49028e-08	1.80863e-08	2.61507e-08	1.03177e-08	6.27434e-10	-2.12419e-08	8.99137e-09	4.2973e-09	1.68141e-08	4.53048e-09	-1.64669e-08	-3.73754e-08	-3.18322e-09	-3.48686e-09	-1.12069e-09	1.18285e-08	-7.51714e-09	2.52335e-09	-9.39406e-09	9.40873e-09	-1.99191e-08	1.2692e-08	9.9672e-09
# 7.03151e-11	1.68017e-09	-7.69062e-10	-6.07921e-10	1.29721e-09	-1.3077e-09	-1.39256e-10	2.58078e-09	3.17558e-09	1.1139e-09	8.23623e-10	-8.04709e-10	-5.77386e-11	1.72031e-09	-1.12636e-09	-1.72207e-09	-1.71913e-09	-1.58876e-09	1.60125e-09	2.82079e-11	2.56512e-10	-4.67722e-10	-5.22381e-10	-8.47432e-10	1.34594e-09	-5.73986e-10	-6.93011e-11	1.62678e-09	-1.21122e-09	-2.12672e-09	-8.60472e-10	4.53563e-10	1.62874e-09	-8.43447e-10	-1.0188e-09	-3.68906e-10	-1.48488e-09	1.82694e-09	1.87236e-09	8.47344e-10	-7.5563e-10	1.65281e-09	-1.06427e-09	1.19652e-09	-2.81164e-10	4.53688e-10	2.19119e-10	2.68951e-09	-2.55991e-10	-1.08028e-09
# -9.5917e-10	-3.92637e-09	7.18857e-10	6.92342e-10	-1.51357e-09	2.8461e-09	-2.36067e-10	-4.5451e-09	-4.39709e-09	-1.22728e-09	-2.24954e-09	1.93175e-10	-2.31147e-10	-2.09636e-09	3.02087e-09	2.98114e-09	2.95105e-09	2.32893e-09	-1.01115e-09	-2.12148e-10	3.82586e-10	6.64076e-10	1.01426e-09	2.49191e-09	-1.37873e-09	1.42338e-09	1.27159e-09	-3.24763e-09	2.35695e-09	3.91306e-09	1.2014e-09	-3.1705e-10	-3.16507e-09	2.3212e-09	8.04421e-10	2.70008e-09	4.85237e-10	-2.09037e-09	-5.9386e-09	-1.25857e-09	3.61768e-10	8.85057e-10	2.3631e-09	-1.13281e-09	-2.88042e-10	-1.4077e-09	1.92793e-09	-2.8484e-09	2.555e-09	8.96958e-10
# 5.89626e-09	2.36427e-08	-7.00496e-09	-4.04758e-09	9.44201e-09	-1.82182e-08	1.01299e-10	2.59744e-08	2.90468e-08	9.59077e-09	9.83117e-09	-2.22466e-09	2.71497e-09	1.17825e-08	-1.67004e-08	-1.75634e-08	-1.67016e-08	-1.77909e-08	6.10343e-09	2.27729e-09	-2.20295e-09	-6.81609e-09	-3.27828e-09	-1.25322e-08	9.41595e-09	-7.537e-09	-6.30274e-09	1.49469e-08	-1.47976e-08	-2.38501e-08	-8.7013e-09	1.7411e-09	1.97188e-08	-9.92236e-09	-4.78072e-09	-1.54863e-08	-4.76526e-09	1.45977e-08	3.2897e-08	4.61875e-09	4.12344e-10	1.32168e-09	-1.18258e-08	6.81728e-09	-1.75753e-09	7.70569e-09	-7.45947e-09	2.0052e-08	-1.11157e-08	-9.98961e-09
# -3.3364e-10	9.26612e-10	-6.46628e-11	-7.87837e-10	8.8111e-10	-2.58567e-09	1.26505e-09	1.94109e-09	4.94249e-09	1.83318e-10	-1.05648e-09	1.1662e-10	3.28433e-09	-1.0274e-09	-3.06237e-09	-3.27873e-09	-1.33866e-09	-4.25328e-09	1.74929e-09	1.26629e-09	-8.80693e-10	-1.77365e-09	1.64956e-09	-4.60932e-10	-1.76639e-09	3.48088e-10	1.12731e-09	-6.02085e-11	-1.56655e-09	-2.7077e-09	-3.02066e-09	4.88619e-10	3.18404e-09	1.11361e-10	1.22005e-09	-4.49106e-09	2.46019e-09	1.3085e-10	5.74708e-09	-1.99024e-09	-5.16827e-11	-3.11079e-09	-5.39374e-10	-4.25732e-09	-8.97208e-10	3.88058e-09	-3.33307e-09	3.01905e-10	-3.63415e-09	-2.87512e-09
# -1.5697e-09	-7.16004e-09	1.94898e-09	6.16388e-10	-2.45056e-09	7.67295e-09	-4.3924e-11	-6.88213e-09	-1.06212e-08	-2.8615e-09	-7.61505e-10	-9.636e-11	-2.97135e-09	-1.58318e-09	5.91897e-09	6.52453e-09	3.80815e-09	8.83143e-09	-1.55514e-09	-2.02019e-09	2.20776e-09	3.01381e-09	-1.15898e-09	3.22957e-09	-3.10706e-10	1.92016e-09	3.9444e-10	-2.26749e-09	5.82867e-09	7.79998e-09	4.79386e-09	3.56752e-10	-6.96518e-09	1.04918e-09	-3.86718e-10	7.3469e-09	-1.12372e-09	-3.92815e-09	-1.29999e-08	1.32441e-09	-2.79218e-09	2.0301e-09	2.36872e-09	1.50278e-09	1.51706e-09	-4.4539e-09	4.16125e-09	-4.16515e-09	5.39971e-09	4.05845e-09
# 3.30599e-09	1.22882e-08	-3.6822e-09	-2.44239e-09	4.43835e-09	-1.04558e-08	3.07924e-10	1.38251e-08	1.52788e-08	4.57677e-09	5.01713e-09	3.81328e-11	2.45837e-09	5.75356e-09	-1.00766e-08	-9.55118e-09	-8.76678e-09	-9.39851e-09	2.14407e-09	1.68828e-09	-1.80913e-09	-4.13121e-09	-8.29472e-10	-6.90599e-09	4.3938e-09	-4.1121e-09	-3.41254e-09	7.31298e-09	-7.90345e-09	-1.26122e-08	-5.19819e-09	7.28569e-10	1.08825e-08	-5.58859e-09	-1.30312e-09	-1.01835e-08	-7.64511e-10	7.03796e-09	1.94422e-08	1.71765e-09	1.41397e-09	-1.69652e-09	-5.94705e-09	1.66655e-09	-6.82829e-10	4.83822e-09	-5.18505e-09	9.6592e-09	-7.96517e-09	-5.14549e-09
# -3.03662e-09	-9.16961e-09	2.29779e-09	3.7224e-10	-1.89728e-09	9.09616e-09	1.41211e-09	-8.23271e-09	-9.19015e-09	-4.20095e-09	-4.03817e-09	-5.47121e-10	2.23077e-10	-3.69495e-09	4.87544e-09	5.60234e-09	4.40116e-09	7.28915e-09	7.97305e-10	-1.3743e-09	2.34694e-09	2.4017e-09	-3.09162e-10	5.72502e-09	-3.45486e-09	4.46128e-09	2.2166e-09	-3.93252e-09	7.56328e-09	8.58705e-09	3.37086e-09	1.94454e-09	-6.71463e-09	2.63579e-09	7.29815e-10	5.50325e-09	1.8019e-09	-6.89705e-09	-1.23343e-08	-5.63264e-10	-4.90877e-09	-4.49753e-10	2.80033e-09	-3.89916e-09	7.65076e-10	-1.36477e-09	1.78663e-09	-6.41663e-09	4.31819e-09	1.52354e-09
# -6.83984e-10	-3.39829e-09	1.52588e-09	1.55796e-09	-2.49089e-09	1.67119e-09	-2.83734e-10	-4.77156e-09	-4.57252e-09	-6.48046e-10	-3.35058e-10	1.48321e-09	-1.09061e-09	-2.62036e-09	2.91983e-09	3.26971e-09	3.93793e-09	2.15804e-09	-2.62918e-09	-1.31632e-10	-1.14886e-09	1.61499e-09	2.14589e-10	1.75582e-09	-1.87549e-09	1.04898e-09	-6.83671e-11	-2.09027e-09	2.88629e-11	3.54755e-09	1.00303e-09	-1.57717e-09	-2.94208e-09	2.20596e-09	1.68494e-09	2.09771e-09	1.56489e-09	-2.15001e-09	-3.81942e-09	-1.01357e-09	2.84487e-09	-1.54633e-09	2.58046e-09	-4.11139e-10	8.86126e-10	-1.39584e-09	1.18175e-09	-3.82493e-09	2.44348e-10	3.38492e-09
# 1.19294e-09	5.39675e-09	-1.2711e-09	-1.71602e-09	2.26774e-09	-2.92334e-09	7.80319e-10	6.95792e-09	6.00996e-09	1.34335e-09	3.28971e-09	-2.30877e-10	4.2345e-10	3.90312e-09	-4.37532e-09	-3.53748e-09	-5.16748e-09	-1.50925e-09	2.18761e-09	2.80721e-10	4.566e-10	-8.19981e-10	-2.35357e-09	-3.22371e-09	3.26599e-09	-1.70978e-09	-2.18615e-09	4.69794e-09	-2.26357e-09	-5.20391e-09	-1.10519e-09	1.2066e-09	3.75002e-09	-4.20866e-09	-1.73683e-09	-3.15973e-09	-1.69215e-09	2.73791e-09	6.54288e-09	2.74169e-09	-2.08286e-09	2.73315e-10	-3.58212e-09	2.52672e-09	7.30076e-10	7.86959e-10	-1.39116e-09	5.19556e-09	-2.51187e-09	-1.64534e-09
# -1.91454e-10	-6.82709e-10	2.1231e-10	1.20132e-10	-3.9114e-10	-6.70084e-11	1.14432e-10	-7.83048e-10	-4.63361e-11	8.89664e-11	-2.54003e-10	2.26262e-10	5.59387e-10	-7.8465e-10	-2.43376e-10	-2.025e-10	7.00158e-10	-6.94968e-10	-2.74609e-10	-1.68563e-10	-5.28891e-10	-2.31421e-10	5.2855e-10	4.29765e-11	-1.15689e-09	1.79723e-10	4.84309e-11	-2.25239e-10	-2.14653e-10	6.8256e-10	-3.69684e-10	-1.44591e-10	7.11028e-10	5.07057e-10	9.34418e-10	-8.83045e-10	1.09751e-09	-4.87203e-10	1.15826e-09	-8.874e-10	3.46668e-10	-1.33198e-09	2.28111e-10	-1.38548e-09	-2.28588e-10	1.21742e-09	-8.93389e-10	-6.73302e-10	-1.48702e-09	-1.99669e-10
# 4.80266e-09	1.5735e-08	-5.04878e-09	-2.50589e-09	5.93392e-09	-1.15476e-08	-8.27702e-10	1.70904e-08	1.6676e-08	6.13779e-09	7.40921e-09	-1.53342e-09	-6.80399e-12	7.74425e-09	-9.96054e-09	-1.02996e-08	-1.07554e-08	-9.85502e-09	1.71929e-09	1.09058e-09	-1.98101e-09	-4.63914e-09	-2.50933e-09	-8.39083e-09	7.4404e-09	-5.06194e-09	-5.18435e-09	1.02292e-08	-9.00992e-09	-1.53523e-08	-3.88821e-09	8.95956e-10	1.1849e-08	-6.83438e-09	-3.4311e-09	-8.91247e-09	-3.43005e-09	9.24968e-09	2.00061e-08	3.90431e-09	1.7038e-09	9.67913e-10	-7.6407e-09	6.20165e-09	-3.85209e-10	3.42608e-09	-4.28391e-09	1.30294e-08	-5.71515e-09	-4.99619e-09
# 7.17082e-11	-7.77488e-10	9.50867e-10	1.11254e-09	-1.82347e-09	-1.77754e-09	-7.43958e-10	-2.27367e-09	-1.71667e-09	-1.90636e-10	-5.15409e-10	1.54496e-09	2.31194e-10	-1.99592e-09	9.12618e-10	6.6613e-10	2.48989e-09	-1.11929e-09	-1.88881e-09	7.6699e-10	-1.53126e-09	3.95619e-10	1.84639e-09	-2.96134e-10	-1.97924e-09	-1.25813e-09	1.07073e-09	-2.227e-09	-1.41477e-09	7.67044e-10	-6.27765e-10	-2.60245e-09	-7.98417e-10	1.5489e-09	1.67365e-09	-7.25916e-10	1.31017e-09	2.34655e-10	6.5487e-10	-2.13516e-09	3.60168e-09	-1.86711e-09	1.92269e-09	-9.8363e-10	-1.46237e-10	-7.13679e-11	-6.17122e-10	-2.92649e-09	-1.49586e-09	1.8312e-09
# 3.73418e-09	1.50516e-08	-4.66291e-09	-1.66813e-09	6.09095e-09	-1.09899e-08	-4.96689e-10	1.58893e-08	1.79789e-08	7.04278e-09	6.7055e-09	-1.88086e-09	3.62918e-10	7.64522e-09	-8.76145e-09	-1.05357e-08	-1.00619e-08	-1.06381e-08	3.31109e-09	1.25506e-09	-1.32027e-09	-4.10489e-09	-2.91588e-09	-7.12022e-09	7.29891e-09	-4.16812e-09	-4.06259e-09	9.45196e-09	-9.56133e-09	-1.51701e-08	-4.64094e-09	9.76435e-10	1.12971e-08	-5.39144e-09	-3.9728e-09	-7.51392e-09	-4.5387e-09	1.01357e-08	1.79779e-08	3.26318e-09	7.86674e-10	3.10548e-09	-6.93039e-09	7.04094e-09	-1.11235e-09	2.70257e-09	-2.1972e-09	1.37384e-08	-3.99739e-09	-5.49833e-09
# -1.99148e-09	-7.85254e-09	2.36848e-09	1.60684e-09	-3.06866e-09	6.71651e-09	1.13703e-11	-8.7221e-09	-1.02791e-08	-2.81476e-09	-2.48116e-09	9.09536e-10	-1.39057e-09	-3.55317e-09	6.11008e-09	6.14088e-09	5.48064e-09	7.38311e-09	-2.03146e-09	-6.18962e-10	1.24431e-09	2.95984e-09	1.51502e-10	4.60679e-09	-2.15779e-09	2.83002e-09	2.09714e-09	-4.90067e-09	5.05821e-09	7.69722e-09	3.64839e-09	-3.591e-10	-7.62661e-09	3.01153e-09	6.80126e-10	6.06723e-09	8.36476e-10	-4.16693e-09	-1.28949e-08	-9.31841e-10	-8.90308e-10	6.37271e-10	4.13306e-09	-5.56509e-10	8.84899e-10	-4.30396e-09	3.82366e-09	-6.33273e-09	5.38884e-09	3.93702e-09
# 1.13829e-09	4.89632e-09	-1.57399e-09	-1.52692e-09	2.24599e-09	-3.25761e-09	2.64634e-10	6.1774e-09	6.26537e-09	1.67897e-09	1.73888e-09	-8.71717e-10	5.93137e-10	3.49165e-09	-3.64522e-09	-3.61768e-09	-4.4748e-09	-2.66682e-09	2.42048e-09	5.66348e-10	6.04554e-10	-1.02058e-09	-1.23132e-09	-2.74119e-09	2.84868e-09	-1.47826e-09	-9.13494e-10	3.45051e-09	-2.23213e-09	-5.1214e-09	-1.43039e-09	1.12633e-09	3.67734e-09	-2.7697e-09	-1.87696e-09	-2.47027e-09	-2.13131e-09	3.2178e-09	5.42711e-09	1.85117e-09	-1.36092e-09	1.65115e-09	-2.86477e-09	1.95307e-09	-3.57766e-10	8.81463e-10	-8.50073e-10	5.1014e-09	-1.35413e-09	-2.41739e-09
# 2.26946e-09	7.27771e-09	-2.68702e-09	-7.49474e-10	2.66925e-09	-4.63853e-09	-9.26721e-10	7.2409e-09	6.42884e-09	3.59691e-09	4.25111e-09	-3.44526e-10	-1.44829e-09	4.53367e-09	-3.41418e-09	-3.59684e-09	-4.80787e-09	-3.18489e-09	-2.05914e-11	9.68933e-11	-5.53484e-10	-1.64303e-09	-1.87206e-09	-3.39773e-09	5.12784e-09	-2.42547e-09	-3.1056e-09	4.65242e-09	-4.12117e-09	-6.29476e-09	-9.57516e-10	3.41174e-10	4.6283e-09	-3.18898e-09	-2.19375e-09	-2.53202e-09	-3.11666e-09	5.32793e-09	7.14878e-09	2.59341e-09	7.29432e-10	2.69935e-09	-3.27704e-09	5.49349e-09	9.95021e-11	-3.6816e-10	5.80815e-10	6.82276e-09	-9.53352e-10	-1.40059e-09
# -6.99464e-10	-1.6296e-09	5.83019e-10	-4.75309e-10	-4.37458e-10	3.03329e-10	2.92108e-10	-1.01176e-09	-6.90497e-10	-6.48381e-10	-1.31649e-09	2.30885e-10	9.06548e-10	-3.37309e-10	3.55445e-10	4.87035e-10	5.22366e-10	8.36902e-10	1.11752e-09	4.60121e-10	6.97661e-10	3.17553e-10	4.84776e-10	6.74366e-10	-4.31871e-10	3.08811e-10	1.86355e-09	-1.3295e-09	8.88821e-10	9.4322e-10	-6.65105e-11	2.68429e-11	-1.34873e-09	4.61222e-10	1.66118e-10	5.9881e-10	-4.18004e-10	-1.67701e-10	-2.61174e-09	-4.93009e-10	-3.85449e-10	7.56002e-10	1.06187e-09	-8.04887e-10	-1.67212e-11	-7.19874e-10	7.81779e-10	-6.0195e-10	6.86068e-10	6.17884e-11
# 5.26761e-09	2.22538e-08	-6.04753e-09	-3.85395e-09	9.52981e-09	-1.4925e-08	8.59556e-10	2.52183e-08	2.66129e-08	8.6446e-09	1.0979e-08	-3.50073e-09	1.18167e-09	1.16227e-08	-1.48647e-08	-1.64383e-08	-1.70168e-08	-1.48483e-08	7.15761e-09	1.15437e-09	-8.22376e-10	-5.58989e-09	-5.23546e-09	-1.23027e-08	9.68583e-09	-6.71898e-09	-6.60897e-09	1.63743e-08	-1.24744e-08	-2.24621e-08	-6.4678e-09	2.76692e-09	1.78574e-08	-1.07452e-08	-6.16456e-09	-1.28812e-08	-5.82875e-09	1.34079e-08	2.90573e-08	6.14511e-09	-3.39937e-09	1.84929e-09	-1.26139e-08	8.58612e-09	-8.51621e-10	6.63098e-09	-6.93253e-09	1.98077e-08	-8.90009e-09	-9.08295e-09
# 1.18873e-09	2.23084e-09	-8.75311e-10	-5.53881e-11	2.4742e-10	-2.88497e-09	-2.314e-10	2.11076e-09	2.78898e-09	8.4475e-10	3.01726e-10	8.8074e-10	8.65735e-10	1.97783e-12	-2.05176e-09	-1.78569e-09	-9.16982e-10	-2.21399e-09	-1.80031e-09	9.84528e-10	-1.49285e-09	-1.64533e-09	1.17108e-09	-9.62611e-10	4.51652e-10	-2.92734e-10	-7.36284e-10	9.76361e-11	-2.06997e-09	-2.62564e-09	-1.52981e-09	-3.56963e-10	2.15622e-09	-1.61284e-10	8.50011e-10	-2.9783e-09	1.48734e-09	8.39806e-10	4.63024e-09	-7.89946e-10	2.95666e-09	-1.98631e-09	-2.77535e-10	-1.27208e-09	-3.2984e-10	1.14688e-09	-1.43002e-09	7.53366e-10	-1.7752e-09	-8.10071e-10
# 3.24088e-09	1.2289e-08	-3.4875e-09	-1.63391e-09	4.5286e-09	-1.0587e-08	-6.18604e-10	1.29948e-08	1.48787e-08	5.21557e-09	5.00867e-09	-9.84733e-10	7.5384e-10	5.70837e-09	-7.7313e-09	-8.74271e-09	-7.99743e-09	-1.00301e-08	2.44585e-09	1.38733e-09	-1.83373e-09	-3.71239e-09	-9.02534e-10	-6.73924e-09	4.81377e-09	-4.46358e-09	-2.81939e-09	7.0804e-09	-8.65278e-09	-1.25315e-08	-4.78735e-09	-1.61059e-10	9.74809e-09	-4.32775e-09	-2.14422e-09	-7.50245e-09	-2.84535e-09	8.22598e-09	1.68575e-08	1.89443e-09	2.10752e-09	1.2696e-09	-5.31345e-09	4.08668e-09	-9.42341e-10	3.52915e-09	-3.35399e-09	1.00833e-08	-5.41572e-09	-4.44144e-09
# -6.00766e-09	-2.44176e-08	6.57642e-09	2.51322e-09	-9.07729e-09	1.77663e-08	5.48369e-10	-2.52795e-08	-2.76162e-08	-1.07193e-08	-1.2533e-08	2.13846e-09	-2.45386e-12	-1.22877e-08	1.43096e-08	1.63961e-08	1.6159e-08	1.63283e-08	-5.10053e-09	-1.92324e-09	2.33278e-09	5.18183e-09	5.30551e-09	1.27513e-08	-1.11369e-08	8.07247e-09	7.4768e-09	-1.58889e-08	1.5998e-08	2.40014e-08	7.32544e-09	-7.46277e-10	-1.81411e-08	1.00105e-08	6.19799e-09	1.28223e-08	6.81752e-09	-1.64126e-08	-3.04075e-08	-5.90334e-09	-6.23059e-10	-3.62798e-09	1.16813e-08	-1.18863e-08	9.55757e-10	-4.71887e-09	4.78108e-09	-2.07042e-08	8.73452e-09	7.40404e-09
# -2.6828e-09	-8.38882e-09	2.33784e-09	1.69662e-09	-2.95419e-09	7.79624e-09	5.24684e-10	-9.3993e-09	-1.03684e-08	-3.04555e-09	-3.41732e-09	5.87972e-10	-9.83824e-10	-3.78003e-09	6.76858e-09	6.58228e-09	5.57854e-09	7.69062e-09	-1.25992e-09	-6.01463e-10	1.91825e-09	3.0555e-09	-2.91527e-10	5.68368e-09	-1.97139e-09	3.74965e-09	2.65417e-09	-5.52674e-09	6.16968e-09	8.23283e-09	3.84279e-09	3.04413e-10	-8.21475e-09	3.68284e-09	3.56109e-10	6.8246e-09	3.24901e-10	-4.66507e-09	-1.4791e-08	-1.0668e-09	-1.92419e-09	1.64892e-09	4.2631e-09	-5.74119e-10	6.36014e-10	-4.71575e-09	4.85572e-09	-6.18668e-09	6.90003e-09	3.29848e-09
# 1.04026e-09	5.71785e-09	-1.79066e-09	-6.30727e-10	2.93643e-09	-3.55132e-09	7.09608e-10	6.52543e-09	7.61978e-09	2.61869e-09	2.97079e-09	-6.31466e-10	7.04782e-10	2.76825e-09	-4.11182e-09	-4.80927e-09	-4.70757e-09	-4.2108e-09	1.48133e-09	3.077e-10	-4.5517e-10	-1.95457e-09	-1.26616e-09	-2.33877e-09	2.66369e-09	-8.2473e-10	-1.95858e-09	4.29715e-09	-3.18892e-09	-6.23385e-09	-2.04675e-09	1.31333e-09	5.25843e-09	-2.38279e-09	-1.52223e-09	-4.20162e-09	-5.21629e-10	3.19171e-09	8.56624e-09	1.23071e-09	-1.47621e-09	-5.43694e-10	-3.37892e-09	1.49022e-09	-2.00713e-10	2.29342e-09	-2.03277e-09	5.00078e-09	-2.44784e-09	-2.93049e-09
# -4.59595e-09	-1.84528e-08	5.32005e-09	1.85944e-09	-7.14413e-09	1.45754e-08	8.11308e-10	-1.9031e-08	-2.20233e-08	-8.56813e-09	-8.63377e-09	1.76256e-09	-6.49093e-10	-8.84352e-09	1.11005e-08	1.30905e-08	1.18055e-08	1.41153e-08	-3.87294e-09	-1.74613e-09	2.45458e-09	4.85908e-09	2.85398e-09	9.22059e-09	-7.81874e-09	5.94647e-09	5.08023e-09	-1.13491e-08	1.28911e-08	1.8641e-08	6.46873e-09	-3.52475e-10	-1.43876e-08	6.60308e-09	4.13228e-09	1.04085e-08	4.48998e-09	-1.26544e-08	-2.41508e-08	-3.46885e-09	-1.79901e-09	-2.63043e-09	8.2465e-09	-7.95519e-09	1.28214e-09	-4.35277e-09	4.00382e-09	-1.57396e-08	7.07139e-09	6.30119e-09
# 2.17782e-09	8.65259e-09	-2.35326e-09	-3.6608e-10	2.68942e-09	-6.90115e-09	-2.38353e-10	8.2331e-09	9.45994e-09	3.83854e-09	3.74006e-09	-3.00848e-10	2.22868e-10	3.42495e-09	-4.66615e-09	-5.56958e-09	-4.89442e-09	-6.22832e-09	5.62978e-10	1.31794e-09	-1.28026e-09	-1.91468e-09	-1.10506e-09	-4.12711e-09	3.7169e-09	-2.50823e-09	-2.21393e-09	4.45293e-09	-5.88424e-09	-8.77852e-09	-2.82406e-09	-1.1969e-10	6.10783e-09	-2.52591e-09	-1.75255e-09	-4.79087e-09	-1.70485e-09	5.63167e-09	1.05765e-08	1.21195e-09	2.10296e-09	6.49678e-10	-3.34196e-09	3.51886e-09	-5.81252e-10	1.34648e-09	-1.6e-09	6.38852e-09	-2.61806e-09	-2.42917e-09
# 2.16473e-09	9.80217e-09	-2.77017e-09	-8.40042e-10	3.97147e-09	-7.83253e-09	-5.39451e-10	9.43642e-09	1.19005e-08	4.10667e-09	3.33927e-09	-1.16667e-09	9.00709e-10	4.2861e-09	-5.75872e-09	-7.11095e-09	-6.08359e-09	-8.80509e-09	2.79525e-09	1.10088e-09	-1.24832e-09	-2.73779e-09	-7.93854e-10	-4.61769e-09	3.21906e-09	-3.42409e-09	-1.95703e-09	4.95435e-09	-6.57104e-09	-9.46088e-09	-4.05021e-09	-1.85262e-11	7.79076e-09	-2.94653e-09	-1.9232e-09	-5.89225e-09	-2.2473e-09	6.6764e-09	1.32181e-08	1.04696e-09	4.89899e-10	1.72112e-09	-4.31845e-09	3.29815e-09	-1.32775e-09	3.23532e-09	-2.50723e-09	7.61831e-09	-3.8077e-09	-4.2313e-09
# -7.97865e-10	-3.77649e-09	1.4391e-09	-1.57374e-10	-1.36744e-09	4.0524e-09	1.10393e-09	-3.29585e-09	-4.28811e-09	-2.71162e-09	-1.78389e-09	2.55227e-10	6.3643e-10	-1.67111e-09	9.03443e-10	2.54828e-09	1.61078e-09	3.49006e-09	-1.67768e-10	-7.67595e-10	8.71245e-10	1.13266e-09	2.05772e-11	1.57754e-09	-2.46062e-09	1.57128e-09	-1.17703e-10	-1.13783e-09	3.30206e-09	4.14783e-09	1.27966e-09	8.16598e-10	-2.10377e-09	3.10205e-10	1.08095e-09	1.22e-09	2.16672e-09	-4.40649e-09	-3.24071e-09	-4.25341e-11	-2.09192e-09	-2.64246e-09	5.30657e-10	-3.34918e-09	6.20503e-10	6.96979e-10	-1.25462e-09	-3.69918e-09	-4.51234e-10	6.84665e-10
# -1.22433e-09	-3.96696e-09	6.82967e-10	-9.03203e-10	-4.63223e-10	4.87866e-09	1.06301e-09	-2.18672e-09	-3.97175e-09	-2.27437e-09	-1.04469e-09	-7.30792e-10	-2.11961e-11	-3.97989e-10	1.17543e-09	2.44363e-09	5.9402e-10	4.61618e-09	9.47298e-10	-1.12706e-09	1.82277e-09	1.09694e-09	-9.70289e-10	1.88804e-09	-5.57666e-10	1.93138e-09	3.58535e-11	-2.56211e-10	4.30083e-09	3.65365e-09	1.95865e-09	1.97591e-09	-2.43248e-09	-4.47023e-10	-2.91684e-10	2.49554e-09	4.43355e-10	-3.62675e-09	-5.24064e-09	1.18987e-09	-3.74274e-09	-1.39562e-10	7.89474e-11	-1.66518e-09	7.34935e-10	-4.12408e-10	3.57118e-10	-1.61255e-09	1.37343e-09	2.09301e-10
# -4.31175e-09	-1.64371e-08	5.41894e-09	2.33006e-09	-7.26834e-09	1.09122e-08	5.00495e-10	-1.78602e-08	-1.87474e-08	-7.30804e-09	-7.88344e-09	2.65191e-09	4.20558e-10	-8.87236e-09	9.67611e-09	1.1146e-08	1.17216e-08	1.04543e-08	-3.48967e-09	-6.79582e-10	1.03688e-09	4.49164e-09	3.71773e-09	7.87861e-09	-8.53041e-09	4.24718e-09	5.27553e-09	-1.13844e-08	9.34034e-09	1.61979e-08	4.16905e-09	-2.13562e-09	-1.23951e-08	6.81373e-09	4.76597e-09	7.91201e-09	5.08029e-09	-1.05196e-08	-1.944e-08	-4.7447e-09	5.66476e-10	-3.49537e-09	8.49537e-09	-7.79339e-09	7.45611e-10	-3.31676e-09	2.84145e-09	-1.51139e-08	4.112e-09	6.16761e-09
# -7.68345e-09	-2.84608e-08	9.05952e-09	2.83509e-09	-1.12874e-08	1.92371e-08	1.3234e-09	-2.92159e-08	-3.06191e-08	-1.2718e-08	-1.39399e-08	3.57395e-09	1.31564e-09	-1.41035e-08	1.57981e-08	1.82562e-08	1.88012e-08	1.82228e-08	-4.14499e-09	-1.49537e-09	2.89217e-09	7.13946e-09	6.33646e-09	1.35184e-08	-1.41126e-08	7.70574e-09	9.52297e-09	-1.87108e-08	1.67321e-08	2.74242e-08	6.73172e-09	-2.29399e-09	-2.07991e-08	1.08454e-08	7.55588e-09	1.39016e-08	7.83331e-09	-1.7841e-08	-3.38462e-08	-7.31412e-09	-1.03202e-09	-4.89231e-09	1.38042e-08	-1.40404e-08	1.1254e-09	-5.15216e-09	4.98621e-09	-2.43704e-08	7.5424e-09	9.17135e-09
# 5.06449e-09	2.08753e-08	-5.51994e-09	-3.34908e-09	8.2127e-09	-1.38489e-08	3.26683e-10	2.31034e-08	2.35296e-08	7.67546e-09	1.06541e-08	-2.40729e-09	4.39513e-10	1.14661e-08	-1.36589e-08	-1.43556e-08	-1.547e-08	-1.27238e-08	5.82115e-09	1.07377e-09	-8.72579e-10	-4.38026e-09	-5.22204e-09	-1.17574e-08	9.33914e-09	-7.01995e-09	-6.8474e-09	1.49898e-08	-1.16983e-08	-2.00719e-08	-5.82246e-09	1.92576e-09	1.60191e-08	-1.05412e-08	-5.53501e-09	-1.15886e-08	-5.64669e-09	1.24382e-08	2.6925e-08	6.31276e-09	-2.30567e-09	1.81885e-09	-1.16123e-08	8.78509e-09	-3.947e-10	5.32943e-09	-5.92689e-09	1.79082e-08	-8.77001e-09	-7.18889e-09
# -1.61072e-09	-3.73997e-09	8.19248e-10	-6.22143e-10	1.52189e-10	4.01858e-09	9.14284e-10	-1.92471e-09	-2.39832e-09	-1.14338e-09	-6.78419e-10	-7.5301e-10	-3.78986e-11	1.02902e-10	1.61082e-09	1.59502e-09	4.11144e-10	3.98183e-09	1.98651e-09	-7.23643e-10	2.25449e-09	1.02135e-09	-1.09978e-09	2.29555e-09	4.4951e-10	1.9598e-09	1.2659e-09	-4.03086e-10	3.22546e-09	2.68521e-09	1.34159e-09	1.70297e-09	-2.85077e-09	2.35811e-12	-9.90422e-10	3.17049e-09	-1.19955e-09	-1.4135e-09	-6.55996e-09	1.02624e-09	-3.98195e-09	2.02259e-09	5.86301e-10	6.38009e-11	5.73851e-10	-1.55986e-09	2.33679e-09	-2.8233e-10	2.97576e-09	2.78867e-10
# 3.36101e-10	2.99748e-09	-3.34715e-10	-7.41324e-10	1.37421e-09	-3.39544e-09	-1.24643e-10	3.66675e-09	5.01941e-09	5.46048e-10	6.53061e-10	-9.19792e-10	7.60804e-10	1.48925e-09	-2.363e-09	-3.04846e-09	-2.39133e-09	-4.30072e-09	2.47781e-09	4.12285e-10	-4.8496e-10	-9.52745e-10	4.64826e-10	-2.58392e-09	-1.80463e-10	-2.12605e-09	1.02416e-10	1.92426e-09	-2.5411e-09	-3.23118e-09	-2.36601e-09	-4.806e-10	3.21901e-09	-1.32412e-09	-2.71185e-10	-2.34123e-09	-6.27198e-10	2.01319e-09	5.96017e-09	1.33433e-10	-2.10828e-10	-6.4836e-11	-1.75495e-09	-1.16962e-10	-5.96456e-10	2.66849e-09	-2.3786e-09	2.34025e-09	-3.17524e-09	-1.6673e-09
# 1.14957e-09	2.04556e-09	-8.36617e-10	7.90739e-10	-8.03414e-12	5.22236e-12	-6.27904e-10	4.0895e-10	-1.37987e-09	4.45168e-10	1.02711e-09	1.33051e-10	-1.56159e-09	-9.6362e-12	5.82559e-10	7.61152e-10	-2.11039e-10	4.1159e-10	-2.18951e-09	-1.93855e-10	-6.81857e-10	2.30581e-11	-8.91365e-10	-2.54553e-10	1.14607e-09	-2.11075e-10	-1.63906e-09	4.34107e-10	-5.07934e-11	-6.66549e-10	1.51585e-09	-1.57205e-10	-1.33111e-10	-1.21914e-10	-5.7912e-10	1.46512e-10	-1.58702e-10	1.73455e-10	3.02284e-10	6.6815e-10	1.07339e-09	4.64995e-11	-5.08675e-10	2.10111e-09	3.7198e-10	-1.1799e-09	1.59138e-10	-1.46779e-10	1.40015e-09	6.06268e-10
# -1.01408e-09	-7.14857e-09	2.33965e-09	1.76208e-09	-5.05709e-09	2.0652e-09	-3.59806e-10	-9.36948e-09	-9.18327e-09	-2.94172e-09	-4.75869e-09	3.83856e-09	1.4002e-09	-5.95149e-09	3.63656e-09	5.30196e-09	7.37306e-09	3.24548e-09	-5.41108e-09	9.38091e-10	-1.79868e-09	1.09444e-09	4.13815e-09	3.48756e-09	-5.1145e-09	1.50772e-09	2.7344e-09	-7.73836e-09	2.47246e-09	7.27994e-09	9.0928e-10	-2.94737e-09	-5.18422e-09	4.78425e-09	4.75842e-09	7.79437e-10	5.0072e-09	-5.01104e-09	-6.19042e-09	-4.72621e-09	6.07476e-09	-5.02893e-09	5.81115e-09	-6.03622e-09	1.27132e-10	-1.35274e-09	3.30943e-10	-9.25998e-09	-2.37878e-10	3.78088e-09
# 2.81797e-09	9.63945e-09	-3.24621e-09	-1.3696e-09	4.39203e-09	-6.24196e-09	-5.27432e-10	1.08305e-08	1.06892e-08	4.54047e-09	5.26749e-09	-1.68575e-09	-9.5064e-10	5.8987e-09	-5.54309e-09	-6.55386e-09	-7.28335e-09	-5.4989e-09	1.63246e-09	8.25382e-12	-4.17776e-10	-2.68111e-09	-2.31628e-09	-5.04507e-09	5.74119e-09	-2.73556e-09	-3.46868e-09	7.44312e-09	-5.42175e-09	-9.53144e-09	-1.98764e-09	1.38368e-09	7.35862e-09	-4.37387e-09	-3.23836e-09	-4.08395e-09	-3.43155e-09	6.51119e-09	1.13172e-08	3.33615e-09	-7.21796e-10	2.29263e-09	-5.28465e-09	5.49148e-09	-2.67806e-10	1.49902e-09	-1.37467e-09	9.46315e-09	-2.17126e-09	-3.16878e-09
# 2.63451e-09	1.02881e-08	-3.2368e-09	-2.16573e-09	4.65327e-09	-6.93438e-09	-7.01527e-12	1.21592e-08	1.17773e-08	4.29774e-09	5.9031e-09	-1.35548e-09	-1.32634e-10	6.42662e-09	-6.94558e-09	-7.18221e-09	-8.24299e-09	-5.92734e-09	2.90864e-09	1.80155e-10	-1.227e-10	-2.57691e-09	-2.5541e-09	-5.84578e-09	5.72478e-09	-3.59165e-09	-3.59447e-09	8.0003e-09	-5.71205e-09	-1.03424e-08	-2.73933e-09	1.46354e-09	8.19532e-09	-5.66629e-09	-3.19194e-09	-5.58124e-09	-3.45557e-09	6.84644e-09	1.32172e-08	3.68328e-09	-1.65625e-09	1.86995e-09	-5.93453e-09	4.9747e-09	-1.00592e-10	2.35009e-09	-2.39735e-09	9.901e-09	-3.96664e-09	-3.80356e-09
# -2.64018e-11	2.43157e-09	-3.02306e-10	-8.41606e-10	1.26017e-09	-1.14853e-09	1.10296e-09	3.51111e-09	4.63991e-09	8.91813e-10	1.68936e-09	-5.62881e-10	1.02454e-09	1.47162e-09	-2.92636e-09	-2.61027e-09	-2.41585e-09	-1.93674e-09	2.36477e-09	-1.62778e-11	6.9726e-11	-2.83575e-10	-1.66594e-09	-1.51953e-09	2.88174e-10	-8.57334e-11	-1.31053e-09	3.11443e-09	-1.66075e-09	-2.53553e-09	-1.41109e-09	1.09381e-09	3.11803e-09	-1.95446e-09	-3.66912e-10	-2.405e-09	4.0085e-11	6.38522e-10	4.82389e-09	1.09718e-09	-1.7786e-09	-1.01197e-09	-2.20432e-09	-2.11368e-10	1.6719e-10	2.29398e-09	-1.97715e-09	2.77152e-09	-3.0785e-09	-1.71564e-09
# 3.81072e-09	1.17035e-08	-4.013e-09	-8.20135e-10	3.57432e-09	-7.76215e-09	-1.59476e-09	1.12401e-08	9.94821e-09	5.72174e-09	6.9208e-09	-6.54178e-10	-2.63568e-09	6.59539e-09	-4.73887e-09	-5.34069e-09	-6.88465e-09	-4.86583e-09	-6.91721e-10	4.92081e-10	-1.03019e-09	-2.28182e-09	-3.02106e-09	-5.76131e-09	8.08158e-09	-3.85729e-09	-4.81143e-09	6.97163e-09	-7.00463e-09	-1.04128e-08	-1.40966e-09	-1.83961e-11	6.69132e-09	-4.63466e-09	-3.53294e-09	-3.45865e-09	-5.1546e-09	8.47794e-09	1.04179e-08	4.0216e-09	2.7036e-09	4.6365e-09	-4.73165e-09	9.05687e-09	-3.58081e-12	-1.29925e-09	1.15766e-09	1.06863e-08	-6.22852e-10	-1.82143e-09
# -3.38453e-09	-1.24396e-08	3.48112e-09	2.48294e-09	-4.88839e-09	9.44052e-09	-2.10627e-10	-1.42656e-08	-1.49826e-08	-4.57309e-09	-5.55604e-09	1.03255e-09	-1.43175e-09	-6.37623e-09	9.29037e-09	9.41444e-09	9.35235e-09	8.36421e-09	-3.03245e-09	-1.33484e-09	9.17318e-10	3.5289e-09	1.84118e-09	7.11757e-09	-5.21734e-09	4.07187e-09	3.39872e-09	-8.23288e-09	7.32164e-09	1.27318e-08	4.30381e-09	-1.11371e-09	-1.01343e-08	6.10791e-09	2.63174e-09	8.39087e-09	2.36941e-09	-7.50126e-09	-1.72815e-08	-2.85136e-09	2.19491e-10	-6.92457e-12	6.5408e-09	-3.38745e-09	5.79546e-10	-3.89881e-09	4.37027e-09	-1.04319e-08	6.01105e-09	4.99291e-09
# 9.02021e-09	3.59974e-08	-1.03297e-08	-4.29225e-09	1.43748e-08	-2.75838e-08	-1.47647e-09	3.81759e-08	4.25081e-08	1.60535e-08	1.6787e-08	-4.42455e-09	7.41276e-10	1.7693e-08	-2.16576e-08	-2.5891e-08	-2.40976e-08	-2.69323e-08	8.20528e-09	2.7018e-09	-4.05459e-09	-9.84243e-09	-5.8663e-09	-1.89324e-08	1.5571e-08	-1.19289e-08	-9.45398e-09	2.32912e-08	-2.34142e-08	-3.60046e-08	-1.15578e-08	1.17043e-09	2.81553e-08	-1.3785e-08	-8.50523e-09	-1.98806e-08	-9.86901e-09	2.43383e-08	4.65433e-08	7.37076e-09	1.581e-09	5.0314e-09	-1.71743e-08	1.5454e-08	-2.32371e-09	8.99307e-09	-8.3982e-09	3.11442e-08	-1.3169e-08	-1.26328e-08
# -8.90774e-09	-3.52879e-08	1.0327e-08	5.34945e-09	-1.38198e-08	2.52061e-08	9.40263e-10	-3.84919e-08	-3.95715e-08	-1.49034e-08	-1.77735e-08	4.45999e-09	2.97104e-10	-1.92254e-08	2.12297e-08	2.38694e-08	2.49403e-08	2.26603e-08	-8.47417e-09	-1.96293e-09	2.13177e-09	8.3588e-09	7.49892e-09	1.95238e-08	-1.7268e-08	1.23166e-08	1.04126e-08	-2.41573e-08	2.09894e-08	3.46097e-08	9.51922e-09	-2.17304e-09	-2.65975e-08	1.58685e-08	9.67246e-09	1.79116e-08	1.15301e-08	-2.35805e-08	-4.31079e-08	-9.66664e-09	6.51912e-10	-6.52882e-09	1.78922e-08	-1.71791e-08	1.41462e-09	-6.87815e-09	7.12921e-09	-3.17428e-08	1.20713e-08	1.18149e-08
# -2.62041e-09	-7.82314e-09	2.68749e-09	1.17408e-09	-3.20657e-09	4.64515e-09	1.27516e-09	-8.76475e-09	-7.16821e-09	-3.52806e-09	-5.11258e-09	1.50893e-09	2.39182e-09	-5.61118e-09	3.59369e-09	4.01658e-09	5.72024e-09	2.96488e-09	-8.72184e-10	3.93045e-10	2.86297e-10	1.48298e-09	2.69283e-09	4.38833e-09	-5.69367e-09	2.8864e-09	3.62093e-09	-6.49449e-09	4.3139e-09	7.05e-09	6.80798e-10	-5.96824e-10	-4.88057e-09	4.12391e-09	3.10122e-09	1.52756e-09	4.14144e-09	-5.41403e-09	-7.4534e-09	-3.9989e-09	-4.77934e-13	-3.45516e-09	4.23353e-09	-6.47355e-09	-3.65459e-10	1.87975e-10	-8.03532e-11	-8.02451e-09	8.99913e-10	1.19079e-09
# 6.66872e-09	2.83481e-08	-7.73213e-09	-3.82466e-09	1.15633e-08	-2.25875e-08	-8.54565e-11	3.01089e-08	3.56058e-08	1.17358e-08	1.16408e-08	-3.44373e-09	3.34788e-09	1.28743e-08	-1.92019e-08	-2.20767e-08	-1.93428e-08	-2.39693e-08	8.03329e-09	2.67724e-09	-3.52146e-09	-8.38544e-09	-3.22656e-09	-1.52218e-08	9.39608e-09	-9.37832e-09	-6.73157e-09	1.76715e-08	-1.87845e-08	-2.87243e-08	-1.11713e-08	1.34467e-09	2.43003e-08	-1.08245e-08	-5.41167e-09	-1.89389e-08	-4.97685e-09	1.80421e-08	4.09022e-08	4.16878e-09	4.28969e-10	9.63388e-10	-1.40498e-08	8.00365e-09	-2.71286e-09	1.06699e-08	-1.01104e-08	2.33128e-08	-1.40593e-08	-1.21816e-08
# -6.13183e-09	-2.33786e-08	6.45797e-09	2.39201e-09	-8.45864e-09	1.92531e-08	7.18284e-10	-2.3338e-08	-2.78762e-08	-9.24391e-09	-8.37316e-09	1.8064e-09	-2.74284e-09	-9.18747e-09	1.53084e-08	1.71283e-08	1.44627e-08	1.99489e-08	-4.18905e-09	-2.95014e-09	4.19704e-09	7.09748e-09	1.65309e-09	1.19626e-08	-6.97703e-09	7.43544e-09	5.66198e-09	-1.26382e-08	1.56695e-08	2.30778e-08	9.13992e-09	-1.34306e-10	-1.91722e-08	7.59272e-09	3.23533e-09	1.60285e-08	2.64588e-09	-1.38344e-08	-3.379e-08	-2.2983e-09	-3.46733e-09	4.60812e-10	1.03457e-08	-5.48451e-09	2.3041e-09	-8.43135e-09	8.51126e-09	-1.7117e-08	1.13879e-08	9.23318e-09
# -1.60311e-09	-4.6452e-09	1.7168e-09	1.13247e-09	-2.24013e-09	4.50675e-09	8.4153e-10	-4.88922e-09	-5.83164e-09	-1.67865e-09	-1.29296e-10	1.2428e-09	-7.27076e-10	-2.03397e-09	2.99575e-09	3.61422e-09	2.96299e-09	5.04625e-09	-1.39529e-09	-4.31817e-10	5.74404e-10	2.40467e-09	-1.0029e-09	2.51992e-09	-1.24333e-09	1.98134e-09	7.58882e-11	-1.90133e-09	2.76967e-09	4.51591e-09	2.0198e-09	7.18649e-11	-3.89763e-09	1.02734e-09	6.06131e-10	2.71822e-09	1.34641e-09	-3.16305e-09	-6.20413e-09	-4.02384e-11	-1.12813e-09	-1.3397e-09	1.88203e-09	-5.20828e-10	1.16689e-09	-2.07495e-09	1.60176e-09	-3.8529e-09	1.4112e-09	2.80986e-09
# -1.75647e-09	-6.66784e-09	2.13127e-09	1.99795e-09	-3.06044e-09	3.94086e-09	-1.33857e-10	-8.88939e-09	-7.93463e-09	-3.13787e-09	-4.50384e-09	9.5468e-10	7.00211e-10	-5.70664e-09	4.17538e-09	4.33385e-09	6.28398e-09	1.4763e-09	-2.49466e-09	-3.1997e-10	-1.13366e-09	1.166e-09	2.96675e-09	3.97168e-09	-5.97193e-09	2.00261e-09	2.14902e-09	-5.68253e-09	3.39262e-09	7.08303e-09	1.04141e-09	-1.49355e-09	-4.03425e-09	4.6464e-09	3.32637e-09	1.82419e-09	4.50612e-09	-5.49934e-09	-5.22067e-09	-3.81968e-09	1.83403e-09	-3.91361e-09	3.86066e-09	-5.61758e-09	-2.88004e-10	1.0837e-09	-1.14169e-09	-8.66005e-09	7.63711e-11	2.04045e-09
# 3.58084e-09	1.47437e-08	-4.89223e-09	-2.63203e-09	6.59268e-09	-1.10588e-08	1.39887e-10	1.63516e-08	1.85933e-08	6.07277e-09	5.44606e-09	-2.11422e-09	2.17767e-09	7.29036e-09	-1.04373e-08	-1.1484e-08	-1.07699e-08	-1.16098e-08	4.46456e-09	1.39498e-09	-1.04727e-09	-4.87061e-09	-1.736e-09	-7.15261e-09	5.91691e-09	-4.17203e-09	-3.38072e-09	9.10109e-09	-8.49062e-09	-1.52813e-08	-5.36021e-09	1.83712e-09	1.25168e-08	-5.75106e-09	-3.45074e-09	-9.72555e-09	-3.00839e-09	9.17802e-09	2.03184e-08	2.58653e-09	-7.71434e-10	1.52826e-09	-7.46762e-09	3.87719e-09	-1.61038e-09	5.10458e-09	-4.74125e-09	1.28768e-08	-5.99625e-09	-7.42188e-09
# -4.70322e-09	-1.67471e-08	4.50913e-09	1.09901e-09	-4.87191e-09	1.31629e-08	8.57642e-10	-1.57696e-08	-1.69197e-08	-6.68581e-09	-7.3826e-09	4.80532e-10	-5.02119e-10	-6.38641e-09	9.98282e-09	1.05474e-08	9.27583e-09	1.28462e-08	-1.06862e-09	-1.2784e-09	3.34942e-09	4.11273e-09	1.73993e-09	9.12091e-09	-5.16865e-09	6.37946e-09	5.43603e-09	-9.50361e-09	1.10801e-08	1.52862e-08	5.05475e-09	9.32122e-10	-1.32582e-08	5.59589e-09	2.12003e-09	1.07743e-08	2.09003e-09	-9.57005e-09	-2.38589e-08	-2.13327e-09	-3.42661e-09	1.15508e-09	7.28083e-09	-5.35744e-09	8.87444e-10	-5.06144e-09	6.04744e-09	-1.10558e-08	8.74391e-09	4.73198e-09
# 1.1897e-09	2.02138e-09	-1.64578e-10	1.39411e-09	-1.50801e-09	-3.67337e-09	-1.06327e-09	-1.66215e-10	5.39319e-11	1.26124e-09	7.10116e-10	2.01085e-09	-2.22635e-10	-1.40196e-09	-5.15369e-11	-2.90615e-10	1.6144e-09	-2.23049e-09	-3.81752e-09	1.11106e-09	-2.44989e-09	-6.54393e-10	1.5217e-09	-1.20517e-09	-2.428e-10	-1.48535e-09	-2.31269e-10	-1.34205e-09	-2.94956e-09	-1.47745e-09	-7.31078e-10	-2.83628e-09	6.82424e-10	1.2008e-09	1.62812e-09	-2.05406e-09	1.0995e-09	1.4841e-09	3.02827e-09	-1.9723e-09	6.11929e-09	-2.24511e-09	1.35989e-09	3.7142e-10	-9.51803e-11	-6.31406e-10	-3.66898e-10	-1.11522e-09	-1.32863e-09	1.61414e-09
# 5.66804e-09	2.22057e-08	-5.68417e-09	-3.31291e-09	7.76923e-09	-2.04393e-08	-2.12514e-10	2.36762e-08	2.89838e-08	8.78311e-09	7.52055e-09	-1.28604e-09	4.47434e-09	8.67444e-09	-1.62979e-08	-1.8075e-08	-1.42971e-08	-2.05563e-08	5.23994e-09	3.56216e-09	-4.02697e-09	-7.50716e-09	-1.89485e-10	-1.27945e-08	5.83037e-09	-8.08103e-09	-3.82329e-09	1.18588e-08	-1.5994e-08	-2.31866e-08	-1.04309e-08	-6.24283e-10	1.94752e-08	-7.70306e-09	-2.22411e-09	-1.722e-08	-2.37935e-09	1.40533e-08	3.42523e-08	1.09147e-09	4.04551e-09	-1.64239e-09	-9.67792e-09	3.10034e-09	-2.63646e-09	9.35451e-09	-9.34081e-09	1.68847e-08	-1.312e-08	-9.66206e-09
# 6.83981e-10	3.047e-09	-8.4129e-10	-2.49984e-10	1.02542e-09	-2.54604e-09	1.01031e-09	2.78975e-09	4.13655e-09	4.9935e-10	1.95164e-10	6.16341e-10	2.48695e-09	-6.20532e-10	-3.62814e-09	-3.31742e-09	-1.88112e-09	-3.85e-09	-1.73269e-10	9.86545e-10	-1.39087e-09	-1.79974e-09	8.07167e-10	-9.90506e-10	-9.99196e-10	-6.7228e-11	-7.36326e-10	7.423e-10	-1.57844e-09	-3.34235e-09	-2.011e-09	5.35724e-10	3.90328e-09	-7.46299e-10	9.34241e-10	-5.56269e-09	3.0911e-09	1.48217e-10	7.71175e-09	-1.36964e-09	3.22216e-10	-4.3042e-09	-1.5764e-09	-3.12783e-09	-5.77461e-10	3.58298e-09	-4.06585e-09	1.89361e-10	-3.77706e-09	-2.61836e-09
# 2.22711e-10	-1.90827e-09	4.20167e-11	-2.04822e-10	-7.28805e-10	2.93972e-09	-1.57875e-10	-1.08582e-09	-3.50593e-09	-2.15843e-10	5.51263e-10	-1.00151e-10	-1.8532e-09	3.37071e-10	1.85745e-09	2.46288e-09	6.32718e-10	4.80391e-09	-1.58902e-09	-7.92192e-10	1.11673e-09	8.41374e-10	-1.35237e-09	9.60004e-10	1.95855e-09	1.36903e-09	-7.57771e-10	2.77176e-10	2.1551e-09	1.96557e-09	2.6424e-09	7.9187e-10	-2.76516e-09	-1.73981e-10	-8.45769e-10	3.51089e-09	-1.48916e-09	-1.03106e-09	-5.9808e-09	1.64369e-09	-4.65513e-10	1.74233e-09	5.99657e-10	1.92194e-09	9.52691e-10	-3.1728e-09	2.90785e-09	2.05772e-10	3.59187e-09	1.71852e-09
# -3.93489e-11	1.78374e-09	4.64649e-10	7.96287e-10	-1.27708e-10	-4.38799e-09	5.51305e-12	1.16123e-10	4.31849e-09	8.8651e-10	-1.35475e-09	9.35423e-10	2.57584e-09	-1.35631e-09	-1.78507e-09	-2.63042e-09	5.86561e-10	-5.90578e-09	7.81784e-10	1.60839e-09	-1.8427e-09	-9.35714e-10	2.20147e-09	-7.83364e-10	-2.68815e-09	-1.09035e-09	1.51716e-09	-1.49048e-09	-3.73427e-09	-2.17195e-09	-3.59973e-09	-1.84122e-09	2.64672e-09	1.6214e-09	1.78761e-09	-3.93277e-09	1.97623e-09	1.48518e-09	6.04322e-09	-3.00034e-09	3.01506e-09	-2.14643e-09	6.50718e-10	-2.63586e-09	-1.35902e-09	2.95362e-09	-2.45501e-09	-7.68785e-10	-3.81167e-09	-1.34849e-09
# 5.0749e-11	-4.154e-10	3.84223e-10	-1.28557e-09	-2.79818e-10	-1.38952e-09	5.08531e-10	1.10304e-09	1.72796e-09	-5.74519e-10	-1.25807e-09	6.77376e-10	2.11691e-09	3.93407e-10	-2.13713e-09	-1.11005e-09	-5.91673e-10	-4.90722e-10	1.19633e-09	7.20696e-10	1.19401e-10	-4.22779e-10	1.04493e-09	-6.73773e-10	-8.63074e-10	-3.70277e-10	1.12011e-09	-1.68088e-10	-4.52393e-10	-4.40395e-10	-1.36323e-09	-2.90141e-11	8.17744e-10	-5.33124e-10	8.4704e-10	-1.60451e-09	7.25719e-10	-2.37556e-10	1.60672e-09	-4.6726e-10	4.8801e-10	-1.52754e-09	2.09714e-10	-2.58536e-09	-1.07371e-10	1.04014e-09	-1.34403e-09	1.09385e-10	-2.41619e-09	-5.31888e-10
# 6.59191e-09	2.61215e-08	-7.24201e-09	-2.85887e-09	9.25953e-09	-2.0992e-08	-9.08755e-10	2.68161e-08	3.05358e-08	1.12522e-08	1.20077e-08	-1.98956e-09	1.11089e-09	1.18726e-08	-1.63296e-08	-1.81584e-08	-1.64857e-08	-2.03701e-08	4.7573e-09	2.41761e-09	-4.03188e-09	-6.84407e-09	-3.64317e-09	-1.4081e-08	9.98425e-09	-8.9954e-09	-7.60583e-09	1.60684e-08	-1.80527e-08	-2.56809e-08	-9.29437e-09	4.35471e-11	2.09804e-08	-9.70544e-09	-4.61601e-09	-1.60074e-08	-5.22717e-09	1.66252e-08	3.60941e-08	4.54662e-09	3.50217e-09	1.5317e-09	-1.19563e-08	9.55901e-09	-1.53182e-09	7.59784e-09	-7.42173e-09	2.1101e-08	-1.23914e-08	-8.68295e-09
# 5.4086e-09	2.20495e-08	-6.71372e-09	-1.97874e-09	9.24101e-09	-1.42943e-08	-1.02362e-09	2.27952e-08	2.4305e-08	1.01841e-08	1.14859e-08	-3.66715e-09	-1.62583e-09	1.15751e-08	-1.15712e-08	-1.44896e-08	-1.47232e-08	-1.41113e-08	4.6428e-09	6.82864e-10	-1.58691e-09	-4.88467e-09	-5.93878e-09	-1.06438e-08	1.11982e-08	-6.17459e-09	-7.24253e-09	1.54253e-08	-1.30749e-08	-2.12654e-08	-5.10189e-09	1.87771e-09	1.58897e-08	-8.63267e-09	-6.81872e-09	-9.35198e-09	-7.38603e-09	1.45499e-08	2.52028e-08	6.34197e-09	-7.13649e-10	5.32263e-09	-1.11638e-08	1.2534e-08	-9.33094e-10	3.56976e-09	-3.00738e-09	1.99354e-08	-5.01907e-09	-6.91995e-09
# -5.83588e-10	-5.89194e-10	5.47866e-10	-5.92201e-10	3.22403e-10	-2.07965e-09	1.96186e-09	3.02914e-10	4.69592e-09	-1.29761e-09	-3.13015e-09	1.18811e-09	5.65227e-09	-2.85728e-09	-4.44564e-09	-3.56027e-09	-4.36459e-10	-5.06046e-09	1.26566e-09	1.62942e-09	-1.71338e-09	-2.45157e-09	3.2692e-09	6.73937e-10	-4.84659e-09	1.31023e-09	1.4169e-09	-1.7068e-09	-9.39333e-10	-1.34436e-09	-4.35181e-09	6.54251e-10	3.85458e-09	9.57246e-10	3.27317e-09	-7.18303e-09	6.31767e-09	-2.64305e-09	8.58179e-09	-3.85767e-09	-4.43746e-11	-7.45993e-09	-1.51389e-10	-9.31654e-09	-1.2282e-09	6.85035e-09	-6.39482e-09	-2.9384e-09	-6.65518e-09	-3.78031e-09
-15672.6	0.994463	0.00042234	5	31	0	15747.7	-1288.36	-1284.53	-2177.14	-1080.3	-1074.72	-2194.65	-1339.03	-1335.71	-1188.27	-2263.84	-1388.53	-1055.38	-1128.7	-1062.81	-1360.62	-1536.87	-1206.82	-1211.25	-1210.24	-1348.26	-1138.99	-1428.81	-338.169	-2240.06	-2016.47	-1950.36	-386.034	-0.0881692	-0.672754	-0.0720348	-0.888628	-0.0235677	0.163538	0.00107084	-0.0237355	0.272737	0.0290566	0.271207	0.0486174	-5.03954	-8.26759e-05	0.0339053	0.0264405
-15670.6	0.999932	0.00042234	5	31	0	15758.8	-1288.36	-1284.53	-2177.14	-1080.3	-1074.72	-2194.65	-1339.03	-1335.71	-1188.27	-2263.84	-1388.53	-1055.38	-1128.7	-1062.81	-1360.62	-1536.87	-1206.82	-1211.25	-1210.24	-1348.26	-1138.99	-1428.81	-338.169	-2240.06	-2016.47	-1950.36	-386.034	-0.0881954	-0.672745	-0.0720185	-0.888629	-0.0235852	0.163542	0.00106141	-0.0237573	0.272766	0.0290688	0.271197	0.0486189	-5.03954	-8.13479e-05	0.0339331	0.0264261
-15670.7	0.998366	0.00042234	5	31	0	15763.6	-1288.36	-1284.53	-2177.14	-1080.3	-1074.72	-2194.65	-1339.03	-1335.71	-1188.27	-2263.84	-1388.53	-1055.38	-1128.7	-1062.81	-1360.62	-1536.87	-1206.82	-1211.25	-1210.24	-1348.26	-1138.99	-1428.81	-338.17	-2240.06	-2016.47	-1950.36	-386.034	-0.0882232	-0.672717	-0.071946	-0.888654	-0.023511	0.16352	0.00107809	-0.0237235	0.272714	0.0289925	0.271149	0.0486392	-5.03956	-0.000114617	0.0340244	0.0264926
-15670.8	0.999973	0.00042234	5	31	0	15765.9	-1288.36	-1284.53	-2177.14	-1080.3	-1074.72	-2194.65	-1339.03	-1335.71	-1188.27	-2263.84	-1388.53	-1055.38	-1128.7	-1062.81	-1360.62	-1536.87	-1206.82	-1211.25	-1210.24	-1348.26	-1138.99	-1428.81	-338.17	-2240.06	-2016.47	-1950.36	-386.034	-0.0881906	-0.672821	-0.0718647	-0.888669	-0.0235093	0.163491	0.00118229	-0.0238525	0.272665	0.0289581	0.27117	0.0487416	-5.03956	-3.4816e-05	0.0340574	0.026513
-15670.6	0.989963	0.00042234	5	31	0	15747.4	-1288.36	-1284.53	-2177.14	-1080.3	-1074.72	-2194.65	-1339.03	-1335.71	-1188.27	-2263.84	-1388.53	-1055.38	-1128.7	-1062.81	-1360.62	-1536.87	-1206.82	-1211.25	-1210.24	-1348.26	-1138.99	-1428.81	-338.169	-2240.06	-2016.47	-1950.36	-386.034	-0.0881683	-0.672835	-0.0718586	-0.888665	-0.0234565	0.163465	0.00118619	-0.0238396	0.27264	0.0289656	0.271121	0.0487421	-5.03957	-4.56234e-05	0.034134	0.0264857
-15670.6	0.999937	0.00042234	5	31	0	15756.8	-1288.36	-1284.53	-2177.14	-1080.3	-1074.72	-2194.65	-1339.03	-1335.71	-1188.27	-2263.84	-1388.53	-1055.38	-1128.7	-1062.81	-1360.62	-1536.87	-1206.82	-1211.25	-1210.23	-1348.26	-1138.99	-1428.81	-338.169	-2240.06	-2016.47	-1950.36	-386.034	-0.0880916	-0.67288	-0.071934	-0.888715	-0.02348	0.163562	0.00116584	-0.0237614	0.272626	0.0289491	0.27118	0.0487841	-5.03956	-3.05103e-05	0.0341248	0.0265168
-15670.7	0.999012	0.00042234	5	31	0	15751.1	-1288.36	-1284.53	-2177.14	-1080.3	-1074.72	-2194.65	-1339.03	-1335.71	-1188.27	-2263.84	-1388.53	-1055.38	-1128.7	-1062.81	-1360.62	-1536.87	-1206.82	-1211.25	-1210.24	-1348.26	-1138.99	-1428.81	-338.169	-2240.06	-2016.47	-1950.36	-386.034	-0.0881594	-0.672882	-0.0719362	-0.888726	-0.0234547	0.16363	0.00114387	-0.0237506	0.272616	0.0289523	0.271154	0.0487821	-5.03956	-4.13754e-05	0.0341099	0.0265072
-15670.7	0.997095	0.00042234	5	31	0	15756.7	-1288.36	-1284.53	-2177.14	-1080.3	-1074.72	-2194.65	-1339.03	-1335.71	-1188.27	-2263.84	-1388.53	-1055.38	-1128.7	-1062.81	-1360.62	-1536.87	-1206.82	-1211.25	-1210.24	-1348.26	-1138.99	-1428.81	-338.169	-2240.06	-2016.47	-1950.36	-386.034	-0.0882843	-0.672932	-0.0718575	-0.888768	-0.0233999	0.163688	0.000979595	-0.0235445	0.27245	0.0289015	0.271139	0.0487321	-5.03962	6.25109e-05	0.0341137	0.0266356
-15671.1	0.990412	0.00042234	5	31	0	15749.8	-1288.36	-1284.53	-2177.14	-1080.3	-1074.72	-2194.65	-1339.03	-1335.71	-1188.27	-2263.84	-1388.53	-1055.38	-1128.7	-1062.81	-1360.62	-1536.87	-1206.82	-1211.25	-1210.24	-1348.26	-1139	-1428.81	-338.169	-2240.06	-2016.47	-1950.36	-386.034	-0.0883191	-0.672873	-0.0719705	-0.888684	-0.0233297	0.163819	0.00101573	-0.0234974	0.272341	0.0288795	0.271208	0.0487766	-5.03977	-2.07171e-05	0.034257	0.0267221
-15671	0.997493	0.00042234	5	31	0	15759.1	-1288.36	-1284.53	-2177.14	-1080.3	-1074.72	-2194.65	-1339.03	-1335.71	-1188.27	-2263.84	-1388.53	-1055.38	-1128.7	-1062.81	-1360.62	-1536.87	-1206.82	-1211.25	-1210.24	-1348.26	-1139	-1428.81	-338.169	-2240.06	-2016.47	-1950.36	-386.034	-0.0882883	-0.672759	-0.0720404	-0.888656	-0.023305	0.163862	0.000975991	-0.0235382	0.272318	0.0288946	0.27124	0.0487926	-5.03974	6.71712e-06	0.0342683	0.0266441
-15670.8	0.986652	0.00042234	5	31	0	15757.9	-1288.36	-1284.53	-2177.14	-1080.3	-1074.72	-2194.65	-1339.03	-1335.71	-1188.27	-2263.84	-1388.53	-1055.38	-1128.7	-1062.81	-1360.62	-1536.87	-1206.82	-1211.25	-1210.24	-1348.26	-1139	-1428.81	-338.169	-2240.06	-2016.47	-1950.36	-386.034	-0.0882548	-0.672736	-0.0720679	-0.888667	-0.0232816	0.163884	0.000980061	-0.0235204	0.272311	0.0289412	0.271288	0.0488323	-5.03977	6.59427e-05	0.0343417	0.026671
-15670.4	0.999531	0.00042234	5	31	0	15740.7	-1288.36	-1284.53	-2177.14	-1080.3	-1074.72	-2194.65	-1339.03	-1335.71	-1188.27	-2263.84	-1388.53	-1055.38	-1128.7	-1062.81	-1360.62	-1536.87	-1206.82	-1211.25	-1210.24	-1348.26	-1139	-1428.81	-338.169	-2240.06	-2016.47	-1950.36	-386.034	-0.0882612	-0.672739	-0.0720551	-0.888659	-0.0232762	0.163899	0.000983006	-0.0235016	0.272304	0.0289414	0.271299	0.0488133	-5.03978	6.91008e-05	0.0343346	0.0266873
-15670.3	0.993982	0.00042234	5	31	0	15750.9	-1288.36	-1284.53	-2177.14	-1080.3	-1074.72	-2194.65	-1339.03	-1335.71	-1188.27	-2263.84	-1388.53	-1055.38	-1128.7	-1062.81	-1360.62	-1536.87	-1206.82	-1211.25	-1210.24	-1348.26	-1139	-1428.81	-338.169	-2240.06	-2016.47	-1950.36	-386.034	-0.0882987	-0.6728	-0.0720433	-0.888525	-0.0232176	0.163982	0.0010178	-0.0235596	0.272405	0.0290386	0.271162	0.0488464	-5.03998	8.17287e-05	0.0345619	0.0267748
-15670.5	0.994099	0.00042234	5	31	0	15743.2	-1288.36	-1284.53	-2177.14	-1080.3	-1074.72	-2194.65	-1339.03	-1335.71	-1188.27	-2263.84	-1388.53	-1055.38	-1128.7	-1062.81	-1360.62	-1536.87	-1206.82	-1211.25	-1210.24	-1348.26	-1139	-1428.81	-338.169	-2240.06	-2016.47	-1950.36	-386.034	-0.0883196	-0.672819	-0.0719999	-0.888512	-0.0232878	0.164053	0.000956514	-0.0235606	0.27249	0.0290601	0.271121	0.0487972	-5.03998	0.000103864	0.0345556	0.0267654
-15671	0.996604	0.00042234	5	31	0	15755.7	-1288.36	-1284.53	-2177.14	-1080.3	-1074.72	-2194.65	-1339.03	-1335.71	-1188.27	-2263.84	-1388.53	-1055.38	-1128.7	-1062.81	-1360.62	-1536.87	-1206.82	-1211.25	-1210.24	-1348.26	-1139	-1428.81	-338.169	-2240.06	-2016.47	-1950.36	-386.034	-0.0883149	-0.672879	-0.0719776	-0.888491	-0.0232799	0.163984	0.00101357	-0.023548	0.272493	0.0290725	0.271148	0.0488353	-5.03993	0.000134181	0.0346112	0.026679
-15670.3	0.991552	0.00042234	5	31	0	15731.7	-1288.36	-1284.53	-2177.14	-1080.3	-1074.72	-2194.65	-1339.03	-1335.71	-1188.27	-2263.84	-1388.53	-1055.38	-1128.7	-1062.81	-1360.62	-1536.87	-1206.82	-1211.25	-1210.24	-1348.26	-1139	-1428.81	-338.169	-2240.06	-2016.47	-1950.36	-386.034	-0.088363	-0.672828	-0.0720045	-0.88852	-0.0233272	0.163962	0.000896779	-0.0234956	0.272378	0.0291178	0.271154	0.048836	-5.03991	0.000154977	0.034684	0.0265878
-15671.9	0.968644	0.00042234	5	31	0	15752.7	-1288.36	-1284.53	-2177.14	-1080.3	-1074.72	-2194.65	-1339.03	-1335.71	-1188.27	-2263.84	-1388.53	-1055.38	-1128.7	-1062.81	-1360.62	-1536.87	-1206.82	-1211.25	-1210.23	-1348.26	-1139	-1428.81	-338.169	-2240.06	-2016.47	-1950.36	-386.034	-0.0883247	-0.672938	-0.0720281	-0.88839	-0.023322	0.163975	0.000986502	-0.0235559	0.272397	0.0292224	0.271079	0.048799	-5.03969	0.00029003	0.0346045	0.0264573
-15671.8	0.999994	0.00042234	5	31	0	15748.6	-1288.36	-1284.53	-2177.14	-1080.3	-1074.72	-2194.65	-1339.03	-1335.71	-1188.27	-2263.84	-1388.53	-1055.38	-1128.7	-1062.81	-1360.62	-1536.87	-1206.82	-1211.25	-1210.23	-1348.26	-1139	-1428.81	-338.169	-2240.06	-2016.47	-1950.36	-386.034	-0.0883276	-0.672924	-0.0720212	-0.88845	-0.0233254	0.164038	0.00102595	-0.023332	0.272488	0.029315	0.271249	0.0488937	-5.03961	0.000258831	0.0345894	0.0263711
-15671.9	0.999338	0.00042234	5	31	0	15747.4	-1288.36	-1284.53	-2177.14	-1080.3	-1074.72	-2194.65	-1339.03	-1335.71	-1188.27	-2263.84	-1388.53	-1055.38	-1128.7	-1062.81	-1360.62	-1536.87	-1206.82	-1211.25	-1210.23	-1348.26	-1139	-1428.81	-338.169	-2240.06	-2016.47	-1950.36	-386.034	-0.0883562	-0.67292	-0.0720481	-0.888451	-0.0233188	0.164021	0.00109308	-0.023325	0.272482	0.0293213	0.27126	0.0488797	-5.03961	0.00025875	0.0346088	0.026368
-15670.5	0.99992	0.00042234	5	31	0	15740.9	-1288.36	-1284.53	-2177.14	-1080.3	-1074.72	-2194.65	-1339.03	-1335.71	-1188.27	-2263.84	-1388.53	-1055.38	-1128.7	-1062.81	-1360.62	-1536.87	-1206.82	-1211.25	-1210.24	-1348.26	-1139	-1428.81	-338.169	-2240.06	-2016.47	-1950.36	-386.034	-0.088512	-0.67284	-0.0719394	-0.888453	-0.0232584	0.164093	0.00117	-0.0233719	0.272476	0.0293311	0.271231	0.0487921	-5.03958	0.000358165	0.0347301	0.0263345
-15670.8	0.994031	0.00042234	5	31	0	15761.9	-1288.36	-1284.53	-2177.14	-1080.3	-1074.72	-2194.65	-1339.03	-1335.71	-1188.27	-2263.84	-1388.53	-1055.38	-1128.7	-1062.81	-1360.62	-1536.87	-1206.82	-1211.25	-1210.24	-1348.26	-1139	-1428.81	-338.169	-2240.06	-2016.47	-1950.36	-386.034	-0.0884077	-0.672845	-0.0719763	-0.888487	-0.0233194	0.164074	0.00118818	-0.0233559	0.272657	0.0294461	0.27117	0.0488758	-5.03971	0.000304849	0.0347442	0.0263105
-15670.6	0.999874	0.00042234	5	31	0	15748.2	-1288.36	-1284.53	-2177.14	-1080.3	-1074.72	-2194.65	-1339.03	-1335.71	-1188.27	-2263.84	-1388.53	-1055.38	-1128.7	-1062.81	-1360.62	-1536.87	-1206.82	-1211.25	-1210.24	-1348.26	-1139	-1428.81	-338.169	-2240.06	-2016.47	-1950.36	-386.034	-0.0884244	-0.672842	-0.071935	-0.888543	-0.023303	0.164118	0.00122716	-0.0234049	0.272659	0.0292852	0.271136	0.0489493	-5.03971	0.000295773	0.0348592	0.026465
-15671.6	0.972317	0.00042234	5	31	0	15746.5	-1288.36	-1284.53	-2177.14	-1080.3	-1074.72	-2194.65	-1339.03	-1335.71	-1188.27	-2263.84	-1388.53	-1055.38	-1128.7	-1062.81	-1360.62	-1536.87	-1206.82	-1211.25	-1210.24	-1348.26	-1139	-1428.81	-338.169	-2240.06	-2016.47	-1950.36	-386.034	-0.0884211	-0.672852	-0.0719647	-0.888556	-0.0233191	0.164099	0.00122865	-0.0234187	0.272668	0.0292745	0.271145	0.0489712	-5.03971	0.000280914	0.034853	0.0264624
-15670.6	0.976944	0.00042234	5	31	0	15765.1	-1288.36	-1284.53	-2177.14	-1080.3	-1074.72	-2194.65	-1339.03	-1335.71	-1188.27	-2263.84	-1388.53	-1055.38	-1128.7	-1062.81	-1360.62	-1536.87	-1206.82	-1211.25	-1210.24	-1348.26	-1139	-1428.81	-338.169	-2240.06	-2016.47	-1950.36	-386.034	-0.08846	-0.672874	-0.0719684	-0.888569	-0.0232964	0.163927	0.00128159	-0.02333	0.272782	0.029365	0.271176	0.0489185	-5.03971	0.000392259	0.034812	0.0264374
-15670.5	0.999984	0.00042234	5	31	0	15745.6	-1288.36	-1284.53	-2177.14	-1080.3	-1074.72	-2194.65	-1339.03	-1335.71	-1188.27	-2263.84	-1388.53	-1055.38	-1128.7	-1062.81	-1360.62	-1536.87	-1206.82	-1211.25	-1210.24	-1348.26	-1138.99	-1428.81	-338.169	-2240.06	-2016.47	-1950.36	-386.034	-0.0884124	-0.672824	-0.0719435	-0.888575	-0.0233112	0.163887	0.00131638	-0.0233243	0.272856	0.0293923	0.271218	0.0489631	-5.03975	0.000386971	0.0348252	0.0264829
-15671.1	0.986599	0.00042234	5	31	0	15753.6	-1288.36	-1284.53	-2177.14	-1080.3	-1074.72	-2194.65	-1339.03	-1335.71	-1188.27	-2263.84	-1388.53	-1055.38	-1128.7	-1062.81	-1360.62	-1536.87	-1206.82	-1211.25	-1210.23	-1348.26	-1138.99	-1428.81	-338.169	-2240.06	-2016.47	-1950.36	-386.034	-0.0883093	-0.672994	-0.0718838	-0.888612	-0.0233707	0.163851	0.00114368	-0.0233323	0.272892	0.0294185	0.271418	0.0489763	-5.03964	0.00039687	0.0348967	0.0265096
-15672	0.983339	0.00042234	5	31	0	15750.2	-1288.36	-1284.53	-2177.14	-1080.3	-1074.72	-2194.65	-1339.03	-1335.71	-1188.27	-2263.84	-1388.53	-1055.38	-1128.7	-1062.81	-1360.62	-1536.87	-1206.82	-1211.25	-1210.23	-1348.26	-1138.99	-1428.81	-338.169	-2240.06	-2016.47	-1950.36	-386.034	-0.0882938	-0.673013	-0.0717985	-0.8886	-0.0232749	0.163916	0.00111458	-0.0233223	0.272896	0.0293548	0.27143	0.0489937	-5.03965	0.000366587	0.0348172	0.0265466
-15671.9	0.999903	0.00042234	5	31	0	15749.5	-1288.36	-1284.53	-2177.14	-1080.3	-1074.72	-2194.65	-1339.03	-1335.71	-1188.27	-2263.84	-1388.53	-1055.38	-1128.7	-1062.81	-1360.62	-1536.87	-1206.82	-1211.25	-1210.23	-1348.26	-1138.99	-1428.81	-338.169	-2240.06	-2016.47	-1950.36	-386.034	-0.0883321	-0.672981	-0.0718142	-0.888594	-0.0232803	0.163956	0.00109929	-0.0232946	0.272914	0.029333	0.271445	0.0490115	-5.03965	0.000424035	0.0347828	0.0265788
-15670.9	0.995933	0.00042234	5	31	0	15750.9	-1288.36	-1284.53	-2177.14	-1080.3	-1074.72	-2194.65	-1339.03	-1335.71	-1188.27	-2263.84	-1388.53	-1055.38	-1128.7	-1062.81	-1360.62	-1536.87	-1206.82	-1211.25	-1210.23	-1348.26	-1138.99	-1428.81	-338.169	-2240.06	-2016.47	-1950.36	-386.034	-0.0883117	-0.672958	-0.0717321	-0.888459	-0.023255	0.163991	0.00107674	-0.0233554	0.272858	0.0293917	0.271333	0.0490785	-5.03974	0.000459043	0.0347946	0.0265313
-15670.3	0.99917	0.00042234	5	31	0	15760.9	-1288.36	-1284.53	-2177.14	-1080.3	-1074.72	-2194.65	-1339.03	-1335.71	-1188.27	-2263.84	-1388.53	-1055.38	-1128.7	-1062.81	-1360.62	-1536.87	-1206.82	-1211.25	-1210.23	-1348.26	-1138.99	-1428.81	-338.169	-2240.06	-2016.47	-1950.36	-386.034	-0.088296	-0.672979	-0.0717363	-0.888462	-0.0232431	0.163987	0.00108942	-0.0233498	0.272846	0.0294199	0.27133	0.0491054	-5.0397	0.000455092	0.0347987	0.0265087
-15670.4	0.998725	0.00042234	5	31	0	15756.5	-1288.36	-1284.53	-2177.14	-1080.3	-1074.72	-2194.65	-1339.03	-1335.71	-1188.27	-2263.84	-1388.53	-1055.38	-1128.7	-1062.81	-1360.62	-1536.87	-1206.82	-1211.25	-1210.23	-1348.26	-1138.99	-1428.81	-338.169	-2240.06	-2016.47	-1950.36	-386.034	-0.08838	-0.673029	-0.0715625	-0.888415	-0.0231425	0.164138	0.00108661	-0.0233355	0.272797	0.0294017	0.271329	0.0490792	-5.03964	0.000515787	0.0347751	0.0265115
-15670.4	0.993138	0.00042234	5	31	0	15741.1	-1288.36	-1284.53	-2177.14	-1080.3	-1074.72	-2194.65	-1339.03	-1335.71	-1188.27	-2263.84	-1388.53	-1055.38	-1128.7	-1062.81	-1360.62	-1536.87	-1206.82	-1211.25	-1210.23	-1348.26	-1138.99	-1428.81	-338.169	-2240.06	-2016.47	-1950.36	-386.034	-0.0884575	-0.673089	-0.0716514	-0.888384	-0.0231501	0.16426	0.00120537	-0.0233599	0.272747	0.0294687	0.271374	0.0493652	-5.03957	0.000526317	0.0347308	0.0264299
-15670.4	0.999906	0.00042234	5	31	0	15751.1	-1288.36	-1284.53	-2177.14	-1080.3	-1074.72	-2194.65	-1339.03	-1335.71	-1188.27	-2263.84	-1388.53	-1055.38	-1128.7	-1062.81	-1360.62	-1536.87	-1206.82	-1211.25	-1210.23	-1348.26	-1138.99	-1428.81	-338.169	-2240.06	-2016.47	-1950.36	-386.034	-0.0884723	-0.673121	-0.0716469	-0.888372	-0.0231831	0.164231	0.00122813	-0.0234283	0.272714	0.0294699	0.271419	0.0494328	-5.03961	0.000510925	0.0347324	0.0264541
-15670.2	0.996263	0.00042234	5	31	0	15755.3	-1288.36	-1284.53	-2177.14	-1080.3	-1074.72	-2194.65	-1339.03	-1335.71	-1188.27	-2263.84	-1388.53	-1055.38	-1128.7	-1062.81	-1360.62	-1536.87	-1206.82	-1211.25	-1210.23	-1348.26	-1138.99	-1428.81	-338.169	-2240.06	-2016.47	-1950.36	-386.034	-0.0884776	-0.673227	-0.071553	-0.888384	-0.0232496	0.164195	0.00115392	-0.0234487	0.27297	0.0294183	0.271177	0.0494116	-5.03966	0.00049411	0.0348535	0.0264296
-15670.5	0.993716	0.00042234	5	31	0	15765.8	-1288.36	-1284.53	-2177.14	-1080.3	-1074.72	-2194.65	-1339.03	-1335.71	-1188.27	-2263.84	-1388.53	-1055.38	-1128.7	-1062.81	-1360.62	-1536.87	-1206.82	-1211.25	-1210.23	-1348.26	-1138.99	-1428.81	-338.169	-2240.06	-2016.47	-1950.36	-386.034	-0.088518	-0.673207	-0.0715752	-0.888442	-0.0232503	0.164124	0.00114094	-0.0234649	0.272914	0.0294259	0.271235	0.0494642	-5.03971	0.000488464	0.0349013	0.0263474
-15670.6	0.990505	0.00042234	5	31	0	15740.1	-1288.36	-1284.53	-2177.14	-1080.3	-1074.72	-2194.65	-1339.03	-1335.71	-1188.27	-2263.84	-1388.53	-1055.38	-1128.7	-1062.81	-1360.62	-1536.87	-1206.82	-1211.25	-1210.23	-1348.26	-1138.99	-1428.81	-338.169	-2240.06	-2016.47	-1950.36	-386.034	-0.0885286	-0.673204	-0.0716152	-0.888292	-0.0233684	0.164121	0.00106721	-0.0236461	0.272994	0.0294723	0.271225	0.0494805	-5.03969	0.000473768	0.034829	0.0263663
-15670	0.974425	0.00042234	5	31	0	15757.2	-1288.36	-1284.53	-2177.14	-1080.3	-1074.72	-2194.65	-1339.03	-1335.71	-1188.27	-2263.84	-1388.53	-1055.38	-1128.7	-1062.81	-1360.62	-1536.87	-1206.82	-1211.25	-1210.23	-1348.26	-1138.99	-1428.81	-338.17	-2240.06	-2016.47	-1950.36	-386.034	-0.0885266	-0.673099	-0.0716183	-0.888477	-0.0235094	0.164149	0.00115604	-0.0236962	0.273109	0.0296032	0.271241	0.0495378	-5.03976	0.000482163	0.0347347	0.0264109
-15672.4	0.940129	0.00042234	5	31	0	15767.8	-1288.36	-1284.53	-2177.14	-1080.3	-1074.72	-2194.65	-1339.03	-1335.71	-1188.27	-2263.84	-1388.53	-1055.38	-1128.7	-1062.81	-1360.62	-1536.87	-1206.82	-1211.25	-1210.23	-1348.26	-1138.99	-1428.81	-338.17	-2240.06	-2016.47	-1950.36	-386.034	-0.0885637	-0.673103	-0.0716682	-0.888453	-0.0235122	0.164219	0.00116865	-0.0236243	0.273148	0.0296106	0.271251	0.0495031	-5.03974	0.000510786	0.0346413	0.0263118
-15671.3	0.998065	0.00042234	5	31	0	15748.9	-1288.36	-1284.53	-2177.14	-1080.3	-1074.72	-2194.65	-1339.03	-1335.71	-1188.27	-2263.84	-1388.53	-1055.38	-1128.7	-1062.81	-1360.62	-1536.87	-1206.82	-1211.25	-1210.23	-1348.26	-1138.99	-1428.81	-338.17	-2240.06	-2016.47	-1950.36	-386.034	-0.0884142	-0.673153	-0.0717184	-0.888629	-0.0234026	0.164033	0.00107515	-0.0236609	0.273092	0.0295205	0.271366	0.0494829	-5.03978	0.000520101	0.0344917	0.0262188
-15670.1	0.975137	0.00042234	5	31	0	15759.3	-1288.36	-1284.53	-2177.14	-1080.3	-1074.72	-2194.65	-1339.03	-1335.71	-1188.27	-2263.84	-1388.53	-1055.38	-1128.7	-1062.81	-1360.62	-1536.87	-1206.82	-1211.25	-1210.23	-1348.26	-1138.99	-1428.81	-338.169	-2240.06	-2016.47	-1950.36	-386.034	-0.0883878	-0.673104	-0.0717384	-0.888568	-0.0233303	0.163929	0.00104243	-0.0236674	0.273015	0.0294857	0.27148	0.0494698	-5.03984	0.000488242	0.034531	0.026259
-15670.2	0.999523	0.00042234	5	31	0	15752	-1288.36	-1284.53	-2177.14	-1080.3	-1074.72	-2194.65	-1339.03	-1335.71	-1188.27	-2263.84	-1388.53	-1055.38	-1128.7	-1062.81	-1360.62	-1536.87	-1206.82	-1211.25	-1210.23	-1348.26	-1138.99	-1428.81	-338.17	-2240.06	-2016.47	-1950.36	-386.034	-0.0883955	-0.673149	-0.0716636	-0.888525	-0.0233504	0.164036	0.00103095	-0.0236872	0.272991	0.0295469	0.271514	0.0495498	-5.03979	0.000520531	0.0344422	0.026274
-15670.3	0.999673	0.00042234	5	31	0	15753.9	-1288.36	-1284.53	-2177.14	-1080.3	-1074.72	-2194.65	-1339.03	-1335.71	-1188.27	-2263.84	-1388.53	-1055.38	-1128.7	-1062.81	-1360.62	-1536.87	-1206.82	-1211.25	-1210.23	-1348.26	-1138.99	-1428.81	-338.17	-2240.06	-2016.47	-1950.36	-386.034	-0.0883733	-0.673103	-0.0717122	-0.888574	-0.0233324	0.164006	0.00098673	-0.0235611	0.273157	0.0295949	0.271427	0.0495411	-5.03979	0.000494975	0.0344248	0.0263625
-15670.3	0.999351	0.00042234	5	31	0	15754.1	-1288.36	-1284.53	-2177.14	-1080.3	-1074.72	-2194.65	-1339.03	-1335.71	-1188.27	-2263.84	-1388.53	-1055.38	-1128.7	-1062.81	-1360.62	-1536.87	-1206.82	-1211.25	-1210.23	-1348.26	-1138.99	-1428.81	-338.17	-2240.06	-2016.47	-1950.36	-386.034	-0.0882983	-0.673069	-0.0716803	-0.888577	-0.0233756	0.163966	0.000964602	-0.0234681	0.273086	0.0296563	0.271471	0.0494711	-5.03984	0.000540889	0.034465	0.026399
-15670.2	0.989811	0.00042234	5	31	0	15750.6	-1288.36	-1284.53	-2177.14	-1080.3	-1074.72	-2194.65	-1339.03	-1335.71	-1188.27	-2263.84	-1388.53	-1055.38	-1128.7	-1062.81	-1360.62	-1536.87	-1206.82	-1211.25	-1210.23	-1348.26	-1138.99	-1428.81	-338.17	-2240.06	-2016.47	-1950.36	-386.034	-0.0883581	-0.67306	-0.0716579	-0.888553	-0.0233482	0.163895	0.000925042	-0.0235216	0.273008	0.0297061	0.271471	0.0494919	-5.0399	0.000442033	0.0344284	0.0263771
-15672.5	0.95672	0.00042234	5	31	0	15749.4	-1288.36	-1284.53	-2177.14	-1080.3	-1074.72	-2194.65	-1339.03	-1335.71	-1188.27	-2263.84	-1388.53	-1055.38	-1128.7	-1062.81	-1360.62	-1536.87	-1206.82	-1211.25	-1210.23	-1348.26	-1138.99	-1428.81	-338.17	-2240.06	-2016.47	-1950.36	-386.034	-0.0883441	-0.673075	-0.0716512	-0.888551	-0.023349	0.163868	0.000926089	-0.023493	0.273044	0.029627	0.271399	0.0494869	-5.03988	0.000427762	0.0343867	0.0264278
-15670.5	1	0.00042234	5	31	0	15763.2	-1288.36	-1284.53	-2177.14	-1080.3	-1074.72	-2194.65	-1339.03	-1335.71	-1188.27	-2263.84	-1388.53	-1055.38	-1128.7	-1062.81	-1360.62	-1536.87	-1206.82	-1211.25	-1210.23	-1348.26	-1138.99	-1428.81	-338.17	-2240.06	-2016.47	-1950.36	-386.034	-0.0883523	-0.673067	-0.0716474	-0.88855	-0.0233597	0.163872	0.000914396	-0.0234794	0.273072	0.0296286	0.271403	0.0494771	-5.0399	0.000429266	0.0343773	0.0264387
-15670.4	0.999997	0.00042234	5	31	0	15764.3	-1288.36	-1284.53	-2177.14	-1080.3	-1074.72	-2194.65	-1339.03	-1335.71	-1188.27	-2263.84	-1388.53	-1055.38	-1128.7	-1062.81	-1360.62	-1536.87	-1206.82	-1211.25	-1210.23	-1348.26	-1138.99	-1428.81	-338.17	-2240.06	-2016.47	-1950.36	-386.034	-0.0883101	-0.673074	-0.0716083	-0.888687	-0.0232845	0.16392	0.000971889	-0.0235047	0.273024	0.0296274	0.271286	0.0495635	-5.03989	0.000488912	0.0344573	0.0263991
-15670.5	0.997956	0.00042234	5	31	0	15743.6	-1288.36	-1284.53	-2177.14	-1080.3	-1074.72	-2194.65	-1339.03	-1335.71	-1188.27	-2263.84	-1388.53	-1055.38	-1128.7	-1062.81	-1360.62	-1536.87	-1206.82	-1211.25	-1210.23	-1348.26	-1138.99	-1428.81	-338.17	-2240.06	-2016.47	-1950.36	-386.034	-0.0882763	-0.673091	-0.0717196	-0.888685	-0.0233342	0.163978	0.000907919	-0.0236217	0.272999	0.0296257	0.271357	0.049489	-5.03978	0.000511234	0.0345197	0.0264082
-15670.3	0.974054	0.00042234	5	31	0	15750.6	-1288.36	-1284.53	-2177.14	-1080.3	-1074.72	-2194.65	-1339.03	-1335.71	-1188.27	-2263.84	-1388.53	-1055.38	-1128.7	-1062.81	-1360.62	-1536.87	-1206.82	-1211.25	-1210.23	-1348.26	-1138.99	-1428.81	-338.17	-2240.06	-2016.47	-1950.36	-386.034	-0.0883177	-0.673172	-0.0716626	-0.888664	-0.0233333	0.163987	0.000883444	-0.0235646	0.273081	0.0296141	0.271528	0.049558	-5.03983	0.000467784	0.0345132	0.0264523
-15670.2	0.999865	0.00042234	5	31	0	15760	-1288.36	-1284.53	-2177.14	-1080.3	-1074.72	-2194.65	-1339.03	-1335.71	-1188.27	-2263.84	-1388.53	-1055.38	-1128.7	-1062.81	-1360.62	-1536.87	-1206.82	-1211.25	-1210.23	-1348.26	-1138.99	-1428.81	-338.17	-2240.06	-2016.47	-1950.36	-386.034	-0.088336	-0.673171	-0.0716661	-0.88871	-0.023329	0.163977	0.000859037	-0.0235499	0.273088	0.0296771	0.271526	0.0495583	-5.03979	0.000484147	0.0345449	0.0264511
-15670.3	0.993196	0.00042234	5	31	0	15747.5	-1288.36	-1284.53	-2177.14	-1080.3	-1074.72	-2194.65	-1339.03	-1335.71	-1188.27	-2263.84	-1388.53	-1055.38	-1128.7	-1062.81	-1360.62	-1536.87	-1206.82	-1211.25	-1210.23	-1348.26	-1138.99	-1428.81	-338.17	-2240.06	-2016.47	-1950.36	-386.034	-0.0883859	-0.67308	-0.0715021	-0.888734	-0.0233482	0.163939	0.000906767	-0.023589	0.273034	0.0296938	0.271608	0.0495169	-5.03983	0.000600698	0.0344432	0.0265248
-15670.2	0.996045	0.00042234	5	31	0	15760.5	-1288.36	-1284.53	-2177.14	-1080.3	-1074.72	-2194.65	-1339.03	-1335.71	-1188.27	-2263.84	-1388.53	-1055.38	-1128.7	-1062.81	-1360.62	-1536.87	-1206.82	-1211.25	-1210.23	-1348.26	-1138.99	-1428.81	-338.17	-2240.06	-2016.47	-1950.36	-386.034	-0.0885053	-0.673068	-0.0715127	-0.88876	-0.0232987	0.164086	0.000837398	-0.0235354	0.273028	0.0297642	0.271634	0.0496374	-5.03986	0.00068746	0.0343626	0.0264883
-15670.2	0.999437	0.00042234	5	31	0	15749.3	-1288.36	-1284.53	-2177.14	-1080.3	-1074.72	-2194.65	-1339.03	-1335.71	-1188.27	-2263.84	-1388.53	-1055.38	-1128.7	-1062.81	-1360.62	-1536.87	-1206.82	-1211.25	-1210.23	-1348.26	-1138.99	-1428.81	-338.17	-2240.06	-2016.47	-1950.36	-386.034	-0.0885474	-0.673054	-0.0715604	-0.888765	-0.0232749	0.164123	0.000850397	-0.0235273	0.272984	0.0297582	0.271646	0.0496555	-5.03984	0.000669038	0.034356	0.026496
-15670	0.997861	0.00042234	5	31	0	15775	-1288.36	-1284.53	-2177.14	-1080.3	-1074.72	-2194.65	-1339.03	-1335.71	-1188.27	-2263.84	-1388.53	-1055.38	-1128.7	-1062.81	-1360.62	-1536.87	-1206.82	-1211.25	-1210.23	-1348.26	-1138.99	-1428.81	-338.17	-2240.06	-2016.47	-1950.36	-386.034	-0.0885647	-0.673109	-0.0715683	-0.888829	-0.0232505	0.164217	0.000994864	-0.0235594	0.272974	0.029732	0.271763	0.0496642	-5.0399	0.000591867	0.0343233	0.0265715
-15669.9	0.999487	0.00042234	5	31	0	15754.7	-1288.36	-1284.53	-2177.14	-1080.3	-1074.72	-2194.65	-1339.03	-1335.71	-1188.27	-2263.84	-1388.53	-1055.38	-1128.7	-1062.81	-1360.62	-1536.87	-1206.82	-1211.25	-1210.23	-1348.26	-1138.99	-1428.81	-338.17	-2240.06	-2016.47	-1950.36	-386.034	-0.0886864	-0.673123	-0.0716	-0.888925	-0.0232825	0.164195	0.000864725	-0.0235034	0.273039	0.0297784	0.271818	0.0495799	-5.03989	0.000616948	0.0342511	0.026521
-15669.9	0.987564	0.00042234	5	31	0	15766.5	-1288.36	-1284.53	-2177.14	-1080.3	-1074.72	-2194.65	-1339.03	-1335.71	-1188.27	-2263.84	-1388.53	-1055.38	-1128.7	-1062.81	-1360.62	-1536.87	-1206.82	-1211.25	-1210.23	-1348.26	-1138.99	-1428.81	-338.17	-2240.06	-2016.47	-1950.36	-386.034	-0.0887053	-0.673146	-0.0716399	-0.888857	-0.0232673	0.1642	0.000817088	-0.0235516	0.273039	0.0297939	0.271828	0.049557	-5.03984	0.000623308	0.0342388	0.0265178
-15670.7	0.985706	0.00042234	5	31	0	15744.8	-1288.36	-1284.53	-2177.14	-1080.3	-1074.72	-2194.65	-1339.03	-1335.71	-1188.27	-2263.84	-1388.53	-1055.38	-1128.7	-1062.81	-1360.62	-1536.87	-1206.82	-1211.25	-1210.23	-1348.26	-1138.99	-1428.81	-338.17	-2240.06	-2016.47	-1950.36	-386.034	-0.0886957	-0.673114	-0.0716068	-0.888843	-0.0232629	0.164208	0.000858787	-0.0235648	0.273027	0.0297503	0.271832	0.0495264	-5.03986	0.000616995	0.0342609	0.026512
-15669.8	0.999714	0.00042234	5	31	0	15752.8	-1288.36	-1284.53	-2177.14	-1080.3	-1074.72	-2194.65	-1339.03	-1335.71	-1188.27	-2263.84	-1388.53	-1055.38	-1128.7	-1062.81	-1360.62	-1536.87	-1206.82	-1211.25	-1210.23	-1348.26	-1138.99	-1428.81	-338.17	-2240.06	-2016.47	-1950.36	-386.034	-0.0886299	-0.673215	-0.0715151	-0.888905	-0.0233775	0.164286	0.000808718	-0.0235366	0.273036	0.0299256	0.271856	0.0494886	-5.03986	0.000540708	0.0342834	0.0264992
-15669.9	0.985686	0.00042234	5	31	0	15743.9	-1288.36	-1284.53	-2177.14	-1080.3	-1074.72	-2194.65	-1339.03	-1335.71	-1188.27	-2263.84	-1388.53	-1055.38	-1128.7	-1062.81	-1360.62	-1536.87	-1206.82	-1211.25	-1210.23	-1348.26	-1138.99	-1428.81	-338.17	-2240.06	-2016.47	-1950.36	-386.034	-0.0885285	-0.673256	-0.0714553	-0.888957	-0.023336	0.164291	0.000746464	-0.0235849	0.273041	0.0298628	0.271919	0.0494999	-5.0398	0.000516618	0.0344107	0.0265255
-15669.4	0.999214	0.00042234	5	31	0	15752.6	-1288.36	-1284.53	-2177.14	-1080.3	-1074.72	-2194.65	-1339.03	-1335.71	-1188.27	-2263.84	-1388.53	-1055.38	-1128.7	-1062.81	-1360.62	-1536.87	-1206.82	-1211.25	-1210.24	-1348.26	-1138.99	-1428.81	-338.17	-2240.06	-2016.47	-1950.36	-386.034	-0.0885935	-0.673218	-0.0712704	-0.889025	-0.0232788	0.164245	0.000623308	-0.0235277	0.273005	0.0298271	0.272032	0.0496069	-5.03989	0.000405903	0.0343923	0.0265797
-15673.2	0.911561	0.00042234	5	31	0	15748.4	-1288.36	-1284.54	-2177.14	-1080.3	-1074.72	-2194.65	-1339.03	-1335.71	-1188.27	-2263.84	-1388.53	-1055.38	-1128.7	-1062.81	-1360.62	-1536.87	-1206.82	-1211.25	-1210.24	-1348.26	-1138.99	-1428.81	-338.17	-2240.06	-2016.47	-1950.36	-386.034	-0.0886845	-0.673131	-0.0713919	-0.88898	-0.023155	0.164393	0.000633626	-0.0234976	0.273083	0.0298736	0.272035	0.0496388	-5.03991	0.000229005	0.034113	0.0264283
-15672.1	0.997242	0.00042234	5	31	0	15772.7	-1288.36	-1284.53	-2177.14	-1080.3	-1074.72	-2194.65	-1339.03	-1335.71	-1188.27	-2263.84	-1388.53	-1055.38	-1128.7	-1062.81	-1360.62	-1536.87	-1206.82	-1211.25	-1210.24	-1348.26	-1138.99	-1428.81	-338.17	-2240.06	-2016.47	-1950.36	-386.034	-0.0887207	-0.67316	-0.0713762	-0.888948	-0.0231555	0.164323	0.000688194	-0.0235076	0.273063	0.0298805	0.272041	0.0496175	-5.03993	0.000208103	0.0341058	0.0264477
-15671.3	0.999576	0.00042234	5	31	0	15758.7	-1288.36	-1284.53	-2177.14	-1080.3	-1074.72	-2194.65	-1339.03	-1335.71	-1188.27	-2263.84	-1388.53	-1055.38	-1128.7	-1062.81	-1360.62	-1536.87	-1206.82	-1211.25	-1210.24	-1348.26	-1138.99	-1428.81	-338.17	-2240.06	-2016.47	-1950.36	-386.034	-0.0888413	-0.673167	-0.0712631	-0.888912	-0.023076	0.164272	0.000672226	-0.0234973	0.27305	0.0298636	0.272022	0.0495705	-5.03984	0.000332436	0.034014	0.0264611
-15670.5	1	0.00042234	5	31	0	15749.2	-1288.36	-1284.53	-2177.14	-1080.3	-1074.72	-2194.65	-1339.03	-1335.71	-1188.27	-2263.84	-1388.53	-1055.38	-1128.7	-1062.81	-1360.62	-1536.87	-1206.82	-1211.25	-1210.24	-1348.26	-1138.99	-1428.81	-338.17	-2240.06	-2016.47	-1950.36	-386.034	-0.0887423	-0.673195	-0.0712961	-0.888955	-0.0230684	0.164389	0.00060522	-0.0234235	0.273114	0.0298526	0.27201	0.0495658	-5.03981	0.000297752	0.0339817	0.0265397
-15670.1	0.999942	0.00042234	5	31	0	15743.3	-1288.36	-1284.53	-2177.14	-1080.3	-1074.72	-2194.65	-1339.03	-1335.71	-1188.27	-2263.84	-1388.53	-1055.38	-1128.7	-1062.81	-1360.62	-1536.87	-1206.82	-1211.25	-1210.24	-1348.26	-1138.99	-1428.81	-338.17	-2240.06	-2016.47	-1950.36	-386.034	-0.0888656	-0.673143	-0.0711877	-0.889028	-0.0231049	0.164481	0.000580056	-0.0234361	0.273007	0.0299504	0.271955	0.0494882	-5.03971	0.000125098	0.0339389	0.0266495
-15670.3	0.991708	0.00042234	5	31	0	15747.1	-1288.36	-1284.53	-2177.14	-1080.3	-1074.72	-2194.65	-1339.03	-1335.71	-1188.27	-2263.84	-1388.53	-1055.38	-1128.7	-1062.81	-1360.62	-1536.87	-1206.82	-1211.25	-1210.24	-1348.26	-1138.99	-1428.81	-338.17	-2240.06	-2016.47	-1950.36	-386.034	-0.0889266	-0.673145	-0.071217	-0.889042	-0.0230734	0.164495	0.000462632	-0.0234084	0.27292	0.0299243	0.271851	0.0494417	-5.03969	0.000220459	0.033977	0.0265728
-15669.6	0.999381	0.00042234	5	31	0	15760.3	-1288.36	-1284.53	-2177.14	-1080.3	-1074.72	-2194.65	-1339.03	-1335.71	-1188.27	-2263.84	-1388.53	-1055.38	-1128.7	-1062.81	-1360.62	-1536.87	-1206.82	-1211.25	-1210.24	-1348.26	-1138.99	-1428.81	-338.17	-2240.06	-2016.47	-1950.36	-386.034	-0.0888516	-0.67312	-0.071158	-0.888898	-0.0230888	0.164512	0.000550797	-0.023388	0.273046	0.0300388	0.271945	0.0494771	-5.03964	0.000237767	0.0339741	0.0265916
-15668.9	0.997098	0.00042234	5	31	0	15752.5	-1288.36	-1284.53	-2177.14	-1080.3	-1074.72	-2194.65	-1339.03	-1335.71	-1188.27	-2263.84	-1388.53	-1055.38	-1128.7	-1062.81	-1360.62	-1536.87	-1206.82	-1211.25	-1210.24	-1348.26	-1138.99	-1428.81	-338.17	-2240.06	-2016.47	-1950.36	-386.034	-0.0889652	-0.673127	-0.0711219	-0.888948	-0.0230489	0.164526	0.000578788	-0.0234306	0.273041	0.030065	0.271984	0.049462	-5.03961	0.000224322	0.0339505	0.0265695
-15668.7	0.997177	0.00042234	5	31	0	15760.2	-1288.36	-1284.54	-2177.14	-1080.3	-1074.72	-2194.65	-1339.03	-1335.71	-1188.27	-2263.84	-1388.53	-1055.38	-1128.7	-1062.81	-1360.62	-1536.87	-1206.82	-1211.25	-1210.24	-1348.26	-1138.99	-1428.81	-338.17	-2240.06	-2016.47	-1950.36	-386.034	-0.0892098	-0.673138	-0.0709219	-0.888943	-0.0231053	0.164508	0.000559641	-0.0233398	0.273209	0.0300227	0.271937	0.0496518	-5.03957	0.000277387	0.0339403	0.0265289
-15668.9	0.98687	0.00042234	5	31	0	15754.1	-1288.36	-1284.53	-2177.14	-1080.3	-1074.72	-2194.65	-1339.03	-1335.71	-1188.27	-2263.84	-1388.53	-1055.38	-1128.7	-1062.81	-1360.62	-1536.87	-1206.82	-1211.25	-1210.24	-1348.26	-1138.99	-1428.81	-338.17	-2240.06	-2016.47	-1950.36	-386.034	-0.089402	-0.673117	-0.0707078	-0.888955	-0.0230693	0.164428	0.000398634	-0.0234543	0.273146	0.0298347	0.27195	0.049693	-5.03965	0.000277549	0.0340091	0.0263935
-15669	0.999999	0.00042234	5	31	0	15762.4	-1288.36	-1284.54	-2177.14	-1080.3	-1074.72	-2194.65	-1339.03	-1335.71	-1188.27	-2263.84	-1388.53	-1055.38	-1128.7	-1062.81	-1360.62	-1536.87	-1206.82	-1211.25	-1210.24	-1348.26	-1138.99	-1428.81	-338.17	-2240.06	-2016.47	-1950.36	-386.034	-0.0893323	-0.673139	-0.0706991	-0.888938	-0.0229477	0.16439	0.00038283	-0.023452	0.273041	0.0298098	0.271931	0.0496663	-5.03959	0.000296044	0.0340782	0.0263868
-15669.1	0.988803	0.00042234	5	31	0	15748.5	-1288.36	-1284.54	-2177.14	-1080.3	-1074.72	-2194.65	-1339.03	-1335.71	-1188.27	-2263.84	-1388.53	-1055.38	-1128.7	-1062.81	-1360.62	-1536.87	-1206.82	-1211.25	-1210.24	-1348.26	-1138.99	-1428.81	-338.17	-2240.06	-2016.47	-1950.36	-386.034	-0.0893738	-0.673189	-0.0706197	-0.888833	-0.0229214	0.164408	0.000403466	-0.023415	0.2731	0.0297179	0.271854	0.0496789	-5.03959	0.00030507	0.0340408	0.0264194
-15669.2	0.996115	0.00042234	5	31	0	15739.2	-1288.36	-1284.54	-2177.14	-1080.3	-1074.72	-2194.65	-1339.03	-1335.71	-1188.27	-2263.84	-1388.53	-1055.38	-1128.7	-1062.81	-1360.62	-1536.87	-1206.82	-1211.25	-1210.24	-1348.26	-1138.99	-1428.81	-338.17	-2240.06	-2016.47	-1950.36	-386.034	-0.0893165	-0.673177	-0.0706103	-0.888815	-0.0229626	0.164421	0.000405375	-0.0234131	0.27311	0.0297512	0.271832	0.0496856	-5.03959	0.000278642	0.0340589	0.0264209
-15668.6	0.999468	0.00042234	5	31	0	15757.8	-1288.36	-1284.54	-2177.14	-1080.3	-1074.72	-2194.65	-1339.03	-1335.71	-1188.27	-2263.84	-1388.53	-1055.38	-1128.7	-1062.81	-1360.62	-1536.87	-1206.82	-1211.25	-1210.23	-1348.26	-1138.99	-1428.81	-338.17	-2240.06	-2016.47	-1950.36	-386.034	-0.0893702	-0.673219	-0.0705006	-0.888889	-0.0229932	0.164494	0.000382927	-0.0232646	0.273273	0.0298071	0.271902	0.0497102	-5.0396	0.000276394	0.0340739	0.0263651
-15668.6	0.999874	0.00042234	5	31	0	15755.8	-1288.36	-1284.54	-2177.14	-1080.3	-1074.72	-2194.65	-1339.03	-1335.71	-1188.27	-2263.84	-1388.53	-1055.38	-1128.7	-1062.81	-1360.62	-1536.87	-1206.82	-1211.25	-1210.23	-1348.26	-1138.99	-1428.81	-338.17	-2240.06	-2016.47	-1950.36	-386.034	-0.0893888	-0.673249	-0.0705107	-0.888975	-0.022983	0.164481	0.000454097	-0.0232893	0.273315	0.0297946	0.27187	0.0496239	-5.03959	0.000154795	0.0341253	0.0264188
-15668.6	0.9998	0.00042234	5	31	0	15768.6	-1288.36	-1284.54	-2177.14	-1080.3	-1074.72	-2194.65	-1339.03	-1335.71	-1188.27	-2263.84	-1388.53	-1055.38	-1128.7	-1062.81	-1360.62	-1536.87	-1206.82	-1211.25	-1210.23	-1348.26	-1138.99	-1428.81	-338.17	-2240.06	-2016.47	-1950.36	-386.034	-0.0893734	-0.673234	-0.0705327	-0.888956	-0.0229694	0.164508	0.00042996	-0.0233078	0.273296	0.0297747	0.271876	0.0496296	-5.03961	0.000139592	0.0340971	0.0264635
-15668.6	0.999855	0.00042234	5	31	0	15752.9	-1288.36	-1284.54	-2177.14	-1080.3	-1074.72	-2194.65	-1339.03	-1335.71	-1188.27	-2263.84	-1388.53	-1055.38	-1128.7	-1062.81	-1360.62	-1536.87	-1206.82	-1211.25	-1210.23	-1348.26	-1138.99	-1428.81	-338.17	-2240.06	-2016.47	-1950.36	-386.034	-0.089377	-0.673219	-0.070539	-0.888987	-0.0230498	0.164546	0.0004602	-0.023317	0.273284	0.0297929	0.271845	0.0496244	-5.03962	0.000117607	0.0340563	0.0264416
-15668.6	0.99879	0.00042234	5	31	0	15757.4	-1288.36	-1284.54	-2177.14	-1080.3	-1074.72	-2194.65	-1339.03	-1335.71	-1188.27	-2263.84	-1388.53	-1055.38	-1128.7	-1062.81	-1360.62	-1536.87	-1206.82	-1211.25	-1210.23	-1348.26	-1138.99	-1428.81	-338.17	-2240.06	-2016.47	-1950.36	-386.034	-0.0894347	-0.673231	-0.0705027	-0.888999	-0.0231098	0.164347	0.000387529	-0.0233811	0.273279	0.0298232	0.271771	0.0495091	-5.03967	-9.52445e-06	0.0341178	0.0264257
-15668.7	0.989846	0.00042234	5	31	0	15757.1	-1288.36	-1284.54	-2177.14	-1080.3	-1074.72	-2194.65	-1339.03	-1335.71	-1188.27	-2263.84	-1388.53	-1055.38	-1128.7	-1062.81	-1360.62	-1536.87	-1206.82	-1211.25	-1210.23	-1348.26	-1138.99	-1428.81	-338.17	-2240.06	-2016.47	-1950.36	-386.034	-0.0894343	-0.673231	-0.0705027	-0.889	-0.0231092	0.164352	0.000383153	-0.0233855	0.273284	0.0298195	0.271774	0.0495044	-5.03967	-1.02827e-05	0.0341226	0.0264246
-15668.6	0.987186	0.00042234	5	31	0	15741.3	-1288.36	-1284.54	-2177.14	-1080.3	-1074.72	-2194.65	-1339.03	-1335.71	-1188.27	-2263.84	-1388.53	-1055.38	-1128.7	-1062.81	-1360.62	-1536.87	-1206.82	-1211.25	-1210.23	-1348.26	-1138.99	-1428.81	-338.17	-2240.06	-2016.47	-1950.36	-386.034	-0.0892804	-0.673243	-0.0704501	-0.88913	-0.0231317	0.164245	0.000456474	-0.0233362	0.27333	0.0298253	0.271834	0.0494678	-5.03949	2.71376e-05	0.0340295	0.026454
-15668.5	0.999913	0.00042234	5	31	0	15749.4	-1288.36	-1284.54	-2177.14	-1080.3	-1074.72	-2194.65	-1339.03	-1335.71	-1188.27	-2263.84	-1388.53	-1055.38	-1128.7	-1062.81	-1360.62	-1536.87	-1206.82	-1211.25	-1210.23	-1348.26	-1138.99	-1428.81	-338.17	-2240.06	-2016.47	-1950.36	-386.034	-0.0892466	-0.673259	-0.0704322	-0.889116	-0.0231171	0.16424	0.000451069	-0.0233433	0.273352	0.0298739	0.271836	0.0494353	-5.03948	5.94928e-05	0.0339963	0.0264829
-15668.5	0.999764	0.00042234	5	31	0	15748.7	-1288.36	-1284.54	-2177.14	-1080.3	-1074.72	-2194.65	-1339.03	-1335.71	-1188.27	-2263.84	-1388.53	-1055.38	-1128.7	-1062.81	-1360.62	-1536.87	-1206.82	-1211.25	-1210.23	-1348.26	-1138.99	-1428.81	-338.17	-2240.06	-2016.47	-1950.36	-386.034	-0.089273	-0.673243	-0.0704339	-0.889143	-0.023153	0.16437	0.000441495	-0.0232783	0.273215	0.0299085	0.271866	0.0493614	-5.03953	1.75882e-05	0.0339792	0.0264887
-15668.8	0.953772	0.00042234	5	31	0	15739.9	-1288.36	-1284.54	-2177.14	-1080.3	-1074.72	-2194.65	-1339.03	-1335.71	-1188.27	-2263.84	-1388.53	-1055.38	-1128.7	-1062.81	-1360.62	-1536.87	-1206.82	-1211.25	-1210.23	-1348.26	-1138.99	-1428.81	-338.17	-2240.06	-2016.47	-1950.36	-386.034	-0.0892944	-0.673228	-0.0704282	-0.889168	-0.0232144	0.164387	0.00041056	-0.0232493	0.273196	0.0298644	0.2719	0.0494468	-5.03952	3.64206e-05	0.0339198	0.0264806
-15669.4	0.981842	0.00042234	5	31	0	15760	-1288.36	-1284.54	-2177.14	-1080.3	-1074.72	-2194.65	-1339.03	-1335.71	-1188.27	-2263.84	-1388.53	-1055.38	-1128.7	-1062.81	-1360.62	-1536.87	-1206.82	-1211.25	-1210.23	-1348.26	-1138.99	-1428.81	-338.17	-2240.06	-2016.47	-1950.36	-386.034	-0.0892787	-0.673212	-0.0704606	-0.889177	-0.02318	0.164405	0.000393663	-0.0232652	0.27323	0.0298582	0.271925	0.0494155	-5.03948	4.47833e-05	0.0339123	0.0264804
-15671.1	0.974422	0.00042234	5	31	0	15760.7	-1288.36	-1284.54	-2177.14	-1080.3	-1074.72	-2194.65	-1339.03	-1335.71	-1188.27	-2263.84	-1388.53	-1055.38	-1128.7	-1062.81	-1360.62	-1536.87	-1206.82	-1211.25	-1210.23	-1348.26	-1138.99	-1428.81	-338.17	-2240.06	-2016.47	-1950.36	-386.034	-0.089288	-0.673181	-0.0704123	-0.889073	-0.0232148	0.164382	0.000301757	-0.0233417	0.273218	0.0299806	0.272025	0.0493224	-5.03955	2.4652e-05	0.033819	0.0264173
-15670.8	0.989526	0.00042234	5	31	0	15761	-1288.36	-1284.54	-2177.14	-1080.3	-1074.72	-2194.65	-1339.03	-1335.71	-1188.27	-2263.84	-1388.53	-1055.38	-1128.7	-1062.81	-1360.62	-1536.87	-1206.82	-1211.25	-1210.23	-1348.26	-1138.99	-1428.81	-338.17	-2240.06	-2016.47	-1950.36	-386.034	-0.089275	-0.673227	-0.0704178	-0.889033	-0.0232229	0.16439	0.000275087	-0.023162	0.273253	0.029959	0.272008	0.0493705	-5.0396	2.62319e-05	0.0338347	0.0264116
-15670.1	0.996435	0.00042234	5	31	0	15742	-1288.36	-1284.54	-2177.14	-1080.3	-1074.72	-2194.65	-1339.03	-1335.71	-1188.27	-2263.84	-1388.53	-1055.38	-1128.7	-1062.81	-1360.62	-1536.87	-1206.82	-1211.25	-1210.23	-1348.26	-1138.99	-1428.81	-338.17	-2240.06	-2016.47	-1950.36	-386.034	-0.0893095	-0.67321	-0.0702928	-0.889026	-0.0232741	0.164428	0.000277732	-0.0231636	0.273276	0.029933	0.271963	0.0493741	-5.03955	1.0256e-05	0.0337975	0.0264416
-15668.2	0.999986	0.00042234	5	31	0	15751.8	-1288.36	-1284.54	-2177.14	-1080.3	-1074.72	-2194.65	-1339.03	-1335.71	-1188.27	-2263.84	-1388.53	-1055.38	-1128.7	-1062.81	-1360.62	-1536.87	-1206.82	-1211.25	-1210.23	-1348.26	-1138.99	-1428.81	-338.17	-2240.06	-2016.47	-1950.36	-386.034	-0.0893464	-0.673221	-0.0702353	-0.888981	-0.0232265	0.164477	0.000267377	-0.0232612	0.273289	0.0299295	0.271974	0.0493724	-5.03964	-3.54904e-05	0.0337996	0.0264331
-15668.3	0.985708	0.00042234	5	31	0	15756.8	-1288.36	-1284.54	-2177.14	-1080.3	-1074.72	-2194.65	-1339.03	-1335.71	-1188.27	-2263.84	-1388.53	-1055.38	-1128.7	-1062.81	-1360.62	-1536.87	-1206.82	-1211.25	-1210.23	-1348.26	-1138.99	-1428.81	-338.17	-2240.06	-2016.47	-1950.36	-386.034	-0.0894582	-0.673263	-0.0702686	-0.889025	-0.0231939	0.164431	0.000228644	-0.0231721	0.273367	0.0298243	0.271946	0.0493449	-5.03977	-6.16765e-05	0.0338947	0.0264864
-15668.5	0.994078	0.00042234	5	31	0	15741.9	-1288.36	-1284.54	-2177.14	-1080.3	-1074.72	-2194.65	-1339.03	-1335.71	-1188.27	-2263.84	-1388.53	-1055.38	-1128.7	-1062.81	-1360.62	-1536.87	-1206.82	-1211.25	-1210.23	-1348.26	-1138.99	-1428.81	-338.17	-2240.06	-2016.47	-1950.36	-386.034	-0.089523	-0.6732	-0.070295	-0.889016	-0.0230858	0.164422	0.000253591	-0.0231456	0.273342	0.0299393	0.271916	0.0493334	-5.03975	-7.22405e-05	0.0338688	0.0265137
-15668.3	0.999139	0.00042234	5	31	0	15750	-1288.36	-1284.54	-2177.14	-1080.3	-1074.72	-2194.65	-1339.03	-1335.71	-1188.27	-2263.84	-1388.53	-1055.38	-1128.7	-1062.81	-1360.62	-1536.87	-1206.82	-1211.25	-1210.23	-1348.26	-1138.99	-1428.81	-338.17	-2240.06	-2016.47	-1950.36	-386.034	-0.0895746	-0.673234	-0.0702445	-0.888924	-0.0231792	0.164447	0.000280946	-0.0231593	0.273216	0.0300417	0.271867	0.0493455	-5.0397	-4.51517e-05	0.0338294	0.0264575
-15668.2	0.999982	0.00042234	5	31	0	15767.7	-1288.36	-1284.54	-2177.14	-1080.3	-1074.72	-2194.65	-1339.03	-1335.71	-1188.27	-2263.84	-1388.53	-1055.38	-1128.7	-1062.81	-1360.62	-1536.87	-1206.82	-1211.25	-1210.23	-1348.26	-1138.99	-1428.81	-338.17	-2240.06	-2016.47	-1950.36	-386.034	-0.0896048	-0.673205	-0.0701986	-0.888931	-0.0231861	0.164428	0.000262746	-0.0232004	0.273189	0.0299722	0.271848	0.0493463	-5.03968	-6.35165e-05	0.0338376	0.0264321
-15668.2	0.999829	0.00042234	5	31	0	15750.7	-1288.36	-1284.54	-2177.14	-1080.3	-1074.72	-2194.65	-1339.03	-1335.71	-1188.27	-2263.84	-1388.53	-1055.38	-1128.7	-1062.81	-1360.62	-1536.87	-1206.82	-1211.25	-1210.24	-1348.26	-1138.99	-1428.81	-338.17	-2240.06	-2016.47	-1950.36	-386.034	-0.0896833	-0.673279	-0.0702051	-0.888875	-0.0232965	0.164361	0.00023367	-0.023066	0.273243	0.0299494	0.271936	0.049324	-5.03957	-4.09046e-05	0.0338328	0.026455
-15668.9	0.989866	0.00042234	5	31	0	15745.3	-1288.36	-1284.54	-2177.14	-1080.3	-1074.72	-2194.65	-1339.03	-1335.71	-1188.27	-2263.84	-1388.53	-1055.38	-1128.7	-1062.81	-1360.62	-1536.87	-1206.82	-1211.25	-1210.24	-1348.26	-1138.99	-1428.81	-338.17	-2240.06	-2016.47	-1950.36	-386.034	-0.0895568	-0.673185	-0.0703131	-0.888906	-0.0233899	0.164345	0.000307795	-0.0230852	0.273222	0.0299798	0.271954	0.0492175	-5.0397	-4.30697e-05	0.0337513	0.0263237
-15668.3	0.999936	0.00042234	5	31	0	15742.4	-1288.36	-1284.54	-2177.14	-1080.3	-1074.72	-2194.65	-1339.03	-1335.71	-1188.27	-2263.84	-1388.53	-1055.38	-1128.7	-1062.81	-1360.62	-1536.87	-1206.82	-1211.25	-1210.23	-1348.26	-1138.99	-1428.81	-338.17	-2240.06	-2016.47	-1950.36	-386.034	-0.0894463	-0.673206	-0.0702991	-0.88894	-0.0234751	0.164356	0.000331195	-0.0230426	0.273201	0.0300089	0.271931	0.0491994	-5.03967	-2.6204e-05	0.0336752	0.02633
-15667.8	0.999978	0.00042234	5	31	0	15736.3	-1288.36	-1284.54	-2177.14	-1080.3	-1074.72	-2194.65	-1339.03	-1335.71	-1188.27	-2263.84	-1388.53	-1055.38	-1128.7	-1062.81	-1360.62	-1536.87	-1206.82	-1211.25	-1210.23	-1348.26	-1138.99	-1428.81	-338.17	-2240.06	-2016.47	-1950.36	-386.034	-0.0893706	-0.673239	-0.0701557	-0.888884	-0.0235425	0.16435	0.000398107	-0.0231759	0.273172	0.0298875	0.271907	0.0491625	-5.03975	7.21026e-05	0.0337539	0.0264225
-15668	0.971115	0.00042234	5	31	0	15740.6	-1288.36	-1284.54	-2177.14	-1080.3	-1074.72	-2194.65	-1339.03	-1335.71	-1188.27	-2263.84	-1388.53	-1055.38	-1128.7	-1062.81	-1360.62	-1536.87	-1206.82	-1211.25	-1210.23	-1348.26	-1138.99	-1428.81	-338.17	-2240.06	-2016.47	-1950.36	-386.034	-0.0894177	-0.673269	-0.0701116	-0.888946	-0.0235075	0.164352	0.000492015	-0.0231771	0.273178	0.0299106	0.271952	0.0492321	-5.03978	0.000168367	0.0337894	0.02639
-15667.8	0.999784	0.00042234	5	31	0	15740.4	-1288.36	-1284.54	-2177.14	-1080.3	-1074.72	-2194.65	-1339.03	-1335.71	-1188.27	-2263.84	-1388.53	-1055.38	-1128.7	-1062.81	-1360.62	-1536.87	-1206.82	-1211.25	-1210.23	-1348.26	-1138.99	-1428.81	-338.17	-2240.06	-2016.47	-1950.36	-386.034	-0.0894366	-0.673274	-0.0699504	-0.888974	-0.0235765	0.164408	0.000533778	-0.0230352	0.27306	0.0299425	0.271914	0.0493452	-5.03981	0.00018726	0.033657	0.0263455
-15667.9	0.97987	0.00042234	5	31	0	15758.3	-1288.36	-1284.54	-2177.14	-1080.3	-1074.72	-2194.65	-1339.03	-1335.71	-1188.27	-2263.84	-1388.53	-1055.38	-1128.7	-1062.81	-1360.62	-1536.87	-1206.82	-1211.25	-1210.23	-1348.26	-1138.99	-1428.81	-338.17	-2240.06	-2016.47	-1950.36	-386.034	-0.0894059	-0.673286	-0.0699403	-0.888905	-0.0235921	0.164363	0.000455849	-0.0230556	0.273041	0.0299827	0.271875	0.0493942	-5.03975	0.000177584	0.0335756	0.0263675
-15667.8	0.999935	0.00042234	5	31	0	15748.1	-1288.36	-1284.54	-2177.14	-1080.3	-1074.72	-2194.65	-1339.03	-1335.71	-1188.27	-2263.84	-1388.53	-1055.38	-1128.7	-1062.81	-1360.62	-1536.87	-1206.82	-1211.25	-1210.23	-1348.26	-1138.99	-1428.81	-338.17	-2240.06	-2016.47	-1950.36	-386.034	-0.0894326	-0.673369	-0.070037	-0.888775	-0.0236317	0.16439	0.000457563	-0.0230639	0.272834	0.0298799	0.271829	0.0493716	-5.03968	0.000277367	0.0336025	0.0263427
#
# Elapsed Time: 14316.9 seconds (Warm-up)
# 7796.63 seconds (Sampling)
# 22113.5 seconds (Total)
#
[truncated: 532 more columns]
