# Supplementary material for: Shu: visualization of high-dimensional biological pathways
Source: Bioinformatics. 2024 Mar 7;40(3):btae140. doi: 10.1093/bioinformatics/btae140 (PMC10957514; doi:10.1093/bioinformatics/btae140)
Supplement: btae140_Supplementary_Data [file btae140_supplementary_data.zip › shu_case_studies/data/maud_output/idata.json]

{"coords":{"metabolites":["g6p","f6p","fdp","dhap","g3p","13dpg","3pg","2pg","pep","atp","adp","pi","nad","nadh","6pgl","6pgc","ru5pD","r5p","xu5pD","s7p","e4p","2ddg6p","pyr","s17bp","nadp","nadph","co2"],"allosteric_enzymes":["PFKA","FBPA"],"experiments":["Evo04Evo01EP"],"enzymes":["PGI","PFKA","PFKB","FBPA","FBPB","FBAA","FBAB","TPI","GAPD","PGK","PGM","ENO","G6PDH2r","PGL","GND","RPI","RPE","TKT1","TKT2","TALA","EDD","EDA","PFK3","FBA3"],"kms":["PGI_g6p_c","PGI_f6p_c","PFKA_f6p_c","PFKA_atp_c","PFKA_fdp_c","PFKA_adp_c","PFKB_f6p_c","PFKB_atp_c","PFKB_fdp_c","PFKB_adp_c","FBPA_fdp_c","FBPA_f6p_c","FBPA_pi_c","FBPB_fdp_c","FBPB_f6p_c","FBPB_pi_c","FBAA_fdp_c","FBAA_dhap_c","FBAA_g3p_c","FBAB_fdp_c","FBAB_dhap_c","FBAB_g3p_c","TPI_dhap_c","TPI_g3p_c","GAPD_g3p_c","GAPD_nad_c","GAPD_pi_c","GAPD_13dpg_c","GAPD_nadh_c","PGK_3pg_c","PGK_atp_c","PGK_13dpg_c","PGK_adp_c","PGM_2pg_c","PGM_3pg_c","ENO_2pg_c","ENO_pep_c","G6PDH2r_g6p_c","G6PDH2r_nadp_c","G6PDH2r_6pgl_c","G6PDH2r_nadph_c","PGL_6pgl_c","PGL_6pgc_c","GND_6pgc_c","GND_nadp_c","GND_ru5pD_c","GND_nadph_c","GND_co2_c","RPI_r5p_c","RPI_ru5pD_c","RPE_ru5pD_c","RPE_xu5pD_c","TKT1_r5p_c","TKT1_xu5pD_c","TKT1_s7p_c","TKT1_g3p_c","TKT2_e4p_c","TKT2_xu5pD_c","TKT2_f6p_c","TKT2_g3p_c","TALA_s7p_c","TALA_g3p_c","TALA_e4p_c","TALA_f6p_c","EDD_6pgc_c","EDD_2ddg6p_c","EDA_2ddg6p_c","EDA_g3p_c","EDA_pyr_c","PFK3_s7p_c","PFK3_atp_c","PFK3_s17bp_c","PFK3_adp_c","FBA3_s17bp_c","FBA3_e4p_c","FBA3_dhap_c"],"allosteries":["PFKA_pep_c_inhibition","FBPA_g6p_c_inhibition","FBPA_pep_c_activation"],"drains":["pepdrain","pyrdrain"],"unbalanced_mics":["g6p_c","atp_c","adp_c","pi_c","nad_c","nadh_c","nadp_c","nadph_c","co2_c"],"mics":["f6p_c","fdp_c","dhap_c","g3p_c","13dpg_c","3pg_c","2pg_c","pep_c","g6p_c","atp_c","adp_c","pi_c","nad_c","nadh_c","6pgl_c","6pgc_c","ru5pD_c","r5p_c","xu5pD_c","s7p_c","e4p_c","2ddg6p_c","pyr_c","s17bp_c","nadp_c","nadph_c","co2_c"],"reactions":["PGI","PFK","FBP","FBA","TPI","GAPD","PGK","PGM","ENO","G6PDH2r","PGL","GND","RPI","RPE","TKT1","TKT2","TALA","EDD","EDA","PFK3","FBA3","pepdrain","pyrdrain"],"edges":["pepdrain","pyrdrain","PGI_PGI","PFKA_PFK","PFKB_PFK","FBPA_FBP","FBPB_FBP","FBAA_FBA","FBAB_FBA","TPI_TPI","GAPD_GAPD","PGK_PGK","PGM_PGM","ENO_ENO","G6PDH2r_G6PDH2r","PGL_PGL","GND_GND","RPI_RPI","RPE_RPE","TKT1_TKT1","TKT2_TKT2","TALA_TALA","EDD_EDD","EDA_EDA","PFK3_PFK3","FBA3_FBA3"],"yconcs":["Evo04Evo01EP_f6p_c","Evo04Evo01EP_fdp_c","Evo04Evo01EP_dhap_c","Evo04Evo01EP_pep_c","Evo04Evo01EP_3pg_c","Evo04Evo01EP_2pg_c","Evo04Evo01EP_6pgc_c","Evo04Evo01EP_r5p_c","Evo04Evo01EP_s7p_c"],"yfluxs":["Evo04Evo01EP_FBA","Evo04Evo01EP_FBP","Evo04Evo01EP_ENO","Evo04Evo01EP_G6PDH2r","Evo04Evo01EP_RPI","Evo04Evo01EP_TALA","Evo04Evo01EP_EDD","Evo04Evo01EP_PFK3"]},"dims":{"dgf":["metabolites"],"log_transfer_constant_z":["allosteric_enzymes"],"log_conc_enzyme_train_z":["experiments","enzymes"],"km":["kms"],"kcat":["enzymes"],"dissociation_constant":["allosteries"],"transfer_constant":["allosteric_enzymes"],"psi_train":["experiments"],"drain_train":["experiments","drains"],"conc_enzyme_train":["experiments","enzymes"],"conc_unbalanced_train":["experiments","unbalanced_mics"],"conc_train":["experiments","mics"],"flux_train":["experiments","reactions"],"dgr_train":["experiments","edges"],"saturation_train":["experiments","edges"],"allostery_train":["experiments","edges"],"phosphorylation_train":["experiments","edges"],"reversibility_train":["experiments","edges"],"yrep_conc_train":["yconcs"],"yrep_flux_train":["yfluxs"],"llik_conc_train":["yconcs"],"llik_flux_train":["yfluxs"]},"posterior":{"dgf":[[[-1288.36,-1284.53,-2177.14,-1080.3,-1074.72,-2194.65,-1339.03,-1335.71,-1188.27,-2263.84,-1388.53,-1055.38,-1128.7,-1062.81,-1360.62,-1536.87,-1206.82,-1211.25,-1210.24,-1348.26,-1138.99,-1428.81,-338.169,-2240.06,-2016.47,-1950.36,-386.034],[-1288.36,-1284.53,-2177.14,-1080.3,-1074.72,-2194.65,-1339.03,-1335.71,-1188.27,-2263.84,-1388.53,-1055.38,-1128.7,-1062.81,-1360.62,-1536.87,-1206.82,-1211.25,-1210.24,-1348.26,-1138.99,-1428.81,-338.169,-2240.06,-2016.47,-1950.36,-386.034],[-1288.36,-1284.53,-2177.14,-1080.3,-1074.72,-2194.65,-1339.03,-1335.71,-1188.27,-2263.84,-1388.53,-1055.38,-1128.7,-1062.81,-1360.62,-1536.87,-1206.82,-1211.25,-1210.24,-1348.26,-1138.99,-1428.81,-338.17,-2240.06,-2016.47,-1950.36,-386.034],[-1288.36,-1284.53,-2177.14,-1080.3,-1074.72,-2194.65,-1339.03,-1335.71,-1188.27,-2263.84,-1388.53,-1055.38,-1128.7,-1062.81,-1360.62,-1536.87,-1206.82,-1211.25,-1210.24,-1348.26,-1138.99,-1428.81,-338.17,-2240.06,-2016.47,-1950.36,-386.034],[-1288.36,-1284.53,-2177.14,-1080.3,-1074.72,-2194.65,-1339.03,-1335.71,-1188.27,-2263.84,-1388.53,-1055.38,-1128.7,-1062.81,-1360.62,-1536.87,-1206.82,-1211.25,-1210.24,-1348.26,-1138.99,-1428.81,-338.169,-2240.06,-2016.47,-1950.36,-386.034],[-1288.36,-1284.53,-2177.14,-1080.3,-1074.72,-2194.65,-1339.03,-1335.71,-1188.27,-2263.84,-1388.53,-1055.38,-1128.7,-1062.81,-1360.62,-1536.87,-1206.82,-1211.25,-1210.23,-1348.26,-1138.99,-1428.81,-338.169,-2240.06,-2016.47,-1950.36,-386.034],[-1288.36,-1284.53,-2177.14,-1080.3,-1074.72,-2194.65,-1339.03,-1335.71,-1188.27,-2263.84,-1388.53,-1055.38,-1128.7,-1062.81,-1360.62,-1536.87,-1206.82,-1211.25,-1210.24,-1348.26,-1138.99,-1428.81,-338.169,-2240.06,-2016.47,-1950.36,-386.034],[-1288.36,-1284.53,-2177.14,-1080.3,-1074.72,-2194.65,-1339.03,-1335.71,-1188.27,-2263.84,-1388.53,-1055.38,-1128.7,-1062.81,-1360.62,-1536.87,-1206.82,-1211.25,-1210.24,-1348.26,-1138.99,-1428.81,-338.169,-2240.06,-2016.47,-1950.36,-386.034],[-1288.36,-1284.53,-2177.14,-1080.3,-1074.72,-2194.65,-1339.03,-1335.71,-1188.27,-2263.84,-1388.53,-1055.38,-1128.7,-1062.81,-1360.62,-1536.87,-1206.82,-1211.25,-1210.24,-1348.26,-1139.0,-1428.81,-338.169,-2240.06,-2016.47,-1950.36,-386.034],[-1288.36,-1284.53,-2177.14,-1080.3,-1074.72,-2194.65,-1339.03,-1335.71,-1188.27,-2263.84,-1388.53,-1055.38,-1128.7,-1062.81,-1360.62,-1536.87,-1206.82,-1211.25,-1210.24,-1348.26,-1139.0,-1428.81,-338.169,-2240.06,-2016.47,-1950.36,-386.034],[-1288.36,-1284.53,-2177.14,-1080.3,-1074.72,-2194.65,-1339.03,-1335.71,-1188.27,-2263.84,-1388.53,-1055.38,-1128.7,-1062.81,-1360.62,-1536.87,-1206.82,-1211.25,-1210.24,-1348.26,-1139.0,-1428.81,-338.169,-2240.06,-2016.47,-1950.36,-386.034],[-1288.36,-1284.53,-2177.14,-1080.3,-1074.72,-2194.65,-1339.03,-1335.71,-1188.27,-2263.84,-1388.53,-1055.38,-1128.7,-1062.81,-1360.62,-1536.87,-1206.82,-1211.25,-1210.24,-1348.26,-1139.0,-1428.81,-338.169,-2240.06,-2016.47,-1950.36,-386.034],[-1288.36,-1284.53,-2177.14,-1080.3,-1074.72,-2194.65,-1339.03,-1335.71,-1188.27,-2263.84,-1388.53,-1055.38,-1128.7,-1062.81,-1360.62,-1536.87,-1206.82,-1211.25,-1210.24,-1348.26,-1139.0,-1428.81,-338.169,-2240.06,-2016.47,-1950.36,-386.034],[-1288.36,-1284.53,-2177.14,-1080.3,-1074.72,-2194.65,-1339.03,-1335.71,-1188.27,-2263.84,-1388.53,-1055.38,-1128.7,-1062.81,-1360.62,-1536.87,-1206.82,-1211.25,-1210.24,-1348.26,-1139.0,-1428.81,-338.169,-2240.06,-2016.47,-1950.36,-386.034],[-1288.36,-1284.53,-2177.14,-1080.3,-1074.72,-2194.65,-1339.03,-1335.71,-1188.27,-2263.84,-1388.53,-1055.38,-1128.7,-1062.81,-1360.62,-1536.87,-1206.82,-1211.25,-1210.24,-1348.26,-1139.0,-1428.81,-338.169,-2240.06,-2016.47,-1950.36,-386.034],[-1288.36,-1284.53,-2177.14,-1080.3,-1074.72,-2194.65,-1339.03,-1335.71,-1188.27,-2263.84,-1388.53,-1055.38,-1128.7,-1062.81,-1360.62,-1536.87,-1206.82,-1211.25,-1210.24,-1348.26,-1139.0,-1428.81,-338.169,-2240.06,-2016.47,-1950.36,-386.034],[-1288.36,-1284.53,-2177.14,-1080.3,-1074.72,-2194.65,-1339.03,-1335.71,-1188.27,-2263.84,-1388.53,-1055.38,-1128.7,-1062.81,-1360.62,-1536.87,-1206.82,-1211.25,-1210.23,-1348.26,-1139.0,-1428.81,-338.169,-2240.06,-2016.47,-1950.36,-386.034],[-1288.36,-1284.53,-2177.14,-1080.3,-1074.72,-2194.65,-1339.03,-1335.71,-1188.27,-2263.84,-1388.53,-1055.38,-1128.7,-1062.81,-1360.62,-1536.87,-1206.82,-1211.25,-1210.23,-1348.26,-1139.0,-1428.81,-338.169,-2240.06,-2016.47,-1950.36,-386.034],[-1288.36,-1284.53,-2177.14,-1080.3,-1074.72,-2194.65,-1339.03,-1335.71,-1188.27,-2263.84,-1388.53,-1055.38,-1128.7,-1062.81,-1360.62,-1536.87,-1206.82,-1211.25,-1210.23,-1348.26,-1139.0,-1428.81,-338.169,-2240.06,-2016.47,-1950.36,-386.034],[-1288.36,-1284.53,-2177.14,-1080.3,-1074.72,-2194.65,-1339.03,-1335.71,-1188.27,-2263.84,-1388.53,-1055.38,-1128.7,-1062.81,-1360.62,-1536.87,-1206.82,-1211.25,-1210.24,-1348.26,-1139.0,-1428.81,-338.169,-2240.06,-2016.47,-1950.36,-386.034],[-1288.36,-1284.53,-2177.14,-1080.3,-1074.72,-2194.65,-1339.03,-1335.71,-1188.27,-2263.84,-1388.53,-1055.38,-1128.7,-1062.81,-1360.62,-1536.87,-1206.82,-1211.25,-1210.24,-1348.26,-1139.0,-1428.81,-338.169,-2240.06,-2016.47,-1950.36,-386.034],[-1288.36,-1284.53,-2177.14,-1080.3,-1074.72,-2194.65,-1339.03,-1335.71,-1188.27,-2263.84,-1388.53,-1055.38,-1128.7,-1062.81,-1360.62,-1536.87,-1206.82,-1211.25,-1210.24,-1348.26,-1139.0,-1428.81,-338.169,-2240.06,-2016.47,-1950.36,-386.034],[-1288.36,-1284.53,-2177.14,-1080.3,-1074.72,-2194.65,-1339.03,-1335.71,-1188.27,-2263.84,-1388.53,-1055.38,-1128.7,-1062.81,-1360.62,-1536.87,-1206.82,-1211.25,-1210.24,-1348.26,-1139.0,-1428.81,-338.169,-2240.06,-2016.47,-1950.36,-386.034],[-1288.36,-1284.53,-2177.14,-1080.3,-1074.72,-2194.65,-1339.03,-1335.71,-1188.27,-2263.84,-1388.53,-1055.38,-1128.7,-1062.81,-1360.62,-1536.87,-1206.82,-1211.25,-1210.24,-1348.26,-1139.0,-1428.81,-338.169,-2240.06,-2016.47,-1950.36,-386.034],[-1288.36,-1284.53,-2177.14,-1080.3,-1074.72,-2194.65,-1339.03,-1335.71,-1188.27,-2263.84,-1388.53,-1055.38,-1128.7,-1062.81,-1360.62,-1536.87,-1206.82,-1211.25,-1210.24,-1348.26,-1138.99,-1428.81,-338.169,-2240.06,-2016.47,-1950.36,-386.034],[-1288.36,-1284.53,-2177.14,-1080.3,-1074.72,-2194.65,-1339.03,-1335.71,-1188.27,-2263.84,-1388.53,-1055.38,-1128.7,-1062.81,-1360.62,-1536.87,-1206.82,-1211.25,-1210.23,-1348.26,-1138.99,-1428.81,-338.169,-2240.06,-2016.47,-1950.36,-386.034],[-1288.36,-1284.53,-2177.14,-1080.3,-1074.72,-2194.65,-1339.03,-1335.71,-1188.27,-2263.84,-1388.53,-1055.38,-1128.7,-1062.81,-1360.62,-1536.87,-1206.82,-1211.25,-1210.23,-1348.26,-1138.99,-1428.81,-338.169,-2240.06,-2016.47,-1950.36,-386.034],[-1288.36,-1284.53,-2177.14,-1080.3,-1074.72,-2194.65,-1339.03,-1335.71,-1188.27,-2263.84,-1388.53,-1055.38,-1128.7,-1062.81,-1360.62,-1536.87,-1206.82,-1211.25,-1210.23,-1348.26,-1138.99,-1428.81,-338.169,-2240.06,-2016.47,-1950.36,-386.034],[-1288.36,-1284.53,-2177.14,-1080.3,-1074.72,-2194.65,-1339.03,-1335.71,-1188.27,-2263.84,-1388.53,-1055.38,-1128.7,-1062.81,-1360.62,-1536.87,-1206.82,-1211.25,-1210.23,-1348.26,-1138.99,-1428.81,-338.169,-2240.06,-2016.47,-1950.36,-386.034],[-1288.36,-1284.53,-2177.14,-1080.3,-1074.72,-2194.65,-1339.03,-1335.71,-1188.27,-2263.84,-1388.53,-1055.38,-1128.7,-1062.81,-1360.62,-1536.87,-1206.82,-1211.25,-1210.23,-1348.26,-1138.99,-1428.81,-338.169,-2240.06,-2016.47,-1950.36,-386.034],[-1288.36,-1284.53,-2177.14,-1080.3,-1074.72,-2194.65,-1339.03,-1335.71,-1188.27,-2263.84,-1388.53,-1055.38,-1128.7,-1062.81,-1360.62,-1536.87,-1206.82,-1211.25,-1210.23,-1348.26,-1138.99,-1428.81,-338.169,-2240.06,-2016.47,-1950.36,-386.034],[-1288.36,-1284.53,-2177.14,-1080.3,-1074.72,-2194.65,-1339.03,-1335.71,-1188.27,-2263.84,-1388.53,-1055.38,-1128.7,-1062.81,-1360.62,-1536.87,-1206.82,-1211.25,-1210.23,-1348.26,-1138.99,-1428.81,-338.169,-2240.06,-2016.47,-1950.36,-386.034],[-1288.36,-1284.53,-2177.14,-1080.3,-1074.72,-2194.65,-1339.03,-1335.71,-1188.27,-2263.84,-1388.53,-1055.38,-1128.7,-1062.81,-1360.62,-1536.87,-1206.82,-1211.25,-1210.23,-1348.26,-1138.99,-1428.81,-338.169,-2240.06,-2016.47,-1950.36,-386.034],[-1288.36,-1284.53,-2177.14,-1080.3,-1074.72,-2194.65,-1339.03,-1335.71,-1188.27,-2263.84,-1388.53,-1055.38,-1128.7,-1062.81,-1360.62,-1536.87,-1206.82,-1211.25,-1210.23,-1348.26,-1138.99,-1428.81,-338.169,-2240.06,-2016.47,-1950.36,-386.034],[-1288.36,-1284.53,-2177.14,-1080.3,-1074.72,-2194.65,-1339.03,-1335.71,-1188.27,-2263.84,-1388.53,-1055.38,-1128.7,-1062.81,-1360.62,-1536.87,-1206.82,-1211.25,-1210.23,-1348.26,-1138.99,-1428.81,-338.169,-2240.06,-2016.47,-1950.36,-386.034],[-1288.36,-1284.53,-2177.14,-1080.3,-1074.72,-2194.65,-1339.03,-1335.71,-1188.27,-2263.84,-1388.53,-1055.38,-1128.7,-1062.81,-1360.62,-1536.87,-1206.82,-1211.25,-1210.23,-1348.26,-1138.99,-1428.81,-338.169,-2240.06,-2016.47,-1950.36,-386.034],[-1288.36,-1284.53,-2177.14,-1080.3,-1074.72,-2194.65,-1339.03,-1335.71,-1188.27,-2263.84,-1388.53,-1055.38,-1128.7,-1062.81,-1360.62,-1536.87,-1206.82,-1211.25,-1210.23,-1348.26,-1138.99,-1428.81,-338.17,-2240.06,-2016.47,-1950.36,-386.034],[-1288.36,-1284.53,-2177.14,-1080.3,-1074.72,-2194.65,-1339.03,-1335.71,-1188.27,-2263.84,-1388.53,-1055.38,-1128.7,-1062.81,-1360.62,-1536.87,-1206.82,-1211.25,-1210.23,-1348.26,-1138.99,-1428.81,-338.17,-2240.06,-2016.47,-1950.36,-386.034],[-1288.36,-1284.53,-2177.14,-1080.3,-1074.72,-2194.65,-1339.03,-1335.71,-1188.27,-2263.84,-1388.53,-1055.38,-1128.7,-1062.81,-1360.62,-1536.87,-1206.82,-1211.25,-1210.23,-1348.26,-1138.99,-1428.81,-338.17,-2240.06,-2016.47,-1950.36,-386.034],[-1288.36,-1284.53,-2177.14,-1080.3,-1074.72,-2194.65,-1339.03,-1335.71,-1188.27,-2263.84,-1388.53,-1055.38,-1128.7,-1062.81,-1360.62,-1536.87,-1206.82,-1211.25,-1210.23,-1348.26,-1138.99,-1428.81,-338.169,-2240.06,-2016.47,-1950.36,-386.034],[-1288.36,-1284.53,-2177.14,-1080.3,-1074.72,-2194.65,-1339.03,-1335.71,-1188.27,-2263.84,-1388.53,-1055.38,-1128.7,-1062.81,-1360.62,-1536.87,-1206.82,-1211.25,-1210.23,-1348.26,-1138.99,-1428.81,-338.17,-2240.06,-2016.47,-1950.36,-386.034],[-1288.36,-1284.53,-2177.14,-1080.3,-1074.72,-2194.65,-1339.03,-1335.71,-1188.27,-2263.84,-1388.53,-1055.38,-1128.7,-1062.81,-1360.62,-1536.87,-1206.82,-1211.25,-1210.23,-1348.26,-1138.99,-1428.81,-338.17,-2240.06,-2016.47,-1950.36,-386.034],[-1288.36,-1284.53,-2177.14,-1080.3,-1074.72,-2194.65,-1339.03,-1335.71,-1188.27,-2263.84,-1388.53,-1055.38,-1128.7,-1062.81,-1360.62,-1536.87,-1206.82,-1211.25,-1210.23,-1348.26,-1138.99,-1428.81,-338.17,-2240.06,-2016.47,-1950.36,-386.034],[-1288.36,-1284.53,-2177.14,-1080.3,-1074.72,-2194.65,-1339.03,-1335.71,-1188.27,-2263.84,-1388.53,-1055.38,-1128.7,-1062.81,-1360.62,-1536.87,-1206.82,-1211.25,-1210.23,-1348.26,-1138.99,-1428.81,-338.17,-2240.06,-2016.47,-1950.36,-386.034],[-1288.36,-1284.53,-2177.14,-1080.3,-1074.72,-2194.65,-1339.03,-1335.71,-1188.27,-2263.84,-1388.53,-1055.38,-1128.7,-1062.81,-1360.62,-1536.87,-1206.82,-1211.25,-1210.23,-1348.26,-1138.99,-1428.81,-338.17,-2240.06,-2016.47,-1950.36,-386.034],[-1288.36,-1284.53,-2177.14,-1080.3,-1074.72,-2194.65,-1339.03,-1335.71,-1188.27,-2263.84,-1388.53,-1055.38,-1128.7,-1062.81,-1360.62,-1536.87,-1206.82,-1211.25,-1210.23,-1348.26,-1138.99,-1428.81,-338.17,-2240.06,-2016.47,-1950.36,-386.034],[-1288.36,-1284.53,-2177.14,-1080.3,-1074.72,-2194.65,-1339.03,-1335.71,-1188.27,-2263.84,-1388.53,-1055.38,-1128.7,-1062.81,-1360.62,-1536.87,-1206.82,-1211.25,-1210.23,-1348.26,-1138.99,-1428.81,-338.17,-2240.06,-2016.47,-1950.36,-386.034],[-1288.36,-1284.53,-2177.14,-1080.3,-1074.72,-2194.65,-1339.03,-1335.71,-1188.27,-2263.84,-1388.53,-1055.38,-1128.7,-1062.81,-1360.62,-1536.87,-1206.82,-1211.25,-1210.23,-1348.26,-1138.99,-1428.81,-338.17,-2240.06,-2016.47,-1950.36,-386.034],[-1288.36,-1284.53,-2177.14,-1080.3,-1074.72,-2194.65,-1339.03,-1335.71,-1188.27,-2263.84,-1388.53,-1055.38,-1128.7,-1062.81,-1360.62,-1536.87,-1206.82,-1211.25,-1210.23,-1348.26,-1138.99,-1428.81,-338.17,-2240.06,-2016.47,-1950.36,-386.034],[-1288.36,-1284.53,-2177.14,-1080.3,-1074.72,-2194.65,-1339.03,-1335.71,-1188.27,-2263.84,-1388.53,-1055.38,-1128.7,-1062.81,-1360.62,-1536.87,-1206.82,-1211.25,-1210.23,-1348.26,-1138.99,-1428.81,-338.17,-2240.06,-2016.47,-1950.36,-386.034],[-1288.36,-1284.53,-2177.14,-1080.3,-1074.72,-2194.65,-1339.03,-1335.71,-1188.27,-2263.84,-1388.53,-1055.38,-1128.7,-1062.81,-1360.62,-1536.87,-1206.82,-1211.25,-1210.23,-1348.26,-1138.99,-1428.81,-338.17,-2240.06,-2016.47,-1950.36,-386.034],[-1288.36,-1284.53,-2177.14,-1080.3,-1074.72,-2194.65,-1339.03,-1335.71,-1188.27,-2263.84,-1388.53,-1055.38,-1128.7,-1062.81,-1360.62,-1536.87,-1206.82,-1211.25,-1210.23,-1348.26,-1138.99,-1428.81,-338.17,-2240.06,-2016.47,-1950.36,-386.034],[-1288.36,-1284.53,-2177.14,-1080.3,-1074.72,-2194.65,-1339.03,-1335.71,-1188.27,-2263.84,-1388.53,-1055.38,-1128.7,-1062.81,-1360.62,-1536.87,-1206.82,-1211.25,-1210.23,-1348.26,-1138.99,-1428.81,-338.17,-2240.06,-2016.47,-1950.36,-386.034],[-1288.36,-1284.53,-2177.14,-1080.3,-1074.72,-2194.65,-1339.03,-1335.71,-1188.27,-2263.84,-1388.53,-1055.38,-1128.7,-1062.81,-1360.62,-1536.87,-1206.82,-1211.25,-1210.23,-1348.26,-1138.99,-1428.81,-338.17,-2240.06,-2016.47,-1950.36,-386.034],[-1288.36,-1284.53,-2177.14,-1080.3,-1074.72,-2194.65,-1339.03,-1335.71,-1188.27,-2263.84,-1388.53,-1055.38,-1128.7,-1062.81,-1360.62,-1536.87,-1206.82,-1211.25,-1210.23,-1348.26,-1138.99,-1428.81,-338.17,-2240.06,-2016.47,-1950.36,-386.034],[-1288.36,-1284.53,-2177.14,-1080.3,-1074.72,-2194.65,-1339.03,-1335.71,-1188.27,-2263.84,-1388.53,-1055.38,-1128.7,-1062.81,-1360.62,-1536.87,-1206.82,-1211.25,-1210.23,-1348.26,-1138.99,-1428.81,-338.17,-2240.06,-2016.47,-1950.36,-386.034],[-1288.36,-1284.53,-2177.14,-1080.3,-1074.72,-2194.65,-1339.03,-1335.71,-1188.27,-2263.84,-1388.53,-1055.38,-1128.7,-1062.81,-1360.62,-1536.87,-1206.82,-1211.25,-1210.23,-1348.26,-1138.99,-1428.81,-338.17,-2240.06,-2016.47,-1950.36,-386.034],[-1288.36,-1284.53,-2177.14,-1080.3,-1074.72,-2194.65,-1339.03,-1335.71,-1188.27,-2263.84,-1388.53,-1055.38,-1128.7,-1062.81,-1360.62,-1536.87,-1206.82,-1211.25,-1210.23,-1348.26,-1138.99,-1428.81,-338.17,-2240.06,-2016.47,-1950.36,-386.034],[-1288.36,-1284.53,-2177.14,-1080.3,-1074.72,-2194.65,-1339.03,-1335.71,-1188.27,-2263.84,-1388.53,-1055.38,-1128.7,-1062.81,-1360.62,-1536.87,-1206.82,-1211.25,-1210.23,-1348.26,-1138.99,-1428.81,-338.17,-2240.06,-2016.47,-1950.36,-386.034],[-1288.36,-1284.53,-2177.14,-1080.3,-1074.72,-2194.65,-1339.03,-1335.71,-1188.27,-2263.84,-1388.53,-1055.38,-1128.7,-1062.81,-1360.62,-1536.87,-1206.82,-1211.25,-1210.24,-1348.26,-1138.99,-1428.81,-338.17,-2240.06,-2016.47,-1950.36,-386.034],[-1288.36,-1284.54,-2177.14,-1080.3,-1074.72,-2194.65,-1339.03,-1335.71,-1188.27,-2263.84,-1388.53,-1055.38,-1128.7,-1062.81,-1360.62,-1536.87,-1206.82,-1211.25,-1210.24,-1348.26,-1138.99,-1428.81,-338.17,-2240.06,-2016.47,-1950.36,-386.034],[-1288.36,-1284.53,-2177.14,-1080.3,-1074.72,-2194.65,-1339.03,-1335.71,-1188.27,-2263.84,-1388.53,-1055.38,-1128.7,-1062.81,-1360.62,-1536.87,-1206.82,-1211.25,-1210.24,-1348.26,-1138.99,-1428.81,-338.17,-2240.06,-2016.47,-1950.36,-386.034],[-1288.36,-1284.53,-2177.14,-1080.3,-1074.72,-2194.65,-1339.03,-1335.71,-1188.27,-2263.84,-1388.53,-1055.38,-1128.7,-1062.81,-1360.62,-1536.87,-1206.82,-1211.25,-1210.24,-1348.26,-1138.99,-1428.81,-338.17,-2240.06,-2016.47,-1950.36,-386.034],[-1288.36,-1284.53,-2177.14,-1080.3,-1074.72,-2194.65,-1339.03,-1335.71,-1188.27,-2263.84,-1388.53,-1055.38,-1128.7,-1062.81,-1360.62,-1536.87,-1206.82,-1211.25,-1210.24,-1348.26,-1138.99,-1428.81,-338.17,-2240.06,-2016.47,-1950.36,-386.034],[-1288.36,-1284.53,-2177.14,-1080.3,-1074.72,-2194.65,-1339.03,-1335.71,-1188.27,-2263.84,-1388.53,-1055.38,-1128.7,-1062.81,-1360.62,-1536.87,-1206.82,-1211.25,-1210.24,-1348.26,-1138.99,-1428.81,-338.17,-2240.06,-2016.47,-1950.36,-386.034],[-1288.36,-1284.53,-2177.14,-1080.3,-1074.72,-2194.65,-1339.03,-1335.71,-1188.27,-2263.84,-1388.53,-1055.38,-1128.7,-1062.81,-1360.62,-1536.87,-1206.82,-1211.25,-1210.24,-1348.26,-1138.99,-1428.81,-338.17,-2240.06,-2016.47,-1950.36,-386.034],[-1288.36,-1284.53,-2177.14,-1080.3,-1074.72,-2194.65,-1339.03,-1335.71,-1188.27,-2263.84,-1388.53,-1055.38,-1128.7,-1062.81,-1360.62,-1536.87,-1206.82,-1211.25,-1210.24,-1348.26,-1138.99,-1428.81,-338.17,-2240.06,-2016.47,-1950.36,-386.034],[-1288.36,-1284.53,-2177.14,-1080.3,-1074.72,-2194.65,-1339.03,-1335.71,-1188.27,-2263.84,-1388.53,-1055.38,-1128.7,-1062.81,-1360.62,-1536.87,-1206.82,-1211.25,-1210.24,-1348.26,-1138.99,-1428.81,-338.17,-2240.06,-2016.47,-1950.36,-386.034],[-1288.36,-1284.54,-2177.14,-1080.3,-1074.72,-2194.65,-1339.03,-1335.71,-1188.27,-2263.84,-1388.53,-1055.38,-1128.7,-1062.81,-1360.62,-1536.87,-1206.82,-1211.25,-1210.24,-1348.26,-1138.99,-1428.81,-338.17,-2240.06,-2016.47,-1950.36,-386.034],[-1288.36,-1284.53,-2177.14,-1080.3,-1074.72,-2194.65,-1339.03,-1335.71,-1188.27,-2263.84,-1388.53,-1055.38,-1128.7,-1062.81,-1360.62,-1536.87,-1206.82,-1211.25,-1210.24,-1348.26,-1138.99,-1428.81,-338.17,-2240.06,-2016.47,-1950.36,-386.034],[-1288.36,-1284.54,-2177.14,-1080.3,-1074.72,-2194.65,-1339.03,-1335.71,-1188.27,-2263.84,-1388.53,-1055.38,-1128.7,-1062.81,-1360.62,-1536.87,-1206.82,-1211.25,-1210.24,-1348.26,-1138.99,-1428.81,-338.17,-2240.06,-2016.47,-1950.36,-386.034],[-1288.36,-1284.54,-2177.14,-1080.3,-1074.72,-2194.65,-1339.03,-1335.71,-1188.27,-2263.84,-1388.53,-1055.38,-1128.7,-1062.81,-1360.62,-1536.87,-1206.82,-1211.25,-1210.24,-1348.26,-1138.99,-1428.81,-338.17,-2240.06,-2016.47,-1950.36,-386.034],[-1288.36,-1284.54,-2177.14,-1080.3,-1074.72,-2194.65,-1339.03,-1335.71,-1188.27,-2263.84,-1388.53,-1055.38,-1128.7,-1062.81,-1360.62,-1536.87,-1206.82,-1211.25,-1210.24,-1348.26,-1138.99,-1428.81,-338.17,-2240.06,-2016.47,-1950.36,-386.034],[-1288.36,-1284.54,-2177.14,-1080.3,-1074.72,-2194.65,-1339.03,-1335.71,-1188.27,-2263.84,-1388.53,-1055.38,-1128.7,-1062.81,-1360.62,-1536.87,-1206.82,-1211.25,-1210.23,-1348.26,-1138.99,-1428.81,-338.17,-2240.06,-2016.47,-1950.36,-386.034],[-1288.36,-1284.54,-2177.14,-1080.3,-1074.72,-2194.65,-1339.03,-1335.71,-1188.27,-2263.84,-1388.53,-1055.38,-1128.7,-1062.81,-1360.62,-1536.87,-1206.82,-1211.25,-1210.23,-1348.26,-1138.99,-1428.81,-338.17,-2240.06,-2016.47,-1950.36,-386.034],[-1288.36,-1284.54,-2177.14,-1080.3,-1074.72,-2194.65,-1339.03,-1335.71,-1188.27,-2263.84,-1388.53,-1055.38,-1128.7,-1062.81,-1360.62,-1536.87,-1206.82,-1211.25,-1210.23,-1348.26,-1138.99,-1428.81,-338.17,-2240.06,-2016.47,-1950.36,-386.034],[-1288.36,-1284.54,-2177.14,-1080.3,-1074.72,-2194.65,-1339.03,-1335.71,-1188.27,-2263.84,-1388.53,-1055.38,-1128.7,-1062.81,-1360.62,-1536.87,-1206.82,-1211.25,-1210.23,-1348.26,-1138.99,-1428.81,-338.17,-2240.06,-2016.47,-1950.36,-386.034],[-1288.36,-1284.54,-2177.14,-1080.3,-1074.72,-2194.65,-1339.03,-1335.71,-1188.27,-2263.84,-1388.53,-1055.38,-1128.7,-1062.81,-1360.62,-1536.87,-1206.82,-1211.25,-1210.23,-1348.26,-1138.99,-1428.81,-338.17,-2240.06,-2016.47,-1950.36,-386.034],[-1288.36,-1284.54,-2177.14,-1080.3,-1074.72,-2194.65,-1339.03,-1335.71,-1188.27,-2263.84,-1388.53,-1055.38,-1128.7,-1062.81,-1360.62,-1536.87,-1206.82,-1211.25,-1210.23,-1348.26,-1138.99,-1428.81,-338.17,-2240.06,-2016.47,-1950.36,-386.034],[-1288.36,-1284.54,-2177.14,-1080.3,-1074.72,-2194.65,-1339.03,-1335.71,-1188.27,-2263.84,-1388.53,-1055.38,-1128.7,-1062.81,-1360.62,-1536.87,-1206.82,-1211.25,-1210.23,-1348.26,-1138.99,-1428.81,-338.17,-2240.06,-2016.47,-1950.36,-386.034],[-1288.36,-1284.54,-2177.14,-1080.3,-1074.72,-2194.65,-1339.03,-1335.71,-1188.27,-2263.84,-1388.53,-1055.38,-1128.7,-1062.81,-1360.62,-1536.87,-1206.82,-1211.25,-1210.23,-1348.26,-1138.99,-1428.81,-338.17,-2240.06,-2016.47,-1950.36,-386.034],[-1288.36,-1284.54,-2177.14,-1080.3,-1074.72,-2194.65,-1339.03,-1335.71,-1188.27,-2263.84,-1388.53,-1055.38,-1128.7,-1062.81,-1360.62,-1536.87,-1206.82,-1211.25,-1210.23,-1348.26,-1138.99,-1428.81,-338.17,-2240.06,-2016.47,-1950.36,-386.034],[-1288.36,-1284.54,-2177.14,-1080.3,-1074.72,-2194.65,-1339.03,-1335.71,-1188.27,-2263.84,-1388.53,-1055.38,-1128.7,-1062.81,-1360.62,-1536.87,-1206.82,-1211.25,-1210.23,-1348.26,-1138.99,-1428.81,-338.17,-2240.06,-2016.47,-1950.36,-386.034],[-1288.36,-1284.54,-2177.14,-1080.3,-1074.72,-2194.65,-1339.03,-1335.71,-1188.27,-2263.84,-1388.53,-1055.38,-1128.7,-1062.81,-1360.62,-1536.87,-1206.82,-1211.25,-1210.23,-1348.26,-1138.99,-1428.81,-338.17,-2240.06,-2016.47,-1950.36,-386.034],[-1288.36,-1284.54,-2177.14,-1080.3,-1074.72,-2194.65,-1339.03,-1335.71,-1188.27,-2263.84,-1388.53,-1055.38,-1128.7,-1062.81,-1360.62,-1536.87,-1206.82,-1211.25,-1210.23,-1348.26,-1138.99,-1428.81,-338.17,-2240.06,-2016.47,-1950.36,-386.034],[-1288.36,-1284.54,-2177.14,-1080.3,-1074.72,-2194.65,-1339.03,-1335.71,-1188.27,-2263.84,-1388.53,-1055.38,-1128.7,-1062.81,-1360.62,-1536.87,-1206.82,-1211.25,-1210.23,-1348.26,-1138.99,-1428.81,-338.17,-2240.06,-2016.47,-1950.36,-386.034],[-1288.36,-1284.54,-2177.14,-1080.3,-1074.72,-2194.65,-1339.03,-1335.71,-1188.27,-2263.84,-1388.53,-1055.38,-1128.7,-1062.81,-1360.62,-1536.87,-1206.82,-1211.25,-1210.23,-1348.26,-1138.99,-1428.81,-338.17,-2240.06,-2016.47,-1950.36,-386.034],[-1288.36,-1284.54,-2177.14,-1080.3,-1074.72,-2194.65,-1339.03,-1335.71,-1188.27,-2263.84,-1388.53,-1055.38,-1128.7,-1062.81,-1360.62,-1536.87,-1206.82,-1211.25,-1210.23,-1348.26,-1138.99,-1428.81,-338.17,-2240.06,-2016.47,-1950.36,-386.034],[-1288.36,-1284.54,-2177.14,-1080.3,-1074.72,-2194.65,-1339.03,-1335.71,-1188.27,-2263.84,-1388.53,-1055.38,-1128.7,-1062.81,-1360.62,-1536.87,-1206.82,-1211.25,-1210.23,-1348.26,-1138.99,-1428.81,-338.17,-2240.06,-2016.47,-1950.36,-386.034],[-1288.36,-1284.54,-2177.14,-1080.3,-1074.72,-2194.65,-1339.03,-1335.71,-1188.27,-2263.84,-1388.53,-1055.38,-1128.7,-1062.81,-1360.62,-1536.87,-1206.82,-1211.25,-1210.23,-1348.26,-1138.99,-1428.81,-338.17,-2240.06,-2016.47,-1950.36,-386.034],[-1288.36,-1284.54,-2177.14,-1080.3,-1074.72,-2194.65,-1339.03,-1335.71,-1188.27,-2263.84,-1388.53,-1055.38,-1128.7,-1062.81,-1360.62,-1536.87,-1206.82,-1211.25,-1210.23,-1348.26,-1138.99,-1428.81,-338.17,-2240.06,-2016.47,-1950.36,-386.034],[-1288.36,-1284.54,-2177.14,-1080.3,-1074.72,-2194.65,-1339.03,-1335.71,-1188.27,-2263.84,-1388.53,-1055.38,-1128.7,-1062.81,-1360.62,-1536.87,-1206.82,-1211.25,-1210.23,-1348.26,-1138.99,-1428.81,-338.17,-2240.06,-2016.47,-1950.36,-386.034],[-1288.36,-1284.54,-2177.14,-1080.3,-1074.72,-2194.65,-1339.03,-1335.71,-1188.27,-2263.84,-1388.53,-1055.38,-1128.7,-1062.81,-1360.62,-1536.87,-1206.82,-1211.25,-1210.24,-1348.26,-1138.99,-1428.81,-338.17,-2240.06,-2016.47,-1950.36,-386.034],[-1288.36,-1284.54,-2177.14,-1080.3,-1074.72,-2194.65,-1339.03,-1335.71,-1188.27,-2263.84,-1388.53,-1055.38,-1128.7,-1062.81,-1360.62,-1536.87,-1206.82,-1211.25,-1210.24,-1348.26,-1138.99,-1428.81,-338.17,-2240.06,-2016.47,-1950.36,-386.034],[-1288.36,-1284.54,-2177.14,-1080.3,-1074.72,-2194.65,-1339.03,-1335.71,-1188.27,-2263.84,-1388.53,-1055.38,-1128.7,-1062.81,-1360.62,-1536.87,-1206.82,-1211.25,-1210.23,-1348.26,-1138.99,-1428.81,-338.17,-2240.06,-2016.47,-1950.36,-386.034],[-1288.36,-1284.54,-2177.14,-1080.3,-1074.72,-2194.65,-1339.03,-1335.71,-1188.27,-2263.84,-1388.53,-1055.38,-1128.7,-1062.81,-1360.62,-1536.87,-1206.82,-1211.25,-1210.23,-1348.26,-1138.99,-1428.81,-338.17,-2240.06,-2016.47,-1950.36,-386.034],[-1288.36,-1284.54,-2177.14,-1080.3,-1074.72,-2194.65,-1339.03,-1335.71,-1188.27,-2263.84,-1388.53,-1055.38,-1128.7,-1062.81,-1360.62,-1536.87,-1206.82,-1211.25,-1210.23,-1348.26,-1138.99,-1428.81,-338.17,-2240.06,-2016.47,-1950.36,-386.034],[-1288.36,-1284.54,-2177.14,-1080.3,-1074.72,-2194.65,-1339.03,-1335.71,-1188.27,-2263.84,-1388.53,-1055.38,-1128.7,-1062.81,-1360.62,-1536.87,-1206.82,-1211.25,-1210.23,-1348.26,-1138.99,-1428.81,-338.17,-2240.06,-2016.47,-1950.36,-386.034],[-1288.36,-1284.54,-2177.14,-1080.3,-1074.72,-2194.65,-1339.03,-1335.71,-1188.27,-2263.84,-1388.53,-1055.38,-1128.7,-1062.81,-1360.62,-1536.87,-1206.82,-1211.25,-1210.23,-1348.26,-1138.99,-1428.81,-338.17,-2240.06,-2016.47,-1950.36,-386.034],[-1288.36,-1284.54,-2177.14,-1080.3,-1074.72,-2194.65,-1339.03,-1335.71,-1188.27,-2263.84,-1388.53,-1055.38,-1128.7,-1062.81,-1360.62,-1536.87,-1206.82,-1211.25,-1210.23,-1348.26,-1138.99,-1428.81,-338.17,-2240.06,-2016.47,-1950.36,-386.034]],[[-1288.35,-1284.52,-2177.07,-1080.25,-1074.82,-2194.8,-1339.03,-1335.78,-1188.2,-2263.91,-1388.45,-1055.44,-1128.8,-1062.7,-1360.65,-1536.88,-1206.77,-1211.25,-1210.25,-1348.29,-1139.02,-1428.83,-338.183,-2240.05,-2016.42,-1950.43,-386.092],[-1288.35,-1284.52,-2177.07,-1080.25,-1074.82,-2194.8,-1339.03,-1335.78,-1188.2,-2263.91,-1388.45,-1055.44,-1128.8,-1062.7,-1360.65,-1536.88,-1206.77,-1211.25,-1210.25,-1348.29,-1139.02,-1428.83,-338.183,-2240.05,-2016.42,-1950.43,-386.092],[-1288.35,-1284.52,-2177.07,-1080.25,-1074.82,-2194.8,-1339.03,-1335.78,-1188.2,-2263.91,-1388.45,-1055.44,-1128.8,-1062.7,-1360.65,-1536.88,-1206.77,-1211.25,-1210.25,-1348.29,-1139.02,-1428.83,-338.183,-2240.05,-2016.42,-1950.43,-386.092],[-1288.35,-1284.52,-2177.07,-1080.25,-1074.82,-2194.8,-1339.03,-1335.78,-1188.2,-2263.91,-1388.45,-1055.44,-1128.8,-1062.7,-1360.65,-1536.88,-1206.77,-1211.25,-1210.25,-1348.29,-1139.02,-1428.83,-338.183,-2240.05,-2016.42,-1950.43,-386.092],[-1288.35,-1284.52,-2177.07,-1080.25,-1074.82,-2194.8,-1339.03,-1335.78,-1188.2,-2263.91,-1388.45,-1055.43,-1128.8,-1062.7,-1360.65,-1536.88,-1206.77,-1211.25,-1210.25,-1348.29,-1139.02,-1428.83,-338.183,-2240.05,-2016.42,-1950.43,-386.092],[-1288.35,-1284.52,-2177.07,-1080.25,-1074.82,-2194.8,-1339.03,-1335.78,-1188.2,-2263.91,-1388.45,-1055.44,-1128.8,-1062.7,-1360.65,-1536.88,-1206.77,-1211.25,-1210.25,-1348.29,-1139.02,-1428.84,-338.183,-2240.05,-2016.42,-1950.43,-386.092],[-1288.35,-1284.52,-2177.07,-1080.25,-1074.82,-2194.8,-1339.03,-1335.78,-1188.2,-2263.91,-1388.45,-1055.44,-1128.8,-1062.7,-1360.65,-1536.88,-1206.77,-1211.25,-1210.25,-1348.29,-1139.02,-1428.83,-338.183,-2240.05,-2016.42,-1950.43,-386.092],[-1288.35,-1284.52,-2177.07,-1080.25,-1074.82,-2194.8,-1339.03,-1335.78,-1188.2,-2263.91,-1388.45,-1055.44,-1128.8,-1062.7,-1360.65,-1536.88,-1206.77,-1211.25,-1210.25,-1348.29,-1139.02,-1428.84,-338.183,-2240.05,-2016.42,-1950.43,-386.092],[-1288.35,-1284.52,-2177.07,-1080.25,-1074.82,-2194.8,-1339.03,-1335.78,-1188.2,-2263.91,-1388.45,-1055.44,-1128.8,-1062.7,-1360.65,-1536.88,-1206.77,-1211.25,-1210.25,-1348.29,-1139.02,-1428.83,-338.183,-2240.05,-2016.42,-1950.43,-386.092],[-1288.35,-1284.52,-2177.07,-1080.25,-1074.82,-2194.8,-1339.03,-1335.78,-1188.2,-2263.91,-1388.45,-1055.44,-1128.8,-1062.7,-1360.65,-1536.88,-1206.77,-1211.25,-1210.25,-1348.29,-1139.02,-1428.84,-338.183,-2240.05,-2016.42,-1950.43,-386.092],[-1288.35,-1284.52,-2177.07,-1080.25,-1074.82,-2194.8,-1339.03,-1335.78,-1188.2,-2263.91,-1388.45,-1055.44,-1128.8,-1062.7,-1360.65,-1536.88,-1206.77,-1211.25,-1210.25,-1348.29,-1139.02,-1428.84,-338.183,-2240.05,-2016.42,-1950.43,-386.092],[-1288.35,-1284.52,-2177.07,-1080.25,-1074.82,-2194.8,-1339.03,-1335.78,-1188.2,-2263.91,-1388.45,-1055.43,-1128.8,-1062.7,-1360.65,-1536.88,-1206.77,-1211.25,-1210.25,-1348.29,-1139.02,-1428.84,-338.183,-2240.05,-2016.42,-1950.43,-386.092],[-1288.35,-1284.52,-2177.07,-1080.25,-1074.82,-2194.8,-1339.03,-1335.78,-1188.2,-2263.91,-1388.45,-1055.43,-1128.8,-1062.7,-1360.65,-1536.88,-1206.77,-1211.25,-1210.25,-1348.29,-1139.02,-1428.84,-338.183,-2240.05,-2016.42,-1950.43,-386.092],[-1288.35,-1284.52,-2177.07,-1080.25,-1074.82,-2194.8,-1339.03,-1335.78,-1188.2,-2263.91,-1388.45,-1055.43,-1128.8,-1062.7,-1360.65,-1536.88,-1206.77,-1211.25,-1210.25,-1348.29,-1139.02,-1428.84,-338.183,-2240.05,-2016.42,-1950.43,-386.092],[-1288.35,-1284.52,-2177.07,-1080.25,-1074.82,-2194.8,-1339.03,-1335.78,-1188.2,-2263.91,-1388.45,-1055.43,-1128.8,-1062.7,-1360.65,-1536.88,-1206.77,-1211.25,-1210.25,-1348.29,-1139.02,-1428.84,-338.183,-2240.05,-2016.42,-1950.43,-386.092],[-1288.35,-1284.52,-2177.07,-1080.25,-1074.82,-2194.8,-1339.03,-1335.78,-1188.2,-2263.91,-1388.45,-1055.43,-1128.8,-1062.7,-1360.65,-1536.88,-1206.77,-1211.25,-1210.25,-1348.29,-1139.02,-1428.84,-338.183,-2240.05,-2016.42,-1950.43,-386.092],[-1288.35,-1284.52,-2177.07,-1080.25,-1074.82,-2194.8,-1339.03,-1335.78,-1188.2,-2263.91,-1388.45,-1055.43,-1128.8,-1062.7,-1360.65,-1536.88,-1206.77,-1211.25,-1210.25,-1348.29,-1139.02,-1428.84,-338.183,-2240.05,-2016.42,-1950.43,-386.092],[-1288.35,-1284.52,-2177.07,-1080.25,-1074.82,-2194.8,-1339.03,-1335.78,-1188.2,-2263.91,-1388.45,-1055.43,-1128.8,-1062.7,-1360.65,-1536.88,-1206.77,-1211.25,-1210.25,-1348.29,-1139.02,-1428.84,-338.183,-2240.05,-2016.42,-1950.43,-386.092],[-1288.35,-1284.52,-2177.07,-1080.25,-1074.82,-2194.8,-1339.03,-1335.78,-1188.2,-2263.91,-1388.45,-1055.43,-1128.8,-1062.7,-1360.65,-1536.88,-1206.77,-1211.25,-1210.25,-1348.29,-1139.02,-1428.84,-338.183,-2240.05,-2016.42,-1950.43,-386.092],[-1288.35,-1284.52,-2177.07,-1080.25,-1074.82,-2194.8,-1339.03,-1335.78,-1188.2,-2263.91,-1388.45,-1055.43,-1128.8,-1062.7,-1360.65,-1536.88,-1206.77,-1211.25,-1210.25,-1348.29,-1139.02,-1428.84,-338.183,-2240.05,-2016.42,-1950.43,-386.092],[-1288.35,-1284.52,-2177.07,-1080.25,-1074.82,-2194.8,-1339.03,-1335.78,-1188.2,-2263.91,-1388.45,-1055.43,-1128.8,-1062.7,-1360.65,-1536.88,-1206.77,-1211.25,-1210.25,-1348.29,-1139.02,-1428.84,-338.183,-2240.05,-2016.42,-1950.43,-386.092],[-1288.35,-1284.52,-2177.07,-1080.25,-1074.82,-2194.8,-1339.03,-1335.78,-1188.2,-2263.91,-1388.45,-1055.43,-1128.8,-1062.7,-1360.65,-1536.88,-1206.77,-1211.25,-1210.25,-1348.29,-1139.02,-1428.84,-338.183,-2240.05,-2016.42,-1950.43,-386.092],[-1288.35,-1284.52,-2177.07,-1080.25,-1074.82,-2194.8,-1339.03,-1335.78,-1188.2,-2263.91,-1388.45,-1055.43,-1128.8,-1062.7,-1360.65,-1536.88,-1206.77,-1211.25,-1210.25,-1348.29,-1139.02,-1428.84,-338.183,-2240.05,-2016.42,-1950.43,-386.092],[-1288.35,-1284.52,-2177.07,-1080.25,-1074.82,-2194.8,-1339.03,-1335.78,-1188.2,-2263.91,-1388.45,-1055.43,-1128.8,-1062.7,-1360.65,-1536.88,-1206.77,-1211.25,-1210.25,-1348.29,-1139.02,-1428.84,-338.183,-2240.05,-2016.42,-1950.43,-386.092],[-1288.35,-1284.52,-2177.07,-1080.25,-1074.82,-2194.8,-1339.03,-1335.78,-1188.2,-2263.91,-1388.45,-1055.43,-1128.8,-1062.7,-1360.65,-1536.88,-1206.77,-1211.25,-1210.25,-1348.29,-1139.02,-1428.84,-338.183,-2240.05,-2016.42,-1950.43,-386.092],[-1288.35,-1284.52,-2177.07,-1080.25,-1074.82,-2194.8,-1339.03,-1335.78,-1188.2,-2263.91,-1388.45,-1055.43,-1128.8,-1062.7,-1360.65,-1536.88,-1206.77,-1211.25,-1210.25,-1348.29,-1139.02,-1428.84,-338.183,-2240.05,-2016.42,-1950.43,-386.092],[-1288.35,-1284.52,-2177.07,-1080.25,-1074.82,-2194.8,-1339.03,-1335.78,-1188.2,-2263.91,-1388.45,-1055.43,-1128.8,-1062.7,-1360.65,-1536.88,-1206.77,-1211.25,-1210.25,-1348.29,-1139.02,-1428.84,-338.183,-2240.05,-2016.42,-1950.43,-386.092],[-1288.35,-1284.52,-2177.07,-1080.25,-1074.82,-2194.8,-1339.03,-1335.78,-1188.2,-2263.91,-1388.45,-1055.43,-1128.8,-1062.7,-1360.65,-1536.88,-1206.77,-1211.25,-1210.25,-1348.29,-1139.02,-1428.84,-338.183,-2240.05,-2016.42,-1950.43,-386.092],[-1288.35,-1284.52,-2177.07,-1080.25,-1074.82,-2194.8,-1339.03,-1335.78,-1188.2,-2263.91,-1388.45,-1055.43,-1128.8,-1062.7,-1360.65,-1536.88,-1206.77,-1211.25,-1210.25,-1348.29,-1139.02,-1428.84,-338.183,-2240.05,-2016.42,-1950.43,-386.092],[-1288.35,-1284.52,-2177.07,-1080.25,-1074.82,-2194.8,-1339.03,-1335.78,-1188.2,-2263.91,-1388.45,-1055.43,-1128.8,-1062.7,-1360.65,-1536.88,-1206.77,-1211.25,-1210.25,-1348.29,-1139.02,-1428.84,-338.183,-2240.05,-2016.42,-1950.43,-386.092],[-1288.35,-1284.52,-2177.07,-1080.25,-1074.82,-2194.8,-1339.03,-1335.78,-1188.2,-2263.91,-1388.45,-1055.43,-1128.8,-1062.7,-1360.65,-1536.88,-1206.77,-1211.25,-1210.25,-1348.29,-1139.02,-1428.84,-338.183,-2240.05,-2016.42,-1950.43,-386.092],[-1288.35,-1284.52,-2177.07,-1080.25,-1074.82,-2194.8,-1339.03,-1335.78,-1188.2,-2263.91,-1388.45,-1055.43,-1128.8,-1062.7,-1360.65,-1536.88,-1206.77,-1211.25,-1210.25,-1348.29,-1139.02,-1428.84,-338.183,-2240.05,-2016.42,-1950.43,-386.092],[-1288.35,-1284.52,-2177.07,-1080.25,-1074.82,-2194.8,-1339.03,-1335.78,-1188.2,-2263.91,-1388.45,-1055.43,-1128.8,-1062.7,-1360.65,-1536.88,-1206.77,-1211.25,-1210.25,-1348.29,-1139.02,-1428.84,-338.183,-2240.05,-2016.42,-1950.43,-386.092],[-1288.35,-1284.52,-2177.07,-1080.25,-1074.82,-2194.8,-1339.03,-1335.78,-1188.2,-2263.91,-1388.45,-1055.43,-1128.8,-1062.7,-1360.65,-1536.88,-1206.77,-1211.25,-1210.25,-1348.29,-1139.02,-1428.84,-338.183,-2240.05,-2016.42,-1950.43,-386.092],[-1288.35,-1284.52,-2177.07,-1080.25,-1074.82,-2194.8,-1339.03,-1335.78,-1188.2,-2263.91,-1388.45,-1055.43,-1128.8,-1062.7,-1360.65,-1536.88,-1206.77,-1211.25,-1210.25,-1348.29,-1139.02,-1428.84,-338.183,-2240.05,-2016.42,-1950.43,-386.092],[-1288.35,-1284.52,-2177.07,-1080.25,-1074.82,-2194.8,-1339.03,-1335.78,-1188.2,-2263.91,-1388.45,-1055.43,-1128.8,-1062.7,-1360.65,-1536.88,-1206.77,-1211.25,-1210.25,-1348.29,-1139.02,-1428.84,-338.183,-2240.05,-2016.42,-1950.43,-386.093],[-1288.35,-1284.52,-2177.07,-1080.25,-1074.82,-2194.8,-1339.03,-1335.78,-1188.2,-2263.91,-1388.45,-1055.43,-1128.8,-1062.7,-1360.65,-1536.88,-1206.77,-1211.25,-1210.25,-1348.29,-1139.02,-1428.84,-338.183,-2240.05,-2016.42,-1950.43,-386.093],[-1288.35,-1284.52,-2177.07,-1080.25,-1074.82,-2194.8,-1339.03,-1335.78,-1188.2,-2263.91,-1388.45,-1055.43,-1128.8,-1062.7,-1360.65,-1536.88,-1206.77,-1211.25,-1210.25,-1348.29,-1139.02,-1428.84,-338.183,-2240.05,-2016.42,-1950.43,-386.092],[-1288.35,-1284.52,-2177.07,-1080.25,-1074.82,-2194.8,-1339.03,-1335.78,-1188.2,-2263.91,-1388.45,-1055.43,-1128.8,-1062.7,-1360.65,-1536.88,-1206.77,-1211.25,-1210.25,-1348.29,-1139.02,-1428.84,-338.183,-2240.05,-2016.42,-1950.43,-386.092],[-1288.35,-1284.52,-2177.07,-1080.25,-1074.82,-2194.8,-1339.03,-1335.78,-1188.2,-2263.91,-1388.45,-1055.43,-1128.8,-1062.7,-1360.65,-1536.88,-1206.77,-1211.25,-1210.25,-1348.29,-1139.02,-1428.84,-338.183,-2240.05,-2016.42,-1950.43,-386.092],[-1288.35,-1284.52,-2177.07,-1080.25,-1074.82,-2194.8,-1339.03,-1335.78,-1188.2,-2263.91,-1388.45,-1055.43,-1128.8,-1062.7,-1360.65,-1536.88,-1206.77,-1211.25,-1210.25,-1348.29,-1139.02,-1428.84,-338.182,-2240.05,-2016.42,-1950.43,-386.092],[-1288.35,-1284.52,-2177.07,-1080.25,-1074.82,-2194.8,-1339.03,-1335.78,-1188.2,-2263.91,-1388.45,-1055.43,-1128.8,-1062.7,-1360.65,-1536.88,-1206.77,-1211.25,-1210.25,-1348.29,-1139.02,-1428.84,-338.182,-2240.05,-2016.42,-1950.43,-386.092],[-1288.35,-1284.52,-2177.07,-1080.25,-1074.82,-2194.8,-1339.03,-1335.78,-1188.2,-2263.91,-1388.45,-1055.43,-1128.8,-1062.7,-1360.65,-1536.88,-1206.77,-1211.25,-1210.25,-1348.29,-1139.02,-1428.84,-338.182,-2240.05,-2016.42,-1950.43,-386.092],[-1288.35,-1284.52,-2177.07,-1080.25,-1074.82,-2194.8,-1339.03,-1335.78,-1188.2,-2263.91,-1388.45,-1055.43,-1128.8,-1062.7,-1360.65,-1536.88,-1206.77,-1211.25,-1210.25,-1348.29,-1139.02,-1428.84,-338.182,-2240.05,-2016.42,-1950.43,-386.092],[-1288.35,-1284.52,-2177.07,-1080.25,-1074.82,-2194.8,-1339.03,-1335.78,-1188.2,-2263.91,-1388.45,-1055.43,-1128.8,-1062.7,-1360.65,-1536.88,-1206.77,-1211.25,-1210.25,-1348.29,-1139.02,-1428.84,-338.183,-2240.05,-2016.42,-1950.43,-386.092],[-1288.35,-1284.52,-2177.07,-1080.25,-1074.82,-2194.8,-1339.03,-1335.78,-1188.2,-2263.91,-1388.45,-1055.43,-1128.8,-1062.7,-1360.65,-1536.88,-1206.77,-1211.25,-1210.25,-1348.29,-1139.02,-1428.84,-338.183,-2240.05,-2016.42,-1950.43,-386.092],[-1288.35,-1284.52,-2177.07,-1080.25,-1074.82,-2194.8,-1339.03,-1335.78,-1188.2,-2263.91,-1388.45,-1055.43,-1128.8,-1062.7,-1360.65,-1536.88,-1206.77,-1211.25,-1210.25,-1348.29,-1139.02,-1428.84,-338.183,-2240.05,-2016.42,-1950.43,-386.092],[-1288.35,-1284.52,-2177.07,-1080.25,-1074.82,-2194.8,-1339.03,-1335.78,-1188.2,-2263.91,-1388.45,-1055.43,-1128.8,-1062.7,-1360.65,-1536.88,-1206.77,-1211.25,-1210.25,-1348.29,-1139.02,-1428.84,-338.183,-2240.05,-2016.42,-1950.43,-386.093],[-1288.35,-1284.52,-2177.07,-1080.25,-1074.82,-2194.8,-1339.03,-1335.78,-1188.2,-2263.91,-1388.45,-1055.43,-1128.8,-1062.7,-1360.65,-1536.88,-1206.77,-1211.25,-1210.25,-1348.29,-1139.02,-1428.84,-338.183,-2240.05,-2016.42,-1950.43,-386.092],[-1288.35,-1284.52,-2177.07,-1080.25,-1074.82,-2194.8,-1339.03,-1335.78,-1188.2,-2263.91,-1388.45,-1055.43,-1128.8,-1062.7,-1360.65,-1536.88,-1206.77,-1211.25,-1210.25,-1348.29,-1139.02,-1428.84,-338.183,-2240.05,-2016.42,-1950.43,-386.092],[-1288.35,-1284.52,-2177.07,-1080.25,-1074.82,-2194.8,-1339.03,-1335.78,-1188.2,-2263.91,-1388.45,-1055.43,-1128.8,-1062.7,-1360.65,-1536.88,-1206.77,-1211.25,-1210.25,-1348.29,-1139.02,-1428.84,-338.183,-2240.05,-2016.42,-1950.43,-386.092],[-1288.35,-1284.52,-2177.07,-1080.25,-1074.82,-2194.8,-1339.03,-1335.78,-1188.2,-2263.91,-1388.45,-1055.43,-1128.8,-1062.7,-1360.65,-1536.88,-1206.77,-1211.25,-1210.25,-1348.29,-1139.02,-1428.84,-338.183,-2240.05,-2016.42,-1950.43,-386.092],[-1288.35,-1284.52,-2177.07,-1080.25,-1074.82,-2194.8,-1339.03,-1335.78,-1188.2,-2263.91,-1388.45,-1055.43,-1128.8,-1062.7,-1360.65,-1536.88,-1206.77,-1211.25,-1210.25,-1348.29,-1139.02,-1428.84,-338.183,-2240.05,-2016.42,-1950.43,-386.092],[-1288.35,-1284.52,-2177.07,-1080.25,-1074.82,-2194.8,-1339.03,-1335.78,-1188.2,-2263.91,-1388.45,-1055.43,-1128.8,-1062.7,-1360.65,-1536.88,-1206.77,-1211.25,-1210.25,-1348.29,-1139.02,-1428.84,-338.183,-2240.05,-2016.42,-1950.43,-386.092],[-1288.35,-1284.52,-2177.07,-1080.25,-1074.82,-2194.8,-1339.03,-1335.78,-1188.2,-2263.91,-1388.45,-1055.43,-1128.8,-1062.7,-1360.65,-1536.88,-1206.77,-1211.25,-1210.25,-1348.29,-1139.02,-1428.84,-338.183,-2240.05,-2016.42,-1950.43,-386.092],[-1288.35,-1284.52,-2177.07,-1080.25,-1074.82,-2194.8,-1339.03,-1335.78,-1188.2,-2263.91,-1388.45,-1055.44,-1128.8,-1062.7,-1360.65,-1536.88,-1206.77,-1211.25,-1210.25,-1348.29,-1139.02,-1428.84,-338.183,-2240.05,-2016.42,-1950.43,-386.092],[-1288.35,-1284.52,-2177.07,-1080.25,-1074.82,-2194.8,-1339.03,-1335.78,-1188.2,-2263.91,-1388.45,-1055.44,-1128.8,-1062.7,-1360.65,-1536.88,-1206.77,-1211.25,-1210.25,-1348.29,-1139.02,-1428.84,-338.183,-2240.05,-2016.42,-1950.43,-386.092],[-1288.35,-1284.52,-2177.07,-1080.25,-1074.82,-2194.8,-1339.03,-1335.78,-1188.2,-2263.91,-1388.45,-1055.44,-1128.8,-1062.7,-1360.65,-1536.88,-1206.77,-1211.25,-1210.25,-1348.29,-1139.02,-1428.84,-338.183,-2240.05,-2016.42,-1950.43,-386.092],[-1288.35,-1284.52,-2177.07,-1080.25,-1074.82,-2194.8,-1339.03,-1335.78,-1188.2,-2263.91,-1388.45,-1055.44,-1128.8,-1062.7,-1360.65,-1536.88,-1206.77,-1211.25,-1210.25,-1348.29,-1139.02,-1428.84,-338.183,-2240.05,-2016.42,-1950.43,-386.092],[-1288.35,-1284.52,-2177.07,-1080.25,-1074.82,-2194.8,-1339.03,-1335.78,-1188.2,-2263.91,-1388.45,-1055.44,-1128.8,-1062.7,-1360.65,-1536.88,-1206.77,-1211.25,-1210.25,-1348.29,-1139.02,-1428.84,-338.183,-2240.05,-2016.42,-1950.43,-386.092],[-1288.35,-1284.52,-2177.07,-1080.25,-1074.82,-2194.8,-1339.03,-1335.78,-1188.2,-2263.91,-1388.45,-1055.43,-1128.8,-1062.7,-1360.65,-1536.88,-1206.77,-1211.25,-1210.25,-1348.29,-1139.02,-1428.84,-338.183,-2240.05,-2016.42,-1950.43,-386.092],[-1288.35,-1284.52,-2177.07,-1080.25,-1074.82,-2194.8,-1339.03,-1335.78,-1188.2,-2263.91,-1388.45,-1055.43,-1128.8,-1062.7,-1360.65,-1536.88,-1206.77,-1211.25,-1210.25,-1348.29,-1139.02,-1428.84,-338.183,-2240.05,-2016.42,-1950.43,-386.092],[-1288.35,-1284.52,-2177.07,-1080.25,-1074.82,-2194.8,-1339.03,-1335.78,-1188.2,-2263.91,-1388.45,-1055.43,-1128.8,-1062.7,-1360.65,-1536.88,-1206.77,-1211.25,-1210.25,-1348.29,-1139.02,-1428.84,-338.183,-2240.05,-2016.42,-1950.43,-386.092],[-1288.35,-1284.52,-2177.07,-1080.25,-1074.82,-2194.8,-1339.03,-1335.78,-1188.2,-2263.91,-1388.45,-1055.43,-1128.8,-1062.7,-1360.65,-1536.88,-1206.77,-1211.25,-1210.25,-1348.29,-1139.02,-1428.84,-338.183,-2240.05,-2016.42,-1950.43,-386.092],[-1288.35,-1284.52,-2177.07,-1080.25,-1074.82,-2194.8,-1339.03,-1335.78,-1188.2,-2263.91,-1388.45,-1055.43,-1128.8,-1062.7,-1360.65,-1536.88,-1206.77,-1211.25,-1210.25,-1348.29,-1139.02,-1428.84,-338.183,-2240.05,-2016.42,-1950.43,-386.092],[-1288.35,-1284.52,-2177.07,-1080.25,-1074.82,-2194.8,-1339.03,-1335.78,-1188.2,-2263.91,-1388.45,-1055.43,-1128.8,-1062.7,-1360.65,-1536.88,-1206.77,-1211.25,-1210.25,-1348.29,-1139.02,-1428.84,-338.183,-2240.05,-2016.42,-1950.43,-386.092],[-1288.35,-1284.52,-2177.07,-1080.25,-1074.82,-2194.8,-1339.03,-1335.78,-1188.2,-2263.91,-1388.45,-1055.44,-1128.8,-1062.7,-1360.65,-1536.88,-1206.77,-1211.25,-1210.25,-1348.29,-1139.02,-1428.84,-338.183,-2240.05,-2016.42,-1950.43,-386.092],[-1288.35,-1284.52,-2177.07,-1080.25,-1074.82,-2194.8,-1339.03,-1335.78,-1188.2,-2263.91,-1388.45,-1055.44,-1128.8,-1062.7,-1360.65,-1536.88,-1206.77,-1211.25,-1210.25,-1348.29,-1139.02,-1428.84,-338.183,-2240.05,-2016.42,-1950.43,-386.092],[-1288.35,-1284.52,-2177.07,-1080.25,-1074.82,-2194.8,-1339.03,-1335.78,-1188.2,-2263.91,-1388.45,-1055.44,-1128.8,-1062.7,-1360.65,-1536.88,-1206.77,-1211.25,-1210.25,-1348.29,-1139.02,-1428.84,-338.183,-2240.05,-2016.42,-1950.43,-386.092],[-1288.35,-1284.52,-2177.07,-1080.25,-1074.82,-2194.8,-1339.03,-1335.78,-1188.2,-2263.91,-1388.45,-1055.44,-1128.8,-1062.7,-1360.65,-1536.88,-1206.77,-1211.25,-1210.25,-1348.29,-1139.02,-1428.84,-338.183,-2240.05,-2016.42,-1950.43,-386.092],[-1288.35,-1284.52,-2177.07,-1080.25,-1074.82,-2194.8,-1339.03,-1335.78,-1188.2,-2263.91,-1388.45,-1055.44,-1128.8,-1062.7,-1360.65,-1536.88,-1206.77,-1211.25,-1210.25,-1348.29,-1139.02,-1428.84,-338.183,-2240.05,-2016.42,-1950.43,-386.092],[-1288.35,-1284.52,-2177.07,-1080.25,-1074.82,-2194.8,-1339.03,-1335.78,-1188.2,-2263.91,-1388.45,-1055.44,-1128.8,-1062.7,-1360.65,-1536.88,-1206.77,-1211.25,-1210.25,-1348.29,-1139.02,-1428.84,-338.183,-2240.05,-2016.42,-1950.43,-386.092],[-1288.35,-1284.52,-2177.07,-1080.25,-1074.82,-2194.8,-1339.03,-1335.78,-1188.2,-2263.91,-1388.45,-1055.44,-1128.8,-1062.7,-1360.65,-1536.88,-1206.77,-1211.25,-1210.25,-1348.29,-1139.02,-1428.84,-338.183,-2240.05,-2016.42,-1950.43,-386.092],[-1288.35,-1284.52,-2177.07,-1080.25,-1074.82,-2194.8,-1339.03,-1335.78,-1188.2,-2263.91,-1388.45,-1055.43,-1128.8,-1062.7,-1360.65,-1536.88,-1206.77,-1211.25,-1210.25,-1348.29,-1139.02,-1428.84,-338.183,-2240.05,-2016.42,-1950.43,-386.092],[-1288.35,-1284.52,-2177.07,-1080.25,-1074.82,-2194.8,-1339.03,-1335.78,-1188.2,-2263.91,-1388.45,-1055.43,-1128.8,-1062.7,-1360.65,-1536.88,-1206.77,-1211.25,-1210.25,-1348.29,-1139.02,-1428.84,-338.183,-2240.05,-2016.42,-1950.43,-386.092],[-1288.35,-1284.52,-2177.07,-1080.25,-1074.82,-2194.8,-1339.03,-1335.78,-1188.2,-2263.91,-1388.45,-1055.43,-1128.8,-1062.7,-1360.65,-1536.88,-1206.77,-1211.25,-1210.25,-1348.29,-1139.02,-1428.84,-338.183,-2240.05,-2016.42,-1950.43,-386.092],[-1288.35,-1284.52,-2177.07,-1080.25,-1074.82,-2194.8,-1339.03,-1335.78,-1188.2,-2263.91,-1388.45,-1055.43,-1128.8,-1062.7,-1360.65,-1536.88,-1206.77,-1211.25,-1210.25,-1348.29,-1139.02,-1428.84,-338.183,-2240.05,-2016.42,-1950.43,-386.092],[-1288.35,-1284.52,-2177.07,-1080.25,-1074.82,-2194.8,-1339.03,-1335.78,-1188.2,-2263.91,-1388.45,-1055.43,-1128.8,-1062.7,-1360.65,-1536.88,-1206.77,-1211.25,-1210.25,-1348.29,-1139.02,-1428.84,-338.183,-2240.05,-2016.42,-1950.43,-386.092],[-1288.35,-1284.52,-2177.07,-1080.25,-1074.82,-2194.8,-1339.03,-1335.78,-1188.2,-2263.91,-1388.45,-1055.43,-1128.8,-1062.7,-1360.65,-1536.88,-1206.77,-1211.25,-1210.25,-1348.29,-1139.02,-1428.84,-338.183,-2240.05,-2016.42,-1950.43,-386.092],[-1288.35,-1284.52,-2177.07,-1080.25,-1074.82,-2194.8,-1339.03,-1335.78,-1188.2,-2263.91,-1388.45,-1055.43,-1128.8,-1062.7,-1360.65,-1536.88,-1206.77,-1211.25,-1210.25,-1348.29,-1139.02,-1428.84,-338.183,-2240.05,-2016.42,-1950.43,-386.093],[-1288.35,-1284.52,-2177.07,-1080.25,-1074.82,-2194.8,-1339.03,-1335.78,-1188.2,-2263.91,-1388.45,-1055.43,-1128.8,-1062.7,-1360.65,-1536.88,-1206.77,-1211.25,-1210.25,-1348.29,-1139.02,-1428.84,-338.183,-2240.05,-2016.42,-1950.43,-386.092],[-1288.35,-1284.52,-2177.07,-1080.25,-1074.82,-2194.8,-1339.03,-1335.78,-1188.2,-2263.91,-1388.45,-1055.43,-1128.8,-1062.7,-1360.65,-1536.88,-1206.77,-1211.25,-1210.25,-1348.29,-1139.02,-1428.84,-338.183,-2240.05,-2016.42,-1950.43,-386.092],[-1288.35,-1284.52,-2177.07,-1080.25,-1074.82,-2194.8,-1339.03,-1335.78,-1188.2,-2263.91,-1388.45,-1055.43,-1128.8,-1062.7,-1360.65,-1536.88,-1206.77,-1211.25,-1210.25,-1348.29,-1139.02,-1428.84,-338.183,-2240.05,-2016.42,-1950.43,-386.092],[-1288.35,-1284.52,-2177.07,-1080.25,-1074.82,-2194.8,-1339.03,-1335.78,-1188.2,-2263.91,-1388.45,-1055.43,-1128.8,-1062.7,-1360.65,-1536.88,-1206.77,-1211.25,-1210.25,-1348.29,-1139.02,-1428.84,-338.183,-2240.05,-2016.42,-1950.43,-386.092],[-1288.35,-1284.52,-2177.07,-1080.25,-1074.82,-2194.8,-1339.03,-1335.78,-1188.2,-2263.91,-1388.45,-1055.43,-1128.8,-1062.7,-1360.65,-1536.88,-1206.77,-1211.25,-1210.25,-1348.29,-1139.02,-1428.84,-338.183,-2240.05,-2016.42,-1950.43,-386.092],[-1288.35,-1284.52,-2177.07,-1080.25,-1074.82,-2194.8,-1339.03,-1335.78,-1188.2,-2263.91,-1388.45,-1055.43,-1128.8,-1062.7,-1360.65,-1536.88,-1206.77,-1211.25,-1210.25,-1348.29,-1139.02,-1428.84,-338.183,-2240.05,-2016.42,-1950.43,-386.092],[-1288.35,-1284.52,-2177.07,-1080.25,-1074.82,-2194.8,-1339.03,-1335.78,-1188.2,-2263.91,-1388.45,-1055.43,-1128.8,-1062.7,-1360.65,-1536.88,-1206.77,-1211.25,-1210.25,-1348.29,-1139.02,-1428.84,-338.183,-2240.05,-2016.42,-1950.43,-386.092],[-1288.35,-1284.52,-2177.07,-1080.25,-1074.82,-2194.8,-1339.03,-1335.78,-1188.2,-2263.91,-1388.45,-1055.43,-1128.8,-1062.7,-1360.65,-1536.88,-1206.77,-1211.26,-1210.25,-1348.29,-1139.02,-1428.84,-338.183,-2240.05,-2016.42,-1950.43,-386.092],[-1288.35,-1284.52,-2177.07,-1080.25,-1074.82,-2194.8,-1339.03,-1335.78,-1188.2,-2263.91,-1388.45,-1055.43,-1128.8,-1062.7,-1360.65,-1536.88,-1206.77,-1211.26,-1210.25,-1348.29,-1139.02,-1428.84,-338.183,-2240.05,-2016.42,-1950.43,-386.092],[-1288.35,-1284.52,-2177.07,-1080.25,-1074.82,-2194.8,-1339.03,-1335.78,-1188.2,-2263.91,-1388.45,-1055.43,-1128.8,-1062.7,-1360.65,-1536.88,-1206.77,-1211.25,-1210.25,-1348.29,-1139.02,-1428.84,-338.183,-2240.05,-2016.42,-1950.43,-386.092],[-1288.35,-1284.52,-2177.07,-1080.25,-1074.82,-2194.8,-1339.03,-1335.78,-1188.2,-2263.91,-1388.45,-1055.43,-1128.8,-1062.7,-1360.65,-1536.88,-1206.77,-1211.25,-1210.25,-1348.29,-1139.02,-1428.84,-338.183,-2240.05,-2016.42,-1950.43,-386.092],[-1288.35,-1284.52,-2177.07,-1080.25,-1074.82,-2194.8,-1339.03,-1335.78,-1188.2,-2263.91,-1388.45,-1055.43,-1128.8,-1062.7,-1360.65,-1536.88,-1206.77,-1211.25,-1210.25,-1348.29,-1139.02,-1428.84,-338.183,-2240.05,-2016.42,-1950.43,-386.092],[-1288.35,-1284.52,-2177.07,-1080.25,-1074.82,-2194.8,-1339.03,-1335.78,-1188.2,-2263.91,-1388.45,-1055.43,-1128.8,-1062.7,-1360.65,-1536.88,-1206.77,-1211.26,-1210.25,-1348.29,-1139.02,-1428.84,-338.183,-2240.05,-2016.42,-1950.43,-386.093],[-1288.35,-1284.52,-2177.07,-1080.25,-1074.82,-2194.8,-1339.03,-1335.78,-1188.2,-2263.91,-1388.45,-1055.43,-1128.8,-1062.7,-1360.65,-1536.88,-1206.77,-1211.26,-1210.25,-1348.29,-1139.02,-1428.84,-338.183,-2240.05,-2016.42,-1950.43,-386.092],[-1288.35,-1284.52,-2177.07,-1080.25,-1074.82,-2194.8,-1339.03,-1335.78,-1188.2,-2263.91,-1388.45,-1055.43,-1128.8,-1062.7,-1360.65,-1536.88,-1206.77,-1211.25,-1210.25,-1348.29,-1139.02,-1428.84,-338.183,-2240.05,-2016.42,-1950.43,-386.092],[-1288.35,-1284.52,-2177.07,-1080.25,-1074.82,-2194.8,-1339.03,-1335.78,-1188.2,-2263.91,-1388.45,-1055.43,-1128.8,-1062.7,-1360.65,-1536.88,-1206.77,-1211.25,-1210.25,-1348.29,-1139.02,-1428.84,-338.183,-2240.05,-2016.42,-1950.43,-386.093],[-1288.35,-1284.52,-2177.07,-1080.25,-1074.82,-2194.8,-1339.03,-1335.78,-1188.2,-2263.91,-1388.45,-1055.43,-1128.8,-1062.7,-1360.65,-1536.88,-1206.77,-1211.25,-1210.25,-1348.29,-1139.02,-1428.84,-338.183,-2240.05,-2016.42,-1950.43,-386.093],[-1288.35,-1284.52,-2177.07,-1080.25,-1074.82,-2194.8,-1339.03,-1335.78,-1188.2,-2263.91,-1388.45,-1055.43,-1128.8,-1062.7,-1360.65,-1536.88,-1206.77,-1211.25,-1210.25,-1348.29,-1139.02,-1428.84,-338.183,-2240.05,-2016.42,-1950.43,-386.093],[-1288.35,-1284.52,-2177.07,-1080.25,-1074.82,-2194.8,-1339.03,-1335.78,-1188.2,-2263.91,-1388.45,-1055.43,-1128.8,-1062.7,-1360.65,-1536.88,-1206.77,-1211.25,-1210.25,-1348.29,-1139.02,-1428.84,-338.183,-2240.05,-2016.42,-1950.43,-386.093],[-1288.35,-1284.52,-2177.07,-1080.25,-1074.82,-2194.8,-1339.03,-1335.78,-1188.2,-2263.91,-1388.45,-1055.43,-1128.8,-1062.7,-1360.65,-1536.88,-1206.77,-1211.25,-1210.25,-1348.29,-1139.02,-1428.84,-338.183,-2240.05,-2016.42,-1950.43,-386.093]]],"log_kcat_z":[[[-0.0881692,-0.672754,-0.0720348,-0.888628,-0.0235677,0.163538,0.00107084,-0.0237355,0.272737,0.0290566,0.271207,0.0486174,-5.03954,-8.26759e-5,0.0339053,0.0264405,0.0714844,0.046185,0.019412,-0.112222,-0.117464,0.0400182,-0.2461,0.00823875],[-0.0881954,-0.672745,-0.0720185,-0.888629,-0.0235852,0.163542,0.00106141,-0.0237573,0.272766,0.0290688,0.271197,0.0486189,-5.03954,-8.13479e-5,0.0339331,0.0264261,0.071481,0.0461749,0.0193947,-0.112195,-0.117452,0.0400108,-0.246074,0.00824069],[-0.0882232,-0.672717,-0.071946,-0.888654,-0.023511,0.16352,0.00107809,-0.0237235,0.272714,0.0289925,0.271149,0.0486392,-5.03956,-0.000114617,0.0340244,0.0264926,0.0715108,0.0461738,0.01949,-0.112114,-0.117416,0.0399289,-0.246166,0.008281],[-0.0881906,-0.672821,-0.0718647,-0.888669,-0.0235093,0.163491,0.00118229,-0.0238525,0.272665,0.0289581,0.27117,0.0487416,-5.03956,-3.4816e-5,0.0340574,0.026513,0.0714156,0.0460666,0.0195597,-0.112049,-0.117461,0.039901,-0.246097,0.00843311],[-0.0881683,-0.672835,-0.0718586,-0.888665,-0.0234565,0.163465,0.00118619,-0.0238396,0.27264,0.0289656,0.271121,0.0487421,-5.03957,-4.56234e-5,0.034134,0.0264857,0.0714651,0.0460604,0.0195595,-0.112019,-0.117498,0.0399153,-0.246101,0.00844088],[-0.0880916,-0.67288,-0.071934,-0.888715,-0.02348,0.163562,0.00116584,-0.0237614,0.272626,0.0289491,0.27118,0.0487841,-5.03956,-3.05103e-5,0.0341248,0.0265168,0.0713587,0.046044,0.0194236,-0.111903,-0.117553,0.0399552,-0.246069,0.00833382],[-0.0881594,-0.672882,-0.0719362,-0.888726,-0.0234547,0.16363,0.00114387,-0.0237506,0.272616,0.0289523,0.271154,0.0487821,-5.03956,-4.13754e-5,0.0341099,0.0265072,0.0714183,0.0460388,0.0193731,-0.111908,-0.117513,0.0399814,-0.24605,0.00832597],[-0.0882843,-0.672932,-0.0718575,-0.888768,-0.0233999,0.163688,0.000979595,-0.0235445,0.27245,0.0289015,0.271139,0.0487321,-5.03962,6.25109e-5,0.0341137,0.0266356,0.071509,0.0461444,0.0193235,-0.111824,-0.117436,0.0399803,-0.246137,0.00839523],[-0.0883191,-0.672873,-0.0719705,-0.888684,-0.0233297,0.163819,0.00101573,-0.0234974,0.272341,0.0288795,0.271208,0.0487766,-5.03977,-2.07171e-5,0.034257,0.0267221,0.0714493,0.0461859,0.0193488,-0.111849,-0.117446,0.0398698,-0.246174,0.00836508],[-0.0882883,-0.672759,-0.0720404,-0.888656,-0.023305,0.163862,0.000975991,-0.0235382,0.272318,0.0288946,0.27124,0.0487926,-5.03974,6.71712e-6,0.0342683,0.0266441,0.0713964,0.046099,0.0193471,-0.111803,-0.11752,0.0398126,-0.246288,0.00836523],[-0.0882548,-0.672736,-0.0720679,-0.888667,-0.0232816,0.163884,0.000980061,-0.0235204,0.272311,0.0289412,0.271288,0.0488323,-5.03977,6.59427e-5,0.0343417,0.026671,0.0714175,0.046136,0.019357,-0.111769,-0.117558,0.0398188,-0.246312,0.00837783],[-0.0882612,-0.672739,-0.0720551,-0.888659,-0.0232762,0.163899,0.000983006,-0.0235016,0.272304,0.0289414,0.271299,0.0488133,-5.03978,6.91008e-5,0.0343346,0.0266873,0.0714072,0.0461248,0.0193692,-0.111772,-0.117549,0.0398257,-0.246316,0.00836567],[-0.0882987,-0.6728,-0.0720433,-0.888525,-0.0232176,0.163982,0.0010178,-0.0235596,0.272405,0.0290386,0.271162,0.0488464,-5.03998,8.17287e-5,0.0345619,0.0267748,0.0714476,0.0461212,0.0195172,-0.111838,-0.11755,0.0399042,-0.246354,0.00838418],[-0.0883196,-0.672819,-0.0719999,-0.888512,-0.0232878,0.164053,0.000956514,-0.0235606,0.27249,0.0290601,0.271121,0.0487972,-5.03998,0.000103864,0.0345556,0.0267654,0.0714707,0.046086,0.0194881,-0.11186,-0.117562,0.0398333,-0.246373,0.00841429],[-0.0883149,-0.672879,-0.0719776,-0.888491,-0.0232799,0.163984,0.00101357,-0.023548,0.272493,0.0290725,0.271148,0.0488353,-5.03993,0.000134181,0.0346112,0.026679,0.0715155,0.0460986,0.0194528,-0.111862,-0.117565,0.039833,-0.246407,0.00844053],[-0.088363,-0.672828,-0.0720045,-0.88852,-0.0233272,0.163962,0.000896779,-0.0234956,0.272378,0.0291178,0.271154,0.048836,-5.03991,0.000154977,0.034684,0.0265878,0.0715824,0.0460553,0.0194309,-0.111882,-0.11747,0.0397968,-0.246308,0.00840496],[-0.0883247,-0.672938,-0.0720281,-0.88839,-0.023322,0.163975,0.000986502,-0.0235559,0.272397,0.0292224,0.271079,0.048799,-5.03969,0.00029003,0.0346045,0.0264573,0.0715014,0.0460016,0.0195965,-0.111897,-0.117406,0.039794,-0.246342,0.00835151],[-0.0883276,-0.672924,-0.0720212,-0.88845,-0.0233254,0.164038,0.00102595,-0.023332,0.272488,0.029315,0.271249,0.0488937,-5.03961,0.000258831,0.0345894,0.0263711,0.0714661,0.0460271,0.0197436,-0.112079,-0.117389,0.0396248,-0.246401,0.00844274],[-0.0883562,-0.67292,-0.0720481,-0.888451,-0.0233188,0.164021,0.00109308,-0.023325,0.272482,0.0293213,0.27126,0.0488797,-5.03961,0.00025875,0.0346088,0.026368,0.0714727,0.0460374,0.0197073,-0.112074,-0.117399,0.0396149,-0.246419,0.00841152],[-0.088512,-0.67284,-0.0719394,-0.888453,-0.0232584,0.164093,0.00117,-0.0233719,0.272476,0.0293311,0.271231,0.0487921,-5.03958,0.000358165,0.0347301,0.0263345,0.0713691,0.0460988,0.0195891,-0.112131,-0.117474,0.0395818,-0.246437,0.00832341],[-0.0884077,-0.672845,-0.0719763,-0.888487,-0.0233194,0.164074,0.00118818,-0.0233559,0.272657,0.0294461,0.27117,0.0488758,-5.03971,0.000304849,0.0347442,0.0263105,0.0712789,0.0460448,0.0196134,-0.112167,-0.117499,0.039708,-0.246512,0.00842627],[-0.0884244,-0.672842,-0.071935,-0.888543,-0.023303,0.164118,0.00122716,-0.0234049,0.272659,0.0292852,0.271136,0.0489493,-5.03971,0.000295773,0.0348592,0.026465,0.0711452,0.0460127,0.0196867,-0.112247,-0.117511,0.0397179,-0.246511,0.0084771],[-0.0884211,-0.672852,-0.0719647,-0.888556,-0.0233191,0.164099,0.00122865,-0.0234187,0.272668,0.0292745,0.271145,0.0489712,-5.03971,0.000280914,0.034853,0.0264624,0.0711352,0.0460284,0.0197142,-0.112246,-0.11752,0.039729,-0.24652,0.00847133],[-0.08846,-0.672874,-0.0719684,-0.888569,-0.0232964,0.163927,0.00128159,-0.02333,0.272782,0.029365,0.271176,0.0489185,-5.03971,0.000392259,0.034812,0.0264374,0.0711131,0.0460584,0.0197883,-0.112226,-0.117652,0.0397351,-0.246506,0.00858845],[-0.0884124,-0.672824,-0.0719435,-0.888575,-0.0233112,0.163887,0.00131638,-0.0233243,0.272856,0.0293923,0.271218,0.0489631,-5.03975,0.000386971,0.0348252,0.0264829,0.0710326,0.0460954,0.0197068,-0.112186,-0.117686,0.039756,-0.246568,0.00856467],[-0.0883093,-0.672994,-0.0718838,-0.888612,-0.0233707,0.163851,0.00114368,-0.0233323,0.272892,0.0294185,0.271418,0.0489763,-5.03964,0.00039687,0.0348967,0.0265096,0.0712618,0.0459795,0.0197312,-0.112311,-0.117666,0.0395059,-0.24635,0.00853584],[-0.0882938,-0.673013,-0.0717985,-0.8886,-0.0232749,0.163916,0.00111458,-0.0233223,0.272896,0.0293548,0.27143,0.0489937,-5.03965,0.000366587,0.0348172,0.0265466,0.0712323,0.0460501,0.0197979,-0.112263,-0.117581,0.0395488,-0.246381,0.00850287],[-0.0883321,-0.672981,-0.0718142,-0.888594,-0.0232803,0.163956,0.00109929,-0.0232946,0.272914,0.029333,0.271445,0.0490115,-5.03965,0.000424035,0.0347828,0.0265788,0.0711918,0.0460781,0.0197886,-0.112306,-0.117585,0.0395112,-0.24633,0.00850207],[-0.0883117,-0.672958,-0.0717321,-0.888459,-0.023255,0.163991,0.00107674,-0.0233554,0.272858,0.0293917,0.271333,0.0490785,-5.03974,0.000459043,0.0347946,0.0265313,0.071256,0.0460782,0.0197139,-0.112344,-0.117562,0.0394636,-0.246252,0.00851409],[-0.088296,-0.672979,-0.0717363,-0.888462,-0.0232431,0.163987,0.00108942,-0.0233498,0.272846,0.0294199,0.27133,0.0491054,-5.0397,0.000455092,0.0347987,0.0265087,0.0712556,0.0460678,0.0197062,-0.112347,-0.117557,0.0394739,-0.246253,0.00851011],[-0.08838,-0.673029,-0.0715625,-0.888415,-0.0231425,0.164138,0.00108661,-0.0233355,0.272797,0.0294017,0.271329,0.0490792,-5.03964,0.000515787,0.0347751,0.0265115,0.0712068,0.0460522,0.0196625,-0.11234,-0.11745,0.0395572,-0.246327,0.00842811],[-0.0884575,-0.673089,-0.0716514,-0.888384,-0.0231501,0.16426,0.00120537,-0.0233599,0.272747,0.0294687,0.271374,0.0493652,-5.03957,0.000526317,0.0347308,0.0264299,0.071272,0.0460837,0.019681,-0.112318,-0.117354,0.0395108,-0.246283,0.00829667],[-0.0884723,-0.673121,-0.0716469,-0.888372,-0.0231831,0.164231,0.00122813,-0.0234283,0.272714,0.0294699,0.271419,0.0494328,-5.03961,0.000510925,0.0347324,0.0264541,0.0712346,0.0461726,0.019696,-0.112282,-0.117396,0.0395711,-0.246289,0.00828592],[-0.0884776,-0.673227,-0.071553,-0.888384,-0.0232496,0.164195,0.00115392,-0.0234487,0.27297,0.0294183,0.271177,0.0494116,-5.03966,0.00049411,0.0348535,0.0264296,0.071214,0.0461011,0.0196258,-0.112158,-0.117396,0.0395979,-0.246367,0.00832031],[-0.088518,-0.673207,-0.0715752,-0.888442,-0.0232503,0.164124,0.00114094,-0.0234649,0.272914,0.0294259,0.271235,0.0494642,-5.03971,0.000488464,0.0349013,0.0263474,0.0713704,0.046057,0.0196742,-0.112162,-0.117386,0.0394831,-0.246096,0.00837035],[-0.0885286,-0.673204,-0.0716152,-0.888292,-0.0233684,0.164121,0.00106721,-0.0236461,0.272994,0.0294723,0.271225,0.0494805,-5.03969,0.000473768,0.034829,0.0263663,0.0713344,0.0461068,0.0196084,-0.112296,-0.117328,0.0394514,-0.246033,0.0082579],[-0.0885266,-0.673099,-0.0716183,-0.888477,-0.0235094,0.164149,0.00115604,-0.0236962,0.273109,0.0296032,0.271241,0.0495378,-5.03976,0.000482163,0.0347347,0.0264109,0.0712297,0.0460618,0.0197456,-0.112367,-0.117304,0.0395699,-0.245858,0.00820938],[-0.0885637,-0.673103,-0.0716682,-0.888453,-0.0235122,0.164219,0.00116865,-0.0236243,0.273148,0.0296106,0.271251,0.0495031,-5.03974,0.000510786,0.0346413,0.0263118,0.0711611,0.0461246,0.0197186,-0.112448,-0.117381,0.0395955,-0.245888,0.00819071],[-0.0884142,-0.673153,-0.0717184,-0.888629,-0.0234026,0.164033,0.00107515,-0.0236609,0.273092,0.0295205,0.271366,0.0494829,-5.03978,0.000520101,0.0344917,0.0262188,0.0710979,0.0461813,0.0197401,-0.112394,-0.117309,0.0394786,-0.245868,0.00827414],[-0.0883878,-0.673104,-0.0717384,-0.888568,-0.0233303,0.163929,0.00104243,-0.0236674,0.273015,0.0294857,0.27148,0.0494698,-5.03984,0.000488242,0.034531,0.026259,0.0711419,0.0463225,0.0197532,-0.112342,-0.117305,0.0395453,-0.245964,0.00828846],[-0.0883955,-0.673149,-0.0716636,-0.888525,-0.0233504,0.164036,0.00103095,-0.0236872,0.272991,0.0295469,0.271514,0.0495498,-5.03979,0.000520531,0.0344422,0.026274,0.0710881,0.046324,0.0197119,-0.112329,-0.117325,0.0395279,-0.246012,0.00827223],[-0.0883733,-0.673103,-0.0717122,-0.888574,-0.0233324,0.164006,0.00098673,-0.0235611,0.273157,0.0295949,0.271427,0.0495411,-5.03979,0.000494975,0.0344248,0.0263625,0.0710954,0.046238,0.0197169,-0.112374,-0.117309,0.0394305,-0.245977,0.00829913],[-0.0882983,-0.673069,-0.0716803,-0.888577,-0.0233756,0.163966,0.000964602,-0.0234681,0.273086,0.0296563,0.271471,0.0494711,-5.03984,0.000540889,0.034465,0.026399,0.071033,0.0462372,0.0197835,-0.112375,-0.117295,0.039455,-0.245931,0.00829269],[-0.0883581,-0.67306,-0.0716579,-0.888553,-0.0233482,0.163895,0.000925042,-0.0235216,0.273008,0.0297061,0.271471,0.0494919,-5.0399,0.000442033,0.0344284,0.0263771,0.0709998,0.0463283,0.0197371,-0.112299,-0.117335,0.0395373,-0.245849,0.0082502],[-0.0883441,-0.673075,-0.0716512,-0.888551,-0.023349,0.163868,0.000926089,-0.023493,0.273044,0.029627,0.271399,0.0494869,-5.03988,0.000427762,0.0343867,0.0264278,0.0709687,0.046306,0.0197101,-0.112244,-0.117309,0.0395243,-0.2458,0.00821885],[-0.0883523,-0.673067,-0.0716474,-0.88855,-0.0233597,0.163872,0.000914396,-0.0234794,0.273072,0.0296286,0.271403,0.0494771,-5.0399,0.000429266,0.0343773,0.0264387,0.0709942,0.0462988,0.0197182,-0.112233,-0.117311,0.0395231,-0.245783,0.00820447],[-0.0883101,-0.673074,-0.0716083,-0.888687,-0.0232845,0.16392,0.000971889,-0.0235047,0.273024,0.0296274,0.271286,0.0495635,-5.03989,0.000488912,0.0344573,0.0263991,0.0710058,0.0461339,0.0196799,-0.112203,-0.117351,0.0394245,-0.245781,0.00815306],[-0.0882763,-0.673091,-0.0717196,-0.888685,-0.0233342,0.163978,0.000907919,-0.0236217,0.272999,0.0296257,0.271357,0.049489,-5.03978,0.000511234,0.0345197,0.0264082,0.0710257,0.0461152,0.0197865,-0.112408,-0.117332,0.0392851,-0.245816,0.00825866],[-0.0883177,-0.673172,-0.0716626,-0.888664,-0.0233333,0.163987,0.000883444,-0.0235646,0.273081,0.0296141,0.271528,0.049558,-5.03983,0.000467784,0.0345132,0.0264523,0.0709648,0.046172,0.019866,-0.112419,-0.117324,0.0394078,-0.24579,0.0081413],[-0.088336,-0.673171,-0.0716661,-0.88871,-0.023329,0.163977,0.000859037,-0.0235499,0.273088,0.0296771,0.271526,0.0495583,-5.03979,0.000484147,0.0345449,0.0264511,0.0709751,0.0461466,0.019888,-0.112366,-0.117314,0.0394177,-0.245812,0.00812164],[-0.0883859,-0.67308,-0.0715021,-0.888734,-0.0233482,0.163939,0.000906767,-0.023589,0.273034,0.0296938,0.271608,0.0495169,-5.03983,0.000600698,0.0344432,0.0265248,0.0710117,0.0461377,0.0198739,-0.112426,-0.117221,0.039254,-0.245923,0.0081047],[-0.0885053,-0.673068,-0.0715127,-0.88876,-0.0232987,0.164086,0.000837398,-0.0235354,0.273028,0.0297642,0.271634,0.0496374,-5.03986,0.00068746,0.0343626,0.0264883,0.07114,0.0461571,0.0198958,-0.11251,-0.117138,0.0392067,-0.245842,0.00811599],[-0.0885474,-0.673054,-0.0715604,-0.888765,-0.0232749,0.164123,0.000850397,-0.0235273,0.272984,0.0297582,0.271646,0.0496555,-5.03984,0.000669038,0.034356,0.026496,0.0711327,0.0461669,0.0198935,-0.112539,-0.117122,0.0391966,-0.245856,0.00814175],[-0.0885647,-0.673109,-0.0715683,-0.888829,-0.0232505,0.164217,0.000994864,-0.0235594,0.272974,0.029732,0.271763,0.0496642,-5.0399,0.000591867,0.0343233,0.0265715,0.0712697,0.046043,0.0199944,-0.112587,-0.117103,0.0391323,-0.24591,0.00825209],[-0.0886864,-0.673123,-0.0716,-0.888925,-0.0232825,0.164195,0.000864725,-0.0235034,0.273039,0.0297784,0.271818,0.0495799,-5.03989,0.000616948,0.0342511,0.026521,0.0712709,0.0459702,0.0198008,-0.112665,-0.117156,0.039085,-0.245877,0.00823092],[-0.0887053,-0.673146,-0.0716399,-0.888857,-0.0232673,0.1642,0.000817088,-0.0235516,0.273039,0.0297939,0.271828,0.049557,-5.03984,0.000623308,0.0342388,0.0265178,0.0712282,0.0459174,0.0198701,-0.112669,-0.117121,0.0391165,-0.245825,0.00819715],[-0.0886957,-0.673114,-0.0716068,-0.888843,-0.0232629,0.164208,0.000858787,-0.0235648,0.273027,0.0297503,0.271832,0.0495264,-5.03986,0.000616995,0.0342609,0.026512,0.0712061,0.0459131,0.0198494,-0.112647,-0.117104,0.0391253,-0.245835,0.0082014],[-0.0886299,-0.673215,-0.0715151,-0.888905,-0.0233775,0.164286,0.000808718,-0.0235366,0.273036,0.0299256,0.271856,0.0494886,-5.03986,0.000540708,0.0342834,0.0264992,0.0712753,0.0457728,0.019808,-0.112518,-0.117124,0.0391733,-0.245735,0.00822838],[-0.0885285,-0.673256,-0.0714553,-0.888957,-0.023336,0.164291,0.000746464,-0.0235849,0.273041,0.0298628,0.271919,0.0494999,-5.0398,0.000516618,0.0344107,0.0265255,0.0713727,0.0457651,0.0197919,-0.112507,-0.117174,0.0391119,-0.24575,0.00830111],[-0.0885935,-0.673218,-0.0712704,-0.889025,-0.0232788,0.164245,0.000623308,-0.0235277,0.273005,0.0298271,0.272032,0.0496069,-5.03989,0.000405903,0.0343923,0.0265797,0.0713524,0.0457328,0.0198102,-0.112521,-0.117162,0.0392059,-0.245807,0.00822322],[-0.0886845,-0.673131,-0.0713919,-0.88898,-0.023155,0.164393,0.000633626,-0.0234976,0.273083,0.0298736,0.272035,0.0496388,-5.03991,0.000229005,0.034113,0.0264283,0.0713721,0.0456838,0.0196876,-0.112437,-0.117302,0.039367,-0.245788,0.00813094],[-0.0887207,-0.67316,-0.0713762,-0.888948,-0.0231555,0.164323,0.000688194,-0.0235076,0.273063,0.0298805,0.272041,0.0496175,-5.03993,0.000208103,0.0341058,0.0264477,0.0713679,0.0457204,0.0196775,-0.112471,-0.117242,0.0393422,-0.245851,0.00812008],[-0.0888413,-0.673167,-0.0712631,-0.888912,-0.023076,0.164272,0.000672226,-0.0234973,0.27305,0.0298636,0.272022,0.0495705,-5.03984,0.000332436,0.034014,0.0264611,0.0713317,0.0456846,0.0197296,-0.11251,-0.117285,0.0392673,-0.24591,0.00809888],[-0.0887423,-0.673195,-0.0712961,-0.888955,-0.0230684,0.164389,0.00060522,-0.0234235,0.273114,0.0298526,0.27201,0.0495658,-5.03981,0.000297752,0.0339817,0.0265397,0.0714285,0.0456388,0.0197617,-0.11248,-0.117244,0.0392342,-0.245926,0.00803779],[-0.0888656,-0.673143,-0.0711877,-0.889028,-0.0231049,0.164481,0.000580056,-0.0234361,0.273007,0.0299504,0.271955,0.0494882,-5.03971,0.000125098,0.0339389,0.0266495,0.0714641,0.0456021,0.0197125,-0.112446,-0.117284,0.0392409,-0.246039,0.00800026],[-0.0889266,-0.673145,-0.071217,-0.889042,-0.0230734,0.164495,0.000462632,-0.0234084,0.27292,0.0299243,0.271851,0.0494417,-5.03969,0.000220459,0.033977,0.0265728,0.0714029,0.0456283,0.0197875,-0.112418,-0.117384,0.0392787,-0.246038,0.00804024],[-0.0888516,-0.67312,-0.071158,-0.888898,-0.0230888,0.164512,0.000550797,-0.023388,0.273046,0.0300388,0.271945,0.0494771,-5.03964,0.000237767,0.0339741,0.0265916,0.0714018,0.0457223,0.0196201,-0.112477,-0.117362,0.0393367,-0.246109,0.00801315],[-0.0889652,-0.673127,-0.0711219,-0.888948,-0.0230489,0.164526,0.000578788,-0.0234306,0.273041,0.030065,0.271984,0.049462,-5.03961,0.000224322,0.0339505,0.0265695,0.0714169,0.045706,0.0195828,-0.112438,-0.117379,0.0393089,-0.246095,0.00795212],[-0.0892098,-0.673138,-0.0709219,-0.888943,-0.0231053,0.164508,0.000559641,-0.0233398,0.273209,0.0300227,0.271937,0.0496518,-5.03957,0.000277387,0.0339403,0.0265289,0.0713314,0.0456808,0.0194029,-0.112454,-0.117376,0.0393551,-0.246108,0.00804867],[-0.089402,-0.673117,-0.0707078,-0.888955,-0.0230693,0.164428,0.000398634,-0.0234543,0.273146,0.0298347,0.27195,0.049693,-5.03965,0.000277549,0.0340091,0.0263935,0.0713816,0.0458097,0.0193118,-0.112468,-0.117285,0.0395738,-0.246011,0.00779617],[-0.0893323,-0.673139,-0.0706991,-0.888938,-0.0229477,0.16439,0.00038283,-0.023452,0.273041,0.0298098,0.271931,0.0496663,-5.03959,0.000296044,0.0340782,0.0263868,0.0715171,0.0457715,0.0193184,-0.112541,-0.117242,0.0395072,-0.246134,0.00774789],[-0.0893738,-0.673189,-0.0706197,-0.888833,-0.0229214,0.164408,0.000403466,-0.023415,0.2731,0.0297179,0.271854,0.0496789,-5.03959,0.00030507,0.0340408,0.0264194,0.0715646,0.045767,0.019334,-0.112537,-0.117283,0.0396054,-0.246096,0.00781207],[-0.0893165,-0.673177,-0.0706103,-0.888815,-0.0229626,0.164421,0.000405375,-0.0234131,0.27311,0.0297512,0.271832,0.0496856,-5.03959,0.000278642,0.0340589,0.0264209,0.0715708,0.0457876,0.0193402,-0.112534,-0.117258,0.0396164,-0.246146,0.00783896],[-0.0893702,-0.673219,-0.0705006,-0.888889,-0.0229932,0.164494,0.000382927,-0.0232646,0.273273,0.0298071,0.271902,0.0497102,-5.0396,0.000276394,0.0340739,0.0263651,0.0715203,0.0458113,0.0193512,-0.112691,-0.117213,0.0395827,-0.246114,0.00788594],[-0.0893888,-0.673249,-0.0705107,-0.888975,-0.022983,0.164481,0.000454097,-0.0232893,0.273315,0.0297946,0.27187,0.0496239,-5.03959,0.000154795,0.0341253,0.0264188,0.0716955,0.0460183,0.0192237,-0.112615,-0.117141,0.0394336,-0.246179,0.0080005],[-0.0893734,-0.673234,-0.0705327,-0.888956,-0.0229694,0.164508,0.00042996,-0.0233078,0.273296,0.0297747,0.271876,0.0496296,-5.03961,0.000139592,0.0340971,0.0264635,0.071711,0.0460593,0.0191889,-0.112645,-0.117136,0.0394225,-0.246203,0.00799456],[-0.089377,-0.673219,-0.070539,-0.888987,-0.0230498,0.164546,0.0004602,-0.023317,0.273284,0.0297929,0.271845,0.0496244,-5.03962,0.000117607,0.0340563,0.0264416,0.0716603,0.0459841,0.0192308,-0.112608,-0.117147,0.039404,-0.246242,0.00802778],[-0.0894347,-0.673231,-0.0705027,-0.888999,-0.0231098,0.164347,0.000387529,-0.0233811,0.273279,0.0298232,0.271771,0.0495091,-5.03967,-9.52445e-6,0.0341178,0.0264257,0.0717169,0.0459894,0.0192692,-0.112577,-0.117196,0.0394911,-0.246061,0.00810041],[-0.0894343,-0.673231,-0.0705027,-0.889,-0.0231092,0.164352,0.000383153,-0.0233855,0.273284,0.0298195,0.271774,0.0495044,-5.03967,-1.02827e-5,0.0341226,0.0264246,0.0717182,0.0459888,0.0192739,-0.112581,-0.117192,0.0394921,-0.246064,0.00809906],[-0.0892804,-0.673243,-0.0704501,-0.88913,-0.0231317,0.164245,0.000456474,-0.0233362,0.27333,0.0298253,0.271834,0.0494678,-5.03949,2.71376e-5,0.0340295,0.026454,0.0717263,0.045998,0.0193022,-0.112533,-0.117203,0.0395234,-0.246207,0.00808434],[-0.0892466,-0.673259,-0.0704322,-0.889116,-0.0231171,0.16424,0.000451069,-0.0233433,0.273352,0.0298739,0.271836,0.0494353,-5.03948,5.94928e-5,0.0339963,0.0264829,0.0717344,0.0460307,0.0192896,-0.112536,-0.117238,0.0395366,-0.246235,0.00810534],[-0.089273,-0.673243,-0.0704339,-0.889143,-0.023153,0.16437,0.000441495,-0.0232783,0.273215,0.0299085,0.271866,0.0493614,-5.03953,1.75882e-5,0.0339792,0.0264887,0.0717672,0.0459736,0.0193277,-0.112581,-0.117247,0.0394525,-0.246357,0.00812111],[-0.0892944,-0.673228,-0.0704282,-0.889168,-0.0232144,0.164387,0.00041056,-0.0232493,0.273196,0.0298644,0.2719,0.0494468,-5.03952,3.64206e-5,0.0339198,0.0264806,0.0717466,0.0459832,0.0193439,-0.112543,-0.117193,0.0394089,-0.246301,0.0081301],[-0.0892787,-0.673212,-0.0704606,-0.889177,-0.02318,0.164405,0.000393663,-0.0232652,0.27323,0.0298582,0.271925,0.0494155,-5.03948,4.47833e-5,0.0339123,0.0264804,0.0717365,0.046009,0.0193447,-0.112553,-0.117218,0.0394189,-0.246283,0.00812371],[-0.089288,-0.673181,-0.0704123,-0.889073,-0.0232148,0.164382,0.000301757,-0.0233417,0.273218,0.0299806,0.272025,0.0493224,-5.03955,2.4652e-5,0.033819,0.0264173,0.0716884,0.0460768,0.0193828,-0.112536,-0.117327,0.0392985,-0.246299,0.00816403],[-0.089275,-0.673227,-0.0704178,-0.889033,-0.0232229,0.16439,0.000275087,-0.023162,0.273253,0.029959,0.272008,0.0493705,-5.0396,2.62319e-5,0.0338347,0.0264116,0.0717279,0.0460592,0.0193099,-0.112433,-0.117399,0.0392897,-0.246327,0.00807834],[-0.0893095,-0.67321,-0.0702928,-0.889026,-0.0232741,0.164428,0.000277732,-0.0231636,0.273276,0.029933,0.271963,0.0493741,-5.03955,1.0256e-5,0.0337975,0.0264416,0.0717616,0.0461269,0.0192793,-0.112417,-0.117483,0.0393081,-0.246316,0.00802745],[-0.0893464,-0.673221,-0.0702353,-0.888981,-0.0232265,0.164477,0.000267377,-0.0232612,0.273289,0.0299295,0.271974,0.0493724,-5.03964,-3.54904e-5,0.0337996,0.0264331,0.0717117,0.0461724,0.0192589,-0.112409,-0.117521,0.0392335,-0.246347,0.00799631],[-0.0894582,-0.673263,-0.0702686,-0.889025,-0.0231939,0.164431,0.000228644,-0.0231721,0.273367,0.0298243,0.271946,0.0493449,-5.03977,-6.16765e-5,0.0338947,0.0264864,0.0717495,0.0461168,0.0192575,-0.112394,-0.117632,0.0391813,-0.246273,0.00795515],[-0.089523,-0.6732,-0.070295,-0.889016,-0.0230858,0.164422,0.000253591,-0.0231456,0.273342,0.0299393,0.271916,0.0493334,-5.03975,-7.22405e-5,0.0338688,0.0265137,0.0718195,0.0462032,0.0192754,-0.112367,-0.117573,0.0391664,-0.246262,0.00791479],[-0.0895746,-0.673234,-0.0702445,-0.888924,-0.0231792,0.164447,0.000280946,-0.0231593,0.273216,0.0300417,0.271867,0.0493455,-5.0397,-4.51517e-5,0.0338294,0.0264575,0.0719586,0.0461833,0.0193518,-0.112364,-0.117388,0.0391541,-0.246089,0.00800017],[-0.0896048,-0.673205,-0.0701986,-0.888931,-0.0231861,0.164428,0.000262746,-0.0232004,0.273189,0.0299722,0.271848,0.0493463,-5.03968,-6.35165e-5,0.0338376,0.0264321,0.0719949,0.0461617,0.0193447,-0.112395,-0.11745,0.0391722,-0.246066,0.00800316],[-0.0896833,-0.673279,-0.0702051,-0.888875,-0.0232965,0.164361,0.00023367,-0.023066,0.273243,0.0299494,0.271936,0.049324,-5.03957,-4.09046e-5,0.0338328,0.026455,0.0719137,0.0461623,0.0194053,-0.112399,-0.117363,0.0391867,-0.246102,0.00808634],[-0.0895568,-0.673185,-0.0703131,-0.888906,-0.0233899,0.164345,0.000307795,-0.0230852,0.273222,0.0299798,0.271954,0.0492175,-5.0397,-4.30697e-5,0.0337513,0.0263237,0.0717987,0.0460581,0.019505,-0.112456,-0.117387,0.0392427,-0.246153,0.00803115],[-0.0894463,-0.673206,-0.0702991,-0.88894,-0.0234751,0.164356,0.000331195,-0.0230426,0.273201,0.0300089,0.271931,0.0491994,-5.03967,-2.6204e-5,0.0336752,0.02633,0.0717876,0.0459771,0.0194536,-0.112466,-0.117327,0.039185,-0.246165,0.00799629],[-0.0893706,-0.673239,-0.0701557,-0.888884,-0.0235425,0.16435,0.000398107,-0.0231759,0.273172,0.0298875,0.271907,0.0491625,-5.03975,7.21026e-5,0.0337539,0.0264225,0.0717609,0.0458879,0.0194056,-0.112454,-0.11728,0.0391742,-0.246089,0.00800786],[-0.0894177,-0.673269,-0.0701116,-0.888946,-0.0235075,0.164352,0.000492015,-0.0231771,0.273178,0.0299106,0.271952,0.0492321,-5.03978,0.000168367,0.0337894,0.02639,0.0717591,0.0459598,0.0195199,-0.112416,-0.117344,0.0391287,-0.246136,0.00805063],[-0.0894366,-0.673274,-0.0699504,-0.888974,-0.0235765,0.164408,0.000533778,-0.0230352,0.27306,0.0299425,0.271914,0.0493452,-5.03981,0.00018726,0.033657,0.0263455,0.071814,0.0458487,0.0196112,-0.112258,-0.117155,0.0390821,-0.246362,0.00791529],[-0.0894059,-0.673286,-0.0699403,-0.888905,-0.0235921,0.164363,0.000455849,-0.0230556,0.273041,0.0299827,0.271875,0.0493942,-5.03975,0.000177584,0.0335756,0.0263675,0.0718219,0.0458448,0.0196272,-0.112225,-0.117111,0.0391286,-0.246356,0.0078579],[-0.0894326,-0.673369,-0.070037,-0.888775,-0.0236317,0.16439,0.000457563,-0.0230639,0.272834,0.0298799,0.271829,0.0493716,-5.03968,0.000277367,0.0336025,0.0263427,0.0716651,0.0459021,0.0197834,-0.112134,-0.117123,0.0390838,-0.246149,0.00791757]],[[-0.0218253,-0.569959,-0.03908,-1.00159,-0.0267152,0.0942496,-0.00983032,-0.0132145,0.254589,0.0184458,0.38071,0.0393552,-5.00431,-0.0328132,0.0620374,-0.0130199,0.00150425,0.05691,0.0638722,-0.0554415,-0.151929,0.0200577,-0.255848,-0.0115929],[-0.0217832,-0.569939,-0.0390977,-1.00158,-0.0266953,0.0942469,-0.00979161,-0.0131866,0.254586,0.018487,0.380711,0.0393634,-5.00432,-0.0327955,0.062007,-0.0129802,0.00150721,0.0568958,0.0638983,-0.0554322,-0.151962,0.0200611,-0.255861,-0.0116191],[-0.0218022,-0.569939,-0.0390958,-1.00158,-0.0266875,0.0942904,-0.00978116,-0.0131614,0.254617,0.0184715,0.380688,0.0393445,-5.00436,-0.0328152,0.0619851,-0.0129662,0.00156376,0.0568735,0.063898,-0.0554878,-0.151959,0.0200796,-0.255819,-0.0116267],[-0.0216436,-0.570001,-0.0390706,-1.00152,-0.0266192,0.0942145,-0.00968493,-0.0131098,0.254921,0.0185893,0.380696,0.0393972,-5.00429,-0.0330629,0.0620673,-0.0129041,0.00149653,0.0567617,0.0639138,-0.0555641,-0.152059,0.02022,-0.255786,-0.0115532],[-0.0216228,-0.570002,-0.0389575,-1.00156,-0.0266896,0.0942449,-0.00971831,-0.0130932,0.254824,0.0185862,0.380691,0.0394269,-5.00431,-0.0330438,0.0620632,-0.0127968,0.00147114,0.0567517,0.063824,-0.0556352,-0.152106,0.0203312,-0.255763,-0.011497],[-0.0216369,-0.570036,-0.03897,-1.00157,-0.0266369,0.0942648,-0.00970822,-0.0131141,0.254826,0.0185772,0.380669,0.039475,-5.00432,-0.0330569,0.0620259,-0.0127886,0.00149786,0.0566894,0.0638986,-0.0556104,-0.152098,0.020332,-0.255777,-0.0115039],[-0.0217188,-0.570038,-0.0389095,-1.00154,-0.0266545,0.0942887,-0.00971392,-0.0131249,0.254868,0.0186721,0.380796,0.0395984,-5.00437,-0.0329661,0.0619246,-0.012885,0.00149076,0.0566529,0.063977,-0.0556185,-0.152135,0.020313,-0.255859,-0.011534],[-0.0216948,-0.570084,-0.0389765,-1.00143,-0.0267129,0.0942332,-0.00964413,-0.0130976,0.254812,0.0186928,0.380856,0.0397029,-5.00439,-0.0330342,0.0619307,-0.0129389,0.00141606,0.05658,0.0639664,-0.0556307,-0.152139,0.0203808,-0.255805,-0.0114803],[-0.0217493,-0.570094,-0.0388282,-1.00147,-0.0267196,0.0940919,-0.00968304,-0.0130277,0.254946,0.0186716,0.380774,0.0395547,-5.00438,-0.0328648,0.0619856,-0.0128054,0.00133341,0.056736,0.0641478,-0.0555591,-0.152065,0.0203689,-0.255935,-0.0115029],[-0.0217812,-0.569947,-0.0390764,-1.00149,-0.0267536,0.0941486,-0.00970963,-0.012956,0.254924,0.0187104,0.380837,0.0395907,-5.00448,-0.0328968,0.0620366,-0.0128168,0.00132925,0.0567091,0.0639976,-0.055455,-0.152096,0.0203078,-0.255971,-0.0116315],[-0.0217715,-0.569801,-0.0392558,-1.00145,-0.0267896,0.0942574,-0.00972264,-0.0130884,0.254895,0.0186418,0.380821,0.039795,-5.00457,-0.0327799,0.0621354,-0.0129208,0.00134126,0.0568896,0.0640895,-0.0554565,-0.152164,0.0203045,-0.256258,-0.0116076],[-0.0218117,-0.569924,-0.0392884,-1.00144,-0.0268564,0.0942957,-0.00958022,-0.0131157,0.254718,0.0187219,0.380811,0.0399797,-5.0046,-0.0326283,0.062086,-0.0129208,0.00140573,0.0569049,0.0642129,-0.0554703,-0.152329,0.0202125,-0.256234,-0.0115219],[-0.0217578,-0.569935,-0.0393398,-1.00134,-0.0268976,0.0942593,-0.00966648,-0.0129622,0.254696,0.0186837,0.380752,0.0400781,-5.00453,-0.0326067,0.0621332,-0.013026,0.00142392,0.0569079,0.0642357,-0.055489,-0.152293,0.020243,-0.25619,-0.0114975],[-0.0217252,-0.570011,-0.0393389,-1.00147,-0.0268044,0.0942259,-0.00967134,-0.0130001,0.254745,0.0186274,0.380806,0.0401134,-5.00454,-0.0325937,0.0621554,-0.0130269,0.00134947,0.0568215,0.0642393,-0.0556305,-0.152349,0.0202849,-0.256193,-0.0115366],[-0.021844,-0.570027,-0.0394655,-1.00136,-0.0265707,0.0942014,-0.00971345,-0.0132122,0.254847,0.0184662,0.380586,0.0402845,-5.00475,-0.0326064,0.0620323,-0.0131569,0.0011896,0.0568887,0.0641566,-0.0556237,-0.15231,0.0202944,-0.256079,-0.0115919],[-0.0217382,-0.569984,-0.0393894,-1.00151,-0.0265901,0.0940651,-0.009743,-0.013149,0.25497,0.0183172,0.38041,0.0404382,-5.00478,-0.0327252,0.0621825,-0.0132804,0.00125034,0.0568781,0.0639518,-0.0553734,-0.152256,0.0203348,-0.256133,-0.0117675],[-0.0217787,-0.569941,-0.0393547,-1.00145,-0.0266324,0.0940676,-0.00960874,-0.0131359,0.254859,0.0181951,0.380464,0.040284,-5.00477,-0.0326915,0.0622146,-0.0132462,0.00118392,0.0569161,0.0640306,-0.0553997,-0.152387,0.0203002,-0.25622,-0.0117108],[-0.0217161,-0.569872,-0.0393215,-1.00155,-0.026704,0.0940718,-0.00947207,-0.0131165,0.254784,0.0181406,0.38049,0.0402484,-5.00477,-0.0326084,0.0622121,-0.0132202,0.00111483,0.0569146,0.0639772,-0.0554666,-0.152388,0.0204177,-0.256378,-0.0116922],[-0.0216997,-0.569913,-0.0394514,-1.00148,-0.0266649,0.0939273,-0.00956577,-0.0132058,0.254828,0.0181572,0.380447,0.0402629,-5.00478,-0.032673,0.0622323,-0.0132227,0.0010669,0.0569509,0.0640021,-0.0554739,-0.152352,0.0203178,-0.256283,-0.0115883],[-0.0217741,-0.569899,-0.0394587,-1.00141,-0.0267268,0.0939466,-0.00961812,-0.0131432,0.254741,0.0182458,0.380472,0.0402627,-5.00471,-0.0327172,0.0624381,-0.0132505,0.00107341,0.0569059,0.0639875,-0.0553813,-0.15234,0.0201981,-0.256256,-0.01164],[-0.0217295,-0.569693,-0.0394861,-1.00128,-0.0268262,0.0938828,-0.00959258,-0.0131884,0.254791,0.018398,0.380411,0.0401815,-5.00465,-0.0326602,0.0623294,-0.0133454,0.00108686,0.0568294,0.0640032,-0.0553209,-0.152246,0.0201717,-0.256235,-0.0115587],[-0.021732,-0.569707,-0.0394387,-1.00126,-0.0267952,0.093875,-0.00965886,-0.0131979,0.254788,0.0183944,0.380466,0.0401458,-5.00462,-0.0326619,0.0623312,-0.0133398,0.00110083,0.0568963,0.0640043,-0.0553387,-0.152258,0.020142,-0.256233,-0.0115681],[-0.0216885,-0.569614,-0.0394199,-1.00131,-0.0268168,0.0938585,-0.00964838,-0.0131587,0.254832,0.0184302,0.380438,0.040223,-5.0046,-0.0326296,0.062394,-0.013391,0.00113348,0.0568369,0.0640317,-0.0554129,-0.152309,0.02015,-0.2563,-0.0116218],[-0.0217438,-0.56967,-0.0393913,-1.00127,-0.0267398,0.0938943,-0.00967107,-0.0131625,0.254709,0.018443,0.380386,0.0401512,-5.00458,-0.0325842,0.0622488,-0.0134897,0.00117635,0.0567231,0.0639507,-0.0554139,-0.152277,0.0203384,-0.256224,-0.0116571],[-0.0218101,-0.56964,-0.0394448,-1.00135,-0.0267696,0.0938185,-0.00965032,-0.0131692,0.254738,0.0184595,0.380345,0.0401972,-5.00465,-0.0326746,0.0622828,-0.0135311,0.00123105,0.0567166,0.0640116,-0.0555351,-0.152236,0.0203512,-0.25627,-0.0116839],[-0.021889,-0.569661,-0.0394204,-1.00131,-0.0267897,0.0938224,-0.00963348,-0.0131349,0.25469,0.0183834,0.380281,0.0402602,-5.00471,-0.0326503,0.0622146,-0.0135134,0.00123657,0.0567405,0.064051,-0.0555025,-0.152266,0.020384,-0.256242,-0.0117194],[-0.0218602,-0.569635,-0.039529,-1.00124,-0.0267246,0.0939174,-0.00963429,-0.0130903,0.254845,0.0183377,0.380288,0.0402275,-5.00466,-0.0326141,0.0621594,-0.0135796,0.00117127,0.0567717,0.0641351,-0.0556009,-0.152349,0.0203896,-0.256289,-0.0118428],[-0.021971,-0.569639,-0.0395163,-1.00133,-0.026818,0.0939374,-0.00937949,-0.013069,0.254989,0.018363,0.380478,0.0400778,-5.0048,-0.0323548,0.0618641,-0.0137291,0.00121677,0.0565977,0.0641927,-0.0556121,-0.152133,0.0203747,-0.256272,-0.0119374],[-0.0217979,-0.569636,-0.0395283,-1.00122,-0.026874,0.0940526,-0.00937893,-0.0130608,0.254967,0.0184364,0.380442,0.0399126,-5.0048,-0.0322895,0.0617885,-0.0136984,0.00107133,0.0564381,0.0642062,-0.0555352,-0.152166,0.0203553,-0.256263,-0.0120112],[-0.0218468,-0.56963,-0.0395852,-1.00121,-0.0269126,0.0941669,-0.00947852,-0.0130518,0.254955,0.0185201,0.380392,0.0399357,-5.00484,-0.0322811,0.0618026,-0.0137337,0.00103352,0.056441,0.0642318,-0.0556218,-0.152192,0.020304,-0.256372,-0.0120191],[-0.0218549,-0.569668,-0.0395775,-1.00123,-0.0270071,0.0941557,-0.009421,-0.0130414,0.254957,0.0184709,0.380345,0.0398966,-5.00481,-0.0322638,0.0618378,-0.0137302,0.00093643,0.0564388,0.0642208,-0.0556184,-0.15226,0.0202843,-0.256386,-0.0121182],[-0.0218275,-0.569682,-0.039566,-1.00119,-0.0270231,0.0941999,-0.00940612,-0.0130178,0.254953,0.0184111,0.380292,0.039973,-5.00483,-0.0323255,0.0618596,-0.0137072,0.000853387,0.0564296,0.0641852,-0.0556101,-0.152305,0.0203371,-0.256418,-0.0120661],[-0.0219125,-0.569594,-0.0394298,-1.00116,-0.0269847,0.0941259,-0.0093103,-0.0131724,0.254942,0.0185136,0.380256,0.0399326,-5.00478,-0.0322492,0.0619746,-0.013744,0.000754158,0.0564814,0.0642535,-0.0555264,-0.152254,0.020404,-0.256335,-0.0119382],[-0.0219259,-0.569593,-0.0394027,-1.00115,-0.0269616,0.0941451,-0.00930681,-0.0131591,0.254933,0.0185277,0.38025,0.0399255,-5.00483,-0.0322895,0.062059,-0.0137969,0.000747955,0.0564545,0.0642501,-0.0556063,-0.152239,0.0203199,-0.256412,-0.0119577],[-0.0219204,-0.569546,-0.0393178,-1.00121,-0.0268864,0.0940663,-0.00917272,-0.0132735,0.254896,0.018591,0.380243,0.0400078,-5.00481,-0.0322621,0.0619304,-0.0138078,0.000855372,0.0565492,0.0642569,-0.0555622,-0.152276,0.0202829,-0.256427,-0.0119626],[-0.0219506,-0.569567,-0.039168,-1.00124,-0.0269695,0.0940112,-0.00908189,-0.0133375,0.255022,0.0185514,0.380276,0.0398692,-5.0049,-0.0324195,0.0620228,-0.0139138,0.000959266,0.0565606,0.0641035,-0.0555391,-0.152198,0.0203044,-0.256613,-0.0118101],[-0.0220475,-0.569575,-0.0392034,-1.00117,-0.0270158,0.0941758,-0.00917418,-0.0133231,0.254929,0.0185374,0.380487,0.0396832,-5.00488,-0.0324515,0.0620108,-0.0139623,0.00112513,0.0566241,0.0642231,-0.0554797,-0.152136,0.0203402,-0.256656,-0.011901],[-0.0219899,-0.569671,-0.0389796,-1.00095,-0.0269826,0.0946293,-0.00933,-0.0134857,0.254937,0.0185958,0.380411,0.0396562,-5.00487,-0.0326379,0.0620927,-0.0140003,0.000960556,0.0565665,0.064485,-0.0554499,-0.152059,0.0203954,-0.25669,-0.0118888],[-0.0220999,-0.569554,-0.0389579,-1.00092,-0.0271102,0.0946082,-0.0092651,-0.0133793,0.255156,0.0187747,0.38051,0.0395527,-5.00481,-0.0326731,0.0620749,-0.0140229,0.000958845,0.0566283,0.0644794,-0.0555771,-0.152063,0.0202948,-0.256818,-0.0120401],[-0.0221347,-0.569592,-0.0390359,-1.00085,-0.0272974,0.0948026,-0.00911214,-0.013217,0.255058,0.0189363,0.380549,0.0396809,-5.00477,-0.0327937,0.0621218,-0.0140831,0.00103101,0.0565756,0.064461,-0.0556418,-0.152161,0.0203021,-0.256928,-0.0120784],[-0.0221347,-0.569574,-0.0390806,-1.00084,-0.0271328,0.0948753,-0.00908151,-0.0131808,0.255079,0.0190868,0.380593,0.0395566,-5.00476,-0.0328523,0.0621178,-0.014279,0.000987528,0.056661,0.0643021,-0.0556203,-0.152063,0.0203861,-0.256957,-0.0120901],[-0.0221751,-0.569588,-0.0390449,-1.00078,-0.0271442,0.0949465,-0.00909649,-0.0131806,0.255111,0.019078,0.380585,0.0395231,-5.00483,-0.0328489,0.0620116,-0.0143088,0.000961456,0.0567139,0.0642943,-0.0556356,-0.152053,0.0205316,-0.25695,-0.0121792],[-0.022166,-0.569608,-0.039015,-1.00078,-0.0271186,0.0949116,-0.00911935,-0.0132327,0.255055,0.0190374,0.380604,0.0395175,-5.0048,-0.0328947,0.0620066,-0.0142177,0.00104461,0.0566662,0.0642904,-0.0555979,-0.152085,0.0205344,-0.256971,-0.0121231],[-0.0221598,-0.569477,-0.0389494,-1.00075,-0.0270122,0.0949103,-0.00907962,-0.0132863,0.255106,0.0189716,0.38067,0.0396246,-5.0049,-0.0327873,0.0619493,-0.0141621,0.00100919,0.0567309,0.0643542,-0.0556052,-0.151992,0.0208344,-0.257032,-0.0120968],[-0.0221485,-0.569488,-0.0389684,-1.00085,-0.027057,0.0948681,-0.00911273,-0.0132841,0.255063,0.019026,0.380692,0.0396094,-5.00487,-0.032825,0.0619628,-0.014145,0.0010772,0.0567519,0.0644377,-0.0555976,-0.151965,0.0207732,-0.257075,-0.0121006],[-0.0221569,-0.569475,-0.0390215,-1.00104,-0.0270418,0.094787,-0.00909845,-0.0132393,0.255106,0.0189739,0.380805,0.0395098,-5.00492,-0.0330174,0.0619475,-0.0139634,0.00103304,0.0566946,0.0643524,-0.0555605,-0.15208,0.0207309,-0.257093,-0.0120759],[-0.0219756,-0.569339,-0.0390701,-1.00107,-0.0270301,0.0947985,-0.00892195,-0.0132449,0.255035,0.0189459,0.380696,0.0395278,-5.0048,-0.0330817,0.0620344,-0.0138117,0.00104514,0.0566077,0.0644378,-0.0556669,-0.152079,0.0207078,-0.257161,-0.0118803],[-0.0219424,-0.569325,-0.0390113,-1.00084,-0.0267701,0.0944839,-0.00899676,-0.0132801,0.255172,0.0189131,0.38079,0.0393798,-5.00481,-0.0331786,0.0618674,-0.0139915,0.00126963,0.0565581,0.0644748,-0.0557908,-0.152237,0.0204778,-0.257197,-0.0118546],[-0.0220236,-0.569323,-0.03926,-1.00082,-0.026657,0.0943702,-0.00897241,-0.0131636,0.255222,0.0186853,0.380714,0.0394775,-5.00479,-0.0332114,0.0619344,-0.013986,0.00140683,0.0563777,0.0642723,-0.0559058,-0.15212,0.020583,-0.257011,-0.0117916],[-0.0220683,-0.569344,-0.0392908,-1.00083,-0.0266516,0.0943391,-0.0089943,-0.0131916,0.255192,0.0186482,0.380745,0.0395363,-5.00475,-0.0332172,0.0619357,-0.0140418,0.00138119,0.0563503,0.0641979,-0.055907,-0.152041,0.0205794,-0.257015,-0.0117965],[-0.0221362,-0.569277,-0.0393576,-1.00084,-0.0266708,0.0943985,-0.00892716,-0.0131851,0.255284,0.0187038,0.380635,0.0396045,-5.00457,-0.0331712,0.0618821,-0.014069,0.00135769,0.0564455,0.0642895,-0.0557707,-0.152049,0.0206874,-0.257069,-0.0119375],[-0.0222512,-0.569469,-0.0392504,-1.00098,-0.0264918,0.0942913,-0.00888421,-0.013263,0.255351,0.0189626,0.380689,0.0396088,-5.00454,-0.0331593,0.061918,-0.0140544,0.00110747,0.0564206,0.0642048,-0.0556966,-0.152168,0.020766,-0.257039,-0.0119009],[-0.0222131,-0.569511,-0.0392124,-1.001,-0.0264964,0.0942536,-0.00890744,-0.0132612,0.255376,0.0190001,0.380659,0.039593,-5.00457,-0.0331972,0.0619555,-0.0141009,0.00112027,0.0564031,0.0641907,-0.0557304,-0.152187,0.0207038,-0.25709,-0.0118945],[-0.0222226,-0.569555,-0.0392364,-1.00098,-0.0264772,0.0942568,-0.00893379,-0.0132339,0.255454,0.0189973,0.380594,0.0396096,-5.00464,-0.0331798,0.0619296,-0.0141299,0.00114168,0.0564048,0.0641456,-0.055764,-0.152177,0.0207002,-0.257105,-0.0118892],[-0.0219763,-0.569674,-0.0391873,-1.00068,-0.0264936,0.0945323,-0.00897016,-0.0133637,0.255577,0.0191236,0.380821,0.0395468,-5.00456,-0.0332902,0.0620582,-0.0140209,0.0011655,0.0563433,0.0642433,-0.0556124,-0.15214,0.0206329,-0.257268,-0.0119865],[-0.0218765,-0.569643,-0.0391883,-1.00069,-0.0265509,0.0945812,-0.00911488,-0.013343,0.255623,0.0190388,0.380755,0.0395806,-5.00457,-0.0332905,0.0620017,-0.0140616,0.00123783,0.0563972,0.0641699,-0.0555639,-0.152198,0.020614,-0.257398,-0.0119919],[-0.021761,-0.569692,-0.0390909,-1.00069,-0.0265162,0.0945984,-0.00900832,-0.0133201,0.255723,0.0191155,0.380775,0.0396967,-5.00454,-0.0334037,0.0619736,-0.014092,0.00130049,0.0565416,0.0641659,-0.0555962,-0.152212,0.0205629,-0.257364,-0.0119234],[-0.0216381,-0.569655,-0.039216,-1.00067,-0.0263155,0.0945969,-0.00905805,-0.0132895,0.255857,0.0190288,0.380858,0.0396166,-5.00456,-0.0334708,0.0620396,-0.0139631,0.00142897,0.0565226,0.0640938,-0.0556302,-0.152237,0.0204174,-0.257378,-0.0119496],[-0.0216613,-0.56969,-0.0392222,-1.00075,-0.0263605,0.0944963,-0.0090426,-0.0132727,0.255837,0.0190528,0.380809,0.0395658,-5.00448,-0.0335113,0.0620196,-0.0138535,0.00142895,0.0564983,0.0641143,-0.0556336,-0.152342,0.0204761,-0.257394,-0.0119052],[-0.021681,-0.56969,-0.0392762,-1.00082,-0.0262711,0.0944498,-0.00912251,-0.0132338,0.255816,0.0190665,0.380768,0.0395538,-5.00445,-0.0334408,0.0621592,-0.0137151,0.00135437,0.0563716,0.0641253,-0.0557508,-0.152359,0.0205165,-0.257408,-0.0118848],[-0.0217287,-0.56967,-0.0392611,-1.00064,-0.0264126,0.0943491,-0.00922213,-0.0132152,0.255866,0.018864,0.380701,0.0395365,-5.00448,-0.0334463,0.0622381,-0.0135872,0.00140735,0.0564069,0.0641045,-0.0558275,-0.152385,0.0205108,-0.25745,-0.0117403],[-0.0218304,-0.569671,-0.0393012,-1.00075,-0.0265863,0.0942634,-0.00914531,-0.0132676,0.255863,0.0188206,0.380726,0.0394639,-5.00438,-0.0334583,0.0622461,-0.0136017,0.00137197,0.0563872,0.064164,-0.0558677,-0.152306,0.0204501,-0.257411,-0.0117257],[-0.02182,-0.56969,-0.0393371,-1.00077,-0.0265939,0.0942427,-0.00913598,-0.0132741,0.255879,0.0188325,0.380721,0.0394757,-5.00438,-0.0334468,0.0622253,-0.0135808,0.00135653,0.056402,0.0641818,-0.0558505,-0.152305,0.0204637,-0.257419,-0.0117301],[-0.0218067,-0.569726,-0.0392473,-1.00083,-0.0265976,0.0943347,-0.00927234,-0.013413,0.255854,0.0187965,0.380664,0.0394158,-5.00429,-0.0333705,0.0622184,-0.0135379,0.00122982,0.0564735,0.0640779,-0.0559199,-0.152317,0.0204578,-0.257439,-0.0118523],[-0.0218443,-0.569819,-0.0390611,-1.00075,-0.0265598,0.0943879,-0.00911366,-0.0134799,0.255942,0.0186688,0.380639,0.0393001,-5.00447,-0.0332859,0.0621808,-0.0133663,0.00122097,0.0565867,0.0638393,-0.0556391,-0.152341,0.0205583,-0.257593,-0.0118429],[-0.0220356,-0.569794,-0.0390323,-1.00083,-0.0265714,0.0943667,-0.00908928,-0.0134295,0.255801,0.0186339,0.380694,0.0392227,-5.00446,-0.0333102,0.0621235,-0.0134714,0.00124201,0.0566547,0.0638835,-0.0556972,-0.152364,0.0206048,-0.257713,-0.0118488],[-0.0221279,-0.569624,-0.0391524,-1.0007,-0.0265081,0.0943119,-0.00919303,-0.0133227,0.255806,0.0188937,0.380696,0.0391163,-5.00464,-0.0331759,0.0622952,-0.0134955,0.00133524,0.0567097,0.0637492,-0.0556713,-0.152635,0.0207823,-0.257651,-0.011972],[-0.0221466,-0.569576,-0.0392146,-1.00075,-0.0265118,0.094382,-0.00938102,-0.0133482,0.255814,0.0189267,0.380733,0.0391313,-5.00456,-0.0331966,0.0622616,-0.0134154,0.00130036,0.0567019,0.0637133,-0.0557006,-0.152623,0.0205829,-0.257761,-0.0119212],[-0.0222026,-0.569645,-0.0392463,-1.00074,-0.0264029,0.0944534,-0.00939669,-0.0133935,0.255848,0.0190128,0.380711,0.0392604,-5.00455,-0.0332449,0.0622116,-0.0134479,0.00139032,0.0567856,0.0636204,-0.0556529,-0.152635,0.0205708,-0.257717,-0.0118803],[-0.0222299,-0.569628,-0.0392365,-1.00079,-0.0264417,0.0944372,-0.00941241,-0.0134954,0.255854,0.0189647,0.380605,0.0392288,-5.00456,-0.0332517,0.0622293,-0.0133994,0.00147093,0.0567874,0.0636448,-0.0556624,-0.152641,0.0206444,-0.257636,-0.0119259],[-0.0221949,-0.569643,-0.0390885,-1.00084,-0.026398,0.0944019,-0.00949101,-0.0135217,0.255715,0.0189074,0.380667,0.0392498,-5.00462,-0.0333483,0.0621202,-0.0133155,0.00143758,0.0568208,0.0635802,-0.0556698,-0.152712,0.020642,-0.257602,-0.0119089],[-0.0219796,-0.569589,-0.0390743,-1.00084,-0.0262192,0.094327,-0.00939337,-0.0136921,0.255735,0.0188632,0.380615,0.039302,-5.00456,-0.0333995,0.0621473,-0.0132547,0.00142265,0.0568983,0.0636754,-0.0556007,-0.152579,0.0206538,-0.257563,-0.0118554],[-0.0220853,-0.56953,-0.0390877,-1.00075,-0.0262641,0.0942858,-0.00943718,-0.01371,0.255733,0.0188929,0.380503,0.0393876,-5.00456,-0.0334848,0.062126,-0.0132561,0.00133362,0.0569741,0.0636369,-0.0556146,-0.152568,0.0207338,-0.257652,-0.0118762],[-0.0219477,-0.569575,-0.0392495,-1.00053,-0.0262438,0.0944479,-0.00944669,-0.0137808,0.2559,0.0190621,0.38051,0.0394506,-5.00457,-0.0334718,0.0622731,-0.0131964,0.00119424,0.0569543,0.0636778,-0.0555797,-0.152588,0.0205161,-0.257538,-0.0117591],[-0.0220887,-0.569571,-0.0392852,-1.0005,-0.0262971,0.0945453,-0.00958033,-0.0139167,0.255897,0.0190741,0.380621,0.0394365,-5.0046,-0.0335234,0.0622887,-0.0132684,0.00133796,0.0571086,0.063599,-0.0554931,-0.15243,0.0205406,-0.257561,-0.0117408],[-0.0220358,-0.569604,-0.0393191,-1.00046,-0.0262817,0.094601,-0.00954667,-0.0140102,0.255921,0.0191703,0.38069,0.039474,-5.00464,-0.0334999,0.0622684,-0.0133088,0.00131729,0.0570797,0.0636896,-0.0554794,-0.152476,0.0205614,-0.257561,-0.0116843],[-0.0220444,-0.569605,-0.0393509,-1.00035,-0.0262754,0.0946198,-0.00950245,-0.0140566,0.255943,0.0191371,0.380653,0.0394999,-5.00459,-0.0334753,0.0622611,-0.0132764,0.001374,0.0571524,0.0637408,-0.0555271,-0.152489,0.0205948,-0.257558,-0.0117478],[-0.0219065,-0.569519,-0.0392738,-1.00017,-0.0260541,0.0944164,-0.00963676,-0.0138621,0.255929,0.0191444,0.380641,0.0394532,-5.00463,-0.033316,0.0620661,-0.0133264,0.00138854,0.0569032,0.0636992,-0.0554035,-0.152568,0.020497,-0.257602,-0.0118032],[-0.0219392,-0.569504,-0.0392814,-1.0002,-0.0260511,0.0943839,-0.00962014,-0.0138443,0.255944,0.0191267,0.380668,0.039477,-5.00466,-0.0333553,0.0621029,-0.0133653,0.00140366,0.0569057,0.0637144,-0.0553693,-0.152574,0.0204641,-0.257622,-0.0117774],[-0.0218911,-0.569439,-0.0392951,-1.00021,-0.0260927,0.0943006,-0.00958394,-0.0139803,0.255946,0.019006,0.380771,0.0395693,-5.00456,-0.033144,0.0620862,-0.0134953,0.00133991,0.0570773,0.0634909,-0.0554947,-0.152506,0.0205313,-0.257755,-0.0117281],[-0.0218206,-0.569455,-0.0393337,-1.00016,-0.0260461,0.0943798,-0.0096102,-0.0138717,0.255938,0.0190598,0.380736,0.0393811,-5.00453,-0.0332249,0.0622493,-0.0134261,0.00144802,0.0570158,0.0634565,-0.0555703,-0.152361,0.0206343,-0.257675,-0.0116496],[-0.0219394,-0.569485,-0.0393469,-1.00025,-0.0260406,0.094408,-0.00965094,-0.0137812,0.255901,0.0190543,0.380746,0.0393864,-5.00448,-0.0331751,0.062324,-0.0133878,0.00153296,0.0569825,0.063545,-0.0556493,-0.152425,0.0206455,-0.257676,-0.0117293],[-0.0220421,-0.569421,-0.0394782,-1.00009,-0.0259932,0.0944372,-0.0097376,-0.0138986,0.255752,0.0191221,0.380745,0.03955,-5.00439,-0.033133,0.0622741,-0.013234,0.00159455,0.0569456,0.0637658,-0.055636,-0.152328,0.0205107,-0.257858,-0.0117922],[-0.0220519,-0.569365,-0.0394752,-1.00002,-0.0260235,0.0943183,-0.00971667,-0.0138529,0.255691,0.0191326,0.380752,0.0395213,-5.00431,-0.0331215,0.0623872,-0.0131535,0.00152789,0.0568705,0.0638423,-0.0555961,-0.15233,0.0205498,-0.257874,-0.0117608],[-0.0221202,-0.569362,-0.0394251,-1.0001,-0.0260304,0.0942995,-0.00969954,-0.0138189,0.255737,0.0191,0.380832,0.0394938,-5.00434,-0.0330649,0.0623856,-0.0131656,0.00146655,0.056839,0.0638998,-0.0555883,-0.152419,0.0205743,-0.257802,-0.011732],[-0.0222055,-0.569364,-0.0393815,-0.999915,-0.0259528,0.0944557,-0.00981605,-0.0136846,0.255708,0.0190882,0.380732,0.039412,-5.00435,-0.0331447,0.062273,-0.013235,0.0015321,0.056872,0.0639135,-0.0556448,-0.152447,0.0206745,-0.257673,-0.0117456],[-0.0221398,-0.569407,-0.039305,-0.999955,-0.0260576,0.0944801,-0.00975632,-0.013718,0.255822,0.0191124,0.380743,0.0394353,-5.0043,-0.0331661,0.0622755,-0.0132513,0.00152711,0.0569068,0.0639435,-0.0557137,-0.152432,0.020677,-0.257799,-0.0117826],[-0.0222264,-0.569354,-0.03931,-1.0,-0.026038,0.0945359,-0.00969221,-0.0136985,0.25583,0.0190489,0.380738,0.0394797,-5.00428,-0.033128,0.0623928,-0.0132563,0.00141219,0.0568285,0.0639776,-0.0557485,-0.152507,0.0206915,-0.257893,-0.0117824],[-0.0222444,-0.569334,-0.0393479,-0.999984,-0.0260699,0.094468,-0.00972015,-0.0137401,0.25581,0.0190095,0.38075,0.0394849,-5.00421,-0.0331574,0.0624292,-0.0132618,0.00139664,0.0567476,0.0639097,-0.0557481,-0.15251,0.0207083,-0.257914,-0.0118141],[-0.0220458,-0.569314,-0.0392218,-0.999833,-0.0261392,0.0945244,-0.00979196,-0.013894,0.255943,0.0190606,0.38074,0.0393921,-5.00408,-0.0332428,0.0623664,-0.0131538,0.00157325,0.056894,0.0639057,-0.0557046,-0.152793,0.0207653,-0.257888,-0.0118666],[-0.0221046,-0.569245,-0.039168,-0.999817,-0.0262427,0.094524,-0.00981171,-0.0138833,0.255952,0.0190364,0.38082,0.0392992,-5.00397,-0.0332353,0.0624164,-0.0129753,0.00137268,0.0569313,0.0638517,-0.0556909,-0.152826,0.0206767,-0.2579,-0.0119245],[-0.022098,-0.569286,-0.0391541,-0.999634,-0.0263069,0.0945169,-0.00987934,-0.0137157,0.256139,0.0189684,0.381002,0.0393245,-5.004,-0.0333831,0.0624053,-0.0127811,0.00126951,0.0568389,0.0640345,-0.0555316,-0.153029,0.0203556,-0.257996,-0.0119431],[-0.0220903,-0.569194,-0.0391222,-0.999619,-0.026329,0.0943896,-0.00973597,-0.0137051,0.255989,0.0189881,0.381191,0.0394058,-5.00396,-0.0334383,0.0622865,-0.0126863,0.00129679,0.0567116,0.0640741,-0.0556143,-0.153077,0.0203651,-0.257987,-0.0120743],[-0.0221196,-0.56916,-0.0391178,-0.999509,-0.0262949,0.094386,-0.00981001,-0.0138318,0.255929,0.019005,0.381146,0.0393579,-5.00391,-0.0333971,0.0623608,-0.0126251,0.00130827,0.0567271,0.0640823,-0.0555408,-0.15303,0.0204048,-0.25805,-0.0121229],[-0.0219795,-0.569063,-0.0390184,-0.999608,-0.0264043,0.0944081,-0.00996984,-0.0137754,0.255961,0.0191603,0.381102,0.0394028,-5.00371,-0.0333341,0.062264,-0.0126655,0.00125797,0.0565003,0.0643922,-0.0555472,-0.152703,0.0204585,-0.25806,-0.0120598],[-0.0217689,-0.569011,-0.0389856,-0.99976,-0.0264818,0.0944329,-0.00983842,-0.013705,0.255909,0.0192559,0.38114,0.0394943,-5.00357,-0.0332875,0.0621792,-0.0125405,0.001344,0.0563881,0.0642377,-0.0555103,-0.152632,0.0204307,-0.258161,-0.0121236],[-0.021763,-0.56916,-0.0390759,-0.999915,-0.0265455,0.0942463,-0.00979105,-0.0136884,0.255988,0.0191644,0.380888,0.0395305,-5.00359,-0.0331937,0.0619942,-0.0125703,0.00146619,0.0564105,0.0643566,-0.05567,-0.152664,0.0201634,-0.258359,-0.0118639],[-0.0217634,-0.569161,-0.0390799,-0.999923,-0.0265508,0.0942323,-0.00979996,-0.0136826,0.256015,0.0191782,0.380877,0.0395339,-5.00359,-0.0331883,0.061995,-0.0125741,0.00146468,0.0564126,0.0643555,-0.0556883,-0.15267,0.0201721,-0.258363,-0.0118701],[-0.0217606,-0.569066,-0.0390456,-0.999832,-0.0265305,0.0942643,-0.00981916,-0.0136804,0.255989,0.019091,0.380796,0.0395031,-5.00362,-0.0332239,0.0619779,-0.0126365,0.00148792,0.0563874,0.0643923,-0.055715,-0.152639,0.0201891,-0.258397,-0.0118292],[-0.0217706,-0.569068,-0.0390084,-0.999858,-0.0265395,0.094287,-0.00981664,-0.0136591,0.256042,0.0190388,0.38075,0.0394819,-5.0036,-0.0332024,0.0619723,-0.0126296,0.00150341,0.0563472,0.0643805,-0.0557069,-0.152642,0.0201947,-0.2584,-0.0118645]]],"log_km_z":[[[0.0208381,-0.00414119,0.458973,0.507299,-0.00612721,0.0907227,0.0392134,-0.0266747,-0.0153371,0.0319216,0.191169,-0.22949,-0.206624,0.0570397,0.0172778,-0.0203414,0.0195778,-0.0467539,0.00135524,-0.0475752,-0.0118889,-0.0570916,-0.0183766,-0.0236765,-0.208931,-0.117513,-0.0243994,0.105261,0.0273754,-0.00979508,-0.0496902,-0.0982583,0.0670141,-0.323951,0.251033,-0.040957,-0.0386464,1.23645,0.0850406,-0.0441399,-0.0173649,0.10253,-0.0329793,-0.119709,-0.0516208,0.049406,-0.0151205,0.00649116,0.015301,0.046593,-0.0414053,0.0663135,-0.0675508,-0.0497055,-0.0161847,0.0179408,-0.119201,-0.125813,0.0770355,-0.044021,-0.0174741,0.114501,0.00601539,0.00296207,0.229076,0.00748064,-0.0466287,-0.0683208,0.0234303,0.225288,0.260803,-0.219257,-0.16715,0.0516669,0.018945,-0.0148301],[0.0208319,-0.00414952,0.458962,0.507295,-0.00615312,0.0907424,0.0392036,-0.0266822,-0.015349,0.0319059,0.191195,-0.229492,-0.206613,0.0570596,0.0172623,-0.0203253,0.0195878,-0.0467627,0.00134012,-0.0475453,-0.0118714,-0.0570982,-0.018361,-0.0236663,-0.208917,-0.117537,-0.0244219,0.105283,0.0273719,-0.00980796,-0.0496858,-0.0982629,0.067038,-0.323945,0.251036,-0.0409375,-0.0386369,1.23648,0.0850292,-0.0441362,-0.0173464,0.102547,-0.0329779,-0.119708,-0.0516023,0.0493975,-0.0151105,0.00648976,0.015297,0.0465977,-0.0414325,0.0662712,-0.0675819,-0.0497231,-0.0162008,0.0179693,-0.119209,-0.125827,0.0770493,-0.0439983,-0.0174815,0.114511,0.0060187,0.00297259,0.229089,0.00749455,-0.0466244,-0.0683278,0.0234071,0.225301,0.260797,-0.21925,-0.167149,0.0516594,0.0189501,-0.0148458],[0.0208179,-0.00410386,0.458999,0.507434,-0.00606153,0.0907619,0.0391065,-0.026625,-0.0154352,0.0319408,0.191162,-0.229492,-0.206681,0.05706,0.0171821,-0.0203226,0.0195057,-0.046672,0.00124057,-0.0476669,-0.0118494,-0.0570105,-0.0183432,-0.0237798,-0.20892,-0.117545,-0.0244433,0.105272,0.0273317,-0.00985913,-0.0495565,-0.0984218,0.0670946,-0.324045,0.251027,-0.0408561,-0.0386324,1.23654,0.0850852,-0.0440591,-0.0173296,0.102562,-0.0329125,-0.119731,-0.0517167,0.049277,-0.0150838,0.00652897,0.0152371,0.0465895,-0.0413719,0.0663117,-0.0675557,-0.0496774,-0.0162154,0.0180876,-0.119199,-0.125869,0.0770953,-0.0440353,-0.0175198,0.114553,0.00597909,0.002994,0.229064,0.00742125,-0.0465758,-0.068321,0.0234613,0.225289,0.260702,-0.219212,-0.167206,0.0516674,0.0190633,-0.0148343],[0.0207584,-0.00415738,0.45902,0.507504,-0.00603981,0.0907489,0.039139,-0.0265123,-0.0154634,0.0319721,0.191084,-0.229517,-0.206637,0.0570891,0.017202,-0.0203749,0.0194243,-0.0465752,0.00126352,-0.0476845,-0.011667,-0.0570751,-0.0184319,-0.0237743,-0.20885,-0.117529,-0.0244975,0.105433,0.0272727,-0.00979399,-0.0496138,-0.0984035,0.067066,-0.324057,0.250988,-0.0407188,-0.038608,1.23653,0.0851403,-0.0441422,-0.0173355,0.102403,-0.0327921,-0.119687,-0.0517302,0.0491586,-0.0152137,0.00654517,0.0152698,0.0464651,-0.0413809,0.0662035,-0.0676327,-0.0496907,-0.0162712,0.0181491,-0.119301,-0.125776,0.0771512,-0.0440015,-0.0175617,0.114517,0.00600645,0.00290098,0.229019,0.00736443,-0.0465212,-0.0683046,0.0234925,0.225306,0.260615,-0.219222,-0.167233,0.0515206,0.0190145,-0.0148635],[0.0207618,-0.00410879,0.459062,0.507542,-0.00602727,0.0907846,0.0391208,-0.0265257,-0.0154919,0.0320034,0.191077,-0.229479,-0.206674,0.0570588,0.0172464,-0.0203382,0.0193853,-0.0465597,0.00124224,-0.0477339,-0.0116772,-0.0570903,-0.0184572,-0.0237644,-0.208842,-0.117511,-0.0245137,0.105406,0.027252,-0.00980081,-0.0495831,-0.0983973,0.0670988,-0.324034,0.250919,-0.0407114,-0.0387119,1.2365,0.0851477,-0.0441298,-0.0173476,0.102429,-0.0328431,-0.119707,-0.0517621,0.0491461,-0.0151844,0.00656849,0.0152721,0.0464679,-0.0413636,0.0662425,-0.0676331,-0.0496793,-0.0162504,0.0181732,-0.119284,-0.125729,0.0771221,-0.0440029,-0.0175647,0.114516,0.00603851,0.00296417,0.229037,0.00734588,-0.0465672,-0.0683348,0.0235061,0.22531,0.260593,-0.21919,-0.167267,0.0515688,0.0190091,-0.0149073],[0.0207159,-0.00406592,0.458985,0.507549,-0.00602203,0.0908235,0.0391025,-0.0265788,-0.015503,0.0319805,0.191014,-0.229457,-0.206662,0.0570388,0.0171383,-0.0202941,0.0192897,-0.0466209,0.00127582,-0.0477769,-0.0117295,-0.0570341,-0.0184974,-0.0238404,-0.208762,-0.117522,-0.0244408,0.105493,0.027224,-0.00973093,-0.0495894,-0.0984014,0.0671967,-0.324023,0.250907,-0.0406519,-0.0386968,1.23645,0.085149,-0.0441935,-0.0172732,0.102507,-0.0329079,-0.119749,-0.0518394,0.0491296,-0.0151776,0.00674752,0.0152211,0.0465714,-0.0413343,0.0661578,-0.0677085,-0.0496321,-0.0161911,0.0181612,-0.119441,-0.125818,0.0771544,-0.0439845,-0.0175657,0.114505,0.00590125,0.00305954,0.229149,0.00746658,-0.0466249,-0.0683428,0.0235949,0.225434,0.260648,-0.219144,-0.167304,0.0513857,0.0189802,-0.0148643],[0.0206871,-0.00407172,0.458948,0.507523,-0.00603134,0.0908182,0.0390336,-0.0265775,-0.0155231,0.0319363,0.190989,-0.229408,-0.206685,0.0570782,0.0171457,-0.0202897,0.0193076,-0.0466041,0.00127237,-0.0477667,-0.0117639,-0.0570166,-0.0184732,-0.0238271,-0.208761,-0.117559,-0.0244275,0.105492,0.0272174,-0.00974391,-0.0495894,-0.0983745,0.0672171,-0.323995,0.250865,-0.0406144,-0.0386819,1.23645,0.0851592,-0.0442281,-0.0172562,0.102504,-0.0328739,-0.119764,-0.0518671,0.0491205,-0.0151812,0.00671925,0.0151847,0.0465774,-0.0413305,0.0661264,-0.0677064,-0.0496495,-0.0162401,0.0182122,-0.119423,-0.125833,0.0771693,-0.0439918,-0.0175415,0.114483,0.00586787,0.00310838,0.229179,0.0074595,-0.0465965,-0.0683287,0.0236274,0.225426,0.260723,-0.219128,-0.167295,0.051432,0.019004,-0.0148548],[0.0208631,-0.00407059,0.458955,0.507613,-0.00598544,0.0908507,0.0389913,-0.0266715,-0.0154786,0.0319116,0.190988,-0.229262,-0.206741,0.0571483,0.0170919,-0.020251,0.0192948,-0.0464777,0.00121563,-0.0478482,-0.0117009,-0.0570744,-0.018548,-0.023868,-0.208854,-0.117429,-0.024463,0.105441,0.0272649,-0.00967453,-0.049531,-0.0983025,0.0671047,-0.324032,0.250917,-0.0406835,-0.0386127,1.23649,0.0851814,-0.0442279,-0.0170867,0.102553,-0.0328486,-0.119874,-0.0519649,0.0491254,-0.0150284,0.00670873,0.0152072,0.0465288,-0.0412052,0.0660972,-0.0676187,-0.0495656,-0.0161666,0.018145,-0.11946,-0.125652,0.0771787,-0.0439141,-0.0174528,0.114422,0.00581916,0.00313577,0.229071,0.00736315,-0.0465071,-0.068329,0.0235862,0.225521,0.26079,-0.219063,-0.167218,0.0514898,0.0191543,-0.0149793],[0.0207918,-0.00404099,0.458991,0.507534,-0.00619709,0.0909123,0.039039,-0.0267419,-0.0154535,0.0319518,0.191078,-0.22931,-0.206722,0.0571004,0.0170601,-0.0203742,0.0193134,-0.0465023,0.00113226,-0.0477518,-0.0118189,-0.0569721,-0.0185266,-0.0239794,-0.208917,-0.117584,-0.0243992,0.105393,0.0271986,-0.00973074,-0.0495851,-0.0983139,0.0670139,-0.323979,0.250844,-0.0406112,-0.0386753,1.23654,0.0850864,-0.0442692,-0.0171369,0.102566,-0.0328938,-0.119877,-0.0519448,0.0490523,-0.0151001,0.00663078,0.0151579,0.0465361,-0.0411666,0.0660616,-0.0675765,-0.0495295,-0.0162183,0.0181714,-0.11942,-0.125606,0.0771986,-0.0438618,-0.0174156,0.114382,0.00593664,0.0032632,0.229012,0.00737984,-0.0465416,-0.068403,0.0235822,0.225452,0.260841,-0.218908,-0.16714,0.0514988,0.0191208,-0.0148833],[0.0207178,-0.00404767,0.458976,0.507469,-0.00630493,0.0907911,0.0389942,-0.0265791,-0.0154189,0.0318672,0.191032,-0.229259,-0.206702,0.0571399,0.0170988,-0.0202134,0.019253,-0.0464929,0.0012078,-0.0477766,-0.0118184,-0.0570195,-0.0184343,-0.0238917,-0.208763,-0.117445,-0.0243537,0.105474,0.0272591,-0.0097473,-0.0496244,-0.0983239,0.0669427,-0.324002,0.250825,-0.0406633,-0.038617,1.2365,0.0851211,-0.0442161,-0.0171418,0.102597,-0.0328125,-0.119943,-0.0519285,0.0489848,-0.015077,0.00663019,0.0151713,0.0466916,-0.0411549,0.066066,-0.0674559,-0.0495523,-0.0162299,0.0182545,-0.119306,-0.125572,0.0771348,-0.0438533,-0.0174135,0.114375,0.00583775,0.00327379,0.228966,0.00744552,-0.0465091,-0.0684878,0.0236489,0.225525,0.260835,-0.218867,-0.167195,0.0514176,0.019103,-0.0147768],[0.0207212,-0.00404226,0.458944,0.507491,-0.00632498,0.0908296,0.0389884,-0.0265942,-0.0154047,0.0318505,0.191002,-0.229249,-0.206717,0.0571355,0.0170805,-0.0202056,0.0192647,-0.0464936,0.00118951,-0.0477987,-0.0118358,-0.057005,-0.0184345,-0.0239013,-0.208805,-0.117435,-0.0243578,0.105465,0.0272963,-0.00976879,-0.0496264,-0.0983324,0.0669869,-0.324011,0.25081,-0.0405871,-0.0386177,1.23644,0.0850768,-0.0442079,-0.0171956,0.102551,-0.0328819,-0.119935,-0.0520014,0.049015,-0.0150835,0.00664029,0.0151938,0.0466636,-0.0411163,0.0660814,-0.0674526,-0.0495569,-0.0162006,0.0182632,-0.119297,-0.125568,0.0770869,-0.0438314,-0.0174266,0.114374,0.00583656,0.00330021,0.228966,0.00744562,-0.0465224,-0.068515,0.0235909,0.225505,0.260841,-0.218899,-0.167195,0.0514095,0.0190679,-0.0147549],[0.020733,-0.00404623,0.458947,0.507485,-0.00631373,0.0908235,0.0389806,-0.0265908,-0.0153835,0.0318248,0.190986,-0.229267,-0.206724,0.0571318,0.0170773,-0.0201906,0.019271,-0.046487,0.00119819,-0.0478017,-0.0118354,-0.0570054,-0.0184331,-0.0239068,-0.208807,-0.117431,-0.0243605,0.105466,0.0272837,-0.0097768,-0.0496276,-0.0983362,0.0670007,-0.324013,0.250824,-0.040583,-0.0386156,1.23644,0.0850712,-0.0442034,-0.0171874,0.102555,-0.0328725,-0.119944,-0.0519896,0.0490407,-0.0150898,0.00662512,0.0151939,0.0466533,-0.0411194,0.0660823,-0.0674558,-0.0495633,-0.0161949,0.0182727,-0.119297,-0.125566,0.0770814,-0.043851,-0.0174181,0.11438,0.00583712,0.00331103,0.228987,0.00743467,-0.0465121,-0.0685103,0.0236107,0.225499,0.260838,-0.218905,-0.1672,0.0514109,0.0190652,-0.0147521],[0.0208689,-0.00416567,0.458977,0.507418,-0.00619097,0.0906792,0.0388663,-0.0265142,-0.0154187,0.0317904,0.190891,-0.229221,-0.206529,0.0572464,0.0171313,-0.0203145,0.0192648,-0.0463889,0.00120919,-0.0476875,-0.0120395,-0.0570445,-0.0184773,-0.0239969,-0.208812,-0.117382,-0.0243835,0.105467,0.0273059,-0.00978932,-0.0495738,-0.0983024,0.0670254,-0.324116,0.250815,-0.0405674,-0.0385257,1.23636,0.085039,-0.0442183,-0.0171277,0.102667,-0.0330081,-0.119951,-0.0519522,0.0491252,-0.0150794,0.00654293,0.0151816,0.0466885,-0.0412083,0.0660811,-0.0672968,-0.0495636,-0.0161841,0.0182595,-0.119164,-0.125567,0.0770637,-0.04386,-0.017402,0.114354,0.00595632,0.00330371,0.229113,0.00733398,-0.0464589,-0.0683797,0.0235995,0.225429,0.260881,-0.219019,-0.167293,0.0514511,0.0190577,-0.0147183],[0.0208377,-0.00410112,0.458998,0.507382,-0.00615344,0.0907232,0.0388445,-0.0265199,-0.0154489,0.0318159,0.190916,-0.229283,-0.206527,0.0572114,0.0170569,-0.0203715,0.0193323,-0.0463363,0.00123408,-0.0477123,-0.0119793,-0.0570234,-0.0185419,-0.0239766,-0.208775,-0.117462,-0.0243791,0.105474,0.0273211,-0.00979899,-0.0496419,-0.0982994,0.066997,-0.324147,0.250857,-0.0405171,-0.0385309,1.23634,0.0850318,-0.0442042,-0.0170283,0.102667,-0.0329448,-0.119967,-0.0519208,0.0490911,-0.0151197,0.00651741,0.0152012,0.0467196,-0.0412353,0.066032,-0.0672607,-0.0495155,-0.0161396,0.0182138,-0.119156,-0.125542,0.0770389,-0.0438363,-0.0173966,0.114347,0.00592606,0.00335463,0.22907,0.00731993,-0.0464741,-0.0684192,0.0236157,0.225462,0.260842,-0.218981,-0.167281,0.0514167,0.0190165,-0.0147215],[0.0208157,-0.00412215,0.459076,0.50745,-0.00614862,0.0906299,0.038878,-0.0265037,-0.0154861,0.0318424,0.190925,-0.229243,-0.206578,0.0571852,0.0170636,-0.0203502,0.019378,-0.0462673,0.00121607,-0.0477153,-0.0119885,-0.0570348,-0.0185607,-0.0239606,-0.208755,-0.117454,-0.0243607,0.105507,0.0273541,-0.00983232,-0.0496833,-0.0983425,0.0669788,-0.32413,0.250877,-0.0405643,-0.0385738,1.23639,0.0849805,-0.0441477,-0.0169957,0.102675,-0.0329094,-0.119949,-0.0519115,0.0491023,-0.0150853,0.00654491,0.0151621,0.0467149,-0.0412106,0.0659981,-0.0672842,-0.0495686,-0.0160969,0.0182154,-0.119148,-0.12555,0.0769913,-0.0438611,-0.0174129,0.114328,0.00584323,0.00337437,0.229043,0.00733936,-0.0464172,-0.0683461,0.0235813,0.225399,0.26085,-0.218999,-0.167296,0.0514397,0.019074,-0.0147497],[0.0207869,-0.00403143,0.459168,0.507396,-0.0061973,0.0906368,0.0390131,-0.0265,-0.0155972,0.0318137,0.190883,-0.229189,-0.206605,0.0572431,0.0171003,-0.0202727,0.0193794,-0.0463485,0.00126884,-0.0476904,-0.0119632,-0.056941,-0.0184834,-0.0239284,-0.208793,-0.117468,-0.0242499,0.105573,0.0273983,-0.00982996,-0.0496382,-0.0983444,0.067084,-0.324129,0.250848,-0.0405588,-0.0385679,1.23642,0.0850261,-0.0441346,-0.0170639,0.102656,-0.0328422,-0.119965,-0.0518695,0.0490392,-0.0151156,0.00650207,0.0150998,0.0467194,-0.0413252,0.0658269,-0.0672599,-0.0496178,-0.016093,0.0182606,-0.119238,-0.125546,0.0768358,-0.043997,-0.0174192,0.114336,0.00582806,0.00340985,0.229072,0.00738987,-0.0463771,-0.0682749,0.0235755,0.22535,0.260801,-0.218976,-0.167291,0.0514605,0.019042,-0.0146909],[0.0207811,-0.00414328,0.459048,0.507314,-0.00618762,0.0906696,0.0388976,-0.0264264,-0.0156541,0.0317575,0.19087,-0.229248,-0.206668,0.0571012,0.0171161,-0.020205,0.0195241,-0.0463364,0.00119097,-0.0477925,-0.011847,-0.0569721,-0.0186027,-0.0239729,-0.2088,-0.117546,-0.024394,0.105707,0.0274324,-0.00980343,-0.049599,-0.0982731,0.0670689,-0.324233,0.250826,-0.0406594,-0.0384455,1.23649,0.0850245,-0.0442131,-0.0172345,0.102696,-0.0328596,-0.11982,-0.0518605,0.0490321,-0.0150947,0.00647308,0.0151273,0.0467475,-0.041366,0.0658431,-0.0673313,-0.0496907,-0.016135,0.0182819,-0.119072,-0.12559,0.0769118,-0.0439586,-0.0175122,0.114462,0.00595999,0.0034557,0.229187,0.00733315,-0.046394,-0.0682901,0.0236568,0.225505,0.260886,-0.218952,-0.167291,0.0515696,0.0190096,-0.0147758],[0.0208458,-0.00393102,0.458958,0.507321,-0.00619568,0.090679,0.0387593,-0.0263053,-0.015661,0.0316669,0.19094,-0.229294,-0.206584,0.0571434,0.0171919,-0.020199,0.0195148,-0.04632,0.00115381,-0.0478325,-0.0117556,-0.0570451,-0.0186063,-0.0239147,-0.208805,-0.117594,-0.0242948,0.105778,0.0274847,-0.00984715,-0.0496979,-0.098278,0.067001,-0.324192,0.250862,-0.0404927,-0.0383602,1.23635,0.0850827,-0.0442339,-0.0173356,0.102669,-0.0328337,-0.1197,-0.0519075,0.0491332,-0.0151258,0.00652895,0.0151659,0.0468241,-0.0412882,0.0658231,-0.0675196,-0.0495832,-0.0160409,0.0183344,-0.119104,-0.125538,0.0769064,-0.0441123,-0.0173783,0.114517,0.00581446,0.00344579,0.229139,0.00737154,-0.046364,-0.0682898,0.0237093,0.22562,0.260835,-0.218752,-0.16722,0.0515129,0.019004,-0.0147026],[0.020845,-0.00389296,0.458959,0.507262,-0.00617304,0.0906937,0.0388325,-0.0263041,-0.0156699,0.0316456,0.190928,-0.229229,-0.206608,0.0571437,0.0171638,-0.0202011,0.0195028,-0.0463161,0.00119334,-0.0478495,-0.0117644,-0.0570903,-0.0186406,-0.0239372,-0.208719,-0.117586,-0.0242349,0.105786,0.0275023,-0.00988573,-0.0497345,-0.0982778,0.0670075,-0.324193,0.250886,-0.0404967,-0.0383686,1.23635,0.0850949,-0.0442958,-0.0173352,0.102676,-0.0328526,-0.11968,-0.0519216,0.0491206,-0.0151462,0.00655047,0.0151809,0.0468156,-0.0413004,0.0658079,-0.0674945,-0.0495793,-0.0160686,0.0183138,-0.119129,-0.125528,0.07693,-0.0441463,-0.017363,0.114514,0.00583825,0.00341403,0.229125,0.00739131,-0.0463407,-0.0683187,0.0237136,0.225608,0.260828,-0.218769,-0.167197,0.0515716,0.0190211,-0.01474],[0.0207824,-0.00390965,0.459022,0.50727,-0.00611951,0.0905883,0.0387952,-0.0262669,-0.0156891,0.0315734,0.190918,-0.22922,-0.206733,0.0572111,0.0171596,-0.0201205,0.0195001,-0.0463505,0.00126049,-0.0479583,-0.0117726,-0.0570886,-0.0186285,-0.0239474,-0.208618,-0.117586,-0.024174,0.105883,0.0275173,-0.0099007,-0.0496066,-0.0982357,0.066983,-0.324031,0.250893,-0.0404581,-0.0382424,1.23621,0.0851644,-0.0442603,-0.0173906,0.1027,-0.0329895,-0.119689,-0.0519417,0.0491604,-0.0151236,0.00665652,0.0150489,0.0468891,-0.041206,0.0658474,-0.0674028,-0.049402,-0.0161198,0.0184035,-0.119078,-0.1257,0.0768869,-0.0441189,-0.0173545,0.114565,0.00579485,0.0033217,0.229124,0.00741119,-0.0463927,-0.0683507,0.0237009,0.225541,0.260861,-0.218763,-0.167246,0.0515693,0.0190732,-0.0146663],[0.0206717,-0.00391565,0.459047,0.507365,-0.00605588,0.0905957,0.0387664,-0.0263434,-0.015726,0.0315158,0.190951,-0.229203,-0.206756,0.0571401,0.0172488,-0.0202509,0.0195961,-0.0464505,0.00119956,-0.048052,-0.0118757,-0.0570579,-0.0185909,-0.0238449,-0.208535,-0.117574,-0.024141,0.105987,0.027505,-0.00977395,-0.0495487,-0.0982694,0.06709,-0.324061,0.25092,-0.0404884,-0.0381659,1.23626,0.0851,-0.0442097,-0.0173246,0.102661,-0.0329411,-0.119701,-0.0519069,0.0490755,-0.0151641,0.00671802,0.0150304,0.0469715,-0.0413125,0.065732,-0.0673045,-0.0494208,-0.0161738,0.018411,-0.119143,-0.125623,0.0769108,-0.0443247,-0.0172947,0.114638,0.0057829,0.00334212,0.229107,0.00735874,-0.0464451,-0.0683114,0.0236756,0.225634,0.260845,-0.218791,-0.167239,0.0514753,0.0189988,-0.0145489],[0.0206052,-0.00393052,0.458971,0.507382,-0.00610798,0.0905386,0.0387954,-0.0262453,-0.0157819,0.0314946,0.190997,-0.229307,-0.206818,0.0573263,0.01733,-0.0200405,0.0196113,-0.0464573,0.00117842,-0.0481829,-0.0119198,-0.0571331,-0.0186572,-0.0238152,-0.208479,-0.117496,-0.0242234,0.105928,0.0275484,-0.00971872,-0.0494564,-0.0981687,0.0670378,-0.323998,0.251021,-0.0405419,-0.0382616,1.23632,0.085095,-0.0443242,-0.0172024,0.102768,-0.0329638,-0.119725,-0.051979,0.049119,-0.0151612,0.0066932,0.015134,0.0469198,-0.0413977,0.0656679,-0.0672904,-0.0493319,-0.0162689,0.0183816,-0.119177,-0.125714,0.0770127,-0.0443068,-0.01725,0.114652,0.00586241,0.00327401,0.229102,0.00735356,-0.0464047,-0.068291,0.0237057,0.225666,0.260813,-0.218866,-0.16719,0.0516029,0.0189551,-0.0144382],[0.0205936,-0.00392206,0.45896,0.507365,-0.00610622,0.0905347,0.0387982,-0.0262585,-0.0157652,0.0314852,0.190999,-0.229308,-0.206806,0.0573026,0.0173231,-0.0200285,0.0195938,-0.0464701,0.00120187,-0.0481911,-0.0119243,-0.0571431,-0.0186581,-0.0238132,-0.208493,-0.11751,-0.0242331,0.10594,0.0275509,-0.00969961,-0.0494564,-0.0981554,0.067041,-0.324008,0.251027,-0.04054,-0.0382874,1.23631,0.0850855,-0.0443037,-0.0171943,0.102753,-0.0329903,-0.119728,-0.0519866,0.0491174,-0.0151604,0.00668757,0.0151504,0.0469352,-0.0413934,0.0656877,-0.0672871,-0.0493462,-0.0162726,0.0183683,-0.119181,-0.12572,0.0770017,-0.0443141,-0.0172445,0.114653,0.00586975,0.00326631,0.229105,0.00736086,-0.0464058,-0.0682833,0.0237161,0.225662,0.260809,-0.218876,-0.167198,0.0515836,0.0189338,-0.0144451],[0.0206358,-0.00391589,0.458994,0.507454,-0.00613908,0.0903812,0.0389001,-0.0263548,-0.0157694,0.03158,0.191036,-0.229252,-0.206863,0.0572688,0.0172297,-0.0199963,0.0196473,-0.0464778,0.00123539,-0.0481999,-0.0119982,-0.0570737,-0.0187476,-0.0238053,-0.208531,-0.117521,-0.0243043,0.105921,0.0275813,-0.00978662,-0.0493565,-0.0980858,0.067042,-0.323997,0.251014,-0.040456,-0.0382511,1.23625,0.085133,-0.0444183,-0.0171957,0.102762,-0.0329702,-0.119699,-0.0520025,0.0492014,-0.0151616,0.00669842,0.0151142,0.0469501,-0.0414267,0.0656431,-0.067419,-0.0493677,-0.0162983,0.018384,-0.119169,-0.125724,0.0770034,-0.0442487,-0.0172897,0.114677,0.0058668,0.00331367,0.229101,0.00738102,-0.0463265,-0.06834,0.0237769,0.225659,0.2608,-0.218857,-0.167164,0.0516195,0.0189392,-0.0144349],[0.0206237,-0.00403148,0.459062,0.507408,-0.00617548,0.0904036,0.0388534,-0.0263229,-0.0157146,0.0315687,0.191189,-0.229218,-0.206805,0.0572896,0.0172727,-0.0199879,0.019623,-0.0464955,0.00123661,-0.0481858,-0.0118995,-0.0570769,-0.0187751,-0.0238503,-0.20844,-0.117575,-0.0242943,0.105999,0.0275715,-0.00982634,-0.0493592,-0.0980947,0.067011,-0.324001,0.250995,-0.0404381,-0.0382793,1.23625,0.0850926,-0.0444246,-0.0171859,0.102778,-0.0329407,-0.119738,-0.0520148,0.0492075,-0.0152054,0.00669482,0.0151107,0.0469413,-0.0414543,0.065628,-0.0674317,-0.0493144,-0.0163041,0.0183301,-0.119137,-0.125671,0.076982,-0.0441766,-0.0173655,0.114763,0.00588619,0.00333488,0.229113,0.00733567,-0.0464437,-0.0683623,0.0237896,0.225688,0.260859,-0.218896,-0.167262,0.0514892,0.0188866,-0.0144411],[0.0206044,-0.00389989,0.458944,0.507407,-0.00628847,0.0905469,0.0388781,-0.0261932,-0.0155992,0.0316425,0.191124,-0.229137,-0.206994,0.0572359,0.0171492,-0.020038,0.0196385,-0.0466418,0.0013107,-0.0483244,-0.011888,-0.0572127,-0.0187789,-0.0237903,-0.208565,-0.117446,-0.0244347,0.106055,0.0276521,-0.0099916,-0.0494248,-0.0980853,0.0670474,-0.323985,0.250926,-0.0404014,-0.038345,1.23607,0.0851397,-0.0444775,-0.0171984,0.102921,-0.0327928,-0.119487,-0.0519717,0.0489747,-0.0152026,0.00674898,0.0149155,0.0466393,-0.0414766,0.0656829,-0.0671965,-0.0492109,-0.0162155,0.0181575,-0.119267,-0.125848,0.0768925,-0.0441191,-0.0172466,0.114655,0.00599392,0.00345426,0.22922,0.00743258,-0.0465214,-0.0682349,0.0236735,0.225795,0.261026,-0.218996,-0.167327,0.0516342,0.0189012,-0.0145093],[0.0206302,-0.00382477,0.458942,0.507423,-0.00621978,0.0905234,0.0389898,-0.0261819,-0.0155306,0.0316382,0.191114,-0.229154,-0.206972,0.0573348,0.017193,-0.0200006,0.0197066,-0.0466567,0.00127157,-0.0483239,-0.0119238,-0.0571711,-0.0188074,-0.0238302,-0.208534,-0.1175,-0.0244398,0.105974,0.0276561,-0.0100331,-0.0493733,-0.0980448,0.0669793,-0.323939,0.25096,-0.0404403,-0.0384281,1.23604,0.085233,-0.0445468,-0.0172359,0.102974,-0.0327478,-0.119449,-0.0520016,0.0490393,-0.0151784,0.00676988,0.0149583,0.0466492,-0.0414509,0.0656741,-0.0672288,-0.0492584,-0.0161542,0.0181201,-0.119334,-0.125881,0.0767383,-0.0441268,-0.0171299,0.11461,0.00601937,0.00343229,0.229256,0.00732725,-0.0465572,-0.0682466,0.0237234,0.225784,0.261007,-0.21895,-0.167381,0.0516749,0.0189648,-0.0146206],[0.0206506,-0.00379503,0.458923,0.507411,-0.00630469,0.0905326,0.0390203,-0.0261517,-0.0155211,0.0316692,0.19106,-0.229163,-0.206984,0.0572831,0.0172061,-0.0200423,0.0197129,-0.0466264,0.00125525,-0.0483529,-0.0119323,-0.0571793,-0.0187553,-0.0238352,-0.208536,-0.117562,-0.0244136,0.10596,0.0276842,-0.0100598,-0.0493893,-0.0980623,0.0670423,-0.32397,0.250953,-0.0404013,-0.0384405,1.23605,0.0852289,-0.0445955,-0.0171895,0.102981,-0.0327633,-0.119376,-0.0520456,0.0489993,-0.0151762,0.00674887,0.0149649,0.0466772,-0.0414266,0.0656646,-0.0672543,-0.0492469,-0.016142,0.0181486,-0.119301,-0.125839,0.0767322,-0.0441753,-0.0171616,0.114585,0.00607151,0.00342476,0.229278,0.00733814,-0.0465504,-0.0682767,0.0237574,0.225796,0.261009,-0.218941,-0.167373,0.0516829,0.0189221,-0.014578],[0.0206226,-0.00374877,0.458993,0.507419,-0.00628902,0.09057,0.0390141,-0.0260738,-0.0155269,0.0317811,0.191124,-0.229201,-0.206943,0.0572698,0.0171904,-0.0200069,0.0196936,-0.0465511,0.00126664,-0.048316,-0.0119293,-0.0572023,-0.0188305,-0.0238573,-0.208511,-0.117544,-0.0244542,0.105937,0.027686,-0.0101313,-0.049468,-0.098065,0.0670263,-0.323956,0.250988,-0.0403368,-0.0384754,1.236,0.0852838,-0.0446677,-0.0171988,0.102945,-0.0327319,-0.119403,-0.0520531,0.0489017,-0.0150639,0.00669603,0.0149423,0.0466668,-0.0414262,0.065653,-0.0671865,-0.049329,-0.0161255,0.0181366,-0.119345,-0.125755,0.0768576,-0.0442014,-0.0171876,0.114561,0.00602908,0.00343205,0.229316,0.00735852,-0.0465705,-0.068319,0.0237908,0.225781,0.261042,-0.218832,-0.167361,0.0517885,0.0187665,-0.0146159],[0.020634,-0.00372181,0.459009,0.507419,-0.0062977,0.0905607,0.0390283,-0.0260647,-0.0155337,0.0317811,0.191135,-0.229209,-0.206946,0.0572819,0.0171838,-0.0199953,0.0196862,-0.0465526,0.00123797,-0.04833,-0.0119286,-0.0571938,-0.0188055,-0.0238538,-0.208523,-0.117549,-0.0244456,0.105939,0.0276751,-0.0101158,-0.0494776,-0.0980774,0.0670311,-0.32396,0.251002,-0.0403376,-0.0384665,1.23601,0.085273,-0.0446775,-0.0172106,0.102959,-0.0327375,-0.119404,-0.0520489,0.048899,-0.0150816,0.00670925,0.0149592,0.0466435,-0.041426,0.0656598,-0.0671802,-0.0493254,-0.0161231,0.018165,-0.119337,-0.125778,0.0768454,-0.0441858,-0.0171858,0.114561,0.00603086,0.00342948,0.229321,0.00735448,-0.0465795,-0.0683164,0.0237891,0.225786,0.26104,-0.218816,-0.167365,0.051781,0.0187782,-0.0146358],[0.0206485,-0.00366271,0.459051,0.507543,-0.00623548,0.0906297,0.039025,-0.0260792,-0.0155662,0.0318816,0.191222,-0.229241,-0.207029,0.057325,0.0172391,-0.0200292,0.0195871,-0.0466122,0.00112311,-0.0483065,-0.0119521,-0.0571536,-0.0188451,-0.0237463,-0.208469,-0.117583,-0.0244671,0.105949,0.0277016,-0.0101283,-0.0495075,-0.0981838,0.0670878,-0.323928,0.250962,-0.0402929,-0.0384667,1.23594,0.0853247,-0.0446773,-0.0172392,0.1029,-0.0327762,-0.119378,-0.0520877,0.0489263,-0.0150483,0.00661125,0.0150321,0.0465316,-0.0414356,0.0657262,-0.0672418,-0.0493258,-0.0161289,0.0180822,-0.119346,-0.125717,0.0768691,-0.0440647,-0.0172505,0.114537,0.00600651,0.00345892,0.229197,0.0073159,-0.0466708,-0.0683281,0.0237554,0.225792,0.260982,-0.218873,-0.167397,0.0518053,0.0188779,-0.0146916],[0.0204837,-0.00350022,0.458939,0.507457,-0.00619591,0.0906395,0.0390194,-0.0261702,-0.0156052,0.0318129,0.191297,-0.229211,-0.206945,0.0572538,0.0171905,-0.0200548,0.0194809,-0.0465719,0.00117105,-0.0483653,-0.0120392,-0.0570362,-0.0188409,-0.0236777,-0.208482,-0.117515,-0.0243735,0.105985,0.0276894,-0.0101936,-0.049469,-0.0981598,0.0671461,-0.323993,0.250957,-0.0402242,-0.0385362,1.23595,0.0852377,-0.0447916,-0.0173324,0.102738,-0.0329216,-0.11939,-0.0520915,0.0488037,-0.0151316,0.00662773,0.0149965,0.0466145,-0.041449,0.0658288,-0.0673223,-0.0492212,-0.0161622,0.0181578,-0.11925,-0.12574,0.0768021,-0.0440581,-0.0173326,0.114516,0.0060001,0.00329089,0.229242,0.00738016,-0.04671,-0.0681673,0.0238774,0.225907,0.261088,-0.218847,-0.167455,0.051816,0.0189182,-0.0147279],[0.020511,-0.00351133,0.458891,0.507443,-0.00621838,0.0906395,0.0390135,-0.0261993,-0.0156024,0.0318392,0.191299,-0.229227,-0.206926,0.0572706,0.017173,-0.0200151,0.0195195,-0.0465654,0.00119182,-0.0483609,-0.0121198,-0.0571005,-0.0188514,-0.0237614,-0.208567,-0.117514,-0.0243632,0.105941,0.0277351,-0.0101653,-0.0494624,-0.0980361,0.0671181,-0.324064,0.251026,-0.0401429,-0.0385092,1.23595,0.0852119,-0.044768,-0.0172756,0.102691,-0.0329536,-0.119398,-0.0520923,0.0488496,-0.0151497,0.00662626,0.0150012,0.0465748,-0.0413815,0.0658669,-0.0672386,-0.0492356,-0.016118,0.0181502,-0.119283,-0.125764,0.0768988,-0.0441343,-0.0173315,0.114548,0.0060382,0.00330302,0.229313,0.00738849,-0.0466088,-0.0681914,0.0238619,0.225861,0.26108,-0.218833,-0.167485,0.0517548,0.0188876,-0.0148366],[0.0206267,-0.00350027,0.458961,0.507296,-0.00602544,0.0906172,0.0389517,-0.0262204,-0.01551,0.0317997,0.191299,-0.229275,-0.206937,0.0573865,0.0171092,-0.0199568,0.0194628,-0.0465802,0.00112616,-0.0483491,-0.0119476,-0.0570802,-0.0187995,-0.0237411,-0.208341,-0.117546,-0.0244707,0.105906,0.0276034,-0.0102182,-0.0494035,-0.0980738,0.0672096,-0.324016,0.251035,-0.040112,-0.0385249,1.23606,0.0851417,-0.0448725,-0.0172262,0.102672,-0.0328142,-0.119481,-0.0522024,0.0488107,-0.0150786,0.00661147,0.0151809,0.0466206,-0.0414048,0.0658574,-0.0673435,-0.0491614,-0.0160306,0.0181865,-0.119442,-0.125986,0.0767616,-0.0441114,-0.0173695,0.114492,0.00608374,0.00333156,0.229264,0.00731621,-0.0465978,-0.0680367,0.0238483,0.225794,0.261095,-0.218729,-0.167609,0.0517552,0.0187822,-0.014684],[0.0205962,-0.00364918,0.458961,0.507292,-0.00600981,0.0907197,0.0388526,-0.0262843,-0.0153625,0.0318607,0.191392,-0.229276,-0.20705,0.0574686,0.0171882,-0.0199596,0.0195282,-0.046428,0.00108808,-0.0483184,-0.0119229,-0.0570115,-0.0187814,-0.0238324,-0.208361,-0.117642,-0.0245624,0.105873,0.0273805,-0.010286,-0.0493109,-0.0982384,0.067018,-0.324002,0.250953,-0.0402166,-0.0386001,1.23608,0.0851506,-0.0448972,-0.0171495,0.102668,-0.032908,-0.119455,-0.05216,0.0488666,-0.0152267,0.00653883,0.0150665,0.0465133,-0.0414839,0.06579,-0.0673661,-0.049203,-0.0161631,0.0180014,-0.119633,-0.12596,0.076746,-0.0440503,-0.0173837,0.114369,0.00601088,0.00332367,0.229217,0.00730325,-0.0465771,-0.0682476,0.0238168,0.225822,0.261212,-0.218741,-0.167682,0.0517195,0.0187623,-0.0146422],[0.0205975,-0.00364476,0.458999,0.507164,-0.00593675,0.0907069,0.0389247,-0.0262482,-0.0152218,0.0319199,0.191371,-0.229446,-0.206939,0.0576211,0.0171842,-0.0198464,0.0193967,-0.0464122,0.00112987,-0.0482823,-0.0119756,-0.0568765,-0.0186956,-0.0237571,-0.208467,-0.117631,-0.0246164,0.105914,0.0273441,-0.0104172,-0.0492228,-0.0981667,0.0670346,-0.324003,0.251053,-0.0401753,-0.0385675,1.23614,0.0851278,-0.044789,-0.0171401,0.102726,-0.0328425,-0.119402,-0.0521004,0.0487976,-0.0151889,0.00646975,0.0151442,0.0464171,-0.0415732,0.0657822,-0.0673603,-0.0492638,-0.0162903,0.017979,-0.119625,-0.125828,0.0766441,-0.0441082,-0.0173337,0.114286,0.00610859,0.00326675,0.229222,0.00728875,-0.0466096,-0.0682177,0.0237265,0.225744,0.261183,-0.218696,-0.167663,0.0516813,0.0187351,-0.0146203],[0.0206632,-0.00364744,0.458925,0.507229,-0.00599804,0.0907405,0.0389976,-0.0262941,-0.0152737,0.0319437,0.191326,-0.229367,-0.20693,0.0575303,0.0172799,-0.0200362,0.0195906,-0.0463035,0.00115942,-0.0482938,-0.0120558,-0.0569014,-0.018751,-0.0237372,-0.20852,-0.11747,-0.0245251,0.105865,0.0273078,-0.0104422,-0.0491228,-0.0981239,0.0670773,-0.323942,0.250939,-0.0402078,-0.0384876,1.23607,0.0851901,-0.044928,-0.0169781,0.102683,-0.0329517,-0.119279,-0.0521562,0.048728,-0.0151385,0.00632699,0.0151536,0.0464505,-0.0414679,0.065793,-0.0675249,-0.0492334,-0.0162844,0.0178893,-0.119669,-0.125724,0.0765698,-0.0440404,-0.01738,0.114206,0.00600015,0.00336227,0.229224,0.00711592,-0.0465961,-0.0681559,0.023784,0.22558,0.261094,-0.218613,-0.167641,0.0516652,0.0186976,-0.0145147],[0.020679,-0.00361538,0.458959,0.507292,-0.00606201,0.0908237,0.0389166,-0.0262732,-0.0152201,0.0318896,0.191274,-0.229408,-0.206931,0.0575654,0.0173405,-0.0200694,0.0196152,-0.0463715,0.00114958,-0.0482345,-0.0120427,-0.0568947,-0.0187228,-0.0237326,-0.20851,-0.117433,-0.0244576,0.105848,0.0273256,-0.0104604,-0.0490801,-0.0981508,0.0671523,-0.323931,0.250948,-0.0402021,-0.038385,1.2361,0.0851785,-0.0448588,-0.0169755,0.102657,-0.0329324,-0.119191,-0.0520755,0.0486706,-0.0151454,0.00633923,0.0151306,0.0463786,-0.041462,0.0657798,-0.0674918,-0.0491977,-0.0162777,0.0179522,-0.119629,-0.125737,0.0766081,-0.0439907,-0.01743,0.114203,0.00595512,0.00333641,0.229199,0.00710244,-0.0465607,-0.0680904,0.0238194,0.225582,0.261098,-0.218671,-0.167625,0.0516875,0.0186601,-0.0145157],[0.0206205,-0.00361172,0.459087,0.507117,-0.00595517,0.0908515,0.0387381,-0.026378,-0.0152059,0.0319055,0.191179,-0.229456,-0.207075,0.0575653,0.0172639,-0.0201663,0.0195772,-0.0462159,0.00111331,-0.0481698,-0.0121591,-0.0568257,-0.0187242,-0.0237722,-0.208526,-0.117374,-0.0247461,0.105869,0.0273869,-0.0105472,-0.0490729,-0.0980809,0.0672444,-0.323788,0.251152,-0.0403576,-0.038453,1.23607,0.0852113,-0.0449158,-0.0169986,0.102566,-0.03287,-0.119187,-0.0520442,0.0487303,-0.0150678,0.00625059,0.0152018,0.0464513,-0.0413542,0.0657213,-0.0674523,-0.0490478,-0.016261,0.0180392,-0.119558,-0.125841,0.0765274,-0.0439537,-0.0174291,0.114345,0.00597077,0.00339105,0.229245,0.00707544,-0.0465596,-0.0680879,0.0238196,0.225678,0.260935,-0.218704,-0.16756,0.0516357,0.0186528,-0.0145788],[0.020577,-0.00357241,0.459103,0.507132,-0.00610271,0.0907866,0.038777,-0.0264497,-0.0152917,0.0318472,0.191126,-0.229526,-0.207223,0.0575786,0.017275,-0.0202365,0.0195669,-0.0461753,0.00107429,-0.0482023,-0.0121189,-0.0568856,-0.0186451,-0.0238569,-0.208541,-0.11733,-0.0247648,0.10568,0.0272602,-0.0105303,-0.0491304,-0.0979161,0.0672527,-0.323869,0.251235,-0.0403912,-0.0383736,1.23612,0.0853065,-0.0449578,-0.0170251,0.102564,-0.0328184,-0.119094,-0.0519893,0.0487457,-0.0151419,0.00621411,0.0151609,0.0463584,-0.0413306,0.0657533,-0.0674374,-0.0489665,-0.0163109,0.0180794,-0.119579,-0.125701,0.0765812,-0.0439601,-0.017441,0.114271,0.00608994,0.00339696,0.22922,0.00709723,-0.0466213,-0.068124,0.0238791,0.225755,0.260929,-0.218842,-0.167583,0.0515588,0.0186102,-0.0145174],[0.0205629,-0.0035869,0.459145,0.507188,-0.00604921,0.0907982,0.0387569,-0.0264798,-0.0153035,0.0318419,0.191126,-0.229492,-0.207204,0.0576928,0.0172315,-0.0202591,0.0195402,-0.046123,0.00109559,-0.0482633,-0.0121072,-0.0568214,-0.0185746,-0.0238717,-0.208615,-0.117328,-0.0248308,0.105649,0.0272733,-0.0104895,-0.0491322,-0.0978702,0.0672583,-0.323883,0.251198,-0.0404736,-0.0383351,1.23614,0.0853768,-0.0449075,-0.0170735,0.102529,-0.0328566,-0.119082,-0.051945,0.04881,-0.0151761,0.00629332,0.0150873,0.0463621,-0.0413614,0.0657755,-0.0673902,-0.0489724,-0.016284,0.0181719,-0.119617,-0.125615,0.0765413,-0.0439891,-0.0175517,0.114318,0.00602724,0.00341794,0.229205,0.00709908,-0.0465415,-0.0681142,0.0238717,0.22569,0.261,-0.218854,-0.167608,0.0515607,0.0185764,-0.0145642],[0.0205299,-0.00354071,0.459133,0.507239,-0.00612595,0.0907331,0.0386782,-0.026549,-0.015229,0.0317084,0.191069,-0.229557,-0.207163,0.0577406,0.0171393,-0.0202607,0.0196951,-0.0460115,0.00110826,-0.0482825,-0.0119852,-0.0568623,-0.0187184,-0.0238018,-0.208677,-0.117274,-0.0247791,0.105592,0.0272288,-0.0104663,-0.0493115,-0.0978951,0.0672247,-0.324054,0.251132,-0.04047,-0.038353,1.23612,0.0854306,-0.0449628,-0.0171413,0.10266,-0.0328762,-0.119106,-0.0517634,0.0488689,-0.0151288,0.00631554,0.0150348,0.0463708,-0.0413695,0.0655107,-0.0675652,-0.0490022,-0.0163622,0.0181224,-0.119642,-0.125783,0.0765488,-0.0440882,-0.0175745,0.11428,0.00604907,0.0034932,0.22926,0.00696812,-0.0465297,-0.0681046,0.0238535,0.225607,0.260725,-0.218822,-0.167563,0.0514361,0.0187345,-0.0145433],[0.020518,-0.00360438,0.459117,0.50727,-0.00609943,0.0908174,0.0386342,-0.0264672,-0.0151489,0.0316504,0.191135,-0.229503,-0.207095,0.0577663,0.0171465,-0.0202429,0.019712,-0.0459947,0.00110097,-0.0482038,-0.0119506,-0.0568965,-0.0186979,-0.0237466,-0.20866,-0.117309,-0.024827,0.105507,0.0272218,-0.0104136,-0.0493149,-0.0979671,0.0672997,-0.323985,0.251079,-0.0405424,-0.0384358,1.2361,0.085458,-0.0449438,-0.0171989,0.102711,-0.0329241,-0.119116,-0.0517708,0.0488793,-0.0151139,0.00635736,0.0149919,0.0463728,-0.0414302,0.0655485,-0.0675767,-0.0488824,-0.0164106,0.0180902,-0.119576,-0.125755,0.0765555,-0.0440211,-0.0175318,0.114353,0.00609156,0.00345273,0.229195,0.00703436,-0.0465255,-0.0681284,0.0238809,0.225611,0.260779,-0.218814,-0.167659,0.0514292,0.0187094,-0.0145967],[0.0204911,-0.00362978,0.459071,0.507378,-0.00603222,0.0908412,0.0387348,-0.0265142,-0.0150848,0.0316886,0.191088,-0.22954,-0.207131,0.0576511,0.017138,-0.0202881,0.0198092,-0.0459749,0.00118456,-0.0481786,-0.0119485,-0.0567896,-0.0186555,-0.0237049,-0.208792,-0.11728,-0.0248481,0.105506,0.0272331,-0.0103855,-0.049269,-0.0980297,0.067325,-0.324035,0.251062,-0.0404918,-0.0384777,1.23614,0.0854249,-0.0449527,-0.0171467,0.102674,-0.0329516,-0.119101,-0.0517847,0.0488345,-0.0151163,0.00635731,0.0150452,0.0462975,-0.0414857,0.0655082,-0.0675141,-0.0487981,-0.0163605,0.0180164,-0.119577,-0.125717,0.0765984,-0.0439991,-0.0174911,0.114498,0.00615673,0.00343202,0.229166,0.00705947,-0.0464907,-0.0681346,0.0239,0.225602,0.260871,-0.218764,-0.167675,0.0514871,0.0186951,-0.0145645],[0.0205145,-0.0036134,0.459007,0.507307,-0.00610604,0.0907609,0.0387765,-0.0265768,-0.0150719,0.0317494,0.19111,-0.229528,-0.207175,0.057705,0.0171532,-0.0203178,0.0198373,-0.0459991,0.00127236,-0.0482244,-0.0120028,-0.0567305,-0.0186474,-0.023696,-0.208679,-0.117284,-0.0248627,0.105503,0.0272558,-0.0103681,-0.0492794,-0.0980135,0.0673087,-0.323972,0.251036,-0.0405015,-0.0384673,1.2361,0.0854427,-0.0449936,-0.0171703,0.102659,-0.032971,-0.119128,-0.0517561,0.0488442,-0.0151414,0.0063061,0.0150902,0.0462719,-0.0415597,0.065456,-0.0674631,-0.0487347,-0.0162818,0.0180447,-0.119592,-0.125754,0.0766235,-0.0440734,-0.0175102,0.114536,0.00614361,0.00337977,0.229085,0.00701755,-0.0464772,-0.0681712,0.0239195,0.225551,0.260914,-0.218782,-0.167685,0.0514625,0.0186551,-0.0146414],[0.0204871,-0.00361481,0.459008,0.507298,-0.00610022,0.0907693,0.0387665,-0.0265943,-0.01508,0.0317588,0.191094,-0.229543,-0.207174,0.057713,0.0171494,-0.0203498,0.0198343,-0.0460156,0.00126793,-0.0481992,-0.0119933,-0.0567364,-0.0186329,-0.0237134,-0.208699,-0.117305,-0.02488,0.105518,0.0272437,-0.0103787,-0.0492963,-0.0980264,0.0672899,-0.324,0.251037,-0.0405115,-0.0384618,1.2361,0.0854493,-0.0449828,-0.0171686,0.102655,-0.0329624,-0.119107,-0.0517557,0.0488413,-0.0151435,0.00630813,0.0150864,0.0462726,-0.0415454,0.0654569,-0.0674537,-0.0487325,-0.0163013,0.018044,-0.119598,-0.125742,0.0766325,-0.0440719,-0.0175148,0.11453,0.00617194,0.00337762,0.229082,0.00700606,-0.0464767,-0.0681822,0.0239269,0.225574,0.260897,-0.218799,-0.16767,0.0514617,0.0186823,-0.014634],[0.0204245,-0.00358811,0.459005,0.507405,-0.00609262,0.090738,0.0387297,-0.0265951,-0.0152606,0.0318403,0.191061,-0.229479,-0.207272,0.0577766,0.0170895,-0.0204401,0.0198418,-0.0461499,0.00130369,-0.0481802,-0.0120979,-0.0567868,-0.0185597,-0.0235434,-0.208725,-0.11723,-0.0249449,0.105455,0.0272073,-0.0104381,-0.0494608,-0.0979924,0.0672488,-0.323977,0.251118,-0.0405122,-0.0382805,1.23608,0.0855365,-0.0450091,-0.0171246,0.102678,-0.0328813,-0.119103,-0.0516374,0.0489682,-0.0152648,0.00625587,0.0149522,0.0462279,-0.0414588,0.0655456,-0.0675372,-0.0488007,-0.0163457,0.0180815,-0.119501,-0.125814,0.0765607,-0.0439833,-0.0174236,0.114639,0.00610026,0.00333665,0.229148,0.00702222,-0.0465931,-0.0681645,0.0239125,0.225644,0.260963,-0.218841,-0.167609,0.0514599,0.0187568,-0.0144858],[0.0205574,-0.00350821,0.458957,0.507156,-0.00614875,0.0907666,0.0387471,-0.0265865,-0.0151594,0.0316633,0.191061,-0.229458,-0.207236,0.0576016,0.0172984,-0.0204864,0.019935,-0.0461871,0.00135256,-0.0482117,-0.012151,-0.0568814,-0.0184781,-0.0235213,-0.20861,-0.117213,-0.0249458,0.105384,0.0272676,-0.010513,-0.0495697,-0.0981073,0.0673074,-0.323881,0.251055,-0.0405643,-0.0382768,1.23604,0.0856884,-0.0449744,-0.0169726,0.102764,-0.0329433,-0.119272,-0.0516187,0.0488756,-0.0151669,0.00625232,0.0150993,0.0462451,-0.0413617,0.0655932,-0.0674074,-0.0488727,-0.0162516,0.0180208,-0.119402,-0.125921,0.0765438,-0.0440169,-0.0174961,0.114593,0.00608117,0.00336967,0.229191,0.00699131,-0.0466376,-0.0681856,0.0239047,0.225673,0.261152,-0.218796,-0.167655,0.0515714,0.0188652,-0.0145088],[0.0204767,-0.00346353,0.45882,0.507122,-0.0061153,0.0908119,0.0387381,-0.0265512,-0.0150864,0.0316484,0.190996,-0.22958,-0.207201,0.057593,0.0171965,-0.020451,0.0198539,-0.0462175,0.0014122,-0.0482531,-0.012148,-0.0568575,-0.0185196,-0.0234972,-0.20863,-0.117159,-0.025017,0.105437,0.0271962,-0.0103886,-0.0495504,-0.0980655,0.0673473,-0.323919,0.250998,-0.0404904,-0.0382479,1.23608,0.0856195,-0.0448807,-0.0169969,0.102833,-0.0328374,-0.119311,-0.0516667,0.0488859,-0.0151844,0.00620597,0.0151073,0.0461878,-0.0413159,0.0656407,-0.0675198,-0.0488744,-0.0162466,0.0179553,-0.119452,-0.12595,0.076598,-0.0439594,-0.0174238,0.114564,0.00605865,0.00343979,0.229179,0.0069998,-0.0466805,-0.0681519,0.0238595,0.225755,0.26107,-0.218912,-0.167649,0.0516497,0.0187626,-0.0145463],[0.0205023,-0.00341609,0.458812,0.507111,-0.0060731,0.0907588,0.0387287,-0.0265297,-0.0151395,0.0316641,0.191016,-0.229572,-0.207207,0.0575828,0.0171796,-0.0203979,0.0198698,-0.0462518,0.00140808,-0.0481925,-0.0121432,-0.0568599,-0.0185124,-0.023521,-0.208609,-0.11714,-0.0250219,0.105412,0.0272164,-0.0103892,-0.0495772,-0.0980709,0.0673744,-0.323961,0.251024,-0.0405207,-0.0382739,1.23612,0.0855828,-0.0448511,-0.0170025,0.102841,-0.0328382,-0.119325,-0.0516259,0.0488945,-0.0151429,0.00627552,0.0150628,0.046199,-0.0413068,0.0655863,-0.0675384,-0.0488785,-0.0162261,0.017894,-0.11946,-0.125944,0.0766111,-0.0439688,-0.0174142,0.114556,0.00603352,0.00341073,0.229172,0.00694626,-0.046723,-0.0681868,0.0238173,0.225751,0.261118,-0.218881,-0.16765,0.0516356,0.0188024,-0.0144907],[0.0203721,-0.00335396,0.458969,0.507212,-0.00627524,0.0908148,0.0387012,-0.0264997,-0.0151573,0.0317296,0.191025,-0.229732,-0.207203,0.0575636,0.0171317,-0.020321,0.0199001,-0.0463811,0.00153128,-0.0481175,-0.0119792,-0.0568958,-0.018508,-0.0234189,-0.208687,-0.117032,-0.0249666,0.105287,0.0270768,-0.0104067,-0.0495457,-0.0981502,0.0674574,-0.32381,0.250963,-0.0404607,-0.0382783,1.2362,0.0856186,-0.0448637,-0.0171724,0.102832,-0.0328788,-0.119401,-0.0515722,0.0490602,-0.01523,0.00627397,0.0150437,0.0461872,-0.0412345,0.0656195,-0.0675601,-0.0488316,-0.0160669,0.0178194,-0.119373,-0.125917,0.0766746,-0.0439197,-0.0173776,0.114461,0.00596993,0.00344861,0.229227,0.00702182,-0.0466845,-0.0681463,0.0238201,0.225782,0.261076,-0.218907,-0.16773,0.0517106,0.0189827,-0.0145422],[0.0204869,-0.00336145,0.458998,0.507273,-0.00617155,0.0908948,0.0387633,-0.0264193,-0.0152045,0.0316917,0.191105,-0.229683,-0.20722,0.0576389,0.0170489,-0.020264,0.0198909,-0.0463817,0.00149771,-0.0479743,-0.0121123,-0.0569232,-0.0185955,-0.0233651,-0.208611,-0.11696,-0.0249819,0.105259,0.0270647,-0.0103692,-0.0495358,-0.0981341,0.0675406,-0.323869,0.250921,-0.0405053,-0.0383472,1.23615,0.085609,-0.0449428,-0.0171381,0.102782,-0.0329313,-0.119385,-0.0516176,0.0491361,-0.015263,0.00625388,0.0150523,0.046245,-0.0412578,0.0656287,-0.0676161,-0.0487917,-0.016109,0.0177506,-0.119377,-0.125784,0.0768001,-0.0438876,-0.0174581,0.114555,0.0059583,0.00352631,0.229309,0.00697734,-0.0467003,-0.0682073,0.023836,0.225864,0.261179,-0.218937,-0.167808,0.0517241,0.0190721,-0.0145393],[0.0204653,-0.00333041,0.458991,0.507284,-0.00619179,0.090902,0.038797,-0.0264169,-0.015187,0.0317169,0.191084,-0.229676,-0.207214,0.0576738,0.0170416,-0.0202849,0.0198669,-0.0464133,0.00149343,-0.0479845,-0.0120877,-0.056915,-0.0185722,-0.0233639,-0.208579,-0.116971,-0.024964,0.105267,0.0270725,-0.010369,-0.0495008,-0.0981283,0.0675445,-0.323879,0.250894,-0.0404988,-0.0383639,1.23616,0.0856316,-0.0449588,-0.0170978,0.102778,-0.0329346,-0.119373,-0.0516447,0.0491277,-0.0152576,0.00624995,0.0150521,0.0462141,-0.0412959,0.0656281,-0.0676108,-0.0487992,-0.0161058,0.0177673,-0.119388,-0.125756,0.0767866,-0.0438685,-0.0174399,0.114572,0.00595936,0.00353594,0.229319,0.00695376,-0.0466856,-0.0681642,0.0238247,0.225848,0.261198,-0.218939,-0.167806,0.0517519,0.0190672,-0.0145686],[0.0204447,-0.0033639,0.459008,0.507227,-0.00624012,0.0908415,0.0387668,-0.0263706,-0.0151875,0.0317203,0.191023,-0.229709,-0.207358,0.0577115,0.0170603,-0.0203461,0.019878,-0.0464301,0.00145209,-0.0479809,-0.0120847,-0.0568874,-0.0185482,-0.0233161,-0.208605,-0.11696,-0.0249315,0.105499,0.0271805,-0.0103862,-0.0494827,-0.0982327,0.0676349,-0.323951,0.250789,-0.0405286,-0.038302,1.23619,0.0856489,-0.0448951,-0.0172744,0.102836,-0.0329348,-0.119392,-0.0516128,0.0490435,-0.0151346,0.00636043,0.0150694,0.0463256,-0.0413585,0.0657388,-0.0674329,-0.0487447,-0.0161733,0.0179263,-0.119443,-0.125714,0.0768681,-0.0439786,-0.0174612,0.114553,0.00592448,0.00349104,0.229308,0.00704775,-0.0467428,-0.0680381,0.0237753,0.225876,0.261209,-0.218956,-0.167767,0.0517957,0.0190154,-0.0145579],[0.0204541,-0.00332163,0.459021,0.507121,-0.0062076,0.0908826,0.0386991,-0.0263591,-0.0152205,0.031728,0.190971,-0.229677,-0.207464,0.0577409,0.0169521,-0.0202138,0.0198984,-0.0462929,0.00146218,-0.0479441,-0.0120096,-0.0569031,-0.0185509,-0.0232725,-0.208533,-0.116916,-0.0249985,0.105626,0.0273532,-0.0102411,-0.0494902,-0.0982939,0.0676724,-0.323914,0.250842,-0.0405326,-0.0383283,1.23606,0.0856741,-0.044892,-0.0171914,0.102694,-0.0329549,-0.119331,-0.0516748,0.0489828,-0.0151736,0.00632631,0.015063,0.046275,-0.0412558,0.0657297,-0.0674323,-0.0486215,-0.0161451,0.0179662,-0.119456,-0.125711,0.0768866,-0.0439825,-0.0175468,0.114578,0.00592473,0.00345429,0.229284,0.00708911,-0.0467819,-0.0679667,0.0238072,0.225813,0.261218,-0.218812,-0.167853,0.051754,0.0188618,-0.0144549],[0.0204183,-0.00332752,0.459038,0.507205,-0.00616518,0.0908879,0.0387056,-0.0263402,-0.0152172,0.0316893,0.190966,-0.229666,-0.207485,0.0577589,0.0169809,-0.0201524,0.0198702,-0.0463524,0.00144988,-0.0479438,-0.0120529,-0.0568771,-0.0185419,-0.0232726,-0.208567,-0.116906,-0.0249881,0.105651,0.0273373,-0.0102456,-0.0494978,-0.0983496,0.0676351,-0.323914,0.250876,-0.0406016,-0.0383494,1.23604,0.0857143,-0.0449655,-0.0171473,0.10266,-0.0328877,-0.119322,-0.0516297,0.0490422,-0.0151041,0.00631504,0.0150478,0.0462762,-0.0411801,0.0656342,-0.0674011,-0.0486081,-0.0161704,0.0179236,-0.119403,-0.125747,0.0768866,-0.0439928,-0.01759,0.114546,0.00589068,0.00351488,0.229333,0.00707956,-0.0467952,-0.0679714,0.023871,0.225779,0.261239,-0.218847,-0.167877,0.0517481,0.0188752,-0.0144743],[0.0204086,-0.0033474,0.459057,0.507181,-0.00615017,0.0908816,0.0386957,-0.0263665,-0.015229,0.0316547,0.190953,-0.229701,-0.20747,0.0577755,0.0170124,-0.0201588,0.0198753,-0.0463425,0.00145812,-0.0479216,-0.0120342,-0.0568892,-0.0185629,-0.0232584,-0.208583,-0.1169,-0.0249826,0.105641,0.0273584,-0.0102473,-0.0494827,-0.0983431,0.0676557,-0.323895,0.250903,-0.040633,-0.0383366,1.23607,0.0857443,-0.0449569,-0.0171159,0.102676,-0.032871,-0.119319,-0.0516579,0.0490459,-0.0151464,0.00628612,0.0150466,0.0462649,-0.041167,0.0656319,-0.0674027,-0.0486116,-0.0161446,0.0179462,-0.119389,-0.125749,0.0768892,-0.0439917,-0.0176189,0.114535,0.00589746,0.00351584,0.229342,0.00709197,-0.0467884,-0.0679729,0.0238901,0.225815,0.261252,-0.218825,-0.16788,0.0517813,0.0188873,-0.014511],[0.0203972,-0.00331268,0.459139,0.507217,-0.00615843,0.090816,0.0387688,-0.0263571,-0.0152389,0.0315381,0.190952,-0.229692,-0.207429,0.0577913,0.0169671,-0.0202322,0.0199293,-0.0462712,0.00138834,-0.0479026,-0.01203,-0.0568838,-0.0184902,-0.0232007,-0.208637,-0.116764,-0.025036,0.105688,0.0275231,-0.0103966,-0.0494188,-0.0983706,0.0677773,-0.323853,0.25086,-0.0405812,-0.0383243,1.23625,0.0856773,-0.0448496,-0.0171018,0.102678,-0.0329005,-0.119203,-0.0515709,0.0490382,-0.0151182,0.00625556,0.0150485,0.0461289,-0.0411731,0.0656161,-0.067479,-0.0486252,-0.0161101,0.0179805,-0.119367,-0.125831,0.0768636,-0.0439776,-0.0175873,0.114412,0.00595702,0.0035146,0.229219,0.00716612,-0.0466271,-0.0679817,0.0239869,0.225811,0.261143,-0.218738,-0.167717,0.051679,0.0189209,-0.0144098],[0.0204082,-0.00333321,0.459207,0.50708,-0.00610904,0.090858,0.0387191,-0.026377,-0.0153365,0.0315818,0.190997,-0.229662,-0.207371,0.0577399,0.0169526,-0.0201844,0.0198912,-0.046305,0.00136927,-0.047868,-0.0121646,-0.0568549,-0.0184884,-0.0232982,-0.208563,-0.116719,-0.0250093,0.105704,0.0275921,-0.0103325,-0.0494237,-0.0983226,0.0679463,-0.323883,0.250777,-0.0405553,-0.0382807,1.23632,0.0856847,-0.0447863,-0.0171273,0.102685,-0.0328003,-0.119259,-0.0515652,0.0490251,-0.0150493,0.00627917,0.0150394,0.046105,-0.0411632,0.0655713,-0.0674577,-0.048598,-0.0160602,0.0179906,-0.119393,-0.125833,0.0768955,-0.0440733,-0.0175627,0.114371,0.00596746,0.00351627,0.229182,0.00714128,-0.0466694,-0.0679492,0.023917,0.225895,0.261104,-0.218818,-0.16762,0.0516953,0.0189426,-0.0144481],[0.0204651,-0.00336956,0.459223,0.507014,-0.00631147,0.0908316,0.0386437,-0.0263656,-0.015512,0.0316435,0.19099,-0.229748,-0.207439,0.0576784,0.0169668,-0.0202032,0.0199694,-0.0463338,0.00137878,-0.0479671,-0.0122655,-0.0569174,-0.0184437,-0.0232843,-0.208606,-0.116921,-0.0249937,0.105663,0.0275708,-0.0103888,-0.0497233,-0.0984721,0.0681188,-0.323808,0.250844,-0.0406408,-0.0382963,1.23627,0.0855332,-0.0450072,-0.0171001,0.102691,-0.0327621,-0.119158,-0.0516287,0.0490468,-0.0149645,0.00620527,0.0150204,0.0462708,-0.0411922,0.0655716,-0.0674027,-0.0486009,-0.0158361,0.0178909,-0.119423,-0.125844,0.0768478,-0.0440911,-0.0178242,0.114473,0.00594218,0.00347773,0.22933,0.00735372,-0.0468432,-0.0680195,0.0238704,0.226101,0.261112,-0.218637,-0.167549,0.0516079,0.0190506,-0.0144641],[0.0206521,-0.00352784,0.459273,0.506977,-0.00627142,0.0907165,0.0386638,-0.0263433,-0.015426,0.0318738,0.190917,-0.229939,-0.207515,0.0577738,0.0169338,-0.0203432,0.0199857,-0.0462739,0.00138111,-0.0478631,-0.0121713,-0.0567595,-0.0184956,-0.0235408,-0.208614,-0.116825,-0.0248864,0.105705,0.0274753,-0.0103999,-0.0498881,-0.0982689,0.068103,-0.323782,0.25077,-0.0407348,-0.0383614,1.23621,0.0855428,-0.0450843,-0.0170965,0.102693,-0.0329146,-0.118988,-0.0518267,0.0491373,-0.0148862,0.00621997,0.0149834,0.0462503,-0.0412824,0.0654703,-0.0675018,-0.0485188,-0.0159342,0.0179286,-0.119461,-0.125938,0.076827,-0.0439705,-0.0178234,0.114481,0.00601493,0.00350175,0.229472,0.00736021,-0.0469692,-0.068012,0.0237053,0.226016,0.261084,-0.218586,-0.167708,0.0516581,0.0192667,-0.0144986],[0.020662,-0.00355704,0.459272,0.506978,-0.00628385,0.0907045,0.0386681,-0.0262845,-0.0154319,0.0318747,0.190914,-0.229951,-0.207535,0.0577829,0.0169219,-0.0203958,0.019985,-0.0463291,0.00133754,-0.0478689,-0.0121411,-0.0566773,-0.0184878,-0.0235458,-0.208584,-0.116701,-0.0248749,0.105693,0.0274787,-0.0103793,-0.0498608,-0.0982207,0.0680525,-0.323798,0.250786,-0.040791,-0.0383449,1.23622,0.0854745,-0.0450613,-0.0171198,0.102707,-0.0330167,-0.119009,-0.0518352,0.0490952,-0.0148151,0.00629031,0.0149515,0.0462306,-0.0413433,0.065457,-0.0674755,-0.0485228,-0.0159339,0.0179856,-0.119477,-0.12594,0.0769099,-0.0440009,-0.0177476,0.114407,0.0060114,0.0034921,0.229511,0.00737796,-0.0469407,-0.0679702,0.02377,0.225987,0.261096,-0.218607,-0.167657,0.0516322,0.0192473,-0.014542],[0.0206619,-0.00356493,0.459343,0.506933,-0.00639459,0.0907789,0.0385839,-0.0262047,-0.0153599,0.0317779,0.191033,-0.229821,-0.207567,0.0577561,0.0169825,-0.0204188,0.0201142,-0.0463155,0.00137679,-0.04778,-0.0122001,-0.0566938,-0.0185208,-0.0235473,-0.208713,-0.116844,-0.024813,0.10563,0.0275217,-0.0104542,-0.0499372,-0.0983258,0.0680519,-0.323806,0.250846,-0.040677,-0.0383725,1.23626,0.0854115,-0.0449501,-0.0169864,0.102654,-0.0330316,-0.118975,-0.0519384,0.0490453,-0.0148615,0.00635169,0.0148784,0.0462853,-0.0412691,0.0653832,-0.0674641,-0.0485682,-0.0158959,0.0180723,-0.119449,-0.125926,0.0769094,-0.0441351,-0.0177371,0.114382,0.00604509,0.00349292,0.229574,0.00734001,-0.0468214,-0.0679719,0.0237264,0.225966,0.261056,-0.218598,-0.167654,0.0516193,0.0192611,-0.0145565],[0.0207055,-0.00369151,0.459268,0.506909,-0.00641135,0.090762,0.0386152,-0.0261658,-0.0154697,0.0318536,0.19108,-0.229861,-0.20752,0.0577212,0.0169511,-0.0205181,0.0201874,-0.0462251,0.00148691,-0.0476812,-0.012142,-0.0567384,-0.0185126,-0.0235875,-0.208669,-0.116794,-0.0247848,0.105604,0.0275846,-0.0104589,-0.049916,-0.0983816,0.0680152,-0.323784,0.250827,-0.0406943,-0.0384243,1.2363,0.0853802,-0.0449915,-0.0169779,0.102668,-0.0331096,-0.118982,-0.0519833,0.0489905,-0.0149102,0.00638212,0.0149052,0.0462294,-0.0412149,0.0653469,-0.0673236,-0.0486013,-0.0158746,0.0180015,-0.119464,-0.125979,0.0769242,-0.0441359,-0.017809,0.114397,0.00599549,0.00353647,0.229571,0.00734866,-0.0467481,-0.0680807,0.0237291,0.225943,0.261073,-0.218621,-0.16767,0.051594,0.0192564,-0.0145031],[0.0206212,-0.00365873,0.459284,0.50697,-0.00642645,0.0908347,0.0386899,-0.026082,-0.0156294,0.0318681,0.191154,-0.229876,-0.207659,0.0577645,0.0170184,-0.0204055,0.0203524,-0.0463494,0.00169633,-0.0477143,-0.0122176,-0.0567432,-0.0183596,-0.0235141,-0.208706,-0.116606,-0.0248914,0.105652,0.0276214,-0.0103963,-0.0500221,-0.0984528,0.0681444,-0.323774,0.250996,-0.0408048,-0.0385539,1.23624,0.0854676,-0.044969,-0.0168905,0.102765,-0.0330815,-0.119135,-0.0518907,0.0490625,-0.0150362,0.00635079,0.0149256,0.0461435,-0.0413373,0.0651775,-0.067435,-0.0485841,-0.0158174,0.0180662,-0.119377,-0.125953,0.0770394,-0.0442282,-0.0178248,0.11449,0.00590596,0.00350366,0.22961,0.00739485,-0.0468886,-0.0678325,0.023721,0.226007,0.261081,-0.218648,-0.167701,0.0515603,0.0193565,-0.0145137],[0.0205002,-0.00355424,0.459187,0.506979,-0.0064056,0.0908728,0.0387127,-0.0260917,-0.0156203,0.0320631,0.191304,-0.229834,-0.207695,0.0578029,0.0170866,-0.0204021,0.0203188,-0.0462665,0.00159243,-0.0477726,-0.0121755,-0.0566644,-0.0184021,-0.0235055,-0.208607,-0.116679,-0.0249629,0.105701,0.0275655,-0.0103915,-0.0500689,-0.0985154,0.0680316,-0.323825,0.25098,-0.0408221,-0.038576,1.23624,0.0854127,-0.0450044,-0.0169369,0.102709,-0.0331828,-0.119081,-0.051742,0.0490873,-0.0149914,0.00630328,0.0149435,0.0461452,-0.0413324,0.0651875,-0.0674457,-0.0486994,-0.0158456,0.0179987,-0.119384,-0.125869,0.0771163,-0.0441747,-0.0178157,0.114525,0.00589112,0.00348455,0.22954,0.00732278,-0.0468378,-0.0678446,0.0236389,0.226088,0.261,-0.218638,-0.167577,0.0515726,0.0193919,-0.0145101],[0.0205739,-0.00360846,0.459172,0.50706,-0.0064209,0.0909433,0.0387324,-0.0261356,-0.0155229,0.0321661,0.191342,-0.229856,-0.207745,0.0576374,0.0170986,-0.0204099,0.0203246,-0.0462911,0.00156862,-0.0477718,-0.0121802,-0.0566382,-0.0184188,-0.023466,-0.208595,-0.116715,-0.0249967,0.1058,0.0275666,-0.0104083,-0.0499982,-0.0985285,0.0679879,-0.323873,0.251001,-0.0409035,-0.0385197,1.23615,0.0852322,-0.0449525,-0.0170242,0.102746,-0.0332413,-0.119066,-0.0516669,0.0490851,-0.0149998,0.00635228,0.0148694,0.0460853,-0.0411407,0.0652655,-0.0675001,-0.0486341,-0.0157919,0.0180163,-0.119404,-0.125728,0.0770788,-0.0441702,-0.0178429,0.114596,0.00584759,0.00359385,0.229554,0.00732062,-0.0470041,-0.0679569,0.0235399,0.226091,0.261059,-0.218595,-0.167675,0.0516414,0.0193498,-0.0146066],[0.0205913,-0.00362043,0.459113,0.507024,-0.00643224,0.090891,0.0387657,-0.0261888,-0.0154705,0.0321258,0.191353,-0.22987,-0.207787,0.0577181,0.0171126,-0.0204451,0.0203097,-0.0463177,0.00157567,-0.0477342,-0.0121745,-0.0566384,-0.0183392,-0.0234348,-0.208615,-0.116764,-0.0250017,0.105765,0.0275617,-0.0104358,-0.0499647,-0.0985471,0.0679784,-0.323955,0.250992,-0.0409163,-0.0384678,1.23611,0.085233,-0.0449861,-0.0170083,0.102726,-0.0332524,-0.118954,-0.051632,0.0491275,-0.0149768,0.00641756,0.0149081,0.0460857,-0.0411174,0.0652901,-0.067469,-0.0485791,-0.0157768,0.0180479,-0.119384,-0.125711,0.0771184,-0.0441845,-0.0178421,0.114583,0.00593838,0.00360317,0.229575,0.00726722,-0.0469949,-0.0680193,0.0235151,0.226069,0.261009,-0.218669,-0.167616,0.0516081,0.019336,-0.0145908],[0.0205418,-0.00350671,0.459121,0.506973,-0.00646573,0.0908798,0.0387838,-0.0261824,-0.0156447,0.0321396,0.191206,-0.229831,-0.207828,0.0577776,0.0171256,-0.0204307,0.0202472,-0.0463268,0.00167624,-0.0477296,-0.0121366,-0.0566154,-0.0183975,-0.0234426,-0.208652,-0.116878,-0.0250337,0.105715,0.0277321,-0.0104221,-0.0498411,-0.0985073,0.0679848,-0.323984,0.251068,-0.0408824,-0.0383581,1.23592,0.0851271,-0.0449301,-0.0169971,0.102748,-0.0332519,-0.118888,-0.0517152,0.0491956,-0.0149445,0.00651469,0.0149063,0.0459748,-0.0411719,0.0653752,-0.0674377,-0.0487261,-0.015689,0.0182409,-0.119307,-0.125584,0.0772569,-0.0442679,-0.0178514,0.11453,0.0060313,0.00357007,0.229534,0.00740725,-0.0469881,-0.0679665,0.0235779,0.225988,0.260963,-0.218535,-0.167512,0.0516804,0.0194337,-0.0145497],[0.0205006,-0.00330713,0.459073,0.506878,-0.00653026,0.0909453,0.0387552,-0.0261078,-0.015503,0.0321456,0.191141,-0.229897,-0.207826,0.0576677,0.0171307,-0.0203011,0.0203374,-0.0462547,0.00184413,-0.0475589,-0.0120308,-0.0565893,-0.0183913,-0.0234681,-0.208615,-0.116903,-0.0251917,0.105594,0.0278235,-0.0105413,-0.0499938,-0.0983731,0.0678285,-0.323987,0.251036,-0.0408775,-0.0383781,1.23591,0.0851998,-0.0447323,-0.0169407,0.102835,-0.0332316,-0.118947,-0.0515887,0.0491627,-0.0150278,0.00645221,0.0149074,0.0459829,-0.0412008,0.065385,-0.0675219,-0.0486829,-0.0157491,0.0180111,-0.119532,-0.125646,0.077239,-0.0442673,-0.0178414,0.114552,0.0061507,0.00357762,0.229521,0.00729955,-0.047018,-0.0678985,0.0236075,0.226017,0.261061,-0.218425,-0.167579,0.0517335,0.0195311,-0.0144694],[0.0204492,-0.00325925,0.459099,0.506891,-0.00646096,0.0910197,0.0387363,-0.0260537,-0.015533,0.0321095,0.191097,-0.22987,-0.207762,0.0576866,0.0171638,-0.0202599,0.0203366,-0.046299,0.00178731,-0.0475583,-0.0120612,-0.0566972,-0.0183519,-0.0234374,-0.208637,-0.116843,-0.0251814,0.105523,0.0277951,-0.0105408,-0.0499576,-0.0984424,0.0678384,-0.323881,0.251049,-0.0407876,-0.0382409,1.23587,0.0851806,-0.0447496,-0.0168811,0.10294,-0.0331985,-0.11897,-0.0515856,0.0493321,-0.0150807,0.00647528,0.014948,0.0459163,-0.0412001,0.0652783,-0.0674508,-0.0486916,-0.0157694,0.018098,-0.119603,-0.125573,0.0772492,-0.0442451,-0.0178844,0.114537,0.00609611,0.00367221,0.229566,0.00729532,-0.0470382,-0.0678525,0.0235815,0.225996,0.26109,-0.218462,-0.167537,0.0516848,0.0195073,-0.0144644],[0.0205181,-0.00331002,0.459067,0.506849,-0.00645802,0.091012,0.0387224,-0.0260165,-0.0155174,0.0320755,0.191097,-0.229877,-0.207726,0.0577387,0.017244,-0.0201607,0.0202685,-0.0462875,0.00173702,-0.0475536,-0.0120078,-0.0567305,-0.0183192,-0.0234827,-0.208726,-0.116816,-0.025179,0.105569,0.0278187,-0.0103949,-0.0499716,-0.0984446,0.0678252,-0.32391,0.251127,-0.0408044,-0.0381848,1.23601,0.0852144,-0.0447701,-0.0169492,0.103013,-0.033148,-0.118969,-0.05156,0.0493921,-0.0150645,0.00654113,0.0148661,0.0459164,-0.0411885,0.0652992,-0.0674928,-0.0487207,-0.0157077,0.0181161,-0.119627,-0.125493,0.0771937,-0.0442107,-0.0178801,0.11453,0.00613939,0.00371876,0.229532,0.00721859,-0.0470118,-0.0677508,0.0235546,0.226091,0.261042,-0.218451,-0.16759,0.0516611,0.0195282,-0.014508],[0.0205682,-0.00333555,0.459069,0.506853,-0.00645074,0.0909862,0.0387277,-0.025969,-0.0154497,0.0320426,0.191086,-0.229873,-0.207709,0.057736,0.0172322,-0.0201385,0.0202756,-0.0463205,0.00172707,-0.0475495,-0.011985,-0.0567322,-0.0183524,-0.0234821,-0.208739,-0.116858,-0.0251614,0.105563,0.0278506,-0.0104114,-0.0499866,-0.0984382,0.0678083,-0.323831,0.251128,-0.0407442,-0.0382653,1.23601,0.0851909,-0.0448313,-0.0169933,0.102999,-0.0331672,-0.118925,-0.0515228,0.0493896,-0.0150828,0.0065214,0.0148707,0.0459636,-0.0411882,0.0652555,-0.0674833,-0.0487267,-0.015728,0.0181248,-0.119592,-0.125488,0.0772223,-0.0441766,-0.0178836,0.114514,0.00612753,0.00369456,0.229531,0.00718342,-0.0469901,-0.0677366,0.0235678,0.226149,0.26105,-0.218452,-0.167523,0.0516204,0.0194992,-0.0145163],[0.0207192,-0.00337819,0.459197,0.506872,-0.00648784,0.0908465,0.0386874,-0.0261072,-0.0153411,0.0319973,0.190988,-0.229918,-0.207787,0.0577112,0.0171516,-0.0201563,0.0202218,-0.0464755,0.00150473,-0.0475156,-0.0119899,-0.056778,-0.0182001,-0.0235059,-0.208659,-0.116821,-0.0251602,0.105608,0.0278913,-0.0102335,-0.0499067,-0.0983831,0.0678577,-0.323902,0.251159,-0.0407418,-0.0382667,1.23604,0.0851985,-0.0446589,-0.0168223,0.103128,-0.0331503,-0.118936,-0.0515223,0.0494351,-0.0149863,0.00634909,0.0148252,0.0460143,-0.0411679,0.0652176,-0.0673622,-0.0487979,-0.0158089,0.0180067,-0.119597,-0.125511,0.0771002,-0.0442642,-0.0179664,0.114428,0.0060914,0.00353411,0.22958,0.00702749,-0.0470202,-0.067851,0.0235638,0.226111,0.261196,-0.218496,-0.167459,0.0517766,0.0196021,-0.0144143],[0.0206645,-0.00326326,0.459341,0.506744,-0.00659693,0.09086,0.038767,-0.0261416,-0.0154817,0.032017,0.190914,-0.230008,-0.207733,0.0578025,0.0171232,-0.0200635,0.0201516,-0.0464841,0.00150189,-0.0475473,-0.0120534,-0.0568377,-0.0181595,-0.0234862,-0.208628,-0.116879,-0.0252194,0.105489,0.027929,-0.0103436,-0.0499605,-0.0984278,0.0679013,-0.323856,0.251128,-0.040715,-0.0383128,1.23608,0.0852114,-0.0446458,-0.0167683,0.103063,-0.0330963,-0.118872,-0.051501,0.0493845,-0.0150667,0.00634555,0.0148652,0.0460062,-0.0411524,0.0651697,-0.0673197,-0.048747,-0.0158659,0.0179159,-0.119652,-0.12545,0.0771738,-0.0441922,-0.0180731,0.114482,0.00601551,0.00350154,0.229469,0.00705043,-0.0471084,-0.067775,0.0235644,0.226065,0.261267,-0.218454,-0.167596,0.0518202,0.0195867,-0.0145009],[0.0206664,-0.00330024,0.459314,0.506754,-0.00657778,0.0908582,0.0387662,-0.0261457,-0.0154817,0.0319935,0.190934,-0.230015,-0.207735,0.0578269,0.0171151,-0.0200483,0.0201647,-0.0464985,0.00150606,-0.0475346,-0.0120338,-0.0568717,-0.0181285,-0.0234951,-0.208635,-0.116839,-0.0252427,0.105459,0.0279164,-0.0103749,-0.0499441,-0.0984404,0.0679096,-0.323884,0.251141,-0.040741,-0.0382965,1.23608,0.0852137,-0.0446378,-0.0167722,0.103087,-0.0330735,-0.118865,-0.0514806,0.0494094,-0.0150586,0.00635466,0.0148651,0.0459863,-0.0411462,0.0651758,-0.0673111,-0.0487548,-0.0159086,0.0178992,-0.119622,-0.125444,0.0772163,-0.0441871,-0.0180603,0.114509,0.00603848,0.00350608,0.229486,0.00703943,-0.0470681,-0.0678155,0.0235551,0.226083,0.26127,-0.218413,-0.167593,0.0518199,0.01958,-0.0145136],[0.0207151,-0.00329702,0.459363,0.506728,-0.0065574,0.0908143,0.0387247,-0.0261444,-0.0154545,0.031937,0.190908,-0.230047,-0.20768,0.057789,0.0170584,-0.0200954,0.0201944,-0.0464648,0.00149092,-0.0475659,-0.0119833,-0.0568037,-0.0181441,-0.0234407,-0.208657,-0.116917,-0.0252836,0.105496,0.0278914,-0.0103778,-0.0499554,-0.098417,0.0678802,-0.32393,0.25106,-0.0407461,-0.0383235,1.23602,0.0852061,-0.0445932,-0.0167867,0.103064,-0.0330679,-0.118841,-0.0515103,0.0494278,-0.0150603,0.00637139,0.0148827,0.0460072,-0.0411379,0.0651717,-0.0673414,-0.048717,-0.0159051,0.0179324,-0.119651,-0.125382,0.0771917,-0.0441794,-0.0180887,0.114546,0.00602636,0.00350797,0.229426,0.00705621,-0.0470586,-0.0677883,0.0235708,0.226066,0.261332,-0.218375,-0.167588,0.051678,0.0195897,-0.0144923],[0.0206544,-0.00326153,0.459384,0.506705,-0.00657177,0.0908223,0.0388636,-0.0262081,-0.015503,0.03193,0.190984,-0.230098,-0.207765,0.0578149,0.0171219,-0.0200253,0.020211,-0.0464055,0.00135015,-0.0474478,-0.0119582,-0.056822,-0.0181877,-0.0234449,-0.208633,-0.116848,-0.0252632,0.105533,0.0278204,-0.0103444,-0.0499685,-0.0982714,0.0679592,-0.324019,0.251241,-0.0408746,-0.0383726,1.23599,0.0852433,-0.0444974,-0.0168488,0.103089,-0.0331194,-0.118706,-0.0514554,0.0494454,-0.0151092,0.00626773,0.0149414,0.0459648,-0.0411112,0.0651206,-0.0673125,-0.0486596,-0.0158289,0.017877,-0.119643,-0.125359,0.0771724,-0.0442068,-0.0181294,0.114598,0.00613006,0.00365313,0.229286,0.00711266,-0.047127,-0.0678412,0.0235758,0.22603,0.261335,-0.218225,-0.167531,0.051601,0.0195145,-0.0145143],[0.020653,-0.00326036,0.459388,0.506708,-0.00657166,0.0908209,0.0388713,-0.0262112,-0.015505,0.0319287,0.190988,-0.230096,-0.207765,0.0578208,0.0171222,-0.0200255,0.0202058,-0.0464063,0.00135415,-0.047445,-0.0119594,-0.0568295,-0.0181853,-0.0234446,-0.208636,-0.116839,-0.0252603,0.105526,0.0278232,-0.0103445,-0.0499577,-0.0982714,0.067967,-0.324018,0.251233,-0.0408754,-0.0383819,1.23599,0.0852448,-0.044498,-0.0168433,0.10309,-0.0331277,-0.118701,-0.0514526,0.0494435,-0.015108,0.0062714,0.0149427,0.0459657,-0.0411106,0.0651189,-0.0673188,-0.0486567,-0.0158365,0.0178665,-0.11964,-0.125357,0.077175,-0.0442122,-0.0181279,0.114597,0.00613012,0.0036536,0.229284,0.00710877,-0.0471198,-0.0678407,0.0235786,0.226033,0.261335,-0.218219,-0.167532,0.0516019,0.0195096,-0.0145128],[0.0207624,-0.00320672,0.459484,0.506792,-0.00657435,0.0908382,0.0386929,-0.026464,-0.0154648,0.0319875,0.191112,-0.230167,-0.20783,0.057784,0.0171457,-0.0200183,0.0202469,-0.0464402,0.00148981,-0.0474284,-0.0121183,-0.0567306,-0.0182282,-0.0234343,-0.208688,-0.116961,-0.0252965,0.105598,0.0277514,-0.0104002,-0.0499418,-0.0982636,0.0680337,-0.32399,0.251272,-0.0408377,-0.0382829,1.23597,0.0852599,-0.0444087,-0.0168573,0.103428,-0.0331092,-0.118664,-0.0515739,0.0494644,-0.0149936,0.00605517,0.0149945,0.0460766,-0.0411408,0.0651353,-0.067347,-0.0486424,-0.0158168,0.0179818,-0.119537,-0.125157,0.0770664,-0.0441297,-0.0181283,0.114648,0.00599248,0.00372154,0.229109,0.00704111,-0.0470628,-0.067841,0.0236561,0.225876,0.261383,-0.218178,-0.167558,0.0516248,0.019398,-0.0144609],[0.0207543,-0.00319998,0.459477,0.50679,-0.00654616,0.090828,0.0386707,-0.0264316,-0.0154272,0.0319913,0.191125,-0.23014,-0.207879,0.0577668,0.0171823,-0.0200124,0.0202422,-0.0464328,0.00148685,-0.0473873,-0.0121378,-0.0567225,-0.0182071,-0.0234221,-0.20869,-0.116967,-0.0253308,0.105618,0.0277467,-0.010388,-0.0499825,-0.0982391,0.0680343,-0.324006,0.251256,-0.0408383,-0.038257,1.23595,0.0852262,-0.0444461,-0.0168475,0.103406,-0.0330977,-0.118648,-0.0515968,0.049471,-0.0149533,0.00604152,0.0149958,0.0460983,-0.0411159,0.0651267,-0.0673999,-0.0486124,-0.0157544,0.0179661,-0.119572,-0.125199,0.0770986,-0.0441069,-0.0181245,0.11467,0.00596544,0.00371144,0.229113,0.00704151,-0.0470567,-0.0678154,0.0236894,0.2258,0.261385,-0.218193,-0.167568,0.0516648,0.0194008,-0.0144941],[0.0208466,-0.0031979,0.459484,0.506843,-0.00651088,0.0908615,0.0386274,-0.0263944,-0.0154373,0.0320281,0.191236,-0.230161,-0.207773,0.0576758,0.0171775,-0.0200422,0.0202016,-0.0464175,0.00148454,-0.0473941,-0.0120495,-0.0566748,-0.0181861,-0.0234106,-0.208704,-0.117046,-0.0252591,0.10562,0.0277295,-0.0104382,-0.0499652,-0.098171,0.0680214,-0.324103,0.251291,-0.0407841,-0.0382373,1.23588,0.085277,-0.0444203,-0.0168741,0.103372,-0.033032,-0.118626,-0.0515711,0.049503,-0.014964,0.00614646,0.0149466,0.046023,-0.041083,0.0651246,-0.0674647,-0.0485509,-0.0157629,0.0179767,-0.11961,-0.125093,0.0771381,-0.0441051,-0.018025,0.114752,0.00587609,0.00363171,0.229161,0.00708869,-0.0469914,-0.0678332,0.0236454,0.225866,0.261255,-0.218162,-0.167637,0.0516815,0.0194631,-0.0144665],[0.0208449,-0.00319893,0.459412,0.506812,-0.0064977,0.0908476,0.0386115,-0.026422,-0.0154604,0.0320195,0.191214,-0.230209,-0.20776,0.0576846,0.0171776,-0.0200664,0.0201486,-0.0464292,0.00146197,-0.047385,-0.0120326,-0.0567288,-0.0181966,-0.0234251,-0.208676,-0.117041,-0.0252249,0.105599,0.0276696,-0.0104364,-0.0499413,-0.0981524,0.0680347,-0.324144,0.251342,-0.0407599,-0.0382525,1.23591,0.0852464,-0.0443989,-0.0168796,0.103352,-0.0329824,-0.118592,-0.0515621,0.0495029,-0.0149444,0.00615955,0.0149653,0.0460463,-0.0410507,0.0651639,-0.0674862,-0.0485575,-0.0157851,0.0179744,-0.119624,-0.125047,0.0771843,-0.0440767,-0.0179796,0.114734,0.00585964,0.00360453,0.22914,0.00712156,-0.0469813,-0.0677427,0.0236477,0.225893,0.261237,-0.218133,-0.167634,0.0516214,0.0194651,-0.014423],[0.0208506,-0.00320326,0.45942,0.506786,-0.00653011,0.0908402,0.0386058,-0.0264115,-0.0154552,0.0320286,0.191233,-0.230189,-0.207774,0.0577079,0.0171694,-0.0200762,0.0201431,-0.0464515,0.00144097,-0.047362,-0.0120194,-0.0567349,-0.0182102,-0.0234406,-0.208686,-0.117035,-0.0252126,0.105607,0.0276586,-0.0104191,-0.0499406,-0.0981302,0.0680299,-0.324154,0.251357,-0.040756,-0.0382687,1.23591,0.0852385,-0.0443984,-0.0168904,0.103341,-0.0329894,-0.118584,-0.0515378,0.0494852,-0.0149204,0.00616471,0.0149581,0.0460511,-0.0410519,0.0651496,-0.0674661,-0.0485479,-0.0157549,0.0179771,-0.119593,-0.125065,0.0771946,-0.0440477,-0.0179767,0.114741,0.00588115,0.00358828,0.229123,0.00715733,-0.0469937,-0.0677265,0.0236438,0.225928,0.261231,-0.21811,-0.167652,0.0516152,0.0194755,-0.014404],[0.0208334,-0.00319378,0.459494,0.506727,-0.00653317,0.0907466,0.0384904,-0.0262894,-0.0154172,0.0319777,0.191309,-0.230086,-0.207833,0.0576327,0.0172003,-0.020099,0.019997,-0.0463693,0.00143924,-0.0473379,-0.0120376,-0.0567712,-0.0181398,-0.0235256,-0.208639,-0.117023,-0.0252533,0.105588,0.0276621,-0.0102948,-0.0499285,-0.097976,0.067981,-0.324091,0.25126,-0.0407579,-0.0382782,1.23596,0.0853653,-0.0444066,-0.0169746,0.103195,-0.0330337,-0.118572,-0.0515834,0.0495355,-0.0150405,0.00621949,0.0148417,0.0460151,-0.0411042,0.0649989,-0.0673854,-0.0485747,-0.0158033,0.017955,-0.119479,-0.12503,0.077241,-0.0441619,-0.0180352,0.1148,0.00575512,0.00352876,0.229175,0.00727098,-0.0470068,-0.0675971,0.0235779,0.22584,0.261165,-0.218115,-0.167624,0.0516455,0.0196284,-0.0142379],[0.0208493,-0.00325451,0.459433,0.506745,-0.00647205,0.0906728,0.0384443,-0.0262469,-0.0154696,0.0319798,0.191267,-0.230086,-0.207817,0.0576426,0.0172334,-0.0200166,0.0199884,-0.0464768,0.00141899,-0.0473432,-0.0120358,-0.056753,-0.0181005,-0.0235793,-0.208687,-0.117017,-0.0252588,0.105504,0.0276871,-0.0103296,-0.0498987,-0.0979812,0.0680371,-0.324147,0.251231,-0.0406568,-0.0382509,1.2359,0.0853597,-0.0443469,-0.0169672,0.10314,-0.032992,-0.118716,-0.0516267,0.0495722,-0.0150317,0.00627324,0.0148235,0.0460453,-0.0411926,0.0649645,-0.0674581,-0.0485709,-0.0157868,0.0179502,-0.119503,-0.124982,0.0772145,-0.04414,-0.0180289,0.114823,0.00573102,0.00350112,0.229128,0.00717919,-0.0470497,-0.0675518,0.0236238,0.225809,0.261091,-0.218062,-0.167616,0.0516675,0.0196129,-0.0143358],[0.0208328,-0.0032803,0.459409,0.506669,-0.00648063,0.0907177,0.0384153,-0.0263001,-0.0154427,0.0319916,0.191254,-0.230039,-0.207788,0.0576586,0.0173363,-0.0200423,0.019992,-0.0465328,0.00142067,-0.047338,-0.0120519,-0.0567537,-0.0180952,-0.0236142,-0.208701,-0.116995,-0.0252377,0.105476,0.0276795,-0.0103842,-0.0499155,-0.0980197,0.0680703,-0.324151,0.251278,-0.0406565,-0.0382072,1.23591,0.0853092,-0.0443437,-0.0169756,0.103189,-0.0329445,-0.118791,-0.0516045,0.0496153,-0.0149853,0.00624276,0.0148224,0.0460576,-0.0411626,0.0648988,-0.0674303,-0.0485648,-0.0157969,0.0178843,-0.119514,-0.124966,0.0772281,-0.0441515,-0.0180439,0.114888,0.0057803,0.00345939,0.229123,0.00721215,-0.0470569,-0.0675275,0.0236422,0.225816,0.261057,-0.218048,-0.167606,0.0517445,0.0195991,-0.0143357],[0.0208394,-0.0032955,0.459377,0.506635,-0.00649635,0.0906615,0.0385017,-0.0263281,-0.0154122,0.0320519,0.191197,-0.230029,-0.207856,0.0575619,0.017182,-0.0200944,0.0200021,-0.0464371,0.00145135,-0.0473965,-0.0119789,-0.0567733,-0.0180478,-0.0236199,-0.20873,-0.117005,-0.0252416,0.105516,0.0276553,-0.0103595,-0.0499446,-0.098063,0.0680087,-0.324188,0.251264,-0.0406862,-0.0382799,1.23593,0.0852717,-0.0443238,-0.0169788,0.103154,-0.0329173,-0.118781,-0.0515431,0.0495917,-0.0149691,0.0062113,0.014765,0.0460224,-0.0411692,0.0648963,-0.0673812,-0.0485635,-0.0157531,0.0178776,-0.119463,-0.124981,0.0773368,-0.0440842,-0.0180366,0.114832,0.00572584,0.00338485,0.229152,0.00720435,-0.0470485,-0.0675076,0.0236228,0.225862,0.26107,-0.218108,-0.167608,0.0516844,0.0196198,-0.0143099],[0.0208844,-0.00330456,0.459241,0.506422,-0.0064675,0.0906841,0.0385565,-0.0263025,-0.0153454,0.0320427,0.191212,-0.229973,-0.207817,0.0575692,0.0172192,-0.0201627,0.019993,-0.0464769,0.00144204,-0.0473498,-0.0119257,-0.0566627,-0.0180287,-0.0236295,-0.208811,-0.117055,-0.0252286,0.105467,0.0276533,-0.0104193,-0.0500196,-0.0980066,0.0680651,-0.324115,0.251247,-0.0406492,-0.038269,1.23598,0.0853169,-0.0443358,-0.0170426,0.103143,-0.0329614,-0.118758,-0.0515095,0.0494114,-0.0149845,0.00619749,0.0149086,0.0459485,-0.0411677,0.0648917,-0.0673282,-0.0484906,-0.0157851,0.0178565,-0.11947,-0.124949,0.0773336,-0.0441092,-0.0180504,0.114848,0.00586198,0.00340598,0.229212,0.00717216,-0.0469363,-0.0676335,0.0235964,0.22583,0.261066,-0.218171,-0.167559,0.0516414,0.0196167,-0.0143084],[0.0209379,-0.00328109,0.459239,0.506471,-0.00641828,0.0906434,0.0386041,-0.026354,-0.015381,0.0320623,0.191282,-0.229926,-0.207803,0.057498,0.0171272,-0.0201593,0.0199325,-0.0465229,0.00154114,-0.0472867,-0.0119734,-0.0566456,-0.0180708,-0.0236972,-0.208799,-0.117165,-0.0252351,0.105523,0.0277435,-0.0103837,-0.050047,-0.0980236,0.068119,-0.324143,0.251225,-0.0407193,-0.0382445,1.23591,0.08537,-0.0443528,-0.0170442,0.103166,-0.0328522,-0.118711,-0.0515121,0.049415,-0.0149218,0.00606752,0.0149126,0.0458801,-0.0410993,0.0649542,-0.0673196,-0.0484622,-0.0157404,0.0178977,-0.11941,-0.125005,0.077417,-0.0441141,-0.0180666,0.11476,0.0058304,0.00342794,0.229225,0.00724182,-0.0468596,-0.0675779,0.0236754,0.225854,0.261019,-0.218159,-0.167557,0.0517113,0.0196222,-0.0143114],[0.0209224,-0.00326,0.459409,0.506612,-0.00623662,0.0906221,0.0386394,-0.0263558,-0.0155531,0.0319969,0.19133,-0.229885,-0.207799,0.0575557,0.0172027,-0.0201857,0.0197988,-0.0464383,0.00163455,-0.0471335,-0.0120351,-0.0567168,-0.0180669,-0.0235597,-0.208861,-0.116988,-0.025281,0.105628,0.0276418,-0.010306,-0.0500137,-0.0980016,0.0681481,-0.324137,0.251227,-0.0406476,-0.0381765,1.23591,0.0852865,-0.0444352,-0.0171265,0.103021,-0.032891,-0.118582,-0.0515147,0.049345,-0.0148821,0.00609658,0.014882,0.0458229,-0.0411911,0.0647655,-0.067287,-0.0485037,-0.015679,0.0178785,-0.119236,-0.125017,0.0774838,-0.0442471,-0.0181348,0.11473,0.00574409,0.00342131,0.229255,0.00740053,-0.0466924,-0.0675711,0.0235722,0.225842,0.260913,-0.218128,-0.167626,0.0515936,0.0195711,-0.0142456],[0.0208562,-0.00330759,0.459431,0.506598,-0.00624201,0.0907005,0.0386715,-0.0264219,-0.0156465,0.0319746,0.191331,-0.229826,-0.207768,0.0575378,0.0171747,-0.0202288,0.0198123,-0.0464547,0.00168708,-0.0471298,-0.0120217,-0.0566712,-0.0180847,-0.023604,-0.208845,-0.117029,-0.0252683,0.105633,0.0276617,-0.0103291,-0.0500689,-0.0979943,0.0682161,-0.324168,0.251231,-0.0406851,-0.0381607,1.23592,0.0852838,-0.0444258,-0.0171132,0.103063,-0.0329324,-0.118594,-0.0515138,0.0493386,-0.0148631,0.00617248,0.0149151,0.0458256,-0.041181,0.0647041,-0.0673437,-0.0485015,-0.0156332,0.0178586,-0.119238,-0.12504,0.0774112,-0.0442936,-0.0181063,0.114729,0.00576128,0.00338242,0.229289,0.00739789,-0.0466894,-0.0675461,0.023535,0.225835,0.260901,-0.218098,-0.167644,0.0516331,0.0195702,-0.0142854],[0.0208775,-0.00330983,0.459435,0.50666,-0.00623271,0.0907649,0.0388047,-0.0264757,-0.0156172,0.0319564,0.191277,-0.229694,-0.207832,0.0576477,0.0171312,-0.0202125,0.0198168,-0.0463375,0.00170892,-0.0471466,-0.0119904,-0.0567086,-0.0181626,-0.0236363,-0.208835,-0.117002,-0.0252659,0.105651,0.0276817,-0.0103467,-0.0500593,-0.0979594,0.0681648,-0.324183,0.251215,-0.0405708,-0.0382771,1.23595,0.0853063,-0.0444358,-0.017124,0.103051,-0.0328144,-0.118632,-0.0515393,0.0492861,-0.0148191,0.00619219,0.0149603,0.0458372,-0.0411782,0.0647523,-0.0675059,-0.0485694,-0.0155272,0.017789,-0.119267,-0.125032,0.0774116,-0.0442908,-0.0180793,0.114684,0.00583887,0.00329702,0.229291,0.00750316,-0.0465371,-0.0674129,0.0233496,0.225911,0.260847,-0.218158,-0.167714,0.0515573,0.0195944,-0.0143133],[0.0209076,-0.003401,0.459547,0.506859,-0.00617741,0.0907153,0.0387181,-0.0264409,-0.0157158,0.0318847,0.191352,-0.229765,-0.207854,0.0575518,0.0170604,-0.0202471,0.0197645,-0.0462288,0.00169543,-0.0471509,-0.0118821,-0.0567264,-0.0180919,-0.0235136,-0.208947,-0.116991,-0.025421,0.105659,0.0277656,-0.0103925,-0.0500305,-0.0980309,0.0681731,-0.324241,0.251209,-0.0406251,-0.0382977,1.23599,0.0852721,-0.0443692,-0.0171226,0.10293,-0.0327345,-0.118726,-0.051541,0.0491762,-0.0148828,0.00620777,0.0150232,0.0457938,-0.0412776,0.0647531,-0.0674912,-0.048638,-0.0153734,0.0179435,-0.119259,-0.12506,0.077529,-0.0443169,-0.0182235,0.114654,0.00577971,0.00333338,0.229223,0.00756181,-0.0466377,-0.0673228,0.0234321,0.225759,0.260799,-0.218155,-0.167845,0.051634,0.0196481,-0.0143618],[0.0208953,-0.00340479,0.459532,0.506829,-0.00616676,0.0907473,0.0387576,-0.0264031,-0.015759,0.031921,0.19136,-0.229802,-0.207875,0.0576055,0.0170808,-0.0202727,0.0196669,-0.0461119,0.0017102,-0.0471613,-0.0118617,-0.0567262,-0.0181166,-0.023604,-0.208983,-0.11701,-0.0253792,0.105634,0.0278472,-0.0102867,-0.0500443,-0.0980199,0.0680815,-0.324214,0.251168,-0.0406207,-0.0383387,1.23595,0.0853135,-0.0442914,-0.0171047,0.102931,-0.0327879,-0.118699,-0.0516362,0.0491717,-0.0149341,0.00613792,0.0150439,0.045836,-0.0412877,0.0647963,-0.0675185,-0.0486479,-0.0153694,0.0179834,-0.11925,-0.125043,0.0775573,-0.0443019,-0.0181652,0.114654,0.00575448,0.00331498,0.229231,0.00749951,-0.0467134,-0.0674353,0.0235317,0.225721,0.260813,-0.218136,-0.167888,0.0517147,0.0196234,-0.0143706],[0.0208237,-0.00332301,0.459517,0.506823,-0.00617419,0.0906744,0.0386838,-0.0262187,-0.0157181,0.0318266,0.191378,-0.22988,-0.207838,0.057537,0.0171227,-0.0202168,0.0197673,-0.0460337,0.00177934,-0.0472063,-0.0119195,-0.0567753,-0.0181061,-0.0236823,-0.208995,-0.116964,-0.0253507,0.105507,0.0277843,-0.010237,-0.0501101,-0.0980631,0.0680525,-0.324173,0.251116,-0.0405617,-0.0383303,1.23588,0.0854136,-0.0443256,-0.017233,0.102898,-0.0327557,-0.118753,-0.0516538,0.0491789,-0.0150533,0.00612994,0.0150827,0.0457681,-0.0412965,0.0647817,-0.0674918,-0.0486732,-0.0155142,0.0180598,-0.119182,-0.125046,0.0776682,-0.0442852,-0.0181946,0.11467,0.00576973,0.00325657,0.229214,0.00756034,-0.0466615,-0.0675084,0.023626,0.225716,0.260957,-0.218121,-0.167859,0.0516107,0.0197861,-0.0143416],[0.0208257,-0.00325212,0.459473,0.506866,-0.00607234,0.0906636,0.0386286,-0.0262287,-0.0155985,0.0318409,0.191368,-0.229885,-0.207732,0.0575642,0.0170774,-0.0202417,0.0197509,-0.0460321,0.00183654,-0.0472288,-0.0120173,-0.0568289,-0.0180457,-0.0237196,-0.209104,-0.116931,-0.0253491,0.105595,0.027742,-0.0102529,-0.0500749,-0.0981276,0.068038,-0.324221,0.251079,-0.0405673,-0.0384508,1.23593,0.0854641,-0.0442892,-0.017287,0.103006,-0.0327833,-0.118873,-0.0517139,0.0493053,-0.0151092,0.00620532,0.0151031,0.0458627,-0.0413561,0.0647369,-0.0675088,-0.0488411,-0.0155581,0.0180265,-0.119259,-0.124904,0.0777218,-0.0443072,-0.0182485,0.114564,0.0057081,0.00333179,0.229277,0.00754236,-0.0466312,-0.0675291,0.0237015,0.225652,0.261026,-0.218182,-0.167833,0.0515769,0.0197249,-0.0142585],[0.0208122,-0.00332763,0.459377,0.506889,-0.00616044,0.0905645,0.0385446,-0.0261639,-0.0154292,0.0319583,0.191355,-0.229807,-0.207685,0.0573292,0.0171289,-0.0201371,0.0197126,-0.0459019,0.00195879,-0.0470879,-0.0120194,-0.0568226,-0.0179797,-0.0237656,-0.209118,-0.117024,-0.0253669,0.105543,0.0276074,-0.010228,-0.0501581,-0.098038,0.0680822,-0.324079,0.251111,-0.040461,-0.0383874,1.23586,0.0854357,-0.0445842,-0.0172654,0.103142,-0.0328199,-0.118882,-0.0516878,0.0492067,-0.0149877,0.00619976,0.015135,0.0460307,-0.0413832,0.064701,-0.0675991,-0.0487899,-0.0156375,0.0181728,-0.119147,-0.124869,0.0777639,-0.0442613,-0.0182895,0.11456,0.00572747,0.00338066,0.229229,0.00765268,-0.0466623,-0.0674631,0.0237128,0.22555,0.261042,-0.218316,-0.167799,0.0517267,0.0197648,-0.0144197],[0.020818,-0.00338295,0.459436,0.506868,-0.00618648,0.0905746,0.0385387,-0.0261571,-0.0154838,0.0319931,0.191392,-0.229794,-0.207702,0.0573156,0.0172482,-0.0201466,0.0197197,-0.0459196,0.00194999,-0.0470562,-0.011981,-0.0567861,-0.0179737,-0.0237615,-0.209105,-0.11702,-0.02534,0.105512,0.0275855,-0.0102472,-0.0502063,-0.0980582,0.068104,-0.324054,0.251081,-0.0404806,-0.038297,1.23583,0.0854367,-0.0446004,-0.0173031,0.103167,-0.0328163,-0.118826,-0.0517314,0.04921,-0.0149925,0.00622025,0.0151854,0.046057,-0.0413892,0.0646466,-0.0676065,-0.048699,-0.0156443,0.0182209,-0.119151,-0.124843,0.0777473,-0.0443491,-0.0183178,0.114581,0.00576289,0.00337234,0.229245,0.00768567,-0.0466621,-0.0674035,0.0237362,0.225583,0.261056,-0.21832,-0.167785,0.0517339,0.0197371,-0.014413],[0.0208773,-0.0032536,0.459475,0.506826,-0.00616603,0.0905157,0.03855,-0.026149,-0.0155138,0.0319995,0.191307,-0.229773,-0.20772,0.0573295,0.0171919,-0.0200186,0.0196976,-0.0459968,0.00204786,-0.047084,-0.0120334,-0.0566306,-0.0179904,-0.0238561,-0.209139,-0.11706,-0.0252057,0.105439,0.0275277,-0.0103582,-0.0502469,-0.0980665,0.0681997,-0.324148,0.251216,-0.0404024,-0.0383292,1.23584,0.0855869,-0.0445872,-0.0172434,0.103076,-0.032928,-0.118712,-0.0516615,0.0491344,-0.014973,0.00632143,0.0150754,0.0461458,-0.0414346,0.0645437,-0.0676632,-0.0486802,-0.0156283,0.0181058,-0.119002,-0.124723,0.0776848,-0.0444378,-0.0183668,0.114602,0.00573031,0.00334419,0.229211,0.00775692,-0.0465855,-0.0674096,0.0238347,0.225682,0.261055,-0.218227,-0.167756,0.0516872,0.0197773,-0.0145107]],[[-0.00493452,-0.0256702,0.491665,0.512803,0.0781586,0.0193338,0.0369397,-0.0457949,0.00279665,0.0355464,0.240378,-0.211603,-0.212163,0.0679838,0.0241399,-0.0782635,0.046866,0.0161885,-0.112884,0.0127239,0.124251,0.0570702,0.0345358,0.0045531,-0.24737,-0.193022,-0.139983,0.129129,0.0818217,-0.0445053,-0.0219416,-0.0109647,-0.0449655,-0.306272,0.340226,-0.0863641,-0.0205854,1.39067,0.246369,0.0351712,-0.193626,-0.0106315,-0.0020566,-0.149823,-0.0256648,-0.0196072,0.0432404,0.132867,-0.0631837,-0.0271292,0.00149832,0.033093,0.0242582,-0.00106933,0.0088712,-0.0261949,-0.0571523,-0.0799522,-0.0258762,-0.0430067,-0.0297437,0.0437423,-0.0649442,-0.0872617,0.252925,0.0189558,0.0793055,0.0687326,-0.0478545,0.169259,0.252942,-0.153573,-0.185615,-0.033166,-0.0549589,0.0459398],[-0.00488078,-0.0256968,0.491679,0.512841,0.0781272,0.0193412,0.0369314,-0.0458304,0.00282897,0.0355531,0.240365,-0.211628,-0.212194,0.0679919,0.0241859,-0.0782765,0.0468481,0.0162029,-0.112919,0.0127049,0.124295,0.0570847,0.0345491,0.00451045,-0.247345,-0.193044,-0.140005,0.129146,0.0818598,-0.0445011,-0.0219069,-0.0109545,-0.0449835,-0.306298,0.340215,-0.0863126,-0.0205969,1.39063,0.246364,0.0351849,-0.193642,-0.0106291,-0.00206128,-0.149831,-0.025713,-0.0196256,0.0431653,0.132841,-0.0631901,-0.0271135,0.00152754,0.0331223,0.0242477,-0.00110179,0.00885313,-0.0261713,-0.0571497,-0.0799081,-0.0258949,-0.0429884,-0.029771,0.0437768,-0.0649023,-0.0872588,0.252931,0.0189385,0.0792739,0.0687592,-0.0478803,0.169253,0.252914,-0.153604,-0.185652,-0.0332007,-0.0549503,0.0459135],[-0.00487552,-0.0256727,0.491652,0.51284,0.0780793,0.019317,0.0369696,-0.0457903,0.00282273,0.0355774,0.240401,-0.211593,-0.212223,0.0679932,0.0242204,-0.078321,0.0468118,0.0161878,-0.112875,0.0127654,0.124283,0.0570874,0.0346018,0.00454432,-0.247336,-0.193044,-0.140006,0.129175,0.0818633,-0.0445248,-0.0219188,-0.0110171,-0.0450002,-0.306323,0.340228,-0.0863245,-0.020529,1.39061,0.246349,0.0351609,-0.193655,-0.0106375,-0.00203975,-0.149875,-0.0257269,-0.0196594,0.0431894,0.132796,-0.0631959,-0.0270943,0.00155822,0.0330703,0.0242591,-0.00108532,0.00877424,-0.0262088,-0.0571901,-0.0799312,-0.025913,-0.0429684,-0.0297238,0.0437964,-0.0649452,-0.0872314,0.252859,0.0189332,0.0793072,0.0687889,-0.0478852,0.169267,0.252881,-0.153628,-0.185666,-0.0332686,-0.0549755,0.0458375],[-0.00476847,-0.0255062,0.491657,0.512799,0.0780892,0.0193702,0.0369369,-0.0456843,0.00295418,0.035732,0.240524,-0.211751,-0.212181,0.0681062,0.0240894,-0.0782965,0.0467908,0.0162617,-0.11305,0.0127306,0.124288,0.0569635,0.0345696,0.0044552,-0.247372,-0.193005,-0.139973,0.129132,0.0818963,-0.0444221,-0.0218756,-0.0109631,-0.0449501,-0.306155,0.34031,-0.0863301,-0.0205072,1.39061,0.246392,0.0351085,-0.193555,-0.0105882,-0.00179733,-0.149975,-0.025746,-0.0198246,0.0432167,0.132727,-0.0631817,-0.027331,0.00162362,0.0332492,0.0242737,-0.000957024,0.00852324,-0.0260691,-0.0572351,-0.0798331,-0.0259637,-0.0430409,-0.0296299,0.0438033,-0.0648377,-0.0872486,0.252782,0.0188578,0.0792889,0.0688704,-0.0478675,0.169308,0.252984,-0.153738,-0.185654,-0.0334321,-0.0548453,0.0458734],[-0.0048254,-0.0256918,0.491766,0.512896,0.0780669,0.0194355,0.0369346,-0.0456903,0.00300276,0.0356538,0.240616,-0.211652,-0.212191,0.0681097,0.0241264,-0.0784006,0.0466518,0.0163553,-0.113042,0.0128816,0.124248,0.0570713,0.0344187,0.00447086,-0.247385,-0.193182,-0.139894,0.129199,0.0819015,-0.0444856,-0.0217254,-0.010903,-0.0449643,-0.30613,0.340167,-0.0862688,-0.0205976,1.39052,0.246368,0.0350772,-0.193541,-0.0106027,-0.00178021,-0.149917,-0.0257574,-0.019899,0.0432458,0.132627,-0.0631221,-0.0273992,0.00162067,0.033242,0.0242297,-0.000950774,0.00855939,-0.026092,-0.0571123,-0.0797607,-0.0259894,-0.0429763,-0.0295603,0.043714,-0.0648563,-0.087238,0.252869,0.0188831,0.0792536,0.0688492,-0.0477904,0.169255,0.252949,-0.153678,-0.185611,-0.0334489,-0.0548541,0.0459428],[-0.00480705,-0.0256563,0.491815,0.512894,0.078103,0.0194374,0.0369304,-0.0456739,0.0030114,0.0356854,0.240604,-0.211645,-0.212175,0.0680751,0.0241384,-0.0783827,0.0466822,0.0163607,-0.113076,0.0128546,0.12422,0.0570491,0.0344116,0.00446053,-0.247355,-0.193174,-0.139921,0.12923,0.0819155,-0.0444484,-0.0217004,-0.0108575,-0.0449633,-0.306106,0.340181,-0.0863292,-0.020585,1.39054,0.246452,0.0350259,-0.193524,-0.0106268,-0.00178399,-0.149917,-0.0258092,-0.019927,0.0432702,0.132621,-0.0631314,-0.02739,0.00160187,0.0332228,0.0242653,-0.000936852,0.0085544,-0.0261167,-0.0571317,-0.0797872,-0.0260181,-0.04293,-0.0295376,0.0437027,-0.0648321,-0.0872173,0.252885,0.0188901,0.0792506,0.0688515,-0.0478075,0.169291,0.252964,-0.153674,-0.185628,-0.0334987,-0.0547928,0.0459714],[-0.0048832,-0.025716,0.491844,0.512877,0.0781279,0.0194883,0.0368645,-0.0457277,0.00316538,0.0355947,0.240636,-0.211689,-0.212177,0.0680497,0.0241284,-0.0783864,0.0466622,0.0164508,-0.112985,0.0128902,0.12428,0.0570806,0.034466,0.00432315,-0.247343,-0.193351,-0.139834,0.129166,0.0818143,-0.0445497,-0.021713,-0.0108073,-0.0449317,-0.306153,0.340302,-0.0863739,-0.020612,1.39058,0.246387,0.0349544,-0.193678,-0.0105561,-0.00168062,-0.149945,-0.0258106,-0.0199938,0.0432656,0.132608,-0.0631163,-0.0274352,0.00159934,0.0332275,0.0242793,-0.000880868,0.0085332,-0.0260888,-0.0570929,-0.0797495,-0.0260378,-0.0429388,-0.0294751,0.0436077,-0.0648487,-0.0870918,0.252802,0.019027,0.0793089,0.0687692,-0.0477631,0.169295,0.252987,-0.153727,-0.18561,-0.0334511,-0.0548289,0.0459311],[-0.0048047,-0.0257874,0.491861,0.512876,0.0780549,0.0194183,0.0368735,-0.0456335,0.00318876,0.0356033,0.240664,-0.211617,-0.212202,0.0680173,0.0241574,-0.0784421,0.0466041,0.0165479,-0.112903,0.0128873,0.124347,0.0570591,0.0344139,0.0042746,-0.247358,-0.193348,-0.139756,0.129149,0.0818358,-0.0445179,-0.021763,-0.0107782,-0.0449021,-0.3062,0.34031,-0.0863856,-0.0205674,1.39051,0.24624,0.0349809,-0.193723,-0.0105767,-0.00168922,-0.150105,-0.0258654,-0.0200466,0.0432175,0.132687,-0.0631978,-0.0273805,0.0016335,0.0332042,0.0242871,-0.000948865,0.008647,-0.0260418,-0.0571243,-0.079819,-0.026099,-0.0429071,-0.0294584,0.0435689,-0.0648267,-0.0871604,0.252875,0.0190196,0.079237,0.0687674,-0.0478323,0.169302,0.252874,-0.153697,-0.185603,-0.0334506,-0.054772,0.0459388],[-0.00472851,-0.0257507,0.491831,0.512848,0.0781552,0.0193955,0.0370444,-0.0456082,0.00311908,0.0356525,0.240561,-0.211475,-0.21204,0.0679579,0.0243058,-0.078426,0.046677,0.0165997,-0.113003,0.0129587,0.124343,0.0568636,0.0345459,0.00431313,-0.247266,-0.193198,-0.139824,0.129009,0.0820156,-0.0446716,-0.0217183,-0.0108619,-0.0449338,-0.306014,0.340299,-0.0863333,-0.0205591,1.39054,0.246105,0.0349475,-0.193672,-0.0104638,-0.00167474,-0.150141,-0.0258514,-0.0200261,0.0432589,0.132666,-0.0631269,-0.0272992,0.00158414,0.0331925,0.0243038,-0.00102539,0.00858931,-0.0258695,-0.057187,-0.0798693,-0.0259754,-0.0428522,-0.0294136,0.0436511,-0.0647963,-0.0870823,0.252745,0.0190531,0.0792926,0.068722,-0.0477089,0.169396,0.25278,-0.153713,-0.185656,-0.0334037,-0.0547207,0.0458567],[-0.00469024,-0.0258297,0.491762,0.51283,0.0782119,0.0194292,0.0370577,-0.0455153,0.00313304,0.035647,0.240392,-0.211509,-0.211981,0.068053,0.0244294,-0.0784164,0.0467137,0.01668,-0.112987,0.0131196,0.124362,0.0568469,0.0345855,0.00434466,-0.247087,-0.19319,-0.13979,0.129168,0.0820142,-0.044655,-0.021748,-0.0107596,-0.045017,-0.306115,0.340332,-0.0862788,-0.0205143,1.39056,0.246092,0.0348605,-0.193541,-0.010459,-0.00167984,-0.150186,-0.0257049,-0.0200389,0.0434069,0.132556,-0.0629935,-0.0272996,0.0017304,0.0332312,0.0243615,-0.000914282,0.00854045,-0.0258713,-0.0572261,-0.079812,-0.0259346,-0.0428461,-0.0294562,0.0436322,-0.0646933,-0.0869802,0.252768,0.0191198,0.0792533,0.0686525,-0.0476891,0.169336,0.25273,-0.153694,-0.185486,-0.0334705,-0.0547704,0.045823],[-0.00475309,-0.0260596,0.491753,0.512761,0.0781182,0.0196031,0.036876,-0.0453936,0.00295638,0.0356768,0.240519,-0.211916,-0.21167,0.0681668,0.0242975,-0.0784898,0.0465626,0.0168115,-0.113067,0.0130834,0.124446,0.0568965,0.0344316,0.00415818,-0.247203,-0.193163,-0.139873,0.12915,0.0820164,-0.0445508,-0.0215279,-0.0106947,-0.0449887,-0.30636,0.340448,-0.0863595,-0.0205165,1.39043,0.246122,0.0349371,-0.193409,-0.0106287,-0.00197849,-0.1503,-0.0256509,-0.0200652,0.0432681,0.13261,-0.0630018,-0.0272052,0.0015481,0.033201,0.0241794,-0.000947201,0.00872801,-0.0257828,-0.0574741,-0.0797801,-0.0258664,-0.0427274,-0.0293862,0.0437104,-0.0646133,-0.0871238,0.252725,0.01921,0.0795264,0.0684781,-0.0474281,0.169335,0.252791,-0.15361,-0.185649,-0.0334233,-0.0549407,0.0457245],[-0.00474657,-0.0260339,0.491877,0.512831,0.0781458,0.019619,0.0370236,-0.0454526,0.00295944,0.0357184,0.240582,-0.211902,-0.211664,0.0682374,0.0241467,-0.0784452,0.0465498,0.0169306,-0.11315,0.0129481,0.124439,0.0569964,0.0343844,0.00425704,-0.24732,-0.193032,-0.139963,0.129111,0.0820551,-0.044475,-0.0214574,-0.0105804,-0.045079,-0.306167,0.340412,-0.0864265,-0.0203263,1.39047,0.246108,0.0348821,-0.193412,-0.0106293,-0.00199323,-0.150108,-0.0255594,-0.0199724,0.0432801,0.132676,-0.0632105,-0.0270965,0.00160497,0.0331395,0.0241817,-0.000974978,0.00885282,-0.0257557,-0.0575673,-0.0797887,-0.0260541,-0.0428952,-0.0293414,0.0437035,-0.0646104,-0.0872062,0.252835,0.019235,0.0794118,0.0684286,-0.047485,0.169432,0.252726,-0.15354,-0.185657,-0.0333719,-0.0550245,0.0457233],[-0.00471568,-0.0260813,0.491894,0.512811,0.0783101,0.0196922,0.0370358,-0.045483,0.00287379,0.0357985,0.240473,-0.211895,-0.211607,0.0682672,0.0241754,-0.078428,0.0466855,0.0168891,-0.11325,0.0129699,0.124406,0.0570157,0.0344422,0.00422889,-0.247373,-0.193038,-0.139916,0.129164,0.0819561,-0.0445604,-0.0214918,-0.0105404,-0.0450916,-0.306111,0.340458,-0.08637,-0.0203484,1.39054,0.246292,0.0349523,-0.193317,-0.0106531,-0.00187712,-0.149897,-0.0255383,-0.0198219,0.043183,0.132637,-0.0630936,-0.02705,0.00160895,0.0331034,0.0241345,-0.000938418,0.0089527,-0.0257539,-0.0575682,-0.0799015,-0.0261904,-0.042945,-0.0293719,0.043829,-0.0647183,-0.0872555,0.252759,0.0195048,0.0793027,0.0683541,-0.0474074,0.169434,0.252703,-0.153508,-0.185821,-0.0334682,-0.0550556,0.0457525],[-0.00462494,-0.0259776,0.491848,0.512887,0.0782506,0.0196177,0.0371001,-0.0454107,0.00282995,0.0357787,0.240376,-0.21196,-0.211505,0.0682027,0.0241883,-0.0783956,0.0467592,0.0168661,-0.113249,0.0129193,0.124345,0.0569675,0.0343461,0.00435327,-0.247443,-0.192946,-0.139861,0.129169,0.0820805,-0.0445644,-0.0213482,-0.0105818,-0.0451393,-0.306072,0.340305,-0.0863403,-0.0203636,1.39053,0.246177,0.0347819,-0.193238,-0.0106442,-0.0018105,-0.149887,-0.0256028,-0.0197064,0.0431914,0.132738,-0.0631516,-0.0272056,0.00156214,0.0330063,0.0241148,-0.000980874,0.00895503,-0.0258756,-0.057646,-0.079841,-0.0261139,-0.0430816,-0.0293457,0.0437385,-0.0646382,-0.0873419,0.25278,0.0196896,0.0792741,0.0682888,-0.0473274,0.169494,0.25269,-0.153422,-0.185852,-0.0334189,-0.0551295,0.0458197],[-0.00487878,-0.0258443,0.491566,0.512967,0.0783121,0.019374,0.0372721,-0.0455774,0.00298273,0.0355883,0.240387,-0.211867,-0.211453,0.0681305,0.0240812,-0.0781764,0.0469193,0.0168295,-0.113079,0.0130346,0.124438,0.0570233,0.0345941,0.00421661,-0.247223,-0.192849,-0.139752,0.129177,0.0820401,-0.0447417,-0.0212451,-0.0102569,-0.0451741,-0.305791,0.340405,-0.0861783,-0.0204134,1.39025,0.246505,0.0347819,-0.193361,-0.0105606,-0.00188414,-0.149784,-0.0257136,-0.0196221,0.0433352,0.132936,-0.0630023,-0.0273125,0.001349,0.0330191,0.0241423,-0.00102344,0.00910219,-0.0257035,-0.0578835,-0.0798064,-0.026134,-0.0430857,-0.0291995,0.0438803,-0.064799,-0.0871271,0.252734,0.0196521,0.0793745,0.0682383,-0.047538,0.169812,0.25263,-0.153317,-0.185906,-0.0334376,-0.0549805,0.0458601],[-0.00488124,-0.0257299,0.491697,0.513127,0.0783087,0.0194331,0.0374205,-0.0457169,0.00295614,0.0355415,0.240342,-0.211696,-0.211469,0.0682339,0.0241934,-0.0781346,0.0470321,0.0170841,-0.113032,0.0131019,0.124422,0.0569906,0.0347111,0.00413812,-0.247164,-0.192724,-0.139725,0.129113,0.0820603,-0.0447755,-0.0213768,-0.010161,-0.0451455,-0.30594,0.340329,-0.0862374,-0.0204985,1.39018,0.246613,0.0348424,-0.193508,-0.0105663,-0.00184922,-0.14985,-0.0256502,-0.019671,0.0433112,0.132973,-0.0629085,-0.0273201,0.00138093,0.0331118,0.0240254,-0.00111415,0.00901654,-0.0256606,-0.0580259,-0.0797132,-0.0260249,-0.0430744,-0.0292159,0.0438618,-0.0648268,-0.0870452,0.252802,0.0196768,0.0792812,0.0683772,-0.0474941,0.169943,0.252775,-0.153113,-0.185847,-0.0334062,-0.0548942,0.045953],[-0.0048542,-0.0256623,0.49159,0.513119,0.0782362,0.0193889,0.0375232,-0.0456769,0.00298615,0.0355866,0.240261,-0.211765,-0.211544,0.068114,0.0240764,-0.0780926,0.046902,0.0170868,-0.11317,0.0132278,0.124368,0.0568536,0.0345228,0.00418194,-0.247087,-0.192695,-0.139667,0.129142,0.0819997,-0.0447546,-0.0214288,-0.0103207,-0.0453157,-0.30597,0.340471,-0.0860449,-0.0205609,1.38997,0.24649,0.0348325,-0.193495,-0.0104247,-0.00188477,-0.149885,-0.0256963,-0.0197867,0.0433227,0.133072,-0.0629097,-0.027101,0.00138418,0.0330644,0.0239863,-0.00107919,0.00905674,-0.0257109,-0.0580782,-0.0797126,-0.0259782,-0.0431232,-0.029215,0.0438149,-0.0649184,-0.087079,0.252893,0.0195505,0.0793755,0.0684169,-0.0474582,0.170098,0.252642,-0.153038,-0.185899,-0.0332054,-0.054777,0.0461172],[-0.00494134,-0.0256626,0.491612,0.51312,0.0783754,0.0193943,0.0374487,-0.0456882,0.00301271,0.0354814,0.24037,-0.21169,-0.211619,0.0681513,0.0240563,-0.0780269,0.0468487,0.0170979,-0.113073,0.0131854,0.124321,0.0567926,0.0344439,0.00413935,-0.247024,-0.192643,-0.13973,0.129062,0.0820179,-0.0447946,-0.0213849,-0.0103701,-0.0453983,-0.305954,0.340485,-0.0860354,-0.0204994,1.38999,0.246377,0.0347754,-0.193489,-0.0104062,-0.00184095,-0.149925,-0.0256742,-0.0197803,0.0433389,0.133051,-0.0629329,-0.0270351,0.00133753,0.0330143,0.023892,-0.00107447,0.00915605,-0.0256766,-0.0581563,-0.079818,-0.0260454,-0.043085,-0.0293516,0.0438462,-0.0648837,-0.0870455,0.252974,0.0195311,0.0794208,0.0684015,-0.0475489,0.170075,0.252748,-0.153064,-0.185873,-0.0332643,-0.0548881,0.046137],[-0.00491156,-0.025693,0.491546,0.513111,0.0783717,0.0192708,0.0374375,-0.0457454,0.00299553,0.0354434,0.240451,-0.211741,-0.21167,0.0680725,0.0240959,-0.0779314,0.0468777,0.0169919,-0.113141,0.013175,0.12419,0.0569041,0.0344588,0.00412024,-0.247,-0.19263,-0.139681,0.129101,0.082045,-0.044836,-0.0213571,-0.0103821,-0.045532,-0.305895,0.340398,-0.0860482,-0.020473,1.39001,0.24648,0.0347924,-0.19343,-0.0105524,-0.00178582,-0.149968,-0.0255888,-0.0196792,0.0433991,0.133105,-0.0629106,-0.027079,0.00128915,0.0329972,0.0238398,-0.00110981,0.00908,-0.0257692,-0.0581338,-0.079832,-0.0260832,-0.0431315,-0.0293551,0.0437746,-0.0648998,-0.0870095,0.253012,0.0195794,0.0794651,0.0685201,-0.0476539,0.169985,0.252657,-0.15298,-0.185991,-0.0332122,-0.0548665,0.046104],[-0.00488065,-0.0256408,0.491736,0.513093,0.0783856,0.0193957,0.0376616,-0.0457538,0.00303298,0.0354014,0.240269,-0.211737,-0.211641,0.0679355,0.0239976,-0.0778299,0.0468993,0.017157,-0.113017,0.013279,0.124075,0.0568443,0.0344963,0.00412176,-0.246946,-0.192549,-0.139786,0.129076,0.0820614,-0.0449082,-0.0214218,-0.0101603,-0.0454172,-0.305923,0.340402,-0.0860448,-0.020606,1.38995,0.246386,0.0346024,-0.193472,-0.0105983,-0.00180087,-0.149949,-0.0255811,-0.0196513,0.0434011,0.133117,-0.0628456,-0.0270361,0.00116219,0.0329213,0.0237682,-0.00127161,0.0090701,-0.0258505,-0.0581681,-0.0798391,-0.0260243,-0.0430933,-0.0292972,0.0438403,-0.0649799,-0.0869559,0.25299,0.0195375,0.0794281,0.0685418,-0.0477859,0.169902,0.252762,-0.152958,-0.186074,-0.0332479,-0.0548143,0.0462445],[-0.00476876,-0.0256684,0.491607,0.513193,0.0784126,0.0192629,0.037662,-0.0457693,0.00300472,0.0352957,0.240212,-0.211736,-0.211671,0.06809,0.0238987,-0.0778057,0.0469432,0.0172376,-0.11292,0.0133584,0.124116,0.0568849,0.034491,0.00421331,-0.246947,-0.192626,-0.139805,0.129093,0.0820892,-0.0450606,-0.0215077,-0.0102727,-0.045335,-0.305948,0.340447,-0.0859751,-0.0205615,1.38997,0.246491,0.0345559,-0.193413,-0.0105599,-0.0018486,-0.149854,-0.0254302,-0.019658,0.0432877,0.133197,-0.0627409,-0.0271084,0.00129096,0.0328901,0.0238208,-0.00128407,0.00900605,-0.0257223,-0.0581489,-0.0799883,-0.0260013,-0.043099,-0.0293164,0.0438139,-0.0649805,-0.087014,0.252959,0.0194933,0.0795507,0.0685817,-0.0477271,0.170006,0.252844,-0.153117,-0.186087,-0.0332401,-0.0547042,0.0462052],[-0.00470266,-0.0256295,0.491552,0.513177,0.0784117,0.0192773,0.0376207,-0.0457905,0.0029593,0.0353378,0.240253,-0.211709,-0.211646,0.0680626,0.0238635,-0.0777772,0.0469433,0.0172555,-0.112837,0.0133482,0.124149,0.0568615,0.0344379,0.0041928,-0.24695,-0.192621,-0.1398,0.129045,0.082071,-0.0451385,-0.0215424,-0.0102333,-0.0453771,-0.306006,0.340396,-0.0859993,-0.0205788,1.38988,0.246456,0.0345576,-0.193411,-0.0106147,-0.00179855,-0.149808,-0.0253635,-0.0197329,0.0432823,0.133197,-0.062672,-0.0270828,0.00130458,0.0329688,0.0237976,-0.00129206,0.00903006,-0.025623,-0.0581664,-0.0799586,-0.0259953,-0.0430493,-0.0293378,0.0438187,-0.0650366,-0.0869326,0.252876,0.019514,0.079538,0.0685647,-0.0476992,0.170041,0.252887,-0.153163,-0.186085,-0.0332098,-0.0547583,0.0462826],[-0.00473166,-0.025554,0.491501,0.513118,0.0784167,0.0192261,0.0376017,-0.0458335,0.00296503,0.0353401,0.240246,-0.211758,-0.211689,0.0680983,0.0238897,-0.0777635,0.0469117,0.0172782,-0.112793,0.0133649,0.124184,0.0568323,0.0344028,0.0041626,-0.24688,-0.192591,-0.139762,0.129022,0.0821045,-0.0451516,-0.0216037,-0.0102901,-0.0454143,-0.305955,0.340362,-0.0859628,-0.0205153,1.3899,0.246501,0.0344645,-0.193428,-0.0105991,-0.00182136,-0.149866,-0.0254463,-0.0197101,0.0432995,0.133209,-0.0626592,-0.0269836,0.00131185,0.0329483,0.0238202,-0.00139465,0.00899183,-0.0255536,-0.0581646,-0.0799868,-0.0260056,-0.043041,-0.0293448,0.04378,-0.0649157,-0.086923,0.252845,0.019546,0.0795922,0.068523,-0.0477583,0.170045,0.253041,-0.153182,-0.186052,-0.0332426,-0.0547675,0.0463214],[-0.00474609,-0.0255071,0.491472,0.513233,0.0784778,0.0191256,0.0375583,-0.045825,0.00294115,0.0352513,0.240121,-0.211802,-0.211731,0.0680966,0.0239939,-0.0777796,0.0470395,0.0173039,-0.112619,0.0132295,0.124151,0.0568561,0.0344167,0.0042234,-0.246845,-0.192578,-0.1398,0.128891,0.0820254,-0.0452663,-0.0215107,-0.0103617,-0.0454171,-0.306049,0.34046,-0.0859931,-0.0203857,1.3899,0.246475,0.0344096,-0.19342,-0.010566,-0.00182642,-0.149755,-0.0254952,-0.0196329,0.0434219,0.1331,-0.0626918,-0.0271282,0.00118466,0.0329342,0.0237677,-0.00137778,0.00904187,-0.0256749,-0.0582723,-0.0799232,-0.0259968,-0.0430705,-0.0292361,0.0437971,-0.0649228,-0.0869708,0.252829,0.0195359,0.0795332,0.0685022,-0.0477088,0.170055,0.252892,-0.153096,-0.18612,-0.0332509,-0.0547476,0.0463227],[-0.00471737,-0.0254624,0.491502,0.513294,0.0785016,0.019169,0.037515,-0.0458259,0.00289377,0.035218,0.240107,-0.211855,-0.211754,0.0680773,0.024035,-0.0777408,0.04705,0.0173281,-0.112487,0.0131615,0.124181,0.0568762,0.0343171,0.00421244,-0.246802,-0.192585,-0.139753,0.128898,0.0820253,-0.0452856,-0.0216131,-0.0103717,-0.0454107,-0.306179,0.34028,-0.0860283,-0.0204431,1.38989,0.246438,0.0343792,-0.193547,-0.0106226,-0.00187326,-0.149738,-0.0255082,-0.0197401,0.0434065,0.133183,-0.0627701,-0.0271523,0.00118422,0.0329433,0.0237948,-0.00129053,0.00908326,-0.0257007,-0.0583118,-0.0798376,-0.0258834,-0.0430458,-0.0291856,0.0437391,-0.0648741,-0.0870681,0.252869,0.019459,0.079539,0.06849,-0.0476699,0.169983,0.252901,-0.153146,-0.186143,-0.0331854,-0.054713,0.0463652],[-0.00470419,-0.0255071,0.491503,0.5133,0.0784761,0.0191846,0.0375888,-0.0457508,0.00287242,0.0352052,0.240106,-0.211831,-0.211742,0.068107,0.0240335,-0.0776404,0.0471099,0.0173246,-0.112444,0.013162,0.124181,0.0568904,0.03433,0.00422013,-0.246863,-0.192523,-0.13975,0.128885,0.0820755,-0.0452732,-0.0216427,-0.0103496,-0.0454584,-0.306266,0.340298,-0.0860062,-0.0204095,1.38989,0.246414,0.0344347,-0.193612,-0.0107193,-0.00180854,-0.149768,-0.0254904,-0.0197729,0.0433678,0.133208,-0.0627757,-0.0271681,0.00119792,0.0329571,0.0237355,-0.00126819,0.0090971,-0.0256498,-0.0583098,-0.0798231,-0.0258774,-0.0430045,-0.0291772,0.0437348,-0.0647874,-0.0872065,0.252826,0.0194451,0.0794941,0.0685026,-0.0476766,0.170059,0.252867,-0.153122,-0.18603,-0.0331253,-0.0547992,0.0463341],[-0.00469975,-0.025511,0.4914,0.5133,0.0784895,0.0191699,0.0376502,-0.0457131,0.00275427,0.0353011,0.240012,-0.211953,-0.21173,0.0680093,0.0240394,-0.0776348,0.0470822,0.0172079,-0.112457,0.0131826,0.124164,0.0567849,0.0343308,0.00424186,-0.246914,-0.192462,-0.139833,0.128919,0.081983,-0.0452861,-0.0217059,-0.0104442,-0.0454451,-0.306292,0.340246,-0.0860378,-0.0204275,1.38985,0.24642,0.0345556,-0.193647,-0.0107718,-0.00179504,-0.149856,-0.025391,-0.0197769,0.0433837,0.133211,-0.0628018,-0.0271635,0.00106972,0.0330685,0.0237398,-0.00123012,0.00914746,-0.0256673,-0.0584374,-0.0797422,-0.0258947,-0.0430107,-0.0290498,0.0436203,-0.0646858,-0.0871872,0.252822,0.019407,0.0795872,0.0683312,-0.0477046,0.170066,0.252817,-0.153148,-0.186133,-0.0330258,-0.0549357,0.0463303],[-0.00487241,-0.0256701,0.49151,0.513419,0.0784572,0.0190737,0.0377668,-0.0455085,0.00280172,0.0353817,0.240158,-0.212086,-0.211861,0.0679883,0.0239405,-0.0776069,0.0470207,0.0172406,-0.112488,0.0132834,0.12404,0.0567741,0.0341427,0.00432515,-0.246721,-0.192362,-0.139873,0.129106,0.0818971,-0.0455248,-0.0218872,-0.0103045,-0.0456214,-0.306517,0.34017,-0.0861271,-0.0202676,1.38994,0.246606,0.0345622,-0.193524,-0.0109428,-0.00190862,-0.149781,-0.0253955,-0.0196019,0.0433234,0.133097,-0.062889,-0.0272775,0.00115924,0.033225,0.0237097,-0.000932062,0.00903479,-0.0256388,-0.0585504,-0.0797207,-0.0257534,-0.0430659,-0.0289256,0.0437971,-0.0648511,-0.0872644,0.252706,0.0194578,0.0797325,0.0681542,-0.0477916,0.169965,0.252687,-0.153069,-0.186155,-0.0327106,-0.0548855,0.0461516],[-0.00484,-0.0256963,0.491494,0.513412,0.0784839,0.0191406,0.0377823,-0.0455089,0.00286451,0.035322,0.24018,-0.212123,-0.211865,0.0679188,0.0239117,-0.0775501,0.046908,0.0171581,-0.112697,0.0131091,0.124044,0.0568938,0.0340921,0.00423677,-0.246751,-0.19233,-0.139896,0.129006,0.0817608,-0.045581,-0.0219324,-0.0102615,-0.0456433,-0.306599,0.3401,-0.086007,-0.0201871,1.38974,0.246555,0.0346147,-0.193397,-0.0109316,-0.0019421,-0.149599,-0.0254423,-0.0196641,0.0434073,0.133105,-0.0628425,-0.0273532,0.00125818,0.0331992,0.0236589,-0.000976241,0.00900233,-0.0255851,-0.0584114,-0.0798212,-0.0257478,-0.0429469,-0.0290152,0.0439151,-0.0648688,-0.0873175,0.252558,0.0193818,0.0798163,0.0681639,-0.0479214,0.1699,0.252944,-0.152962,-0.186335,-0.0328014,-0.0549913,0.0461021],[-0.00485803,-0.0257424,0.491481,0.51341,0.0784854,0.0191135,0.0377688,-0.0454782,0.00289157,0.0353387,0.240075,-0.212127,-0.211894,0.0679443,0.023953,-0.0776394,0.0469752,0.0171577,-0.112715,0.0131369,0.124101,0.0569169,0.0341093,0.00425774,-0.246755,-0.192328,-0.13987,0.12899,0.0817466,-0.0455916,-0.022055,-0.0103246,-0.0456744,-0.306663,0.340078,-0.0860219,-0.0202157,1.38967,0.246551,0.0344902,-0.193524,-0.010962,-0.00183697,-0.149568,-0.0253372,-0.0196486,0.0434691,0.133064,-0.0628435,-0.0273559,0.0012818,0.033167,0.0235998,-0.000931976,0.00897635,-0.0256147,-0.0584305,-0.0798305,-0.0256528,-0.0430081,-0.0290795,0.0439313,-0.0647802,-0.0872717,0.252569,0.0192859,0.0799093,0.0683009,-0.0479675,0.169779,0.252914,-0.152972,-0.186191,-0.0328465,-0.0550482,0.046024],[-0.00493081,-0.02575,0.491426,0.513568,0.0784611,0.0191549,0.0377525,-0.04549,0.00278022,0.0354002,0.24014,-0.212173,-0.211874,0.0679483,0.0239818,-0.0775919,0.0470013,0.0171277,-0.112805,0.0130993,0.124122,0.0568949,0.0340185,0.00423426,-0.246755,-0.192382,-0.139921,0.129041,0.0818481,-0.0455317,-0.0219842,-0.0103601,-0.0456128,-0.306565,0.340144,-0.0860143,-0.0201947,1.38965,0.246638,0.0344632,-0.193542,-0.0109881,-0.00186843,-0.149521,-0.0253493,-0.0196238,0.043455,0.133059,-0.0628195,-0.0272689,0.0013989,0.0330981,0.0234506,-0.00108418,0.00904454,-0.0256538,-0.0585208,-0.0798827,-0.0255628,-0.0430006,-0.029132,0.04385,-0.0647588,-0.0872445,0.252667,0.0192595,0.0799223,0.0683341,-0.047998,0.169811,0.252886,-0.152926,-0.186305,-0.0328907,-0.0549602,0.0460114],[-0.00500099,-0.0257854,0.491446,0.513506,0.0784656,0.0191389,0.0377109,-0.0454581,0.00274856,0.0353739,0.240123,-0.212118,-0.21186,0.067935,0.0239411,-0.0776427,0.0470017,0.0171718,-0.112927,0.0131791,0.124137,0.0569167,0.0340231,0.00420335,-0.246669,-0.192373,-0.139945,0.129022,0.0818496,-0.0455128,-0.0219574,-0.0103646,-0.0455279,-0.306534,0.340096,-0.0860234,-0.0202237,1.38965,0.246621,0.034514,-0.193505,-0.0110253,-0.00184247,-0.149468,-0.025365,-0.0195631,0.0434475,0.133042,-0.0628464,-0.0271891,0.00144157,0.0330887,0.0234945,-0.00108254,0.00904731,-0.0256474,-0.0585566,-0.0798341,-0.0255719,-0.0429791,-0.0291665,0.0439071,-0.0647863,-0.0872589,0.252689,0.0192676,0.0799286,0.0683532,-0.0479146,0.169813,0.252825,-0.152982,-0.186271,-0.0328367,-0.0550136,0.0460321],[-0.00510695,-0.0258562,0.491399,0.513387,0.0784437,0.0189005,0.0378104,-0.0453364,0.00277865,0.0354241,0.240076,-0.212086,-0.211867,0.0678866,0.0238559,-0.0778035,0.0470009,0.0171592,-0.112895,0.0131877,0.124245,0.0569042,0.0340045,0.00412854,-0.246799,-0.192377,-0.140018,0.128962,0.0817829,-0.0455037,-0.0219396,-0.0102931,-0.0455304,-0.306444,0.339917,-0.08605,-0.0202003,1.38948,0.246663,0.0345647,-0.193466,-0.0110548,-0.00185102,-0.149532,-0.025329,-0.0194983,0.0433124,0.132864,-0.0627739,-0.0271814,0.00151505,0.0330022,0.0234746,-0.00107387,0.0091106,-0.0255729,-0.0584656,-0.0798837,-0.025705,-0.0430109,-0.0292389,0.0439543,-0.0648181,-0.0872862,0.252657,0.0191628,0.0798899,0.0683306,-0.0479782,0.169926,0.252784,-0.152885,-0.186347,-0.0327053,-0.0550711,0.0459915],[-0.00504519,-0.0258551,0.491348,0.513413,0.078465,0.0188801,0.03781,-0.0453432,0.00274284,0.0353805,0.240088,-0.212139,-0.211858,0.0679538,0.0238737,-0.0777878,0.0470702,0.0172448,-0.112898,0.0132212,0.124286,0.0569459,0.034055,0.00406428,-0.246859,-0.192351,-0.140011,0.128882,0.0818205,-0.0455504,-0.0219994,-0.0103473,-0.0456519,-0.306378,0.339901,-0.0861482,-0.020243,1.38958,0.246695,0.034643,-0.193419,-0.0111101,-0.00174472,-0.14962,-0.0254793,-0.0194806,0.0433257,0.132924,-0.0627994,-0.0271323,0.00158975,0.0330482,0.02344,-0.0010805,0.00914153,-0.0256319,-0.0584897,-0.0800082,-0.0256917,-0.0429816,-0.0292769,0.044031,-0.064763,-0.0873073,0.252647,0.0191829,0.079963,0.0683151,-0.0478974,0.169912,0.252745,-0.15293,-0.186449,-0.0326792,-0.0550583,0.0460556],[-0.00508099,-0.0257479,0.491345,0.513479,0.0784114,0.0188951,0.0377788,-0.0452129,0.00278568,0.0353788,0.24009,-0.211968,-0.21194,0.0679454,0.0237122,-0.0778997,0.0471088,0.0174001,-0.112978,0.0131369,0.12432,0.0569684,0.0340197,0.00414942,-0.246747,-0.192232,-0.139929,0.128857,0.0817097,-0.0456544,-0.0218823,-0.0103229,-0.0456638,-0.306408,0.339968,-0.086327,-0.0203437,1.38952,0.246616,0.0345805,-0.193363,-0.011091,-0.00169853,-0.149557,-0.0253836,-0.019328,0.0433147,0.132945,-0.0628021,-0.0271701,0.00145831,0.0330495,0.0233086,-0.000939405,0.00920301,-0.0256839,-0.0584948,-0.0800117,-0.0256233,-0.0430769,-0.029405,0.0439071,-0.0646699,-0.0873435,0.25265,0.019146,0.0800848,0.0686388,-0.0478453,0.169837,0.252842,-0.15287,-0.186306,-0.0327722,-0.0551626,0.0460435],[-0.00494719,-0.02592,0.491458,0.513397,0.0784276,0.0189516,0.0377304,-0.0451252,0.00277219,0.0354781,0.239957,-0.212113,-0.211852,0.0679673,0.0237796,-0.0779238,0.0471001,0.0175197,-0.11299,0.0129733,0.124567,0.0568904,0.0341101,0.00396988,-0.246667,-0.192071,-0.139738,0.128737,0.0817324,-0.0456191,-0.022014,-0.0104244,-0.0455869,-0.306326,0.339999,-0.0861991,-0.0204091,1.38949,0.246549,0.0345166,-0.193364,-0.0109444,-0.00171028,-0.149633,-0.0253178,-0.019362,0.0434356,0.133013,-0.062866,-0.0271574,0.00156684,0.0331194,0.0232222,-0.000763665,0.00913881,-0.0256232,-0.0584517,-0.0799182,-0.0256738,-0.0431271,-0.0293136,0.0437699,-0.0647914,-0.0873746,0.252809,0.0191871,0.0801049,0.068615,-0.0478082,0.169775,0.252892,-0.153024,-0.186418,-0.032988,-0.0550543,0.0460182],[-0.00497311,-0.0257167,0.491309,0.513323,0.078493,0.0190099,0.0375325,-0.045202,0.00271867,0.0355541,0.240188,-0.212077,-0.211786,0.0680574,0.0237186,-0.0777514,0.0469604,0.0175089,-0.113091,0.0130125,0.124471,0.0570731,0.0340302,0.00420524,-0.246708,-0.192114,-0.13978,0.128849,0.0818361,-0.0455522,-0.0221143,-0.0105475,-0.0457367,-0.306387,0.340076,-0.0861146,-0.0204488,1.38945,0.246526,0.0344508,-0.193338,-0.010966,-0.00172707,-0.149632,-0.0252891,-0.0194181,0.0434336,0.132919,-0.0628917,-0.0272547,0.00151761,0.0331223,0.0233488,-0.00085199,0.00908808,-0.0256302,-0.058374,-0.0799573,-0.0255893,-0.0429734,-0.0292739,0.0438311,-0.0648113,-0.0873023,0.252761,0.0193371,0.0801086,0.068458,-0.0478671,0.169673,0.252859,-0.152911,-0.186301,-0.03322,-0.0549902,0.0461141],[-0.00508134,-0.0258436,0.491083,0.513381,0.0784123,0.0190217,0.0373373,-0.0452243,0.00272839,0.0354478,0.240094,-0.212076,-0.211962,0.0681279,0.0237437,-0.0778606,0.0469202,0.0174468,-0.113248,0.0133708,0.124325,0.0569274,0.0338823,0.00419865,-0.246811,-0.191888,-0.139912,0.128704,0.0818726,-0.0456476,-0.0220501,-0.0105555,-0.0457294,-0.306208,0.340062,-0.0861635,-0.0204327,1.38936,0.246594,0.0343178,-0.193142,-0.010982,-0.00187772,-0.149737,-0.0252509,-0.0194561,0.0435647,0.132833,-0.0627904,-0.0273663,0.00132535,0.0331443,0.0234924,-0.000849536,0.00914498,-0.0258026,-0.0583975,-0.0799326,-0.0256243,-0.043041,-0.0292152,0.0438243,-0.0650442,-0.0872799,0.2528,0.0193664,0.0799643,0.0684997,-0.0478778,0.169543,0.252773,-0.15292,-0.186426,-0.0332311,-0.0549866,0.0459051],[-0.0050465,-0.0257265,0.491116,0.513378,0.0783318,0.0191913,0.0374789,-0.0451941,0.00275267,0.0355159,0.239919,-0.212214,-0.211918,0.0680841,0.0238234,-0.0778827,0.04699,0.0174129,-0.113291,0.0134044,0.124423,0.0568904,0.0338707,0.00421267,-0.246849,-0.191919,-0.139889,0.128707,0.0818138,-0.045627,-0.0221889,-0.0106036,-0.045724,-0.306075,0.340027,-0.0861923,-0.0203603,1.38934,0.246595,0.0342782,-0.193174,-0.0109701,-0.00180207,-0.149831,-0.0252876,-0.0195093,0.0435887,0.132876,-0.0628047,-0.0273197,0.0012725,0.0331236,0.023438,-0.000637775,0.00902864,-0.0258902,-0.0584082,-0.0799855,-0.0254316,-0.0430503,-0.0292271,0.0438351,-0.0650339,-0.0873393,0.252872,0.0192715,0.0798435,0.0685016,-0.0479609,0.169455,0.252696,-0.152813,-0.186304,-0.0333086,-0.0549444,0.0459092],[-0.0051192,-0.0258996,0.491092,0.513658,0.0782628,0.0192138,0.0374354,-0.0453902,0.00289058,0.0356279,0.240144,-0.212272,-0.211963,0.0681694,0.0236695,-0.0778986,0.046792,0.017464,-0.113438,0.0134361,0.124347,0.0569895,0.0337837,0.00417252,-0.247017,-0.191905,-0.140035,0.128631,0.0817214,-0.0456676,-0.0222025,-0.0106232,-0.0456256,-0.30607,0.340113,-0.086112,-0.0204539,1.3894,0.246612,0.0340453,-0.19336,-0.010924,-0.00165976,-0.149714,-0.0252906,-0.0195323,0.0436465,0.132697,-0.0629223,-0.0273217,0.00125168,0.033105,0.0236194,-0.000650041,0.00911716,-0.0257275,-0.0581899,-0.0799088,-0.0253653,-0.0431707,-0.0290696,0.0437901,-0.0651268,-0.0873256,0.252771,0.0194064,0.0799006,0.0683577,-0.0480889,0.169643,0.252783,-0.152846,-0.186291,-0.0333764,-0.0550026,0.0458236],[-0.0050725,-0.0257827,0.491337,0.513657,0.0782962,0.0192039,0.0373441,-0.0453684,0.00288146,0.0355522,0.240326,-0.212286,-0.211999,0.0681908,0.0237673,-0.0780275,0.0469412,0.0174968,-0.113445,0.0134192,0.124185,0.0570296,0.0337478,0.00415107,-0.246968,-0.191848,-0.140024,0.12858,0.0816484,-0.0457496,-0.0223188,-0.0107376,-0.0456929,-0.306214,0.340134,-0.0861782,-0.0203891,1.38942,0.24668,0.034115,-0.193578,-0.0107852,-0.00170664,-0.149774,-0.0253937,-0.0194959,0.0436566,0.132722,-0.0628513,-0.0273841,0.00117193,0.0330392,0.0236936,-0.000742913,0.00906587,-0.0257804,-0.0581252,-0.0797896,-0.0255844,-0.0432069,-0.028964,0.0438387,-0.0651195,-0.0872774,0.252762,0.0194298,0.079792,0.068568,-0.0480267,0.169527,0.252784,-0.152831,-0.186104,-0.0333206,-0.0550297,0.0456455],[-0.00500133,-0.0258622,0.491289,0.513647,0.078347,0.0191559,0.0373266,-0.0453519,0.00291677,0.0355202,0.240214,-0.212263,-0.211906,0.0681464,0.0237302,-0.0779746,0.0469663,0.0174507,-0.113477,0.0133471,0.124153,0.0570173,0.0337634,0.00427255,-0.24705,-0.191884,-0.139925,0.128698,0.0816227,-0.0458907,-0.0223269,-0.0107061,-0.045702,-0.306121,0.340123,-0.0861476,-0.0204345,1.38944,0.246757,0.0341845,-0.193607,-0.0108104,-0.00180253,-0.149687,-0.0255103,-0.0195039,0.0436916,0.132691,-0.0628845,-0.0273447,0.00106093,0.0330505,0.0236122,-0.000733581,0.00905525,-0.0258619,-0.058211,-0.0797274,-0.0255534,-0.0430907,-0.0289729,0.043811,-0.0652306,-0.0873367,0.252799,0.0194292,0.0798683,0.068655,-0.0479097,0.169698,0.252784,-0.152845,-0.186157,-0.0332992,-0.0550268,0.0457004],[-0.00502389,-0.025802,0.491305,0.513619,0.0782694,0.0192232,0.0373336,-0.0454471,0.00289082,0.0355655,0.240289,-0.212353,-0.211905,0.068149,0.0237001,-0.077944,0.0469889,0.0174507,-0.113455,0.0132201,0.124205,0.0570372,0.0338295,0.00422048,-0.247067,-0.19187,-0.139882,0.128715,0.081527,-0.0457825,-0.0222948,-0.0107536,-0.0456817,-0.306096,0.340171,-0.0861257,-0.0204846,1.38941,0.246703,0.0342281,-0.193621,-0.0108342,-0.00187947,-0.149769,-0.0255031,-0.0195244,0.0437561,0.13271,-0.0628486,-0.0273878,0.00106666,0.0330556,0.0236339,-0.000734961,0.00909152,-0.0258417,-0.0582008,-0.0797007,-0.0255717,-0.0430856,-0.0290082,0.0437975,-0.0652934,-0.0873188,0.252763,0.0194571,0.0799094,0.0687013,-0.0478789,0.169667,0.252775,-0.152891,-0.186175,-0.0332523,-0.0550703,0.0457889],[-0.00498019,-0.0257279,0.491219,0.513595,0.0783941,0.0191392,0.0374566,-0.0454133,0.00284651,0.0356124,0.240139,-0.212368,-0.21183,0.0679721,0.0236835,-0.0779942,0.0470054,0.0173975,-0.113622,0.0132539,0.12413,0.0570461,0.0337328,0.00426245,-0.246942,-0.191724,-0.139808,0.128669,0.0814563,-0.0458059,-0.0221455,-0.0109336,-0.0457128,-0.306142,0.340181,-0.0859983,-0.0205631,1.38933,0.246809,0.0341933,-0.193531,-0.0108582,-0.00178871,-0.149698,-0.025578,-0.0197378,0.0437803,0.13273,-0.0628345,-0.0273634,0.00111156,0.0330419,0.0235524,-0.000577524,0.00919322,-0.0257092,-0.0581276,-0.0797462,-0.0255275,-0.0431639,-0.0289675,0.0437969,-0.065216,-0.0873201,0.252726,0.0194651,0.0798887,0.0687368,-0.047869,0.169686,0.252818,-0.152772,-0.18608,-0.0331997,-0.0551525,0.0458457],[-0.00491338,-0.0257026,0.491241,0.513499,0.0784271,0.019067,0.0375222,-0.0453807,0.00279808,0.0354614,0.240133,-0.2124,-0.211781,0.0679931,0.0237026,-0.078122,0.046896,0.0173896,-0.113614,0.0133193,0.124172,0.05714,0.0336684,0.00437841,-0.246919,-0.19165,-0.139798,0.128696,0.0815167,-0.0457782,-0.0221117,-0.0109465,-0.045691,-0.306114,0.340153,-0.0859596,-0.020722,1.38938,0.246815,0.0341897,-0.193542,-0.0108156,-0.00176874,-0.14972,-0.0255604,-0.0198407,0.043759,0.132822,-0.0629488,-0.0274088,0.0011895,0.0330512,0.0234974,-0.000671296,0.00917119,-0.0257986,-0.0581435,-0.0797339,-0.02556,-0.0431341,-0.029069,0.0437434,-0.0652972,-0.0871989,0.252793,0.0195142,0.0798933,0.0688165,-0.0478616,0.169597,0.252903,-0.152813,-0.18602,-0.0331435,-0.0550754,0.0457916],[-0.00489145,-0.025632,0.491216,0.513446,0.0783588,0.0190556,0.0374278,-0.0454554,0.00274143,0.0355113,0.24024,-0.212454,-0.211741,0.0679788,0.0236845,-0.0780724,0.0469062,0.0173444,-0.113622,0.0134006,0.124115,0.0571463,0.03369,0.00431386,-0.246889,-0.191634,-0.139773,0.12869,0.0815443,-0.0456882,-0.0220444,-0.0109953,-0.0457062,-0.306149,0.340039,-0.085983,-0.0207858,1.3894,0.246659,0.0341652,-0.193492,-0.0108366,-0.00175934,-0.149631,-0.0255182,-0.019791,0.0435734,0.132849,-0.0630673,-0.0273952,0.00111339,0.0329825,0.0235089,-0.000909089,0.00916698,-0.0258341,-0.0581118,-0.0797556,-0.0254652,-0.0432093,-0.0290279,0.0436275,-0.0652583,-0.0871131,0.252756,0.0194975,0.0798475,0.0688913,-0.0477895,0.169586,0.252909,-0.152627,-0.186017,-0.0331048,-0.0551227,0.0456474],[-0.00488329,-0.025733,0.491116,0.513364,0.0783342,0.0189366,0.0373723,-0.0454694,0.00269939,0.0354323,0.240206,-0.212254,-0.211927,0.0678962,0.0236351,-0.0780711,0.0468083,0.0173652,-0.113552,0.0132877,0.12409,0.0570425,0.0334624,0.00417527,-0.246957,-0.191466,-0.1399,0.128751,0.0815992,-0.045762,-0.0219484,-0.0110586,-0.0456824,-0.306113,0.340031,-0.0859712,-0.0208,1.38926,0.246682,0.0344002,-0.193496,-0.0106823,-0.00183867,-0.149473,-0.0254668,-0.019689,0.043547,0.132829,-0.0629858,-0.0275027,0.0008972,0.0328957,0.0233881,-0.00103986,0.00917649,-0.0257553,-0.0580953,-0.0796339,-0.0254907,-0.0433758,-0.0290229,0.0436776,-0.065266,-0.087134,0.252932,0.019674,0.0798736,0.068969,-0.0477044,0.169569,0.252813,-0.152581,-0.185995,-0.0331308,-0.0549058,0.0455664],[-0.00485125,-0.0256868,0.490943,0.513437,0.0785917,0.0187907,0.0373766,-0.0455334,0.00267741,0.0354205,0.240391,-0.212252,-0.21189,0.0678842,0.0234979,-0.0779673,0.0467355,0.017462,-0.113408,0.0132074,0.124135,0.0570631,0.0335401,0.0042665,-0.246866,-0.191395,-0.140138,0.128618,0.0816009,-0.0457487,-0.0219193,-0.0110415,-0.0455417,-0.306118,0.339995,-0.0860871,-0.0209044,1.38935,0.246805,0.0342532,-0.193462,-0.0108323,-0.00180843,-0.14946,-0.0254491,-0.019887,0.0436967,0.132895,-0.0629156,-0.0274697,0.000697356,0.0329718,0.0235495,-0.0010696,0.009228,-0.0257625,-0.0580414,-0.0794474,-0.0254093,-0.0434102,-0.0289301,0.0436532,-0.0653943,-0.0871333,0.252995,0.0197216,0.0799625,0.0691054,-0.047652,0.169563,0.252825,-0.152571,-0.186058,-0.032953,-0.0550171,0.0456571],[-0.00482549,-0.025797,0.491043,0.513509,0.078626,0.0188592,0.0373657,-0.0452897,0.00271809,0.0355114,0.240267,-0.212348,-0.211803,0.0677905,0.0236559,-0.0777226,0.0467245,0.0172574,-0.113323,0.0134093,0.124158,0.0569733,0.0334866,0.00418913,-0.246937,-0.191298,-0.140217,0.128535,0.0816788,-0.0457778,-0.0218577,-0.0111937,-0.0456898,-0.305963,0.340079,-0.0861233,-0.0208821,1.38936,0.246802,0.0341863,-0.193593,-0.0109289,-0.00177496,-0.149534,-0.0254446,-0.019975,0.04376,0.132802,-0.0630557,-0.0276278,0.000514942,0.0329313,0.0237585,-0.00113224,0.00928655,-0.0258953,-0.0579271,-0.0794825,-0.0252761,-0.0433934,-0.0288494,0.0437314,-0.0653709,-0.0871248,0.253044,0.0197666,0.0800253,0.0692365,-0.0477013,0.169649,0.252656,-0.152621,-0.18615,-0.032937,-0.0548994,0.0457109],[-0.00482558,-0.0258515,0.491009,0.513609,0.0786146,0.0188783,0.0373156,-0.0452665,0.00270053,0.0354989,0.240275,-0.212429,-0.211824,0.0678072,0.0237032,-0.0776908,0.0467384,0.0173234,-0.113271,0.0134657,0.124136,0.0569477,0.0335142,0.00416865,-0.246932,-0.191251,-0.140199,0.128538,0.0816341,-0.0457295,-0.0218483,-0.0112899,-0.0457161,-0.3059,0.340052,-0.0861588,-0.0208961,1.3893,0.246771,0.0342191,-0.193591,-0.0109504,-0.00187142,-0.149501,-0.0254029,-0.0199732,0.0437943,0.13284,-0.0630305,-0.0276108,0.000502532,0.0329401,0.0236957,-0.00109252,0.00927526,-0.0259175,-0.0579505,-0.0795068,-0.0253172,-0.0433853,-0.0288634,0.0437033,-0.0653479,-0.087044,0.253055,0.0197461,0.080061,0.0692348,-0.0477557,0.169615,0.252572,-0.152646,-0.186258,-0.033003,-0.054898,0.0457072],[-0.00492982,-0.0259786,0.490985,0.513463,0.0786627,0.0190337,0.0373671,-0.0453057,0.0027,0.0354586,0.240159,-0.212272,-0.21173,0.067997,0.0237828,-0.0777378,0.046786,0.0171211,-0.113272,0.0134469,0.124074,0.0568121,0.033511,0.00416798,-0.246952,-0.19132,-0.14028,0.128617,0.0815792,-0.0458094,-0.0218214,-0.0113426,-0.0456957,-0.305779,0.340197,-0.0862282,-0.020812,1.38933,0.246711,0.0341645,-0.19352,-0.0109704,-0.0018106,-0.149552,-0.0253642,-0.0198828,0.0435781,0.132848,-0.0630374,-0.0274548,0.000605088,0.033016,0.0237917,-0.0011538,0.00929171,-0.0259826,-0.0578453,-0.0794868,-0.0252676,-0.0434299,-0.0288152,0.0436277,-0.0653721,-0.0870727,0.253029,0.0196987,0.0800631,0.0692823,-0.047779,0.169824,0.252615,-0.152566,-0.186035,-0.0330882,-0.0548833,0.0457011],[-0.0048093,-0.0261354,0.491084,0.513391,0.0786493,0.0190642,0.0374248,-0.0450868,0.00252153,0.0354383,0.240037,-0.212376,-0.211871,0.0679868,0.0236453,-0.0775759,0.0468071,0.0171373,-0.113318,0.0133206,0.124094,0.0567927,0.0334968,0.00411069,-0.246822,-0.191313,-0.140171,0.128564,0.0816087,-0.0458209,-0.0216876,-0.0114301,-0.0457564,-0.305495,0.340208,-0.086249,-0.0208181,1.38948,0.2466,0.0341514,-0.193714,-0.0109705,-0.00187568,-0.149475,-0.025236,-0.0199533,0.0434664,0.132788,-0.063241,-0.0273098,0.000585582,0.0330781,0.0237235,-0.001352,0.00911171,-0.0260693,-0.057724,-0.0794118,-0.0253809,-0.0433706,-0.0289018,0.043644,-0.0653831,-0.0870906,0.252871,0.0196899,0.0801553,0.0692524,-0.047753,0.169714,0.252444,-0.152541,-0.185947,-0.0330176,-0.0547979,0.0457984],[-0.0047854,-0.0261861,0.491146,0.513352,0.0786553,0.0191291,0.0373798,-0.0450745,0.00248636,0.0354226,0.240035,-0.212399,-0.211854,0.0679669,0.0236178,-0.0775904,0.0467859,0.0171484,-0.113353,0.0133592,0.124082,0.0568196,0.0334581,0.00407072,-0.246804,-0.191337,-0.140191,0.128558,0.0815943,-0.0458298,-0.0215794,-0.0114245,-0.0457556,-0.305505,0.340235,-0.0863254,-0.0207969,1.38954,0.24661,0.034096,-0.193707,-0.0109632,-0.00187343,-0.149496,-0.0253029,-0.0199584,0.0434731,0.132791,-0.0632894,-0.0273003,0.000584964,0.0331088,0.0237104,-0.00138587,0.00913153,-0.0260442,-0.0576492,-0.0793893,-0.0254164,-0.0433339,-0.0289012,0.0435991,-0.0653776,-0.0870717,0.252874,0.0197177,0.0801344,0.069178,-0.047772,0.1697,0.252428,-0.152549,-0.186032,-0.03303,-0.0547843,0.0458033],[-0.00470339,-0.0260913,0.491135,0.513369,0.0786589,0.0191497,0.0374626,-0.0450894,0.00250861,0.0354541,0.240086,-0.212394,-0.211835,0.0679325,0.0236363,-0.0775287,0.0467979,0.017132,-0.11333,0.0133268,0.124081,0.0567772,0.03346,0.00406115,-0.246796,-0.19138,-0.140203,0.128551,0.0815651,-0.0458096,-0.021546,-0.0113527,-0.0457589,-0.305553,0.340249,-0.0862472,-0.0208081,1.3896,0.246577,0.0340514,-0.193647,-0.0109631,-0.00186079,-0.149475,-0.0252257,-0.0199117,0.0434747,0.132741,-0.0633508,-0.0272925,0.000627478,0.0330832,0.0237188,-0.0014199,0.00917033,-0.0260572,-0.0577084,-0.0793804,-0.0254277,-0.0433711,-0.0288734,0.0436173,-0.06534,-0.087134,0.252875,0.0197349,0.0800594,0.0692409,-0.0477829,0.169754,0.252437,-0.152544,-0.186046,-0.0330148,-0.0547545,0.0457931],[-0.00471046,-0.0261617,0.49124,0.513139,0.0786209,0.0190509,0.0374484,-0.0452584,0.00248457,0.0353895,0.240076,-0.212363,-0.211831,0.067924,0.0236905,-0.0773998,0.0469521,0.0169992,-0.113438,0.0132749,0.123886,0.0566281,0.0337175,0.00411032,-0.246702,-0.191499,-0.140235,0.128336,0.0816561,-0.0455252,-0.0214706,-0.0114247,-0.0457345,-0.305188,0.340228,-0.0862448,-0.0209756,1.38972,0.246766,0.034011,-0.193651,-0.0109423,-0.00169492,-0.149402,-0.0251909,-0.0198417,0.0435292,0.132978,-0.0635113,-0.027126,0.000606528,0.0331716,0.0237264,-0.00143818,0.00917168,-0.0257141,-0.0576707,-0.0793677,-0.0254141,-0.0433475,-0.0288296,0.0436089,-0.065214,-0.08707,0.252666,0.0197389,0.0800673,0.0692244,-0.0475275,0.169677,0.252325,-0.152554,-0.185979,-0.0329403,-0.0545041,0.045927],[-0.0048952,-0.0262645,0.491113,0.513178,0.0785506,0.0189379,0.037348,-0.0453608,0.0023682,0.0353751,0.239964,-0.212287,-0.211886,0.0679929,0.023815,-0.0773831,0.0468293,0.0169929,-0.113314,0.0133097,0.123863,0.0566011,0.0337048,0.00409575,-0.246642,-0.191553,-0.140294,0.128111,0.0817605,-0.0454966,-0.0215291,-0.0113557,-0.0456993,-0.305093,0.340391,-0.0861188,-0.0210954,1.38978,0.246672,0.0341518,-0.193711,-0.0109679,-0.00180894,-0.149207,-0.0251369,-0.0198054,0.0435691,0.133069,-0.063618,-0.0270989,0.000515109,0.0330869,0.0237104,-0.0016005,0.00906223,-0.0256836,-0.05757,-0.0793118,-0.0252519,-0.0432528,-0.0288882,0.0436144,-0.0652793,-0.0869289,0.25259,0.0197041,0.0801067,0.0692021,-0.0474285,0.169645,0.252405,-0.15247,-0.185857,-0.0329312,-0.0546952,0.0458859],[-0.00476497,-0.026281,0.491144,0.513254,0.0785912,0.0190242,0.0373925,-0.0454515,0.00245629,0.035388,0.240033,-0.21225,-0.211959,0.0679565,0.0237662,-0.0773782,0.0466571,0.0170582,-0.113252,0.0132923,0.123914,0.0564466,0.0336381,0.00415328,-0.246654,-0.191624,-0.140141,0.12808,0.0817436,-0.04555,-0.0214572,-0.0115344,-0.0456852,-0.305164,0.340511,-0.0861788,-0.0210986,1.38983,0.246691,0.034182,-0.193759,-0.0110218,-0.00180431,-0.149257,-0.0251881,-0.019747,0.0437702,0.133118,-0.063678,-0.0271836,0.000477019,0.0329857,0.0237688,-0.00166552,0.00905531,-0.0256885,-0.0575105,-0.079397,-0.0252172,-0.0434713,-0.0289021,0.0437552,-0.0651731,-0.0869986,0.252608,0.0197168,0.0801155,0.0692352,-0.0473478,0.16972,0.25239,-0.15236,-0.185945,-0.0330978,-0.0546212,0.0458123],[-0.00483732,-0.0262004,0.491269,0.513429,0.0786206,0.0190888,0.0373611,-0.0455578,0.00261791,0.0354936,0.240046,-0.212297,-0.21205,0.0681456,0.0237548,-0.0773467,0.0466623,0.0170703,-0.11331,0.0133279,0.1239,0.0564333,0.0336619,0.00430413,-0.246678,-0.191856,-0.140199,0.128146,0.0817957,-0.0455752,-0.0214739,-0.0114001,-0.0457244,-0.305015,0.340456,-0.086175,-0.0211191,1.38978,0.2466,0.0341573,-0.193661,-0.0110672,-0.00175204,-0.149284,-0.0252495,-0.0196837,0.0437782,0.133149,-0.0635908,-0.027256,0.000566836,0.0328402,0.0238584,-0.00173361,0.00913745,-0.0257607,-0.0573729,-0.0794501,-0.0251671,-0.0435647,-0.0290229,0.0436958,-0.0651919,-0.0870678,0.252561,0.0196442,0.0800678,0.0691946,-0.0473918,0.169759,0.252263,-0.152317,-0.185885,-0.0329554,-0.0545628,0.0457815],[-0.00482521,-0.0262104,0.491357,0.513466,0.0785858,0.0190223,0.0373778,-0.0454515,0.00256591,0.0354773,0.240074,-0.212455,-0.212004,0.0680897,0.0237006,-0.0772798,0.0467145,0.0171837,-0.113222,0.0133518,0.123909,0.0563867,0.0336183,0.00424958,-0.2468,-0.191735,-0.140203,0.12811,0.0818112,-0.0456802,-0.0213885,-0.0113639,-0.0457099,-0.305126,0.340402,-0.086181,-0.0210908,1.38974,0.246528,0.0341652,-0.193706,-0.0110657,-0.001585,-0.149255,-0.0252439,-0.0196316,0.043738,0.133104,-0.0635697,-0.0272319,0.000630838,0.0329311,0.0238888,-0.0017323,0.00908706,-0.0258547,-0.0572125,-0.0795146,-0.0252182,-0.0434632,-0.0291084,0.0437302,-0.0652072,-0.087113,0.252471,0.0196984,0.0799601,0.0692576,-0.0474678,0.169864,0.252351,-0.152314,-0.185933,-0.0329668,-0.0545872,0.045815],[-0.00478565,-0.0262082,0.491475,0.513407,0.0786626,0.0190869,0.0373432,-0.0454945,0.00252356,0.0354692,0.240036,-0.212491,-0.212058,0.0680522,0.0237237,-0.0773455,0.0467098,0.0172894,-0.113191,0.0132936,0.123852,0.05634,0.0337362,0.00431901,-0.246839,-0.19177,-0.140126,0.128009,0.0818123,-0.0456139,-0.0215143,-0.0112487,-0.0457063,-0.305142,0.340366,-0.0863224,-0.0210941,1.38956,0.24641,0.0341183,-0.193684,-0.0111361,-0.0015734,-0.149284,-0.0252217,-0.0195692,0.0438009,0.133062,-0.0635244,-0.0272712,0.000588564,0.0328534,0.0239033,-0.00171105,0.00910801,-0.0259056,-0.0573217,-0.079346,-0.0251451,-0.0433451,-0.0290804,0.043559,-0.0651552,-0.0871358,0.252476,0.0195985,0.0799528,0.0692606,-0.047593,0.169795,0.252223,-0.152347,-0.186025,-0.0328974,-0.054768,0.0458835],[-0.00466653,-0.026204,0.491397,0.513238,0.0787137,0.0191269,0.0374563,-0.0455626,0.00251465,0.0353878,0.240154,-0.212487,-0.212084,0.0679865,0.0237318,-0.0773833,0.0467328,0.0173021,-0.113139,0.0133867,0.123988,0.0563685,0.0337333,0.00440936,-0.246821,-0.191565,-0.140225,0.127988,0.0818297,-0.0456196,-0.0215907,-0.0111648,-0.0457577,-0.305182,0.340401,-0.0861851,-0.0212063,1.38964,0.246438,0.0341744,-0.193708,-0.0112393,-0.00155179,-0.149198,-0.0252418,-0.019433,0.0439071,0.133067,-0.0635219,-0.027187,0.000682738,0.0328378,0.0239813,-0.0017325,0.00901728,-0.0258632,-0.0574184,-0.0792266,-0.0250931,-0.0433874,-0.0291098,0.0436464,-0.0651762,-0.0872836,0.252319,0.0196546,0.0800069,0.0693085,-0.0475671,0.169863,0.252162,-0.152356,-0.185923,-0.0329424,-0.0547127,0.0459417],[-0.00467685,-0.0261866,0.49142,0.513223,0.0788162,0.0191944,0.0373634,-0.0456201,0.00248253,0.0354247,0.240121,-0.212576,-0.212131,0.0680933,0.0236333,-0.0773868,0.0466313,0.0172732,-0.113112,0.0133826,0.123987,0.056387,0.0337051,0.00444384,-0.246861,-0.191544,-0.140345,0.127986,0.0818627,-0.0456203,-0.0216121,-0.0112447,-0.0457334,-0.305319,0.340396,-0.0861913,-0.0210578,1.38952,0.2464,0.0342487,-0.19358,-0.0112701,-0.00159801,-0.149141,-0.0252481,-0.0194417,0.0439654,0.133101,-0.0635263,-0.0271979,0.000596239,0.0327738,0.0239422,-0.00174653,0.00900286,-0.0259357,-0.057367,-0.0791073,-0.0251521,-0.0433602,-0.0290068,0.0435808,-0.0651421,-0.0873297,0.252206,0.0196537,0.0800203,0.0692574,-0.0476703,0.169778,0.25224,-0.152318,-0.185922,-0.0330373,-0.0546039,0.0459382],[-0.00466014,-0.0261595,0.491425,0.513222,0.0788016,0.0191844,0.0373564,-0.045605,0.00248465,0.035469,0.240121,-0.212548,-0.212164,0.068116,0.0236083,-0.0773995,0.0466221,0.0173078,-0.113084,0.013369,0.124001,0.0563968,0.0337192,0.00445848,-0.246877,-0.191538,-0.140347,0.127984,0.0818548,-0.0456265,-0.0216292,-0.0112439,-0.0457479,-0.305327,0.34043,-0.0861607,-0.0210573,1.38954,0.246398,0.0342366,-0.193607,-0.0112981,-0.00161169,-0.149168,-0.0252265,-0.0194504,0.0439766,0.133097,-0.0635296,-0.027166,0.000583974,0.0327604,0.0239288,-0.00177142,0.00902324,-0.0259663,-0.0573292,-0.0791298,-0.0251609,-0.0433744,-0.0289848,0.0435673,-0.0651716,-0.0873455,0.252229,0.0196588,0.0799934,0.0692496,-0.047686,0.169802,0.25223,-0.152303,-0.185962,-0.0330168,-0.0546433,0.0459378],[-0.00461254,-0.0260966,0.491543,0.513206,0.0787221,0.0191678,0.0374077,-0.0456056,0.0024793,0.0354648,0.24011,-0.212474,-0.212347,0.0680398,0.0236959,-0.0772832,0.0466954,0.0172091,-0.113221,0.0133225,0.123908,0.0564284,0.0336383,0.00453473,-0.246996,-0.191475,-0.140357,0.128053,0.0818083,-0.0456375,-0.0217466,-0.0111834,-0.0458297,-0.305334,0.340475,-0.0861395,-0.0211561,1.38955,0.246474,0.0341684,-0.193504,-0.0111964,-0.00147502,-0.149263,-0.0251559,-0.0194803,0.0439433,0.133117,-0.0636028,-0.027218,0.000629371,0.0326901,0.0238234,-0.00185381,0.00903056,-0.0259749,-0.0573078,-0.0791396,-0.0251425,-0.0432711,-0.0289931,0.0436734,-0.0650187,-0.0873169,0.252292,0.0195989,0.0801842,0.0693324,-0.0478193,0.169813,0.252182,-0.152363,-0.185872,-0.0331565,-0.054569,0.0459673],[-0.00447203,-0.0260642,0.491679,0.512912,0.0787692,0.0190228,0.0373922,-0.0455671,0.00259762,0.0355225,0.240161,-0.212522,-0.212368,0.0680984,0.0238125,-0.0773178,0.0467354,0.0172192,-0.113106,0.0132226,0.123915,0.056269,0.0338433,0.00479038,-0.246982,-0.191347,-0.140184,0.127977,0.0819741,-0.0456223,-0.0216983,-0.0112408,-0.0459999,-0.305303,0.340448,-0.0860628,-0.0211671,1.38936,0.246548,0.0340856,-0.193544,-0.0111061,-0.0015307,-0.148965,-0.0251837,-0.0193271,0.0439753,0.13304,-0.0634919,-0.0273459,0.000844382,0.0328067,0.0237631,-0.00202056,0.00903311,-0.0260777,-0.0572643,-0.0790997,-0.0251631,-0.0433105,-0.0289957,0.0433526,-0.0652551,-0.0872857,0.25261,0.0194756,0.0804169,0.0693341,-0.0477703,0.169595,0.252455,-0.152323,-0.18582,-0.0330258,-0.054487,0.0459225],[-0.00447944,-0.0261357,0.491737,0.51296,0.0787904,0.0190388,0.0374113,-0.0453917,0.0026053,0.0354715,0.240207,-0.212526,-0.212395,0.0681785,0.0237068,-0.0774077,0.0468173,0.0172476,-0.113067,0.0131982,0.123899,0.0563432,0.0337389,0.00472541,-0.247004,-0.191423,-0.140212,0.128011,0.0820506,-0.0456573,-0.021754,-0.0112836,-0.0459993,-0.305438,0.340453,-0.0859814,-0.0212644,1.3894,0.246603,0.0340359,-0.193594,-0.0110532,-0.00158358,-0.148943,-0.0251518,-0.019342,0.0439016,0.132991,-0.0635786,-0.0273181,0.000896591,0.0328063,0.0238683,-0.0020081,0.00900865,-0.0260825,-0.0572968,-0.0790758,-0.0251655,-0.0433612,-0.0289327,0.0434273,-0.0652794,-0.0872899,0.252597,0.019468,0.0804166,0.0693813,-0.0479223,0.169552,0.252357,-0.152281,-0.185744,-0.0330729,-0.0544246,0.046036],[-0.00450209,-0.0259632,0.491832,0.513289,0.0788828,0.0191475,0.0371771,-0.0453034,0.00252265,0.0353116,0.240103,-0.212476,-0.212398,0.0681616,0.0234858,-0.0772488,0.0468143,0.0172332,-0.113046,0.0132722,0.124086,0.0563148,0.0338387,0.00474645,-0.247077,-0.191198,-0.139988,0.128143,0.0820735,-0.0454787,-0.0217458,-0.0113434,-0.045944,-0.305666,0.340384,-0.0859205,-0.0212308,1.38907,0.246615,0.0341835,-0.193343,-0.0110511,-0.00162994,-0.148766,-0.0251403,-0.0193746,0.0439449,0.133063,-0.0635112,-0.0274814,0.000869978,0.0327998,0.0240656,-0.00208391,0.00900228,-0.0256987,-0.057171,-0.0790476,-0.024873,-0.043365,-0.0290965,0.0434366,-0.0652305,-0.0873593,0.252521,0.0196026,0.0805004,0.0692853,-0.047925,0.169401,0.252151,-0.152209,-0.185815,-0.0332171,-0.0543469,0.0458326],[-0.0045727,-0.0259772,0.491752,0.513075,0.0788042,0.0192759,0.0372278,-0.0453638,0.00247135,0.0354038,0.240134,-0.212584,-0.212397,0.0682673,0.0233533,-0.0772822,0.0468551,0.017296,-0.112906,0.0132473,0.123963,0.0562029,0.0338776,0.00483429,-0.247102,-0.191286,-0.140007,0.128087,0.0821533,-0.0455368,-0.0218432,-0.0114131,-0.0458602,-0.30564,0.340419,-0.0858494,-0.0211565,1.38903,0.24663,0.0341613,-0.193311,-0.010978,-0.00161686,-0.148848,-0.0250487,-0.0193738,0.0439418,0.132915,-0.0634655,-0.027545,0.000831715,0.0328005,0.0240362,-0.002087,0.00909067,-0.0256364,-0.0571449,-0.0790632,-0.0248413,-0.0434858,-0.0288231,0.0435792,-0.0653815,-0.0872931,0.252448,0.0195357,0.0804618,0.0693898,-0.047984,0.16936,0.252154,-0.152216,-0.185984,-0.0333299,-0.0543263,0.0456886],[-0.00465058,-0.0258898,0.491799,0.513086,0.0789065,0.0192382,0.0371799,-0.045359,0.00242099,0.0354471,0.240135,-0.212658,-0.212413,0.0682563,0.0232644,-0.0772335,0.0467211,0.0172097,-0.112912,0.0131902,0.124023,0.056174,0.0338725,0.00481087,-0.24727,-0.191461,-0.140053,0.128099,0.0820962,-0.045554,-0.0218382,-0.0114758,-0.0458101,-0.305637,0.340362,-0.0859015,-0.0211614,1.38897,0.246618,0.034168,-0.193286,-0.0108744,-0.00156285,-0.148882,-0.0249883,-0.0193706,0.043968,0.132874,-0.063427,-0.0275938,0.000810848,0.0327692,0.0239454,-0.00200869,0.00918157,-0.0255452,-0.0572619,-0.0790426,-0.0249093,-0.0433752,-0.0287681,0.0435319,-0.065464,-0.0872399,0.252442,0.0194053,0.080497,0.0694255,-0.0480174,0.169299,0.252033,-0.152226,-0.185869,-0.0332985,-0.054255,0.0456911],[-0.00455213,-0.025996,0.491704,0.512975,0.0788793,0.0193336,0.0370947,-0.0454503,0.0024016,0.0354462,0.240033,-0.212716,-0.212472,0.0682301,0.0234088,-0.0771932,0.0465741,0.0172495,-0.112809,0.0132566,0.124039,0.0561906,0.0338175,0.00476475,-0.247316,-0.19146,-0.140057,0.128074,0.0821215,-0.0455195,-0.0217239,-0.0116155,-0.0458399,-0.305541,0.34041,-0.0858231,-0.0211033,1.3889,0.246677,0.0340716,-0.193276,-0.0107619,-0.00157039,-0.148957,-0.0249062,-0.0193203,0.043923,0.132886,-0.0634153,-0.0275675,0.000866263,0.0327779,0.0238797,-0.00208761,0.00915593,-0.0256155,-0.0572719,-0.0790593,-0.0248215,-0.0434237,-0.0287647,0.0435244,-0.0656316,-0.087339,0.252476,0.0193588,0.0805461,0.0693167,-0.0480532,0.169381,0.25199,-0.152242,-0.185745,-0.0333433,-0.0543411,0.0456639],[-0.00452063,-0.0259714,0.491676,0.512989,0.0789605,0.0193601,0.0370519,-0.0454725,0.00235632,0.035565,0.239951,-0.2127,-0.212409,0.0682799,0.0234117,-0.07715,0.0466381,0.0172029,-0.112808,0.0132524,0.124151,0.0562517,0.0338992,0.00478824,-0.247314,-0.191353,-0.139958,0.128051,0.0820624,-0.0455823,-0.0217019,-0.011593,-0.0458703,-0.305531,0.340381,-0.0857234,-0.0211661,1.38896,0.246664,0.0340193,-0.193197,-0.0107703,-0.00167537,-0.148988,-0.0249819,-0.0193088,0.0438386,0.132903,-0.0634902,-0.0274762,0.000857167,0.0326849,0.0239916,-0.0020348,0.00919103,-0.0257138,-0.0572604,-0.0790135,-0.0247277,-0.0434167,-0.0287497,0.0435576,-0.0655983,-0.0873714,0.25247,0.0193707,0.0805155,0.069354,-0.0480313,0.169427,0.25192,-0.152263,-0.185681,-0.0333151,-0.0542952,0.0457122],[-0.00440738,-0.0260449,0.491727,0.513011,0.0790161,0.0193911,0.0371949,-0.0453824,0.00229944,0.0354834,0.239761,-0.212777,-0.212427,0.0681809,0.0234702,-0.0771138,0.0466683,0.0170668,-0.112904,0.0132564,0.12414,0.0562583,0.0338848,0.00480051,-0.247279,-0.191345,-0.139951,0.128014,0.0820874,-0.0456585,-0.0216774,-0.0114162,-0.0458515,-0.305387,0.340334,-0.0857941,-0.0211053,1.38898,0.24666,0.0340404,-0.193224,-0.0105519,-0.00164161,-0.148907,-0.024832,-0.0191767,0.043824,0.132729,-0.0634455,-0.0275196,0.00084997,0.0327218,0.0239974,-0.00211297,0.00925006,-0.0257332,-0.0573521,-0.0789481,-0.024739,-0.0432002,-0.0289045,0.0436098,-0.0656773,-0.0872245,0.252494,0.0192122,0.0805758,0.0691394,-0.0479161,0.169426,0.251972,-0.152383,-0.185748,-0.0331958,-0.0543325,0.0456783],[-0.00441041,-0.0260317,0.491759,0.513047,0.0789885,0.0193302,0.0372586,-0.0454401,0.00227963,0.0354951,0.239756,-0.212808,-0.212373,0.0681325,0.0234318,-0.0772396,0.0468116,0.0170431,-0.112788,0.013224,0.124146,0.0563091,0.0339581,0.00477927,-0.247283,-0.19138,-0.139915,0.127906,0.0819674,-0.045705,-0.0216517,-0.0112792,-0.0458319,-0.3053,0.340195,-0.0859021,-0.0210809,1.38892,0.246678,0.0340112,-0.193275,-0.0106299,-0.00159149,-0.148879,-0.0248344,-0.0192307,0.0438502,0.132734,-0.0635275,-0.0274533,0.000886573,0.0326689,0.0239291,-0.00214155,0.00913799,-0.0257462,-0.0573469,-0.0789472,-0.0246569,-0.0430967,-0.0288275,0.0436316,-0.0657505,-0.0872265,0.252439,0.0192283,0.0806003,0.0690834,-0.0478912,0.169436,0.251973,-0.152333,-0.185739,-0.0330802,-0.054435,0.0456231],[-0.00450883,-0.0258944,0.491835,0.51284,0.0790948,0.0194545,0.0372274,-0.0453877,0.00230494,0.0357504,0.239768,-0.212892,-0.212483,0.0683238,0.023299,-0.0773233,0.0467965,0.0169812,-0.112707,0.0132597,0.124219,0.0563382,0.0340045,0.00491065,-0.247235,-0.191353,-0.139829,0.12766,0.0818814,-0.0455048,-0.021392,-0.0111897,-0.04586,-0.305364,0.340125,-0.0858537,-0.0210675,1.38888,0.246632,0.0339846,-0.193407,-0.0103753,-0.00159097,-0.148974,-0.0249005,-0.0193392,0.043812,0.132962,-0.0633079,-0.0274357,0.000767965,0.0324884,0.0239475,-0.00176439,0.00914856,-0.0255733,-0.0575432,-0.0787727,-0.0247455,-0.0431057,-0.0287323,0.0436605,-0.0658224,-0.0873439,0.252305,0.0192827,0.0807992,0.0691155,-0.0477619,0.16945,0.251908,-0.152439,-0.185757,-0.0329767,-0.0544883,0.0455475],[-0.00438867,-0.0258199,0.491743,0.512989,0.0792453,0.0194973,0.0370814,-0.0453332,0.00234148,0.0357021,0.239892,-0.212789,-0.212348,0.0683701,0.0232267,-0.0772508,0.0468673,0.0170186,-0.112802,0.0132215,0.124158,0.0562386,0.0340928,0.00496009,-0.247206,-0.191334,-0.139828,0.127585,0.0817811,-0.0454162,-0.021293,-0.0111461,-0.0459166,-0.305288,0.340134,-0.0857981,-0.0210504,1.38875,0.246594,0.0339803,-0.193372,-0.0104927,-0.00158117,-0.148965,-0.0249146,-0.0192873,0.0437204,0.133153,-0.0633968,-0.0274921,0.000600572,0.0325294,0.0240062,-0.00188652,0.00904284,-0.0255513,-0.0575176,-0.0787203,-0.0246994,-0.0429271,-0.0287876,0.0438958,-0.065629,-0.087451,0.252179,0.0193908,0.0807343,0.0690384,-0.0476635,0.169333,0.251876,-0.152505,-0.185882,-0.0328377,-0.0546141,0.0455564],[-0.00437363,-0.0258349,0.491759,0.512917,0.0791267,0.0194918,0.0371517,-0.0453683,0.00225748,0.0357677,0.239925,-0.212901,-0.212353,0.0683347,0.023272,-0.0773236,0.0468461,0.0170483,-0.112807,0.0131365,0.124118,0.0563033,0.0341279,0.00489711,-0.24719,-0.191244,-0.139836,0.127582,0.0817837,-0.0454029,-0.0212655,-0.0112348,-0.0458076,-0.305276,0.340076,-0.0858187,-0.0210993,1.38873,0.246588,0.0339692,-0.193362,-0.0105608,-0.00150108,-0.148888,-0.0249942,-0.0193898,0.0436799,0.133117,-0.0634558,-0.0275058,0.000548621,0.0325038,0.0240647,-0.00191426,0.00905213,-0.0255202,-0.057631,-0.0786746,-0.0247335,-0.0430177,-0.028848,0.0439337,-0.0656192,-0.0873894,0.252319,0.0193779,0.0808228,0.0690718,-0.0477169,0.169267,0.251823,-0.152542,-0.185858,-0.0328178,-0.0546029,0.0455566],[-0.00431138,-0.0258604,0.491822,0.512926,0.0791088,0.0194275,0.0370942,-0.0453527,0.00224562,0.0357028,0.239866,-0.2129,-0.212368,0.0683506,0.0232768,-0.0772885,0.0468972,0.0170023,-0.112859,0.013148,0.124204,0.056342,0.0341169,0.0048673,-0.247205,-0.191193,-0.139771,0.127581,0.0818454,-0.0454515,-0.021269,-0.0111909,-0.0458456,-0.305254,0.340023,-0.0858254,-0.0211694,1.38868,0.246581,0.0340301,-0.193344,-0.0105579,-0.00144128,-0.148909,-0.02498,-0.0193126,0.0436833,0.133081,-0.0635047,-0.027495,0.000598639,0.032496,0.0240897,-0.00191158,0.00907283,-0.0256036,-0.0576863,-0.0787184,-0.0247385,-0.0430456,-0.0288406,0.043869,-0.0656347,-0.0874075,0.252259,0.0193564,0.0808467,0.0690447,-0.0477256,0.169312,0.251859,-0.152546,-0.185823,-0.0327353,-0.054543,0.0455784],[-0.00420675,-0.0258491,0.491681,0.512718,0.0790106,0.0195985,0.0371017,-0.045401,0.00211344,0.0358106,0.240029,-0.212859,-0.212408,0.068497,0.023373,-0.0772723,0.0467463,0.016957,-0.112698,0.0130862,0.124143,0.0564312,0.0342478,0.00483161,-0.247012,-0.19123,-0.139901,0.127653,0.0820019,-0.0453013,-0.0212644,-0.0112059,-0.0457591,-0.305076,0.340273,-0.0862285,-0.0214668,1.38838,0.246731,0.03421,-0.193335,-0.0105193,-0.00145676,-0.149008,-0.0251167,-0.0190636,0.0435965,0.133036,-0.0635776,-0.0273582,0.000632207,0.0322439,0.0241362,-0.00181783,0.00895125,-0.0254677,-0.0574513,-0.0787711,-0.0249001,-0.0429208,-0.0288936,0.0438898,-0.0655684,-0.0875799,0.252313,0.0193262,0.0807447,0.0691641,-0.0477082,0.169326,0.251779,-0.152418,-0.185694,-0.032931,-0.0545404,0.0455324],[-0.00422188,-0.0258626,0.49162,0.512718,0.0790013,0.0195824,0.0371466,-0.0453835,0.00214346,0.0358383,0.240037,-0.212822,-0.212385,0.0685182,0.0233983,-0.0772674,0.0467793,0.0169414,-0.112693,0.0130885,0.124169,0.056427,0.034253,0.00481568,-0.246984,-0.191233,-0.139908,0.127583,0.0820503,-0.0452813,-0.0212576,-0.0112357,-0.045773,-0.305052,0.34026,-0.0862377,-0.021491,1.38836,0.24673,0.0342187,-0.193325,-0.0105497,-0.00148463,-0.149017,-0.0251478,-0.0190445,0.0435788,0.133034,-0.0635815,-0.0273486,0.000702982,0.0322313,0.0241425,-0.00185523,0.00894021,-0.0254671,-0.057442,-0.0787741,-0.0249181,-0.0429442,-0.0288816,0.0439221,-0.0655599,-0.0875443,0.252321,0.0193038,0.0807438,0.0691589,-0.047728,0.169307,0.251814,-0.152454,-0.1857,-0.0329219,-0.0545296,0.045555],[-0.00422727,-0.0259269,0.491781,0.51289,0.0789289,0.019537,0.0370428,-0.0454569,0.00205868,0.0358295,0.240175,-0.212873,-0.212458,0.0686679,0.0234163,-0.0772006,0.0470067,0.0170633,-0.112787,0.0131283,0.124111,0.0563985,0.0342508,0.00468834,-0.246938,-0.191221,-0.139924,0.127643,0.0820785,-0.0452273,-0.0212401,-0.0111966,-0.0457788,-0.305087,0.340241,-0.0861696,-0.0216307,1.38849,0.24663,0.034157,-0.19339,-0.0105985,-0.00160947,-0.148947,-0.0250628,-0.019018,0.0437404,0.133205,-0.0634658,-0.0273446,0.000541378,0.0323135,0.0241469,-0.0019499,0.00903608,-0.0255018,-0.0574755,-0.0787027,-0.0248392,-0.0427966,-0.0289689,0.0437539,-0.0655358,-0.0875973,0.252167,0.0193914,0.0807246,0.0691582,-0.0478562,0.169112,0.251776,-0.152362,-0.18559,-0.0328723,-0.0544906,0.0455581],[-0.00422706,-0.025855,0.491826,0.512912,0.0790128,0.0195377,0.0370839,-0.0453003,0.00197252,0.0359064,0.240301,-0.212874,-0.212477,0.0688318,0.0235513,-0.0772451,0.0470805,0.0170833,-0.112754,0.0130401,0.124022,0.0565275,0.0342408,0.00475123,-0.246919,-0.191151,-0.139739,0.127696,0.0821003,-0.0453049,-0.0212055,-0.0112412,-0.0457632,-0.305096,0.340242,-0.0861986,-0.0217144,1.3885,0.246561,0.0341346,-0.193383,-0.0105215,-0.00157785,-0.149029,-0.0250654,-0.019086,0.0437905,0.133166,-0.0635069,-0.0272783,0.000709267,0.0322539,0.0241209,-0.00205953,0.00895604,-0.0253929,-0.0574883,-0.0787018,-0.024895,-0.0428285,-0.029078,0.043683,-0.0655245,-0.0876677,0.25228,0.0194196,0.0807499,0.0692058,-0.0478724,0.169137,0.251862,-0.152362,-0.18555,-0.0330736,-0.0544124,0.0455586],[-0.00427123,-0.0258431,0.491807,0.51294,0.0791081,0.0194556,0.0371301,-0.045304,0.0019926,0.0358974,0.240292,-0.212858,-0.212517,0.0687958,0.0235928,-0.0772433,0.0470861,0.0171395,-0.1128,0.013045,0.124046,0.05655,0.0342824,0.00461274,-0.246847,-0.191064,-0.139754,0.127765,0.0821432,-0.0453278,-0.0212294,-0.0112007,-0.0457756,-0.305131,0.340276,-0.086212,-0.0216724,1.38855,0.246588,0.034159,-0.193331,-0.0105438,-0.00158614,-0.149087,-0.0250303,-0.0190361,0.0438032,0.133206,-0.0635031,-0.0272746,0.000702621,0.0322853,0.0241017,-0.0020888,0.00890889,-0.0253868,-0.0574902,-0.0787015,-0.024855,-0.0428067,-0.0290662,0.0436877,-0.0655288,-0.0877389,0.252287,0.0193936,0.0807024,0.0692608,-0.0478885,0.169128,0.251953,-0.152299,-0.185544,-0.0330659,-0.0543248,0.0455052],[-0.00419819,-0.0259018,0.491874,0.513004,0.0790389,0.0195339,0.0369908,-0.0453803,0.00197612,0.0357769,0.24044,-0.212918,-0.212642,0.0689339,0.0235701,-0.0773035,0.0470993,0.0171849,-0.112924,0.0130976,0.124081,0.056548,0.0342831,0.00455883,-0.246841,-0.1912,-0.139784,0.127856,0.0819276,-0.0452643,-0.0212117,-0.0110848,-0.0458689,-0.305193,0.340305,-0.0862907,-0.0216735,1.38849,0.246675,0.0340611,-0.19332,-0.010543,-0.00145651,-0.149116,-0.0250296,-0.0190981,0.0438095,0.133262,-0.0636382,-0.0272986,0.000773376,0.0322335,0.024049,-0.00228514,0.00917516,-0.0253262,-0.0574731,-0.0786353,-0.0249037,-0.0427752,-0.0290582,0.0436709,-0.0656318,-0.0877148,0.252259,0.0194427,0.0806209,0.0691769,-0.0478766,0.169175,0.251988,-0.152395,-0.185654,-0.0329678,-0.0541589,0.0454896],[-0.00426078,-0.0259221,0.491802,0.513044,0.0790147,0.0195865,0.0369207,-0.0453375,0.00196988,0.0358019,0.240262,-0.213041,-0.212663,0.0689328,0.0234794,-0.0772472,0.0471531,0.0171348,-0.112912,0.0130291,0.124127,0.0565632,0.0343029,0.00454901,-0.246715,-0.19115,-0.139901,0.127799,0.0819117,-0.0452753,-0.0213044,-0.011099,-0.0458185,-0.305249,0.34026,-0.0863444,-0.021692,1.38847,0.246681,0.0340455,-0.19345,-0.0104946,-0.00146876,-0.149135,-0.0251285,-0.0191424,0.0438843,0.133274,-0.0636322,-0.0273475,0.000802904,0.0322272,0.0240262,-0.00224473,0.00914619,-0.0252712,-0.0574807,-0.0785109,-0.0249605,-0.0427818,-0.0290157,0.0435285,-0.0655638,-0.0876971,0.252268,0.0194852,0.0805876,0.0693075,-0.0478903,0.169162,0.251936,-0.152415,-0.185693,-0.0329487,-0.0541378,0.0455126],[-0.00427805,-0.025875,0.491832,0.513034,0.0790219,0.019658,0.0368345,-0.0452899,0.00194218,0.0358862,0.240262,-0.213014,-0.212662,0.0689066,0.0235048,-0.0772339,0.0471139,0.0170808,-0.112856,0.0130279,0.124082,0.0565993,0.0343122,0.00454354,-0.246661,-0.191169,-0.139958,0.12777,0.0818829,-0.0453022,-0.0213291,-0.0111236,-0.0458714,-0.305271,0.340278,-0.0864017,-0.0217703,1.38845,0.246705,0.0340773,-0.193393,-0.0104232,-0.00151865,-0.149149,-0.0251464,-0.0191414,0.0438622,0.133185,-0.0636308,-0.0273389,0.000789815,0.0322095,0.0239741,-0.00226409,0.00915447,-0.0252257,-0.0574816,-0.0784585,-0.0249264,-0.0428038,-0.0290789,0.0435495,-0.0655342,-0.0877138,0.252199,0.0194989,0.0806136,0.0693106,-0.0478955,0.169207,0.251887,-0.152426,-0.185769,-0.0329368,-0.0541085,0.0455355],[-0.00440713,-0.0257309,0.491763,0.513129,0.0790936,0.019741,0.0368515,-0.0451858,0.00196734,0.0358891,0.240156,-0.213008,-0.212486,0.0688707,0.0234779,-0.0772445,0.047024,0.017136,-0.112943,0.013039,0.12422,0.056456,0.0344679,0.00445353,-0.24668,-0.191145,-0.139891,0.127726,0.0818095,-0.0453245,-0.0215514,-0.0111729,-0.0457672,-0.305209,0.340312,-0.0862967,-0.0216695,1.38857,0.246579,0.0338963,-0.19324,-0.0103153,-0.00156698,-0.149191,-0.0251827,-0.0191176,0.0438745,0.133204,-0.0634998,-0.0273237,0.000847999,0.0322188,0.0240284,-0.00230539,0.00908694,-0.0253537,-0.0575871,-0.0784049,-0.0248038,-0.0428217,-0.0291304,0.0435771,-0.0654813,-0.0876367,0.252237,0.0195654,0.080711,0.0692799,-0.0479429,0.169284,0.2518,-0.152491,-0.185667,-0.033043,-0.0542369,0.0456252],[-0.00439998,-0.0257261,0.491762,0.513109,0.0791323,0.0197381,0.0368526,-0.0451573,0.00191003,0.0359323,0.240145,-0.213019,-0.212423,0.0688288,0.0235332,-0.0773066,0.0470229,0.0170937,-0.11295,0.0131001,0.124206,0.056408,0.0345396,0.00450765,-0.2467,-0.191146,-0.139922,0.127776,0.0819197,-0.0453425,-0.0215847,-0.0113119,-0.0457566,-0.305195,0.340306,-0.0863204,-0.0216282,1.38856,0.246673,0.0338957,-0.193223,-0.0102677,-0.00151005,-0.14923,-0.0251665,-0.0191415,0.0438722,0.133235,-0.0634582,-0.0272546,0.00083255,0.0322188,0.0240837,-0.00225182,0.0090361,-0.0253547,-0.0576011,-0.0783903,-0.0248423,-0.0428569,-0.0291233,0.0435694,-0.0655015,-0.0875759,0.252288,0.0194797,0.080741,0.0691822,-0.0479806,0.169437,0.251835,-0.152544,-0.185742,-0.0329814,-0.05424,0.0456284],[-0.00439479,-0.0256434,0.491718,0.513122,0.0791186,0.0197875,0.036967,-0.0451373,0.00206635,0.0360461,0.240127,-0.213029,-0.212495,0.0687918,0.0235172,-0.07734,0.0471465,0.0172304,-0.113009,0.0130325,0.124219,0.0564515,0.0346145,0.00457681,-0.246672,-0.19119,-0.139911,0.127715,0.0818901,-0.0453913,-0.0215998,-0.0113447,-0.0456776,-0.305253,0.340277,-0.086359,-0.0216533,1.38859,0.246702,0.0339304,-0.193191,-0.0102281,-0.00157109,-0.149163,-0.02509,-0.0191228,0.0438251,0.133203,-0.0634659,-0.027268,0.00081806,0.0322954,0.0240854,-0.00226258,0.00900592,-0.0253574,-0.0576404,-0.0784367,-0.0249036,-0.0430212,-0.029149,0.0435501,-0.0655853,-0.0875806,0.252271,0.0194743,0.0807115,0.0692102,-0.0479982,0.169418,0.25181,-0.152622,-0.185808,-0.0329511,-0.0542275,0.0457303],[-0.00438934,-0.0256548,0.491685,0.513071,0.0791351,0.019779,0.036997,-0.0450712,0.00203482,0.0360187,0.240143,-0.212996,-0.212548,0.0688197,0.0234672,-0.0773755,0.0471274,0.0172146,-0.113012,0.0130679,0.124252,0.0564156,0.0346104,0.0045526,-0.246715,-0.191168,-0.139884,0.127717,0.0818911,-0.0454031,-0.0216557,-0.0113599,-0.0456038,-0.305265,0.34026,-0.0863156,-0.0216625,1.38862,0.246703,0.0339156,-0.193177,-0.0103076,-0.00157823,-0.149182,-0.0250874,-0.0191024,0.0438682,0.133203,-0.0635115,-0.0272386,0.000817288,0.0322537,0.0240595,-0.00226708,0.00898709,-0.0253366,-0.0576456,-0.0783675,-0.0248426,-0.0430331,-0.0291252,0.0435935,-0.065619,-0.0875921,0.25232,0.0194129,0.0807415,0.0692499,-0.0479997,0.169482,0.251826,-0.152568,-0.185846,-0.0329228,-0.0541443,0.0457771],[-0.00433306,-0.02555,0.491646,0.512852,0.078979,0.0195902,0.036926,-0.045014,0.00191009,0.0360353,0.240151,-0.212905,-0.21252,0.0690144,0.023466,-0.0773228,0.0471685,0.0171952,-0.113136,0.0130677,0.124301,0.0567493,0.0345968,0.0045531,-0.246676,-0.19104,-0.139913,0.1278,0.0817918,-0.045383,-0.0216512,-0.011325,-0.0455087,-0.305533,0.340131,-0.0863904,-0.0214101,1.38864,0.246727,0.0338167,-0.193126,-0.0100826,-0.00151317,-0.149339,-0.025264,-0.0191871,0.0438482,0.13322,-0.0634586,-0.0271652,0.000898294,0.0321397,0.024055,-0.00241162,0.00894975,-0.0251655,-0.0574963,-0.0782302,-0.0251099,-0.0427954,-0.0291333,0.0434559,-0.0655031,-0.0876711,0.252467,0.0194794,0.0808416,0.0691965,-0.0480359,0.16943,0.251732,-0.152563,-0.185856,-0.032779,-0.0542145,0.045778],[-0.00444192,-0.0255192,0.491635,0.512873,0.0788714,0.0194729,0.036995,-0.0450126,0.00190417,0.036034,0.240124,-0.212975,-0.212514,0.0689559,0.0234911,-0.0773116,0.0471857,0.0172623,-0.1129,0.0130691,0.124364,0.0568521,0.0346217,0.0045572,-0.246689,-0.191129,-0.139874,0.127785,0.0819226,-0.0452645,-0.0217645,-0.0112285,-0.0454383,-0.305598,0.340151,-0.0863773,-0.0214043,1.38858,0.246783,0.0338163,-0.193094,-0.010045,-0.00165871,-0.149261,-0.0253028,-0.0191462,0.043614,0.133265,-0.0634695,-0.0270871,0.000956456,0.0320646,0.0240106,-0.00241163,0.00903318,-0.0251137,-0.0575286,-0.0782381,-0.0251789,-0.0429091,-0.0290307,0.0434788,-0.0656638,-0.0876235,0.252359,0.019756,0.0808116,0.0693374,-0.0479898,0.169458,0.251624,-0.152524,-0.185941,-0.0327354,-0.0542967,0.0457174],[-0.00462022,-0.0256487,0.491559,0.512795,0.0786579,0.0195666,0.0370365,-0.0450987,0.00180461,0.036117,0.240269,-0.212969,-0.212641,0.0690113,0.0236742,-0.0774635,0.0470841,0.0173277,-0.11276,0.0131965,0.124249,0.0566729,0.0346246,0.00451157,-0.246769,-0.19125,-0.1399,0.127721,0.0821145,-0.0452497,-0.0218146,-0.0112258,-0.0453794,-0.305556,0.339951,-0.0864187,-0.0214433,1.38843,0.246648,0.0338546,-0.19326,-0.0100783,-0.00147679,-0.149278,-0.0251522,-0.019058,0.0434717,0.133468,-0.0632428,-0.0272081,0.00110963,0.0318707,0.0241777,-0.00233505,0.00900574,-0.0251508,-0.0574605,-0.0784974,-0.0252774,-0.0431042,-0.0290211,0.0437371,-0.0657779,-0.0874722,0.252441,0.0196496,0.0809721,0.069315,-0.0479858,0.169296,0.251622,-0.15259,-0.185847,-0.0327395,-0.0543298,0.045644],[-0.00465726,-0.0257185,0.491609,0.512698,0.0785917,0.0195118,0.0370159,-0.0451598,0.00178377,0.0361683,0.240134,-0.213056,-0.212609,0.0689985,0.0236815,-0.0774769,0.0471791,0.0172466,-0.112837,0.0130586,0.124081,0.0564327,0.0346834,0.00453428,-0.24668,-0.191328,-0.140075,0.127719,0.0820356,-0.045195,-0.0218028,-0.0110216,-0.0455235,-0.305595,0.339949,-0.0863097,-0.0214183,1.38836,0.246836,0.0338265,-0.193325,-0.0100196,-0.00164109,-0.149222,-0.0252769,-0.0189473,0.0435336,0.133484,-0.0632596,-0.0273372,0.00116519,0.0317684,0.0242923,-0.00237099,0.00899949,-0.0250648,-0.0575129,-0.0786424,-0.0251984,-0.0431733,-0.0290458,0.0436308,-0.0658407,-0.0874823,0.25237,0.0195574,0.0810058,0.0691608,-0.0480812,0.169356,0.251576,-0.152655,-0.185862,-0.0327027,-0.0544261,0.0457122],[-0.00461388,-0.0256716,0.491651,0.512716,0.0785872,0.0196267,0.0370344,-0.0451529,0.00182931,0.0362142,0.240137,-0.213029,-0.21263,0.0690616,0.0237573,-0.0774319,0.0471964,0.0173092,-0.112809,0.0130949,0.124148,0.0563522,0.0346048,0.00458293,-0.246627,-0.191341,-0.140025,0.127723,0.0819689,-0.0452182,-0.0217786,-0.0110223,-0.0454901,-0.30564,0.339943,-0.0863103,-0.0214071,1.38835,0.24689,0.0338714,-0.193343,-0.0100921,-0.00165621,-0.149208,-0.0252724,-0.0190095,0.0435079,0.133482,-0.0632356,-0.0272921,0.00106607,0.0317895,0.0242562,-0.00231555,0.00900819,-0.0249933,-0.0575309,-0.0786087,-0.0252416,-0.0432538,-0.0290768,0.0435848,-0.0658545,-0.0874907,0.252385,0.0195862,0.0809695,0.0691431,-0.0481469,0.169309,0.251643,-0.152702,-0.185883,-0.0326631,-0.054351,0.045738],[-0.00490107,-0.0257556,0.491458,0.512769,0.0786876,0.0196606,0.0369664,-0.0451348,0.0016177,0.0363156,0.239928,-0.212964,-0.212695,0.0689866,0.0238364,-0.0774525,0.0472431,0.0174565,-0.11288,0.0133005,0.124214,0.0560918,0.034683,0.00442355,-0.246624,-0.191382,-0.140113,0.127534,0.0821185,-0.0453866,-0.0219562,-0.011201,-0.0455591,-0.305644,0.340068,-0.0862246,-0.0215209,1.38834,0.246987,0.0337665,-0.193436,-0.0103164,-0.00173323,-0.149303,-0.0254264,-0.0193444,0.0432909,0.133597,-0.0631581,-0.0270711,0.00126907,0.0316669,0.0240642,-0.00229377,0.00895943,-0.0251086,-0.0574127,-0.0787087,-0.0251594,-0.0434661,-0.0291926,0.0434406,-0.0658808,-0.087425,0.252443,0.0197942,0.0811056,0.0691541,-0.048144,0.16951,0.251759,-0.152755,-0.186137,-0.0329897,-0.0542467,0.0458769],[-0.00494045,-0.025953,0.491469,0.512572,0.0786507,0.0194624,0.0368974,-0.0451097,0.00156439,0.0362279,0.23989,-0.212935,-0.212652,0.0691125,0.0238767,-0.0774818,0.047148,0.0173604,-0.112929,0.013573,0.124412,0.0562227,0.0345829,0.00443609,-0.246701,-0.191369,-0.140054,0.127704,0.082113,-0.0453921,-0.0219186,-0.0113408,-0.0453022,-0.305418,0.340177,-0.0861032,-0.0213664,1.38828,0.247,0.033808,-0.19323,-0.0102832,-0.00160619,-0.149365,-0.0252657,-0.0196137,0.0431304,0.133367,-0.0630178,-0.0272236,0.00102506,0.0316222,0.0239534,-0.0022426,0.00901793,-0.0252982,-0.0574592,-0.0788731,-0.0252508,-0.0434226,-0.0290204,0.0434464,-0.0658693,-0.0874576,0.2525,0.0197863,0.0810778,0.0694294,-0.0481319,0.169534,0.251654,-0.152715,-0.186178,-0.0329786,-0.0540138,0.0458587],[-0.00478444,-0.0260125,0.491569,0.512589,0.0786453,0.0193884,0.0369359,-0.0451597,0.00155018,0.036287,0.239887,-0.212775,-0.212588,0.0691707,0.0239843,-0.077662,0.0469652,0.0172727,-0.113044,0.0135422,0.124223,0.056124,0.0345634,0.00441958,-0.246652,-0.191298,-0.139998,0.127782,0.0820929,-0.0453599,-0.0220306,-0.0113048,-0.0451863,-0.305268,0.340162,-0.0862698,-0.0212616,1.38822,0.246848,0.0337261,-0.193197,-0.0101455,-0.00160982,-0.149249,-0.0253261,-0.0196809,0.0429543,0.133134,-0.0630502,-0.0274118,0.000906925,0.0314202,0.0240143,-0.00234103,0.00877805,-0.0252689,-0.057348,-0.0787066,-0.0250126,-0.0433512,-0.0289948,0.0433309,-0.0658983,-0.0873945,0.252266,0.0198688,0.0811377,0.0695285,-0.0481059,0.169427,0.251362,-0.152703,-0.186109,-0.0329322,-0.0539961,0.0458703],[-0.00478215,-0.026017,0.49156,0.512592,0.0786526,0.0193799,0.0369364,-0.0451543,0.0015514,0.0362775,0.239884,-0.212788,-0.212594,0.0691852,0.0239877,-0.0776737,0.0469445,0.0172571,-0.113045,0.0135374,0.124236,0.0561275,0.0345675,0.00442687,-0.246652,-0.19131,-0.139991,0.127771,0.0820977,-0.0453591,-0.0220117,-0.0113042,-0.0451859,-0.305261,0.340156,-0.086253,-0.021268,1.38821,0.246845,0.033724,-0.193194,-0.0101605,-0.00160271,-0.149246,-0.0253287,-0.0196627,0.0429643,0.13313,-0.0630461,-0.0274187,0.000903151,0.0314226,0.0240212,-0.00235718,0.00877838,-0.0252701,-0.0573529,-0.0787231,-0.0250237,-0.043365,-0.0290014,0.0433163,-0.0658965,-0.0874046,0.252256,0.019853,0.0811402,0.0695305,-0.0480977,0.169443,0.251361,-0.152708,-0.186123,-0.0329434,-0.0539967,0.0458768],[-0.00480501,-0.0260359,0.491449,0.512571,0.0787071,0.0193378,0.0369544,-0.0452078,0.00148246,0.0362852,0.239864,-0.212795,-0.212644,0.069162,0.0239021,-0.0775603,0.047003,0.01727,-0.113003,0.0135316,0.124255,0.0561784,0.034612,0.00449274,-0.24667,-0.191361,-0.13999,0.127817,0.0820947,-0.0452318,-0.0220538,-0.0113025,-0.0451421,-0.30518,0.340159,-0.0862711,-0.0212218,1.38817,0.246782,0.0337955,-0.193271,-0.0102087,-0.00161002,-0.149256,-0.0253689,-0.0197407,0.0429349,0.133107,-0.0630355,-0.0273984,0.000862257,0.0314389,0.0240596,-0.00230612,0.00875751,-0.0252868,-0.0573935,-0.0787273,-0.0250074,-0.0433918,-0.0289984,0.0432726,-0.0658682,-0.0874006,0.252307,0.0198867,0.0812431,0.0694825,-0.0480666,0.169483,0.25136,-0.152637,-0.186176,-0.0329245,-0.0540717,0.0458653],[-0.00478769,-0.0260473,0.491476,0.512548,0.0787137,0.0193325,0.0369786,-0.045197,0.00149614,0.0362869,0.239862,-0.212769,-0.212659,0.0691672,0.0238948,-0.0775763,0.047005,0.01727,-0.112996,0.0135396,0.124271,0.0561876,0.0346067,0.00448821,-0.246682,-0.191393,-0.139973,0.127812,0.0821048,-0.0452505,-0.0220547,-0.0112744,-0.0451794,-0.305166,0.340138,-0.0862744,-0.0212441,1.38818,0.246791,0.0337886,-0.193292,-0.0102292,-0.0016021,-0.149256,-0.0253457,-0.0197571,0.0429447,0.133114,-0.0630381,-0.0273908,0.000862123,0.0314247,0.0240682,-0.00230386,0.00873968,-0.0252801,-0.0574089,-0.0787338,-0.0250335,-0.0433945,-0.0289598,0.0432755,-0.0658543,-0.0874004,0.252296,0.0198887,0.0812141,0.0694446,-0.0480504,0.1695,0.251388,-0.152664,-0.186188,-0.0329659,-0.0540462,0.0458834]]],"log_dissociation_constant_z":[[[-2.47184,0.0418678,-0.0186451],[-2.47185,0.0418693,-0.018641],[-2.4718,0.0419291,-0.0186457],[-2.47196,0.0420032,-0.0186753],[-2.47196,0.0420269,-0.0186766],[-2.47195,0.042016,-0.0186209],[-2.47197,0.0420705,-0.0186465],[-2.47199,0.0421203,-0.0187149],[-2.47189,0.0421371,-0.0187823],[-2.47189,0.0421274,-0.0186644],[-2.47186,0.0420784,-0.0186586],[-2.47186,0.0420767,-0.0186434],[-2.47189,0.0420759,-0.0185411],[-2.47188,0.0421047,-0.0185056],[-2.47185,0.042059,-0.018559],[-2.47186,0.0421165,-0.0186629],[-2.47178,0.0421508,-0.0187159],[-2.47179,0.0420714,-0.0187169],[-2.47181,0.0421176,-0.0187384],[-2.47189,0.0420177,-0.0187299],[-2.47187,0.0420513,-0.0186436],[-2.47188,0.0420366,-0.0186919],[-2.47188,0.0420315,-0.0186843],[-2.47191,0.0420365,-0.0186178],[-2.47197,0.0420613,-0.0186459],[-2.47207,0.0420496,-0.0186024],[-2.47206,0.0419944,-0.0185672],[-2.4721,0.042021,-0.018604],[-2.47214,0.0420152,-0.0186458],[-2.47214,0.0420286,-0.0186518],[-2.47206,0.0421213,-0.0187748],[-2.47221,0.0420479,-0.0188022],[-2.47228,0.0420403,-0.0188079],[-2.47225,0.0421242,-0.0188438],[-2.47229,0.0422438,-0.0187597],[-2.47242,0.0423938,-0.018699],[-2.4725,0.0423459,-0.0187972],[-2.47251,0.0423534,-0.0188285],[-2.47249,0.0423662,-0.0189068],[-2.47246,0.0423702,-0.0189405],[-2.47235,0.0423274,-0.019046],[-2.47242,0.042264,-0.019001],[-2.47244,0.0422926,-0.0189963],[-2.47239,0.0422364,-0.0190209],[-2.47234,0.0422874,-0.0190407],[-2.47236,0.0422985,-0.0190427],[-2.47246,0.0423055,-0.0189941],[-2.47247,0.0422235,-0.0190757],[-2.47246,0.0423537,-0.019122],[-2.47253,0.042349,-0.0191253],[-2.47248,0.0423282,-0.0191387],[-2.47253,0.0423303,-0.0190311],[-2.47254,0.0423449,-0.0190281],[-2.47252,0.0423671,-0.019071],[-2.47254,0.0423968,-0.0190881],[-2.47259,0.0424502,-0.0191411],[-2.47259,0.0424627,-0.0191241],[-2.47252,0.042494,-0.0190827],[-2.47251,0.0424763,-0.019099],[-2.47249,0.0425133,-0.0190696],[-2.47231,0.0425809,-0.0191379],[-2.47224,0.0425682,-0.0191015],[-2.47235,0.0426002,-0.0190945],[-2.47234,0.0425864,-0.0190337],[-2.47236,0.0425964,-0.0189178],[-2.47235,0.0426395,-0.0189476],[-2.47231,0.0425475,-0.0190767],[-2.47227,0.0424673,-0.0190016],[-2.47222,0.0424722,-0.0188526],[-2.47222,0.0426607,-0.018602],[-2.4722,0.0425499,-0.0185981],[-2.4722,0.0424328,-0.0186342],[-2.47215,0.0424582,-0.0186338],[-2.47206,0.0424144,-0.0186845],[-2.47219,0.0423781,-0.0187653],[-2.47219,0.0423839,-0.0187557],[-2.47228,0.0424273,-0.0188202],[-2.47232,0.0424213,-0.0188543],[-2.47231,0.0424203,-0.0188521],[-2.47232,0.0424852,-0.0190421],[-2.47233,0.0424859,-0.0190373],[-2.47244,0.0425516,-0.0190883],[-2.47248,0.0425474,-0.0191177],[-2.47249,0.0425701,-0.0191048],[-2.47252,0.0426017,-0.0191392],[-2.47258,0.0424732,-0.0191763],[-2.47259,0.0425347,-0.0191453],[-2.47261,0.0425767,-0.0190971],[-2.4726,0.0426143,-0.0192553],[-2.47254,0.0426317,-0.0193398],[-2.47265,0.0427117,-0.0193548],[-2.47262,0.0426945,-0.0193342],[-2.47268,0.0426212,-0.0193763],[-2.47271,0.0425366,-0.0194826],[-2.4728,0.0425939,-0.0194338],[-2.47276,0.0426065,-0.0194079],[-2.47277,0.0425375,-0.0194452],[-2.47281,0.0423256,-0.0195852],[-2.47283,0.0423313,-0.0196926],[-2.47284,0.0425095,-0.0196888]],[[-2.70664,-0.061705,-0.0474244],[-2.70666,-0.061682,-0.0474438],[-2.70666,-0.0616624,-0.0474158],[-2.70685,-0.0615952,-0.04727],[-2.70693,-0.0614586,-0.047211],[-2.70691,-0.0614371,-0.0471757],[-2.7069,-0.0614852,-0.047142],[-2.70686,-0.0615559,-0.0471124],[-2.70687,-0.0615381,-0.0471602],[-2.70685,-0.0615591,-0.0472293],[-2.70698,-0.0612909,-0.04715],[-2.70693,-0.0613032,-0.047134],[-2.70683,-0.0612375,-0.04709],[-2.70682,-0.0612009,-0.0468816],[-2.70693,-0.0615602,-0.0468315],[-2.7068,-0.0615899,-0.0468466],[-2.70679,-0.0616493,-0.0469593],[-2.70682,-0.0615967,-0.0470176],[-2.7068,-0.0615588,-0.04704],[-2.70687,-0.0613827,-0.0471398],[-2.70681,-0.0612832,-0.0470639],[-2.7069,-0.0612469,-0.0469948],[-2.70692,-0.0612381,-0.0468858],[-2.70695,-0.0611717,-0.0467874],[-2.70695,-0.0611279,-0.0467615],[-2.70694,-0.0610782,-0.0467126],[-2.70684,-0.0609984,-0.0467854],[-2.70676,-0.0607782,-0.0467921],[-2.70672,-0.0607264,-0.046768],[-2.70678,-0.0606377,-0.0467274],[-2.70683,-0.0606052,-0.0467247],[-2.70679,-0.0606207,-0.046731],[-2.70682,-0.0606349,-0.0467399],[-2.70684,-0.0607464,-0.046726],[-2.70687,-0.0609138,-0.0468523],[-2.70696,-0.0608441,-0.0468264],[-2.70695,-0.0606669,-0.0470073],[-2.70711,-0.0604392,-0.0468399],[-2.70707,-0.0604726,-0.0468548],[-2.70695,-0.0604479,-0.0467698],[-2.70702,-0.0604209,-0.0467806],[-2.70709,-0.0603528,-0.0468115],[-2.70712,-0.0603276,-0.0467818],[-2.70723,-0.0603313,-0.0467655],[-2.70723,-0.0602393,-0.0468214],[-2.70725,-0.0602307,-0.0468132],[-2.70715,-0.0602675,-0.0467245],[-2.70724,-0.0604637,-0.0467294],[-2.70724,-0.0606201,-0.0468361],[-2.70732,-0.0605924,-0.0468316],[-2.70723,-0.0606488,-0.046738],[-2.70734,-0.0606949,-0.0466276],[-2.70736,-0.0606827,-0.0465966],[-2.70733,-0.0606582,-0.0465895],[-2.70713,-0.0608914,-0.0465722],[-2.7071,-0.060909,-0.046694],[-2.70706,-0.0608869,-0.0467921],[-2.70713,-0.0609741,-0.0468749],[-2.70702,-0.060974,-0.0469149],[-2.707,-0.0609459,-0.0468775],[-2.70711,-0.0608792,-0.0469544],[-2.70711,-0.0608688,-0.0470322],[-2.70709,-0.06091,-0.0470142],[-2.70706,-0.0609753,-0.0471297],[-2.70711,-0.0609185,-0.0470828],[-2.70715,-0.0608937,-0.047072],[-2.70724,-0.0609609,-0.0469988],[-2.70724,-0.0610452,-0.0469228],[-2.70711,-0.0609748,-0.0469346],[-2.70697,-0.0608693,-0.0468911],[-2.70701,-0.06093,-0.0469689],[-2.70715,-0.0610815,-0.0471465],[-2.70707,-0.0610678,-0.047151],[-2.70696,-0.0609017,-0.0471979],[-2.70685,-0.0608279,-0.0470569],[-2.70682,-0.0607363,-0.0470956],[-2.7068,-0.0607129,-0.0470997],[-2.70689,-0.0610276,-0.0468457],[-2.70692,-0.0610271,-0.0468593],[-2.70698,-0.0609893,-0.0469609],[-2.70706,-0.0611151,-0.0470413],[-2.7071,-0.0611015,-0.0470098],[-2.70703,-0.0610449,-0.0470004],[-2.7071,-0.061088,-0.0471129],[-2.70709,-0.0611275,-0.0471347],[-2.70706,-0.0611165,-0.0472403],[-2.70701,-0.0610919,-0.0472953],[-2.70702,-0.0611586,-0.0472495],[-2.70704,-0.061188,-0.0472281],[-2.70709,-0.0612106,-0.0473185],[-2.70701,-0.0612493,-0.0473298],[-2.70709,-0.0610772,-0.0474729],[-2.70718,-0.0611024,-0.0474043],[-2.70715,-0.0611291,-0.0474216],[-2.70711,-0.0609001,-0.0475457],[-2.70729,-0.0610094,-0.0475339],[-2.70739,-0.0608811,-0.0475203],[-2.70738,-0.0608632,-0.0475166],[-2.70733,-0.0608816,-0.0476272],[-2.70736,-0.0608718,-0.0476208]]],"log_transfer_constant_z":[[[0.439729,-0.0478905],[0.439758,-0.0478809],[0.439724,-0.0478124],[0.439676,-0.0478646],[0.439692,-0.0479119],[0.439693,-0.0480102],[0.439678,-0.0479944],[0.439788,-0.0479637],[0.439796,-0.0480135],[0.439712,-0.0479882],[0.439643,-0.0479603],[0.439653,-0.0479575],[0.439673,-0.0479345],[0.439687,-0.0478646],[0.439686,-0.0478968],[0.439701,-0.0478263],[0.439707,-0.0478675],[0.43988,-0.0479684],[0.439903,-0.0479676],[0.440005,-0.0480523],[0.440033,-0.0479664],[0.44008,-0.0479354],[0.440073,-0.0479354],[0.440122,-0.0480584],[0.440106,-0.0480842],[0.440258,-0.0481896],[0.440211,-0.0481449],[0.440186,-0.0481689],[0.440228,-0.0482923],[0.44021,-0.0482937],[0.440222,-0.0482851],[0.440304,-0.0481615],[0.440343,-0.0481841],[0.440368,-0.0482104],[0.440319,-0.0482175],[0.440331,-0.048119],[0.440292,-0.048079],[0.440239,-0.0480597],[0.440241,-0.0481359],[0.440176,-0.0481333],[0.440221,-0.0480844],[0.440197,-0.0481207],[0.44017,-0.0481388],[0.44019,-0.048083],[0.440219,-0.0480518],[0.440239,-0.0480394],[0.440358,-0.048008],[0.440297,-0.0479253],[0.440188,-0.0479594],[0.440167,-0.0479737],[0.440204,-0.047914],[0.440257,-0.0478544],[0.440254,-0.0478276],[0.440335,-0.0478605],[0.440409,-0.0479722],[0.440362,-0.0479518],[0.440344,-0.0479546],[0.440338,-0.0479416],[0.440378,-0.0480439],[0.440266,-0.0479579],[0.44033,-0.0478354],[0.440323,-0.047819],[0.44033,-0.0477737],[0.44031,-0.0477927],[0.440342,-0.0478939],[0.44034,-0.0478873],[0.44036,-0.047974],[0.440382,-0.0479504],[0.440207,-0.0479788],[0.440403,-0.0479405],[0.440462,-0.0479282],[0.440458,-0.0479071],[0.440432,-0.0478758],[0.440455,-0.0478689],[0.440482,-0.0477882],[0.440467,-0.0477981],[0.440463,-0.0478151],[0.440411,-0.0478457],[0.440413,-0.0478407],[0.440261,-0.047767],[0.440305,-0.0477431],[0.440112,-0.047758],[0.440056,-0.0477925],[0.440032,-0.0477756],[0.44011,-0.0477449],[0.440099,-0.0478012],[0.440123,-0.0478637],[0.440124,-0.0478386],[0.440106,-0.0477829],[0.440134,-0.0478033],[0.440012,-0.0479648],[0.440029,-0.0479525],[0.440064,-0.0479244],[0.440105,-0.0479119],[0.440103,-0.0479907],[0.440146,-0.0478935],[0.440106,-0.0478248],[0.440073,-0.0477165],[0.440079,-0.0477399],[0.44005,-0.0477321]],[[0.367953,-0.0406672],[0.367932,-0.0406696],[0.367881,-0.0406359],[0.368045,-0.0403246],[0.368085,-0.040285],[0.368123,-0.0402823],[0.368166,-0.0403082],[0.368164,-0.0404094],[0.368006,-0.0403448],[0.36803,-0.0404226],[0.367943,-0.0400985],[0.367801,-0.0401083],[0.367913,-0.0400011],[0.368008,-0.0400225],[0.367729,-0.0401783],[0.367681,-0.0402657],[0.36781,-0.0402829],[0.36779,-0.0403082],[0.367764,-0.0403559],[0.367761,-0.0404092],[0.367753,-0.040408],[0.367743,-0.0404697],[0.367701,-0.0403713],[0.367684,-0.0404808],[0.367719,-0.0404272],[0.367695,-0.0404361],[0.367735,-0.0403216],[0.367716,-0.0402293],[0.367921,-0.040281],[0.367929,-0.0402276],[0.368009,-0.0403014],[0.367988,-0.0403101],[0.368116,-0.0402692],[0.368122,-0.0401487],[0.368028,-0.0401217],[0.367856,-0.0400129],[0.367784,-0.0400619],[0.367821,-0.0402545],[0.367788,-0.0402455],[0.367841,-0.0400617],[0.367842,-0.0400751],[0.367987,-0.0400963],[0.367951,-0.0401593],[0.367844,-0.0402267],[0.367853,-0.0402397],[0.367789,-0.0401613],[0.367869,-0.0402109],[0.367771,-0.0402156],[0.367799,-0.040212],[0.367788,-0.0403013],[0.367839,-0.0403819],[0.367881,-0.0404739],[0.367899,-0.0404718],[0.367918,-0.0404735],[0.367821,-0.0403229],[0.367735,-0.0402545],[0.367732,-0.0403504],[0.367646,-0.0402731],[0.367663,-0.0403362],[0.367594,-0.0402786],[0.367533,-0.0401708],[0.367511,-0.0401876],[0.367522,-0.0402015],[0.367485,-0.0402444],[0.367463,-0.0401911],[0.367376,-0.0400887],[0.367391,-0.0400555],[0.367405,-0.0400644],[0.367335,-0.0400311],[0.367406,-0.0400363],[0.367493,-0.0399443],[0.367636,-0.0400168],[0.367606,-0.0401332],[0.367673,-0.0401462],[0.367639,-0.0401902],[0.367478,-0.0401933],[0.367481,-0.0401687],[0.367508,-0.0402755],[0.367539,-0.0402788],[0.367559,-0.040348],[0.367473,-0.0402559],[0.367439,-0.0402867],[0.367392,-0.0403254],[0.367345,-0.0403088],[0.36738,-0.0403114],[0.367437,-0.0403468],[0.367347,-0.0403278],[0.367335,-0.0402698],[0.367323,-0.0402577],[0.367275,-0.0401025],[0.367244,-0.0400238],[0.367217,-0.0401068],[0.367057,-0.0401322],[0.367063,-0.0401795],[0.367001,-0.0402469],[0.366928,-0.040297],[0.366981,-0.0402985],[0.366989,-0.0403],[0.366987,-0.0402256],[0.367001,-0.040221]]],"psi_train_z":[[[-0.0176773],[-0.0176564],[-0.0176563],[-0.0177155],[-0.0177398],[-0.0177238],[-0.0177119],[-0.0176275],[-0.0175576],[-0.0175637],[-0.0175685],[-0.0175801],[-0.017586],[-0.017639],[-0.0176535],[-0.0175941],[-0.0175572],[-0.0175779],[-0.0175974],[-0.0176121],[-0.0175765],[-0.0174377],[-0.0174588],[-0.0175314],[-0.0175424],[-0.0175822],[-0.0176291],[-0.0176021],[-0.0175837],[-0.0175823],[-0.0177019],[-0.0177322],[-0.017713],[-0.0175896],[-0.0175754],[-0.017556],[-0.0175872],[-0.0175977],[-0.017638],[-0.0176809],[-0.0176687],[-0.0176784],[-0.0176305],[-0.0176756],[-0.0177043],[-0.0176861],[-0.0175925],[-0.0176635],[-0.0176863],[-0.0177036],[-0.0176798],[-0.0176718],[-0.0176784],[-0.017691],[-0.0176033],[-0.0175817],[-0.0175981],[-0.0175599],[-0.0175385],[-0.0174308],[-0.0174229],[-0.0174462],[-0.0174649],[-0.0174566],[-0.0174906],[-0.017454],[-0.0173128],[-0.0173328],[-0.0174609],[-0.0176046],[-0.0175571],[-0.0175001],[-0.0175418],[-0.0175343],[-0.0175054],[-0.0174915],[-0.0175045],[-0.0174987],[-0.0174915],[-0.0174428],[-0.0174297],[-0.0174716],[-0.017506],[-0.0175081],[-0.0175097],[-0.0174087],[-0.0173956],[-0.0173145],[-0.0172639],[-0.01726],[-0.0173039],[-0.0172592],[-0.0172086],[-0.0171345],[-0.0171393],[-0.0172161],[-0.0171735],[-0.0170711],[-0.0171504],[-0.0171041]],[[0.0397137],[0.0397003],[0.0397342],[0.0399333],[0.039921],[0.0399217],[0.0398386],[0.0397798],[0.0397927],[0.0396746],[0.0395256],[0.0394664],[0.0395537],[0.0395781],[0.039714],[0.0396683],[0.039602],[0.0396776],[0.0396476],[0.039461],[0.0394483],[0.0393793],[0.0392993],[0.0392237],[0.0391918],[0.0392196],[0.0392609],[0.0394227],[0.0393574],[0.0393515],[0.0392617],[0.039247],[0.0391813],[0.0391709],[0.0391041],[0.0390772],[0.0389682],[0.0388544],[0.0389086],[0.0389079],[0.0389598],[0.0389133],[0.0389037],[0.0388414],[0.0387292],[0.0387439],[0.0389431],[0.0388832],[0.0388176],[0.0388336],[0.0389479],[0.0389896],[0.0389852],[0.0389797],[0.0389451],[0.0389958],[0.0389455],[0.039003],[0.0390169],[0.0390502],[0.0390407],[0.0391175],[0.0391492],[0.0391467],[0.038925],[0.0389244],[0.0390588],[0.0390611],[0.039135],[0.0391681],[0.0391174],[0.0392436],[0.0393699],[0.0394662],[0.0395372],[0.0394604],[0.0394625],[0.0394192],[0.0394196],[0.0393644],[0.0394002],[0.0393881],[0.0394118],[0.0393832],[0.0394663],[0.0393937],[0.039489],[0.0395283],[0.0394892],[0.0394643],[0.0394703],[0.0395882],[0.039629],[0.0395589],[0.0395334],[0.0394797],[0.0393052],[0.0393093],[0.0393039],[0.0393027]]],"drain_train_z":[[[[3.16589,0.0367275]],[[3.16587,0.0367165]],[[3.16587,0.0367054]],[[3.16576,0.036787]],[[3.16577,0.0368205]],[[3.16576,0.0367883]],[[3.16574,0.0367971]],[[3.16573,0.0366607]],[[3.1658,0.0366544]],[[3.1659,0.0367181]],[[3.1659,0.0367012]],[[3.16591,0.0366872]],[[3.16593,0.0365092]],[[3.16592,0.0365445]],[[3.16587,0.0365736]],[[3.16584,0.0365239]],[[3.16579,0.0364306]],[[3.16577,0.0363972]],[[3.1658,0.0363991]],[[3.16583,0.0363946]],[[3.16577,0.0363959]],[[3.16574,0.0364301]],[[3.16576,0.03644]],[[3.16571,0.0364671]],[[3.16575,0.0364525]],[[3.16563,0.0365446]],[[3.16564,0.0366305]],[[3.16564,0.0366238]],[[3.16568,0.0366493]],[[3.16567,0.0366537]],[[3.16563,0.0367889]],[[3.16562,0.0369574]],[[3.16555,0.0368274]],[[3.16554,0.0367643]],[[3.16556,0.0368185]],[[3.16564,0.0367328]],[[3.16576,0.0367426]],[[3.16574,0.0367986]],[[3.16572,0.0368325]],[[3.16568,0.0367566]],[[3.16563,0.0367711]],[[3.16563,0.0367853]],[[3.16565,0.0367452]],[[3.16564,0.0366579]],[[3.16564,0.0366668]],[[3.16564,0.0366826]],[[3.16564,0.0366525]],[[3.1656,0.0366641]],[[3.16556,0.0366868]],[[3.16559,0.0366589]],[[3.16567,0.0365195]],[[3.16563,0.0364647]],[[3.16561,0.0364535]],[[3.16558,0.0364236]],[[3.16557,0.0364335]],[[3.16558,0.0364429]],[[3.16558,0.0364694]],[[3.16557,0.0364447]],[[3.16554,0.0363518]],[[3.16555,0.0365302]],[[3.16562,0.0366583]],[[3.16567,0.0366511]],[[3.16571,0.0367019]],[[3.16574,0.0366687]],[[3.16574,0.0365936]],[[3.16572,0.0366142]],[[3.16574,0.0365998]],[[3.16575,0.0365277]],[[3.16587,0.0365393]],[[3.1658,0.0363629]],[[3.16578,0.0364006]],[[3.16581,0.0364025]],[[3.16581,0.0363642]],[[3.16574,0.0363417]],[[3.16571,0.0362583]],[[3.16573,0.0362415]],[[3.16574,0.0362429]],[[3.16573,0.0362667]],[[3.16574,0.0362629]],[[3.16579,0.0362496]],[[3.16579,0.0362796]],[[3.16577,0.0363391]],[[3.16582,0.0363557]],[[3.16582,0.036336]],[[3.1658,0.0364694]],[[3.16581,0.0364201]],[[3.16588,0.0364049]],[[3.16584,0.0364441]],[[3.16579,0.0364501]],[[3.16585,0.0364255]],[[3.1659,0.0363739]],[[3.16589,0.0363405]],[[3.16584,0.0363756]],[[3.16592,0.03644]],[[3.16594,0.0364404]],[[3.16589,0.0364169]],[[3.16592,0.0365113]],[[3.16591,0.0364679]],[[3.16589,0.0364889]],[[3.16587,0.036477]]],[[[3.31861,-0.0613397]],[[3.31861,-0.0613869]],[[3.31859,-0.0613653]],[[3.31849,-0.0613965]],[[3.31846,-0.0613595]],[[3.31843,-0.0614196]],[[3.31843,-0.0614857]],[[3.31838,-0.0615684]],[[3.31836,-0.0617274]],[[3.31843,-0.0615677]],[[3.31856,-0.0614569]],[[3.31848,-0.0614425]],[[3.31845,-0.0613365]],[[3.31845,-0.0612122]],[[3.31827,-0.0612768]],[[3.3183,-0.0611549]],[[3.31833,-0.0612031]],[[3.31829,-0.0613321]],[[3.31825,-0.0613959]],[[3.31822,-0.0613831]],[[3.31832,-0.0614764]],[[3.31836,-0.0614646]],[[3.31842,-0.0615508]],[[3.31837,-0.0615255]],[[3.31835,-0.0614847]],[[3.31834,-0.0613948]],[[3.31837,-0.0615798]],[[3.31833,-0.0616761]],[[3.31835,-0.0617242]],[[3.31836,-0.0616579]],[[3.31835,-0.061657]],[[3.31833,-0.0616386]],[[3.31839,-0.0615317]],[[3.31836,-0.0616443]],[[3.31836,-0.0616092]],[[3.31831,-0.0617373]],[[3.31833,-0.061663]],[[3.31821,-0.0618631]],[[3.31834,-0.0619277]],[[3.31828,-0.0619968]],[[3.31831,-0.062076]],[[3.31831,-0.0620247]],[[3.31831,-0.0620774]],[[3.31845,-0.0620379]],[[3.3185,-0.0620442]],[[3.31852,-0.0620988]],[[3.31867,-0.0621186]],[[3.31864,-0.0622738]],[[3.31858,-0.0623185]],[[3.31854,-0.062276]],[[3.31867,-0.0622039]],[[3.31858,-0.0622397]],[[3.31856,-0.0622446]],[[3.31853,-0.062266]],[[3.31854,-0.0623794]],[[3.31859,-0.0624274]],[[3.31858,-0.0625437]],[[3.31871,-0.0624588]],[[3.31863,-0.062492]],[[3.31862,-0.0624947]],[[3.31869,-0.062447]],[[3.31872,-0.0624954]],[[3.31868,-0.062497]],[[3.31863,-0.0624517]],[[3.31866,-0.062738]],[[3.31865,-0.0627426]],[[3.31879,-0.0628766]],[[3.31884,-0.0628929]],[[3.31884,-0.0628824]],[[3.31885,-0.0630875]],[[3.3188,-0.0629869]],[[3.31883,-0.0630775]],[[3.31886,-0.0630297]],[[3.31885,-0.0628222]],[[3.31889,-0.0628648]],[[3.31886,-0.0628551]],[[3.31882,-0.0628572]],[[3.31896,-0.0628604]],[[3.31893,-0.0629005]],[[3.31901,-0.0629747]],[[3.31906,-0.0629673]],[[3.319,-0.0629719]],[[3.31906,-0.0631463]],[[3.3191,-0.063109]],[[3.31914,-0.0631302]],[[3.31914,-0.0632126]],[[3.31908,-0.0631621]],[[3.31905,-0.0631438]],[[3.31908,-0.0631389]],[[3.31913,-0.0629339]],[[3.31922,-0.0629825]],[[3.31927,-0.0628322]],[[3.31929,-0.0627166]],[[3.3193,-0.0626999]],[[3.31926,-0.0625637]],[[3.31928,-0.0624389]],[[3.31925,-0.0626734]],[[3.31924,-0.0626758]],[[3.31929,-0.0626663]],[[3.31927,-0.062662]]]],"log_conc_enzyme_train_z":[[[[-0.00930042,-0.095812,-0.00772456,-0.684652,-0.00628268,0.101564,0.0380752,0.00804691,0.176988,-0.0378847,0.396595,0.127337,-2.86151,0.0680517,0.068485,-0.00700236,0.0374215,0.00846997,0.10026,-0.0125601,-0.255845,-0.0303976,-0.0460825,-0.0726568]],[[-0.00927274,-0.0957797,-0.00769851,-0.684644,-0.00629524,0.101586,0.0380651,0.00805965,0.176976,-0.0378744,0.396576,0.127361,-2.86149,0.0680586,0.0684557,-0.00698637,0.0374365,0.00848463,0.100256,-0.0125834,-0.255856,-0.0303547,-0.0460917,-0.0726585]],[[-0.009355,-0.0957791,-0.00774376,-0.684653,-0.00628366,0.101629,0.0380309,0.00807225,0.176969,-0.037836,0.396454,0.127379,-2.86147,0.0681413,0.0685221,-0.00697862,0.0374293,0.00839416,0.100284,-0.0126161,-0.255813,-0.0303598,-0.0461415,-0.0727159]],[[-0.0093284,-0.0956944,-0.00787053,-0.684721,-0.00621898,0.101717,0.0379763,0.00815723,0.176878,-0.0379909,0.396408,0.127364,-2.86151,0.068201,0.0684405,-0.00698295,0.0373944,0.00834352,0.100251,-0.0126199,-0.25567,-0.030353,-0.0461348,-0.0727603]],[[-0.00934105,-0.0956601,-0.00786064,-0.684673,-0.00625843,0.101711,0.0380266,0.00814363,0.17684,-0.0379479,0.396413,0.127388,-2.86151,0.068198,0.0684127,-0.0069959,0.0373764,0.00833679,0.100273,-0.0125918,-0.255607,-0.0303925,-0.0461069,-0.0727322]],[[-0.00932209,-0.0956234,-0.0078652,-0.684794,-0.00627192,0.101757,0.0380404,0.00822634,0.17689,-0.0378283,0.396453,0.127417,-2.86145,0.068254,0.0684068,-0.00690917,0.0373479,0.00835511,0.100142,-0.0125318,-0.255619,-0.0303466,-0.0460833,-0.0727627]],[[-0.00930189,-0.0956006,-0.00784879,-0.684814,-0.0062667,0.101765,0.0380187,0.0082022,0.17686,-0.0378586,0.396434,0.127398,-2.86147,0.0682615,0.0684135,-0.00687883,0.0373982,0.00832126,0.100127,-0.0125264,-0.255566,-0.0303726,-0.0460736,-0.0727491]],[[-0.0091773,-0.0956086,-0.00791697,-0.684797,-0.00637522,0.101717,0.0379172,0.00817971,0.176915,-0.0378787,0.396467,0.127442,-2.86136,0.0683117,0.0685406,-0.00682937,0.0374228,0.00829028,0.100247,-0.0123337,-0.255663,-0.0303731,-0.0460562,-0.0727978]],[[-0.00917801,-0.0956638,-0.00790677,-0.684817,-0.00639636,0.101653,0.0378975,0.00825059,0.176929,-0.037988,0.39652,0.127425,-2.86137,0.0681736,0.0685851,-0.006818,0.0374681,0.00811456,0.100349,-0.0124043,-0.25561,-0.0302841,-0.0460847,-0.0727948]],[[-0.00932703,-0.095599,-0.00788657,-0.684841,-0.00639085,0.101684,0.0378303,0.00818918,0.176901,-0.0379735,0.396498,0.127415,-2.86141,0.0682558,0.0684861,-0.00681186,0.037514,0.00813757,0.100319,-0.0123921,-0.255582,-0.0302409,-0.0460226,-0.0729053]],[[-0.00933631,-0.0956571,-0.00789511,-0.684859,-0.00640147,0.101677,0.0377852,0.00818537,0.176878,-0.0379886,0.396481,0.1274,-2.86142,0.0682459,0.068521,-0.00677719,0.0375339,0.00810714,0.100314,-0.0123743,-0.255596,-0.0302224,-0.0460381,-0.0729036]],[[-0.00934553,-0.0956697,-0.00786941,-0.68487,-0.00641391,0.101696,0.0377714,0.00819034,0.176859,-0.0380055,0.396485,0.127411,-2.86142,0.0682428,0.0685044,-0.00677655,0.0375266,0.00809508,0.100314,-0.0123733,-0.255618,-0.0302072,-0.0460535,-0.0729001]],[[-0.0093704,-0.0955901,-0.00783444,-0.684959,-0.00645308,0.101788,0.0378423,0.00830728,0.176781,-0.0379154,0.396497,0.127364,-2.86157,0.0682843,0.0684129,-0.00674966,0.0376015,0.00815762,0.100267,-0.0123435,-0.255737,-0.0300384,-0.0461985,-0.0729246]],[[-0.00939674,-0.0955921,-0.00784483,-0.684985,-0.0064941,0.101854,0.0378267,0.00832203,0.176798,-0.0379164,0.396562,0.127344,-2.86152,0.0682557,0.0684405,-0.00674242,0.037598,0.0081793,0.100235,-0.0123766,-0.255751,-0.0300419,-0.0461974,-0.0729333]],[[-0.00937277,-0.095638,-0.00782682,-0.684969,-0.00650044,0.101918,0.0378321,0.00830742,0.17671,-0.0379477,0.396587,0.127335,-2.86152,0.0682482,0.0684037,-0.00675349,0.0375662,0.00819397,0.100246,-0.0123802,-0.255805,-0.0300367,-0.0462202,-0.0729242]],[[-0.00934142,-0.0957285,-0.00781909,-0.684843,-0.00650907,0.101943,0.0378847,0.00834457,0.176675,-0.0379473,0.396681,0.127399,-2.86157,0.0682386,0.0683154,-0.00676205,0.0375852,0.00822614,0.10031,-0.0123691,-0.255762,-0.0300292,-0.0462606,-0.0729397]],[[-0.00947206,-0.0956163,-0.00788968,-0.684803,-0.00664342,0.101989,0.038015,0.00838473,0.176698,-0.0379073,0.396587,0.127262,-2.86151,0.0682202,0.0682265,-0.00683073,0.0375507,0.00813389,0.100254,-0.0124193,-0.25576,-0.0299785,-0.0461988,-0.0729374]],[[-0.00942027,-0.0955353,-0.00789125,-0.684743,-0.00664599,0.102048,0.0379125,0.00849421,0.176588,-0.0378139,0.396525,0.127278,-2.86145,0.0683899,0.0682976,-0.00693969,0.037731,0.00827799,0.100382,-0.0123641,-0.255795,-0.0299894,-0.046193,-0.0730916]],[[-0.00942649,-0.0955453,-0.00785558,-0.684737,-0.00666643,0.102012,0.0378743,0.0085268,0.176592,-0.0377747,0.396504,0.127226,-2.86143,0.0684276,0.0682384,-0.00691621,0.0377495,0.00828082,0.100421,-0.0123965,-0.255751,-0.0299631,-0.0462097,-0.0730882]],[[-0.00947296,-0.095496,-0.00794156,-0.684771,-0.00658555,0.102032,0.0378772,0.00843373,0.176603,-0.037738,0.396456,0.127174,-2.86133,0.0683992,0.068173,-0.00681885,0.0377881,0.00830987,0.100426,-0.0123748,-0.255699,-0.0300336,-0.0461004,-0.072963]],[[-0.00942439,-0.0955383,-0.00800198,-0.684768,-0.00658442,0.102073,0.0380727,0.00823728,0.176479,-0.0377024,0.396416,0.127095,-2.86141,0.0684483,0.0680591,-0.00673189,0.0378706,0.00830521,0.100355,-0.0124225,-0.255722,-0.0300857,-0.0461332,-0.0730393]],[[-0.00926503,-0.0955148,-0.0080643,-0.68476,-0.00676227,0.1021,0.0379866,0.00807591,0.176477,-0.0376848,0.39641,0.127174,-2.86136,0.0684188,0.0680301,-0.00674978,0.0377075,0.00827644,0.100308,-0.0124275,-0.255691,-0.0302585,-0.0460488,-0.0730536]],[[-0.0092541,-0.0955177,-0.00807779,-0.68475,-0.00675068,0.102099,0.0379891,0.00808909,0.176479,-0.0376874,0.396411,0.12719,-2.86135,0.0683985,0.0680326,-0.00674228,0.0377117,0.00826282,0.100309,-0.012414,-0.255691,-0.0302392,-0.0460596,-0.073049]],[[-0.00934006,-0.0955118,-0.00812639,-0.684792,-0.00673118,0.102118,0.0379343,0.00807767,0.176458,-0.0376364,0.396481,0.12718,-2.86141,0.0685058,0.0679931,-0.00676837,0.0377237,0.00831152,0.100261,-0.0124083,-0.255591,-0.0302663,-0.0460287,-0.0729501]],[[-0.00929238,-0.0955215,-0.00816801,-0.684851,-0.00666921,0.102092,0.0378988,0.00802402,0.176451,-0.0376479,0.396511,0.127128,-2.86138,0.0684649,0.0679114,-0.00681733,0.0376376,0.00832102,0.100199,-0.0124372,-0.255578,-0.030252,-0.0461209,-0.0729322]],[[-0.00957718,-0.0955853,-0.00814183,-0.684969,-0.00656301,0.102077,0.0378781,0.00811796,0.176567,-0.037566,0.396603,0.127165,-2.86163,0.0683243,0.0680087,-0.0066862,0.0375181,0.00830822,0.100138,-0.01249,-0.25553,-0.0302624,-0.0462294,-0.0729555]],[[-0.0095789,-0.0956154,-0.00814687,-0.684903,-0.00658624,0.102075,0.0378767,0.00812082,0.176541,-0.0376278,0.396637,0.127169,-2.86163,0.0682374,0.0679885,-0.00663347,0.0375234,0.00825113,0.10002,-0.0125515,-0.255594,-0.0302139,-0.0462617,-0.0729694]],[[-0.00960712,-0.0956028,-0.00813427,-0.684917,-0.0065908,0.102066,0.0379127,0.00805831,0.176542,-0.037621,0.396675,0.127216,-2.86165,0.0682409,0.0680123,-0.00664261,0.0374787,0.00825235,0.100061,-0.012541,-0.255626,-0.0302121,-0.0462592,-0.0729999]],[[-0.00956845,-0.0955695,-0.00820034,-0.684895,-0.00658839,0.102089,0.0378935,0.00807124,0.176537,-0.0377456,0.396632,0.127149,-2.86166,0.0682662,0.067962,-0.00663655,0.0374471,0.00826365,0.100054,-0.0125514,-0.255601,-0.030095,-0.0462925,-0.0729274]],[[-0.00957035,-0.095554,-0.00820533,-0.684896,-0.00658723,0.102094,0.0379214,0.00808262,0.176546,-0.037744,0.396619,0.127127,-2.86166,0.0682538,0.0679502,-0.00661947,0.037441,0.00826115,0.100045,-0.0125673,-0.255618,-0.0301021,-0.0462868,-0.0729171]],[[-0.00949121,-0.0955487,-0.00824281,-0.68489,-0.00660288,0.102049,0.037954,0.00804014,0.176564,-0.0377477,0.39668,0.127153,-2.8616,0.0681707,0.0678528,-0.00670588,0.0374828,0.0082518,0.100043,-0.0125841,-0.255658,-0.0302109,-0.0462977,-0.0729263]],[[-0.00942426,-0.0955742,-0.00812675,-0.685047,-0.00671838,0.101898,0.0378415,0.00793715,0.176615,-0.0378219,0.396645,0.127131,-2.86161,0.0682604,0.0679538,-0.00659413,0.0375316,0.00805754,0.100126,-0.0126019,-0.255619,-0.0302108,-0.0463766,-0.0730032]],[[-0.00942992,-0.0956199,-0.00811133,-0.685055,-0.00674186,0.101865,0.037905,0.0079098,0.176614,-0.0377542,0.396646,0.127181,-2.86158,0.0683185,0.0679348,-0.00653591,0.0375361,0.00809786,0.100079,-0.0125532,-0.255643,-0.0302153,-0.0463467,-0.0731338]],[[-0.00934022,-0.0955723,-0.0082332,-0.68494,-0.00684399,0.101818,0.0377604,0.00791339,0.176599,-0.0376527,0.396547,0.127243,-2.86156,0.068394,0.0679247,-0.00649676,0.0375002,0.00794674,0.100035,-0.0126414,-0.255701,-0.0304817,-0.0463497,-0.0731792]],[[-0.00936658,-0.0955025,-0.00819965,-0.684904,-0.00684134,0.101818,0.0376238,0.00786001,0.176657,-0.0375155,0.396539,0.127262,-2.86151,0.0684559,0.067832,-0.00640822,0.0374366,0.00797659,0.100024,-0.0125826,-0.255736,-0.0303884,-0.0464051,-0.0732141]],[[-0.00939426,-0.0955359,-0.00813734,-0.684904,-0.00687172,0.101822,0.0376456,0.00782547,0.176554,-0.0374239,0.396514,0.127308,-2.86152,0.0684199,0.0679338,-0.00640148,0.0374181,0.00797016,0.100005,-0.0125993,-0.255648,-0.0304424,-0.0463915,-0.0732831]],[[-0.00950256,-0.0956808,-0.00808254,-0.684961,-0.00689651,0.101883,0.0375258,0.00790118,0.176613,-0.0374235,0.39654,0.127303,-2.86159,0.0685459,0.0680376,-0.00635393,0.0372971,0.00786792,0.0998461,-0.012555,-0.255602,-0.0304286,-0.0463309,-0.0733152]],[[-0.0094963,-0.0956825,-0.00818158,-0.684975,-0.00684797,0.101824,0.0374407,0.00792881,0.17657,-0.0374479,0.396568,0.127332,-2.86158,0.0685506,0.0679664,-0.00627506,0.0372457,0.00789,0.0998277,-0.0125314,-0.255611,-0.0303977,-0.0463501,-0.0732927]],[[-0.00929483,-0.0956594,-0.00824943,-0.684954,-0.00685693,0.101952,0.037654,0.00791628,0.176623,-0.03739,0.396452,0.127303,-2.86159,0.0686349,0.0678388,-0.00626407,0.0375419,0.00785541,0.0998414,-0.0125628,-0.255627,-0.0304417,-0.0462075,-0.0733395]],[[-0.00930523,-0.0955036,-0.0081348,-0.684984,-0.00671256,0.101875,0.0377832,0.00788883,0.176586,-0.0373836,0.396445,0.127269,-2.86172,0.0687633,0.0678351,-0.006315,0.0375828,0.00789091,0.0998373,-0.0125297,-0.255589,-0.0305529,-0.0463224,-0.0733612]],[[-0.00929655,-0.0954857,-0.00811749,-0.685012,-0.00667349,0.101851,0.0377528,0.00791907,0.176599,-0.0372858,0.396504,0.127261,-2.86172,0.0688664,0.0678399,-0.00637039,0.0376405,0.00792539,0.099877,-0.0125095,-0.255544,-0.0305753,-0.0463178,-0.0732964]],[[-0.00916408,-0.0954616,-0.00821837,-0.684956,-0.00666743,0.101777,0.0377829,0.00782555,0.176528,-0.0372178,0.396559,0.12743,-2.86171,0.0689968,0.0678539,-0.00636927,0.0377343,0.00785352,0.0998895,-0.0125452,-0.255403,-0.0305351,-0.0465939,-0.0732606]],[[-0.00919263,-0.0955889,-0.00826712,-0.684939,-0.00668043,0.101758,0.0378566,0.00785702,0.176545,-0.0372148,0.396622,0.127411,-2.8617,0.0689996,0.0677991,-0.00636733,0.0376769,0.00789746,0.099893,-0.0125844,-0.255391,-0.0305862,-0.0466446,-0.0733066]],[[-0.00932011,-0.0954712,-0.00827802,-0.684964,-0.00665026,0.101831,0.0380098,0.00788671,0.176534,-0.0371533,0.396624,0.127335,-2.8617,0.0690769,0.067861,-0.00637543,0.0375906,0.00791747,0.099965,-0.0126462,-0.255312,-0.0305101,-0.0466888,-0.0733869]],[[-0.00929107,-0.0954776,-0.00829196,-0.684937,-0.00659077,0.101807,0.0380485,0.00786836,0.176573,-0.0370948,0.396579,0.127331,-2.86165,0.069066,0.0678573,-0.00638602,0.0376384,0.00797095,0.0999719,-0.0125844,-0.25534,-0.0305722,-0.0466103,-0.0734674]],[[-0.00928945,-0.0954799,-0.0082723,-0.684934,-0.00657579,0.10181,0.0380519,0.00783774,0.176576,-0.0370959,0.396577,0.127311,-2.86164,0.0690578,0.0678643,-0.00639218,0.037642,0.00796407,0.0999889,-0.0125948,-0.255327,-0.0305601,-0.0466002,-0.07345]],[[-0.0092874,-0.0955006,-0.00824638,-0.684864,-0.00656998,0.10174,0.0380456,0.0078341,0.176654,-0.0372053,0.39664,0.127286,-2.86174,0.0690746,0.0678425,-0.0063392,0.0376065,0.00795603,0.100053,-0.0125154,-0.255257,-0.0306535,-0.0465461,-0.0735438]],[[-0.00931105,-0.0956213,-0.00814098,-0.684822,-0.0064298,0.101866,0.0381751,0.00801827,0.17666,-0.0370142,0.396687,0.127399,-2.8617,0.0690538,0.0677977,-0.00638877,0.0377957,0.00792409,0.100085,-0.012467,-0.255193,-0.030739,-0.0466123,-0.0735792]],[[-0.00930384,-0.0956531,-0.00822853,-0.684741,-0.00640089,0.101824,0.0382054,0.00807241,0.176624,-0.0369786,0.396708,0.127334,-2.86166,0.0690571,0.0678193,-0.00640191,0.0378492,0.00792142,0.100112,-0.0124399,-0.255121,-0.0307533,-0.0465326,-0.0735659]],[[-0.00933404,-0.0956398,-0.00823903,-0.684757,-0.0064396,0.101898,0.0382287,0.00808683,0.176647,-0.0369719,0.396714,0.127327,-2.86163,0.0690261,0.0678179,-0.00635313,0.0378906,0.0079124,0.1001,-0.0124507,-0.255125,-0.0307582,-0.0465424,-0.0735645]],[[-0.00932274,-0.0955998,-0.00810683,-0.684758,-0.00648838,0.101921,0.0383741,0.00802353,0.17652,-0.0370034,0.396785,0.127276,-2.86165,0.0689507,0.0678521,-0.0065616,0.0378393,0.00799009,0.100022,-0.0124702,-0.255099,-0.030614,-0.0465037,-0.073476]],[[-0.00926915,-0.0957082,-0.0080761,-0.684677,-0.0064764,0.101993,0.0383128,0.00811702,0.176593,-0.0370168,0.396733,0.127294,-2.86163,0.0689206,0.0677658,-0.00656276,0.0378091,0.00792781,0.100047,-0.0125029,-0.255098,-0.0306505,-0.0464816,-0.073468]],[[-0.00925331,-0.095741,-0.00806141,-0.684673,-0.00649478,0.101965,0.0383552,0.00812828,0.176592,-0.0370007,0.396723,0.127291,-2.86161,0.0688946,0.0677634,-0.00654505,0.0377999,0.0079451,0.100031,-0.012495,-0.2551,-0.030639,-0.0464759,-0.073446]],[[-0.00927372,-0.0958084,-0.00809572,-0.684726,-0.00643013,0.101943,0.0383752,0.0080792,0.176775,-0.0369935,0.396615,0.127276,-2.86164,0.0689825,0.0678561,-0.0065222,0.0377325,0.00794028,0.0999644,-0.012392,-0.255122,-0.030681,-0.0464472,-0.0733161]],[[-0.00926449,-0.0958716,-0.00805652,-0.684744,-0.00644348,0.101876,0.0383104,0.00802998,0.176801,-0.0369864,0.396624,0.127296,-2.86165,0.0690166,0.0679987,-0.00665586,0.0377236,0.00795207,0.0999611,-0.0122913,-0.255096,-0.0307195,-0.0464032,-0.0733725]],[[-0.00926354,-0.0958188,-0.00810004,-0.684744,-0.00639501,0.10195,0.0382913,0.00806219,0.176728,-0.0370394,0.396641,0.127305,-2.86169,0.0689511,0.0679762,-0.00666792,0.0377097,0.00787969,0.0999623,-0.0122344,-0.255152,-0.0306551,-0.0464301,-0.0733977]],[[-0.00922762,-0.0958323,-0.00810572,-0.684757,-0.00638346,0.101942,0.0382829,0.00803861,0.176716,-0.0370441,0.396682,0.127321,-2.86168,0.0689741,0.0679616,-0.00666136,0.0377221,0.00788182,0.0999667,-0.0122233,-0.255164,-0.0306424,-0.0464448,-0.0733876]],[[-0.00928748,-0.0958324,-0.00805487,-0.684764,-0.00641606,0.101991,0.0383257,0.00812137,0.176701,-0.0370984,0.396479,0.127289,-2.86168,0.0689778,0.0679578,-0.00663352,0.037684,0.00780192,0.100232,-0.0122175,-0.255257,-0.030717,-0.0463993,-0.0733785]],[[-0.00928954,-0.0958285,-0.00804265,-0.684733,-0.00637083,0.101977,0.0383542,0.00820989,0.176756,-0.0370217,0.396444,0.127247,-2.86161,0.0690279,0.0680259,-0.0066784,0.0377481,0.00774719,0.100241,-0.0121675,-0.255126,-0.0307077,-0.0464036,-0.0733127]],[[-0.00941395,-0.0958412,-0.00792748,-0.684834,-0.00637863,0.102045,0.0382238,0.00830056,0.176763,-0.0370045,0.396222,0.127325,-2.86175,0.0690543,0.0679306,-0.0064698,0.0376084,0.00775767,0.100322,-0.0121884,-0.255223,-0.0308423,-0.0463094,-0.0733122]],[[-0.00931759,-0.0959338,-0.00788542,-0.684848,-0.00638221,0.102196,0.0381239,0.00829155,0.176779,-0.0369826,0.396237,0.127212,-2.86178,0.0690379,0.0678135,-0.0063782,0.0376733,0.00769455,0.100387,-0.0121087,-0.255218,-0.0307807,-0.0462387,-0.0733662]],[[-0.00924989,-0.0958664,-0.00792266,-0.684808,-0.00637624,0.102193,0.03809,0.00832838,0.176857,-0.0369452,0.39625,0.127233,-2.86181,0.0689275,0.0678197,-0.00639506,0.0377088,0.00768666,0.100403,-0.0121376,-0.255211,-0.0307562,-0.0462007,-0.0733721]],[[-0.00925985,-0.0958278,-0.00784026,-0.684631,-0.00635388,0.102204,0.0381495,0.00835569,0.17699,-0.0369737,0.396257,0.127311,-2.86186,0.068938,0.0677299,-0.00634469,0.0377774,0.0076047,0.100346,-0.0122143,-0.255129,-0.0307933,-0.0462005,-0.0734311]],[[-0.00927839,-0.095787,-0.00783419,-0.68468,-0.00631229,0.102187,0.0380707,0.00836735,0.177098,-0.0370627,0.396238,0.127306,-2.8618,0.068925,0.0676838,-0.00634167,0.0378287,0.00756908,0.100293,-0.0121595,-0.255069,-0.0307591,-0.0462795,-0.0733214]],[[-0.00925022,-0.095887,-0.00787397,-0.684754,-0.00609115,0.102212,0.0380322,0.00839565,0.177088,-0.0369561,0.39622,0.127389,-2.86167,0.0690422,0.0675881,-0.00636864,0.0379079,0.00768424,0.100398,-0.0121811,-0.255148,-0.0308852,-0.0461726,-0.0733041]],[[-0.00921199,-0.0959357,-0.00783933,-0.684858,-0.00607927,0.102155,0.0380741,0.00841478,0.177022,-0.0369747,0.396181,0.12744,-2.8617,0.0690545,0.0675917,-0.00634731,0.0379133,0.00762685,0.100495,-0.0122018,-0.255156,-0.0309031,-0.0461059,-0.0732772]],[[-0.00903287,-0.0960203,-0.00783869,-0.684928,-0.00599695,0.102187,0.0381873,0.00837106,0.177001,-0.0369477,0.396251,0.127554,-2.86166,0.0690396,0.067563,-0.00641928,0.0379264,0.00768579,0.100406,-0.0121239,-0.255069,-0.0308846,-0.0461123,-0.0733298]],[[-0.00897502,-0.0960926,-0.0077785,-0.684928,-0.00596938,0.102162,0.0382402,0.00837731,0.176997,-0.0370316,0.396233,0.127502,-2.8617,0.0690135,0.0675561,-0.00641474,0.0379099,0.00770936,0.100403,-0.0121869,-0.255032,-0.030989,-0.046049,-0.0732529]],[[-0.00902246,-0.0959906,-0.00759261,-0.684873,-0.00581556,0.10221,0.0382043,0.00829318,0.177213,-0.0371752,0.396195,0.127463,-2.86167,0.0689616,0.0675618,-0.00657504,0.0378194,0.00767178,0.100392,-0.0122362,-0.254961,-0.0310082,-0.0461238,-0.0732254]],[[-0.00905485,-0.0960138,-0.00767492,-0.684981,-0.0060378,0.102196,0.0380587,0.00810831,0.177062,-0.037177,0.396075,0.127392,-2.86178,0.0690249,0.0675048,-0.00655143,0.0377669,0.00781186,0.10046,-0.0122072,-0.254883,-0.0310692,-0.0461751,-0.0732086]],[[-0.00899673,-0.0960595,-0.00768633,-0.685085,-0.00603718,0.102225,0.0381322,0.00809716,0.177287,-0.0371728,0.396007,0.127278,-2.86169,0.0691354,0.067483,-0.00662075,0.0378451,0.00780039,0.100481,-0.0122332,-0.254845,-0.0311156,-0.0461715,-0.073324]],[[-0.00897387,-0.0960979,-0.00764716,-0.685081,-0.00602049,0.102253,0.0381392,0.00812766,0.177301,-0.0371328,0.396041,0.127353,-2.86166,0.0690917,0.0674279,-0.00648242,0.0378667,0.0076629,0.100485,-0.0123208,-0.254899,-0.031104,-0.046185,-0.0732451]],[[-0.00893709,-0.0960905,-0.00762651,-0.685067,-0.00604461,0.102287,0.0381575,0.00811843,0.177319,-0.0371554,0.396027,0.127366,-2.86164,0.0690902,0.0674267,-0.00647994,0.0379172,0.00767004,0.100492,-0.0123419,-0.254893,-0.0310633,-0.0461439,-0.0732796]],[[-0.00898348,-0.0961276,-0.00761714,-0.685085,-0.00607938,0.102358,0.0381514,0.00808983,0.177275,-0.0372523,0.396061,0.127423,-2.8617,0.0691259,0.0675076,-0.00652078,0.0379364,0.00766888,0.100502,-0.0122162,-0.254885,-0.0311173,-0.0461394,-0.0733025]],[[-0.00897583,-0.0960445,-0.00755818,-0.685139,-0.00593606,0.102397,0.0381409,0.00811211,0.177214,-0.0372001,0.396052,0.127467,-2.86163,0.0691268,0.0676321,-0.00660139,0.0378956,0.00767053,0.100596,-0.0123152,-0.25489,-0.0311427,-0.046117,-0.07331]],[[-0.00899771,-0.096025,-0.00756483,-0.68515,-0.00592161,0.102357,0.0381381,0.00809376,0.177194,-0.0372069,0.396071,0.12747,-2.86162,0.0691733,0.0675828,-0.00660003,0.0379379,0.00769363,0.100595,-0.0123317,-0.254921,-0.0311514,-0.0461254,-0.0732974]],[[-0.00898586,-0.0960167,-0.00754792,-0.685183,-0.00587552,0.10231,0.0381355,0.00808199,0.177213,-0.0371621,0.396112,0.127528,-2.86164,0.0692404,0.0676104,-0.00658587,0.0379163,0.0076663,0.100549,-0.0123314,-0.254901,-0.0311357,-0.0460994,-0.0733133]],[[-0.00908003,-0.0960462,-0.00747939,-0.685159,-0.00600448,0.102287,0.0381817,0.00805962,0.177238,-0.0371255,0.396149,0.127483,-2.86158,0.0690781,0.0675922,-0.00666917,0.0379649,0.00766833,0.100577,-0.0124325,-0.254968,-0.0310519,-0.0461257,-0.0734134]],[[-0.00907699,-0.0960513,-0.00747687,-0.685165,-0.00600682,0.102293,0.0381804,0.00805608,0.177234,-0.0371243,0.396155,0.127481,-2.86158,0.069075,0.067594,-0.00666781,0.0379605,0.00766128,0.100572,-0.0124267,-0.254971,-0.031057,-0.0461177,-0.0734083]],[[-0.0090593,-0.0959059,-0.00735097,-0.685171,-0.00600685,0.102336,0.0382874,0.00808153,0.177301,-0.0372365,0.395989,0.12748,-2.86152,0.0691131,0.0677723,-0.00660304,0.0379468,0.00751142,0.100617,-0.012495,-0.255034,-0.0310118,-0.0460082,-0.0732878]],[[-0.00902336,-0.0958996,-0.00731115,-0.685112,-0.00601456,0.102319,0.038306,0.0080458,0.177283,-0.037267,0.395967,0.127509,-2.86154,0.0691051,0.0677723,-0.00660909,0.0379597,0.00752633,0.100637,-0.0124806,-0.255032,-0.0310006,-0.0460059,-0.0732745]],[[-0.00912173,-0.0959014,-0.0071924,-0.685148,-0.00603802,0.102248,0.0382478,0.00801661,0.177245,-0.0372637,0.395915,0.127592,-2.86152,0.0690051,0.067773,-0.00665688,0.037997,0.00755203,0.100757,-0.0124002,-0.254992,-0.0310027,-0.0460373,-0.0732308]],[[-0.00903324,-0.0959326,-0.00716922,-0.685206,-0.00603481,0.102297,0.0382438,0.00803861,0.17724,-0.0373237,0.395899,0.127618,-2.86145,0.0689652,0.0678001,-0.00663282,0.0379775,0.00756177,0.100742,-0.0123897,-0.25501,-0.031042,-0.04608,-0.0732152]],[[-0.00906703,-0.0959586,-0.00716643,-0.685229,-0.00604522,0.102288,0.0382357,0.00804558,0.177238,-0.037333,0.395918,0.127645,-2.86147,0.0689474,0.0678123,-0.00664882,0.0379487,0.0075795,0.10075,-0.0123694,-0.254978,-0.0310343,-0.0460808,-0.0732242]],[[-0.00903472,-0.0958718,-0.00713583,-0.685263,-0.00615026,0.10237,0.038215,0.00812509,0.17721,-0.0373889,0.395975,0.127637,-2.86152,0.0689915,0.0678754,-0.00668863,0.0379929,0.0074521,0.100776,-0.0123278,-0.25505,-0.0309961,-0.04615,-0.0731948]],[[-0.00914761,-0.0959044,-0.00714392,-0.685284,-0.00619175,0.102377,0.0382169,0.0081244,0.17726,-0.0373898,0.395956,0.127582,-2.86157,0.0689136,0.0679752,-0.00671045,0.0380394,0.00750858,0.100816,-0.0123567,-0.25507,-0.031012,-0.0461803,-0.0732371]],[[-0.00916198,-0.0959289,-0.00711731,-0.685268,-0.00613769,0.102335,0.0383085,0.00809501,0.177219,-0.0373576,0.395961,0.127565,-2.86153,0.068916,0.0679371,-0.00664378,0.0379803,0.00749638,0.100823,-0.0123603,-0.255086,-0.0310346,-0.0461649,-0.0731942]],[[-0.00910925,-0.0959532,-0.00711061,-0.685361,-0.00618318,0.1023,0.0383409,0.00809596,0.177213,-0.0373525,0.395967,0.127541,-2.86154,0.0689066,0.0679751,-0.00667728,0.0379622,0.0075293,0.10078,-0.0123732,-0.255017,-0.0309901,-0.0461741,-0.0732431]],[[-0.00918186,-0.0960166,-0.00707598,-0.685383,-0.00612086,0.102377,0.0382614,0.00804039,0.17714,-0.0373133,0.395858,0.127461,-2.86163,0.0689543,0.0680046,-0.00675705,0.0378597,0.00756364,0.100725,-0.0123307,-0.254947,-0.030862,-0.0463016,-0.0732722]],[[-0.00912262,-0.0960008,-0.00708725,-0.68529,-0.00605366,0.102464,0.0383164,0.00807469,0.177108,-0.0373551,0.395894,0.127533,-2.86172,0.0690043,0.0679123,-0.00670069,0.0378069,0.00761767,0.100798,-0.0123255,-0.254903,-0.0309482,-0.0463016,-0.0732746]],[[-0.00912456,-0.0960439,-0.00706139,-0.685403,-0.00618622,0.102533,0.0382435,0.0081161,0.177213,-0.0374098,0.395888,0.127634,-2.86171,0.0690997,0.0680902,-0.00667733,0.0376388,0.0077501,0.100792,-0.0124195,-0.254959,-0.0309997,-0.0464378,-0.0733581]],[[-0.00913722,-0.0960637,-0.00703991,-0.6854,-0.00616164,0.102582,0.0382531,0.00805794,0.177199,-0.0374194,0.395896,0.127671,-2.86175,0.0690962,0.0680825,-0.00665235,0.0376306,0.00772394,0.100762,-0.0124386,-0.254964,-0.0310226,-0.046443,-0.0733558]],[[-0.00914391,-0.0960562,-0.00699194,-0.685464,-0.0061424,0.102583,0.0383468,0.00798543,0.177171,-0.0373851,0.395899,0.127678,-2.86167,0.0691828,0.0680457,-0.00669536,0.0377165,0.00777005,0.100778,-0.0125722,-0.254887,-0.0311431,-0.0463842,-0.0734024]],[[-0.00913258,-0.0959793,-0.00705403,-0.685489,-0.00613222,0.102543,0.0384434,0.00806655,0.177143,-0.0373742,0.395937,0.127655,-2.86152,0.069116,0.0679191,-0.00669743,0.0377301,0.00768769,0.100853,-0.0126838,-0.254954,-0.0311536,-0.0465802,-0.0734576]],[[-0.00912653,-0.0959444,-0.00710868,-0.68549,-0.00608809,0.102447,0.038493,0.0081336,0.177107,-0.0373145,0.395963,0.127634,-2.86148,0.0690466,0.0678706,-0.00666307,0.0377038,0.00769725,0.100866,-0.0125698,-0.254923,-0.0311107,-0.0465075,-0.073474]],[[-0.00928655,-0.0959017,-0.00720627,-0.685531,-0.00612208,0.102387,0.0384832,0.00819126,0.177102,-0.0373623,0.395934,0.127596,-2.86144,0.0690499,0.0678297,-0.00666339,0.0377896,0.00765872,0.100844,-0.0125625,-0.25486,-0.0311166,-0.0465667,-0.0733747]],[[-0.00941374,-0.0958879,-0.0071757,-0.685467,-0.0061749,0.102218,0.0384617,0.00825961,0.177095,-0.0374283,0.395865,0.127582,-2.86134,0.069071,0.067787,-0.00662684,0.0377739,0.00763377,0.100924,-0.0125274,-0.254918,-0.0312114,-0.0466136,-0.0734197]],[[-0.00955011,-0.0958833,-0.00710089,-0.685498,-0.00621825,0.102099,0.0386865,0.00832402,0.177183,-0.0373804,0.395949,0.127553,-2.86119,0.0690235,0.0677608,-0.00664595,0.0377224,0.00749808,0.100939,-0.0125085,-0.254998,-0.031244,-0.046681,-0.0733194]],[[-0.00948864,-0.0958943,-0.00706359,-0.685477,-0.00622281,0.102086,0.0387215,0.00832508,0.177195,-0.0374795,0.39598,0.127487,-2.86125,0.0690028,0.0677386,-0.00664093,0.0377916,0.00750514,0.100907,-0.0125229,-0.255029,-0.0312721,-0.0467099,-0.0733815]],[[-0.00944985,-0.0958203,-0.00705542,-0.685485,-0.00614284,0.102293,0.0388344,0.00831768,0.177051,-0.0375807,0.395985,0.127546,-2.86128,0.0690245,0.0678149,-0.00665143,0.0378259,0.00738249,0.100963,-0.0125541,-0.255059,-0.0311936,-0.0467659,-0.0734126]]],[[[0.107475,-0.0344908,-0.0261038,-0.764369,0.00343281,0.0933657,0.00287441,0.00828653,0.327185,-0.0369662,0.401979,-0.007992,-3.02578,0.0062923,0.141942,0.0535075,0.0226587,-0.0516361,0.0167628,-0.0711755,-0.278023,0.0626069,0.0453718,-0.0510717]],[[0.107518,-0.0345213,-0.0260555,-0.764383,0.00344951,0.0933689,0.0029241,0.00828816,0.327218,-0.0370008,0.401952,-0.00799031,-3.02577,0.00627564,0.141922,0.0534908,0.022629,-0.0516691,0.0167259,-0.0711599,-0.278026,0.0626062,0.0454106,-0.0510705]],[[0.107513,-0.0345117,-0.026024,-0.764397,0.003451,0.0933455,0.00292412,0.00830991,0.327192,-0.0370142,0.401932,-0.00795423,-3.02569,0.00628304,0.141927,0.0534483,0.0226064,-0.0516566,0.016756,-0.0711161,-0.27799,0.0626332,0.0453994,-0.051079]],[[0.107575,-0.0345001,-0.0259053,-0.764395,0.00331857,0.0932944,0.00300803,0.00813331,0.327165,-0.0370355,0.401912,-0.0078795,-3.02583,0.00626523,0.14195,0.0535038,0.0224547,-0.0516209,0.0167956,-0.0713324,-0.277983,0.0626895,0.0454421,-0.0510166]],[[0.10761,-0.0345542,-0.0259308,-0.764472,0.00318541,0.0932103,0.00311683,0.00805198,0.327078,-0.0371363,0.401828,-0.00789484,-3.02591,0.00627841,0.141977,0.0534402,0.0225837,-0.0515954,0.0168825,-0.0714285,-0.278005,0.0626941,0.0454971,-0.0510493]],[[0.107581,-0.0344975,-0.0259043,-0.764481,0.00316962,0.0931795,0.00314701,0.00805246,0.327069,-0.0371434,0.401791,-0.00790993,-3.0259,0.00629186,0.141995,0.053453,0.0225666,-0.0515802,0.0168965,-0.0714058,-0.278008,0.0627039,0.0454726,-0.051026]],[[0.107602,-0.0345108,-0.0259338,-0.764371,0.00332485,0.0931089,0.00318121,0.00809202,0.326956,-0.0372047,0.401679,-0.00778705,-3.026,0.00630552,0.142002,0.0534601,0.0224969,-0.0515459,0.0169851,-0.0714527,-0.278105,0.0627016,0.0454406,-0.0509928]],[[0.107576,-0.034553,-0.0259667,-0.764428,0.00338662,0.0931529,0.00317523,0.00812395,0.327036,-0.0373246,0.401662,-0.00790505,-3.02606,0.00630973,0.141972,0.0535553,0.0224476,-0.0515796,0.0170145,-0.0714377,-0.278182,0.0625802,0.0454711,-0.0509315]],[[0.107692,-0.0345483,-0.0257886,-0.764305,0.00330498,0.0933148,0.00327394,0.0080796,0.326902,-0.0373257,0.40159,-0.00790993,-3.02609,0.00631122,0.142087,0.053518,0.022458,-0.0517982,0.0169828,-0.0712244,-0.278012,0.062478,0.0454611,-0.0509005]],[[0.107767,-0.0344483,-0.0256895,-0.764344,0.00330171,0.0933545,0.00312758,0.00801617,0.326973,-0.0373795,0.401627,-0.00801776,-3.026,0.00635816,0.142009,0.0534341,0.0224508,-0.0519207,0.0168696,-0.0712339,-0.27799,0.0624313,0.045419,-0.0509014]],[[0.107681,-0.0343644,-0.0256082,-0.764273,0.00337702,0.0935204,0.00318367,0.00800207,0.326992,-0.0374885,0.401533,-0.00826784,-3.02597,0.00613409,0.141748,0.0530166,0.0222971,-0.0517785,0.0169628,-0.0711611,-0.277926,0.0623432,0.0453758,-0.0507719]],[[0.107754,-0.034389,-0.0255706,-0.764242,0.00345738,0.0936674,0.00318825,0.00799427,0.326845,-0.0376529,0.401623,-0.00835131,-3.02581,0.00626758,0.141793,0.0530275,0.0223511,-0.0518982,0.0169538,-0.0710464,-0.277983,0.0622729,0.0453563,-0.0506417]],[[0.107712,-0.0343935,-0.0256686,-0.764308,0.00360477,0.093618,0.00332202,0.00806192,0.326777,-0.0376958,0.401527,-0.00833464,-3.02583,0.00620507,0.141825,0.0530184,0.0223849,-0.0518089,0.0170327,-0.0710581,-0.27799,0.0622923,0.0454545,-0.0506245]],[[0.107812,-0.0343381,-0.0255931,-0.764291,0.00366633,0.0936452,0.00336961,0.00801531,0.326818,-0.0377402,0.401471,-0.00841253,-3.02587,0.00615873,0.141827,0.0531229,0.0224063,-0.0518028,0.017004,-0.0710496,-0.277991,0.0622078,0.0455428,-0.0506282]],[[0.107797,-0.0344046,-0.0257173,-0.764313,0.00370795,0.0933851,0.00325813,0.00781341,0.326818,-0.0377035,0.401371,-0.00852486,-3.02585,0.00637719,0.141733,0.053175,0.0226431,-0.0518629,0.0169401,-0.0708414,-0.27796,0.0622579,0.045778,-0.0508411]],[[0.107892,-0.0343457,-0.02584,-0.764242,0.00366558,0.0932834,0.00325771,0.00794392,0.326899,-0.0376948,0.401461,-0.00844233,-3.02598,0.00638735,0.141757,0.0531084,0.0226248,-0.051935,0.0168654,-0.0709159,-0.278064,0.0621215,0.0458141,-0.050973]],[[0.108041,-0.0345137,-0.0259502,-0.764094,0.00362761,0.0933418,0.00326328,0.00788011,0.326946,-0.0377939,0.401432,-0.00845166,-3.0261,0.00630297,0.14158,0.0529728,0.0226768,-0.0518333,0.0168508,-0.0709007,-0.277913,0.0620611,0.0457715,-0.0506831]],[[0.107896,-0.0344793,-0.0259819,-0.764027,0.00361322,0.0932701,0.00327909,0.00783877,0.32681,-0.0378521,0.401334,-0.00838595,-3.02614,0.00630409,0.141595,0.052905,0.022675,-0.051853,0.0168407,-0.070879,-0.277906,0.0621105,0.0456848,-0.0505643]],[[0.107837,-0.034541,-0.0260066,-0.764122,0.00362784,0.0932478,0.00319442,0.00790413,0.326784,-0.0378244,0.40128,-0.00820079,-3.02617,0.00630644,0.1416,0.0528498,0.0227069,-0.0517864,0.0168191,-0.0708092,-0.277821,0.0621193,0.0457493,-0.0506189]],[[0.107716,-0.0347131,-0.0259452,-0.764124,0.00358307,0.0932278,0.00321753,0.0077563,0.326644,-0.0379513,0.401303,-0.00816052,-3.0262,0.00625849,0.141534,0.052762,0.0227258,-0.051748,0.0167128,-0.0707695,-0.27784,0.0621278,0.0455345,-0.050757]],[[0.107493,-0.0347431,-0.025871,-0.764184,0.00359277,0.0931994,0.00327869,0.00779796,0.326703,-0.0379504,0.401252,-0.00807443,-3.02637,0.00622152,0.141528,0.0527096,0.0226056,-0.0517244,0.016582,-0.0707285,-0.277834,0.0620971,0.0455975,-0.0507701]],[[0.107505,-0.0347195,-0.0258378,-0.764267,0.00359907,0.0932074,0.00331666,0.00780115,0.326721,-0.0378811,0.401218,-0.00807852,-3.0264,0.00618788,0.141494,0.0527576,0.0226136,-0.0516716,0.0165673,-0.0707747,-0.277854,0.0621132,0.0456321,-0.0507579]],[[0.107446,-0.034681,-0.0259214,-0.764233,0.00359798,0.0932025,0.00333427,0.00768149,0.326755,-0.0379124,0.40122,-0.00811974,-3.02637,0.00623043,0.141465,0.0527647,0.0225618,-0.0516,0.0165193,-0.0707124,-0.277803,0.0620504,0.0456449,-0.0506543]],[[0.107443,-0.0346205,-0.0259957,-0.764282,0.00347716,0.0931123,0.00332798,0.00770042,0.326806,-0.0379179,0.401199,-0.00820452,-3.02636,0.00617207,0.141397,0.0526365,0.0225351,-0.0516008,0.0164837,-0.0709558,-0.277765,0.0620535,0.0456934,-0.0506347]],[[0.10746,-0.0347517,-0.0259893,-0.764279,0.00347505,0.0931094,0.00327989,0.00775211,0.326808,-0.0379836,0.401173,-0.00824321,-3.02636,0.00619688,0.141431,0.0525429,0.0225811,-0.051545,0.0164074,-0.0709677,-0.277834,0.0621241,0.0457424,-0.0506719]],[[0.107476,-0.0347677,-0.0259942,-0.764273,0.0034722,0.093093,0.00329322,0.00783157,0.326812,-0.0380703,0.401208,-0.00823726,-3.02633,0.00621095,0.141401,0.0525202,0.0226203,-0.0515685,0.0164642,-0.0709422,-0.277834,0.0620392,0.0457659,-0.0506535]],[[0.107592,-0.0346712,-0.0258355,-0.76426,0.00351683,0.093217,0.00334481,0.0078408,0.326858,-0.0380721,0.401324,-0.00819349,-3.02641,0.00622365,0.141394,0.0525009,0.0227019,-0.0514328,0.0164109,-0.0708305,-0.277801,0.061983,0.0456945,-0.0506567]],[[0.10762,-0.0344089,-0.0257326,-0.763986,0.00349387,0.0933199,0.00340059,0.00773206,0.326828,-0.0380127,0.401401,-0.00826174,-3.02638,0.00625922,0.141351,0.0524617,0.0226192,-0.0513621,0.0163902,-0.0709759,-0.277969,0.0618886,0.0458732,-0.0508531]],[[0.107512,-0.0344,-0.0256102,-0.764049,0.00368119,0.0933727,0.00354485,0.007668,0.326828,-0.038096,0.401447,-0.00832143,-3.02629,0.00611346,0.141414,0.0523985,0.0227052,-0.0512824,0.0163495,-0.0712116,-0.277943,0.0619008,0.0459433,-0.050925]],[[0.107572,-0.0343509,-0.0255588,-0.764045,0.00362938,0.0933828,0.00351631,0.00769636,0.326836,-0.0380641,0.401362,-0.00829667,-3.02631,0.00605972,0.141357,0.0524046,0.0226175,-0.0512055,0.016354,-0.0712052,-0.277986,0.0619568,0.0459413,-0.050886]],[[0.107711,-0.0344104,-0.0255165,-0.764028,0.00361354,0.0934304,0.0035568,0.00771869,0.326908,-0.0381287,0.401358,-0.00834211,-3.0263,0.00603109,0.141389,0.0524025,0.0225761,-0.0512509,0.0163313,-0.07122,-0.27804,0.0619046,0.0459987,-0.0509001]],[[0.107651,-0.034478,-0.025548,-0.764033,0.00366648,0.0934796,0.00356679,0.00769039,0.326965,-0.0381739,0.401313,-0.00840251,-3.02631,0.00605795,0.14136,0.0523746,0.0225288,-0.0512559,0.0163132,-0.0712115,-0.27798,0.0618519,0.0458954,-0.0508766]],[[0.107628,-0.03453,-0.0257036,-0.764153,0.00350333,0.0933719,0.00356221,0.00763808,0.326999,-0.0383345,0.401274,-0.00827408,-3.02623,0.00610437,0.14136,0.0522985,0.0226542,-0.0513936,0.0163709,-0.0712201,-0.278036,0.0619249,0.0458387,-0.050968]],[[0.107625,-0.0345627,-0.0257718,-0.764193,0.00347153,0.0933821,0.00346773,0.00765461,0.327046,-0.0382275,0.401341,-0.00826331,-3.02622,0.00615908,0.141389,0.0524191,0.0227556,-0.0514015,0.0164118,-0.0711346,-0.278019,0.061975,0.0457983,-0.0508827]],[[0.107586,-0.034573,-0.0257154,-0.764308,0.00347638,0.0935092,0.0034872,0.00758053,0.32701,-0.0380947,0.401316,-0.00838014,-3.02621,0.0061168,0.141496,0.0524208,0.0227748,-0.0513666,0.0163655,-0.0711923,-0.278074,0.0618402,0.0458877,-0.0507916]],[[0.107604,-0.0345348,-0.0256765,-0.764396,0.00348401,0.0935005,0.00355576,0.00749029,0.327005,-0.0381288,0.401364,-0.00850145,-3.02616,0.00640075,0.14143,0.0524318,0.0227031,-0.0513677,0.0164089,-0.0711623,-0.278068,0.0619291,0.0458864,-0.0507114]],[[0.107579,-0.0344689,-0.0256651,-0.764312,0.00361059,0.0935879,0.00359487,0.00735229,0.326996,-0.0382299,0.401421,-0.00853008,-3.02626,0.00631606,0.141425,0.0523719,0.0226469,-0.0514254,0.0164552,-0.071268,-0.278042,0.0619945,0.0459451,-0.0507823]],[[0.107633,-0.0346254,-0.0256855,-0.764637,0.00344855,0.0938181,0.00344178,0.00725506,0.326991,-0.0384471,0.401349,-0.00839761,-3.0263,0.00627591,0.141254,0.0523233,0.0226092,-0.0515558,0.0164156,-0.0715978,-0.277837,0.0619096,0.0462115,-0.0507553]],[[0.107509,-0.034612,-0.0257215,-0.76462,0.00339308,0.0938871,0.0033329,0.00730605,0.327068,-0.0385647,0.401355,-0.00832638,-3.02625,0.00612972,0.141242,0.0522797,0.022669,-0.0515955,0.0164309,-0.071599,-0.277731,0.0618991,0.0461617,-0.0508317]],[[0.107512,-0.0345098,-0.025496,-0.76477,0.0032284,0.0938493,0.00327425,0.00729999,0.326975,-0.0384874,0.40131,-0.00831641,-3.02639,0.00600125,0.141227,0.0523283,0.0225926,-0.0514014,0.0166017,-0.0715995,-0.277857,0.0619409,0.0463614,-0.0507763]],[[0.107641,-0.0346448,-0.0255836,-0.764734,0.00327654,0.0938224,0.00328783,0.00734322,0.326995,-0.0384931,0.401401,-0.00839806,-3.02649,0.00604765,0.141246,0.0523421,0.0225859,-0.0514675,0.0164316,-0.071667,-0.277976,0.0618787,0.046464,-0.0509166]],[[0.107658,-0.0345717,-0.0257055,-0.764713,0.0032859,0.0938484,0.00344272,0.0073273,0.327113,-0.038506,0.401438,-0.00840588,-3.02661,0.00599502,0.141259,0.0523638,0.0225963,-0.0514779,0.0163683,-0.0717016,-0.27789,0.0618164,0.0465813,-0.0508723]],[[0.107626,-0.0344899,-0.0256953,-0.764777,0.00331606,0.093899,0.00333786,0.0073493,0.327149,-0.0384081,0.401441,-0.00848868,-3.0266,0.00599649,0.141214,0.0523654,0.0226079,-0.0513984,0.0164636,-0.0717752,-0.277959,0.0618227,0.0465984,-0.0509134]],[[0.107654,-0.0343408,-0.0257266,-0.76482,0.00340061,0.0939475,0.00322914,0.00745932,0.32728,-0.0384475,0.401399,-0.00850533,-3.02662,0.00608844,0.141352,0.0524497,0.0226076,-0.0512986,0.0164213,-0.0717795,-0.277976,0.0618544,0.0465403,-0.0510518]],[[0.107723,-0.0342401,-0.0257056,-0.76472,0.00339241,0.0939005,0.00313693,0.00751181,0.327335,-0.0382151,0.401354,-0.00855528,-3.02677,0.00613453,0.141334,0.0524316,0.0226614,-0.0512557,0.0164355,-0.0718242,-0.277996,0.0619245,0.0465639,-0.0510895]],[[0.10775,-0.0343176,-0.0256635,-0.764743,0.00341213,0.0940088,0.0030487,0.00757844,0.327312,-0.0382313,0.401345,-0.00851997,-3.02673,0.00613807,0.141352,0.0524489,0.0227093,-0.0512049,0.0163052,-0.0718593,-0.278024,0.0618723,0.0464858,-0.0510787]],[[0.107765,-0.0344061,-0.0255329,-0.764972,0.0034645,0.0941767,0.00301573,0.00763008,0.327302,-0.0383453,0.401455,-0.0086295,-3.02668,0.00610464,0.141206,0.0525664,0.0228106,-0.0511689,0.016257,-0.0719133,-0.278021,0.0619329,0.0463605,-0.0510553]],[[0.107707,-0.0344546,-0.025597,-0.765009,0.00342249,0.0944253,0.00300097,0.0076162,0.327274,-0.0383857,0.401356,-0.00877495,-3.02684,0.00593982,0.141511,0.0525192,0.0228762,-0.0512401,0.0163134,-0.0718583,-0.277949,0.0618004,0.0462216,-0.0510262]],[[0.107678,-0.0342851,-0.0255051,-0.764917,0.00331815,0.0943397,0.00297418,0.00742116,0.327252,-0.0385323,0.401399,-0.00851116,-3.02682,0.00591833,0.141394,0.052643,0.0228497,-0.0513595,0.0163784,-0.071726,-0.277984,0.0617569,0.0460738,-0.0510278]],[[0.107738,-0.0342955,-0.0254337,-0.764953,0.00331383,0.0943967,0.00294588,0.00744419,0.327233,-0.0385504,0.401353,-0.00853159,-3.02681,0.00595456,0.141371,0.0525973,0.0229445,-0.0513873,0.0163319,-0.0717387,-0.278003,0.0618111,0.0460745,-0.0510497]],[[0.107872,-0.034259,-0.0255157,-0.764852,0.00337247,0.0944754,0.00290097,0.00735744,0.327157,-0.0385247,0.401453,-0.00856834,-3.02674,0.00592292,0.14133,0.0526012,0.0229314,-0.0512511,0.0163806,-0.0716576,-0.27782,0.061898,0.0462426,-0.0509693]],[[0.107702,-0.0343021,-0.025532,-0.765088,0.00338947,0.0944856,0.00274903,0.0073644,0.327172,-0.0383974,0.401535,-0.00855006,-3.02653,0.00592393,0.141427,0.0525307,0.0229276,-0.0511517,0.0164458,-0.0715066,-0.277783,0.0621756,0.0463363,-0.051052]],[[0.107682,-0.0343021,-0.0255242,-0.765088,0.00340137,0.0944963,0.00275074,0.00741347,0.327201,-0.0383061,0.401545,-0.00853683,-3.02655,0.00590798,0.141364,0.0525246,0.0229614,-0.0510822,0.0164231,-0.0715077,-0.27785,0.0621466,0.0463093,-0.0510279]],[[0.107667,-0.0342935,-0.0255097,-0.765063,0.00336807,0.0945119,0.00275694,0.00738108,0.327177,-0.0383415,0.401616,-0.00852424,-3.02652,0.00597086,0.141379,0.052513,0.0230099,-0.0510275,0.0164095,-0.071515,-0.277847,0.0622435,0.0463357,-0.0509664]],[[0.107672,-0.0343475,-0.0257331,-0.765216,0.00328602,0.0943185,0.00265135,0.00744659,0.327209,-0.0383068,0.40149,-0.00871452,-3.02652,0.0060443,0.14125,0.0526134,0.0229604,-0.0510732,0.0166336,-0.0714906,-0.27788,0.0622363,0.0462694,-0.0513572]],[[0.107578,-0.0343411,-0.0256369,-0.765134,0.00344561,0.0942716,0.00253274,0.00732764,0.327326,-0.0384206,0.401389,-0.00881199,-3.02646,0.00610621,0.141396,0.0526286,0.0227952,-0.0511194,0.0167378,-0.0714523,-0.277887,0.0622152,0.0462126,-0.0513772]],[[0.107498,-0.0342005,-0.0255834,-0.765248,0.00349243,0.0943698,0.00244549,0.00728024,0.327316,-0.0384354,0.401444,-0.00874314,-3.0266,0.00602943,0.141389,0.0526358,0.0229858,-0.0509691,0.0167034,-0.0714732,-0.277833,0.0622948,0.0460864,-0.0513728]],[[0.107559,-0.0340642,-0.0254402,-0.765337,0.00344422,0.0944622,0.00249388,0.00723227,0.32743,-0.0383361,0.401461,-0.0088093,-3.02637,0.00601685,0.141383,0.0526385,0.0228443,-0.0509659,0.0166126,-0.0714468,-0.277855,0.0622436,0.0462543,-0.0513102]],[[0.10751,-0.0339722,-0.0254124,-0.765258,0.00349239,0.0943607,0.00249755,0.00718939,0.327331,-0.0383717,0.401391,-0.00890858,-3.0264,0.00597439,0.141321,0.052561,0.0229759,-0.0509771,0.0166056,-0.0713322,-0.277853,0.0623243,0.0462017,-0.0513195]],[[0.107671,-0.033935,-0.0253029,-0.765264,0.00361743,0.0943765,0.00257932,0.00727416,0.327314,-0.0383404,0.401397,-0.00895924,-3.02648,0.00589139,0.141365,0.0525591,0.0229285,-0.0510134,0.0166252,-0.0714619,-0.277907,0.0622954,0.0462938,-0.051346]],[[0.107637,-0.0338438,-0.0253763,-0.765318,0.00367638,0.0944143,0.0025271,0.00721584,0.327139,-0.0384356,0.401319,-0.00890958,-3.02653,0.00586149,0.141403,0.0525654,0.0229562,-0.0510673,0.0167143,-0.0714255,-0.277936,0.0623605,0.0464049,-0.0513062]],[[0.10758,-0.0339611,-0.0253574,-0.765241,0.00367411,0.0944099,0.00248313,0.00720009,0.327081,-0.0385374,0.401332,-0.00891623,-3.02646,0.00581053,0.141279,0.0525552,0.0230445,-0.0509423,0.0167133,-0.0714003,-0.277899,0.0623102,0.0462984,-0.0513089]],[[0.107572,-0.0339762,-0.0253517,-0.765246,0.00370707,0.0943917,0.00247895,0.00722573,0.327078,-0.0385378,0.401332,-0.00889394,-3.02648,0.00582864,0.141294,0.0525677,0.0230542,-0.0509215,0.0166834,-0.0714081,-0.277905,0.0623144,0.0462789,-0.0513411]],[[0.10754,-0.0341396,-0.0252577,-0.765239,0.00375753,0.094388,0.00251444,0.00721587,0.327142,-0.0386077,0.401287,-0.00877774,-3.02657,0.00579519,0.141402,0.0524558,0.0230312,-0.0511137,0.0165978,-0.0714539,-0.277866,0.0622281,0.0462207,-0.0512246]],[[0.107549,-0.0342408,-0.0251436,-0.765276,0.00375727,0.0944361,0.00245252,0.00713822,0.327087,-0.0386501,0.401448,-0.00891026,-3.02664,0.00573737,0.14141,0.0525583,0.0230332,-0.0512755,0.0162965,-0.0714193,-0.277764,0.0622481,0.046167,-0.0512732]],[[0.107622,-0.0342877,-0.0251174,-0.765231,0.00367903,0.0943953,0.00249338,0.00714952,0.327126,-0.0386207,0.401457,-0.00900239,-3.02664,0.00579878,0.14145,0.0525068,0.0231704,-0.0512839,0.0163426,-0.071363,-0.277782,0.0623085,0.0461485,-0.0512544]],[[0.107684,-0.0341208,-0.0249514,-0.76505,0.00371455,0.0945105,0.00259492,0.00714589,0.327146,-0.0387885,0.401426,-0.00902122,-3.02649,0.00592485,0.141675,0.0523792,0.0231616,-0.0513044,0.0162762,-0.0716941,-0.277538,0.0622802,0.045943,-0.0513592]],[[0.107707,-0.0340104,-0.0250482,-0.765276,0.00366498,0.0945023,0.00263589,0.00706408,0.327149,-0.0388271,0.401405,-0.00903951,-3.02648,0.00584106,0.141637,0.0523446,0.0231638,-0.0513605,0.0161772,-0.0716596,-0.277711,0.0622239,0.0458768,-0.0513279]],[[0.107765,-0.0339249,-0.0250154,-0.765281,0.00358862,0.0944823,0.00262641,0.00707859,0.327255,-0.0387213,0.40152,-0.00908453,-3.02642,0.00574903,0.141594,0.0523299,0.023124,-0.0513717,0.0162226,-0.0716088,-0.277702,0.0621812,0.0457815,-0.0512703]],[[0.10768,-0.0339155,-0.0250554,-0.765269,0.00361223,0.0944511,0.00257825,0.0070853,0.327124,-0.038723,0.401538,-0.00919785,-3.02635,0.00581863,0.141507,0.0524509,0.0231898,-0.051425,0.0162322,-0.07168,-0.277666,0.0622375,0.0457773,-0.0513035]],[[0.107711,-0.0340148,-0.0250774,-0.765195,0.00356189,0.0943523,0.00261843,0.00708865,0.327156,-0.0387374,0.401518,-0.00922091,-3.02629,0.00577243,0.141495,0.0524181,0.0231714,-0.0514596,0.0162457,-0.071635,-0.2777,0.062232,0.0457305,-0.0512061]],[[0.107603,-0.0339655,-0.0252299,-0.765134,0.00379745,0.0942932,0.00251476,0.00708405,0.327201,-0.0386358,0.401435,-0.00922146,-3.0263,0.00563934,0.141487,0.052287,0.0232253,-0.0514976,0.016266,-0.0717612,-0.277656,0.062025,0.0458378,-0.0512891]],[[0.10757,-0.0339091,-0.025187,-0.765153,0.00378132,0.0941579,0.00258154,0.00711243,0.327206,-0.0386765,0.401455,-0.00913604,-3.02637,0.00556469,0.141576,0.0523147,0.0231735,-0.051421,0.0161615,-0.0717765,-0.27766,0.0620702,0.0459072,-0.0513222]],[[0.107363,-0.0338701,-0.0249073,-0.765151,0.00377154,0.0941483,0.00251981,0.00720732,0.327269,-0.038532,0.401509,-0.00914287,-3.02626,0.00549506,0.141418,0.0521505,0.0229852,-0.0514784,0.0163886,-0.0718938,-0.277898,0.0621291,0.045753,-0.05148]],[[0.107384,-0.0337577,-0.024941,-0.765221,0.00400748,0.0942605,0.00254703,0.00727688,0.327065,-0.0383602,0.40164,-0.00917408,-3.02629,0.00560139,0.141276,0.0520659,0.023146,-0.0515212,0.016322,-0.0719573,-0.277994,0.0622061,0.0457802,-0.0513342]],[[0.107385,-0.0337179,-0.0249511,-0.765271,0.00397724,0.0942629,0.00253792,0.00732077,0.32705,-0.0382548,0.401667,-0.00921765,-3.0263,0.0056741,0.141319,0.0520066,0.0230353,-0.051571,0.0163936,-0.0718805,-0.278014,0.0622641,0.0458364,-0.0513573]],[[0.107411,-0.033589,-0.0248966,-0.765276,0.00404232,0.0943185,0.0025888,0.0073065,0.327089,-0.0382224,0.401672,-0.00915934,-3.0263,0.00565847,0.141355,0.052011,0.023035,-0.0515563,0.0164201,-0.0720227,-0.277998,0.0623157,0.045797,-0.051354]],[[0.107791,-0.0335433,-0.0249654,-0.76527,0.00418191,0.0943076,0.00262928,0.00748087,0.326895,-0.0383109,0.401528,-0.00903965,-3.02629,0.0056775,0.141439,0.05191,0.0229642,-0.0514932,0.016658,-0.0719688,-0.277878,0.0622545,0.0457435,-0.051204]],[[0.107785,-0.0335369,-0.0249844,-0.765258,0.00417204,0.094297,0.00260373,0.00747125,0.326907,-0.0383173,0.401536,-0.0090354,-3.02624,0.00566288,0.141433,0.0519564,0.0229921,-0.0514979,0.0166515,-0.0719551,-0.277829,0.0622452,0.0457814,-0.0511824]],[[0.107855,-0.0335353,-0.0249403,-0.765218,0.00416476,0.0941645,0.00248551,0.00743095,0.326921,-0.0382925,0.401628,-0.00914768,-3.02621,0.00563217,0.141422,0.0518394,0.0230064,-0.0514329,0.0166264,-0.0718529,-0.277808,0.0622901,0.0457005,-0.0512916]],[[0.107801,-0.0335745,-0.0249549,-0.765179,0.00429959,0.0942188,0.00253236,0.00743954,0.326908,-0.038364,0.401679,-0.00928567,-3.02622,0.00570859,0.141431,0.0518084,0.0229806,-0.0514441,0.0165884,-0.0719167,-0.27784,0.0623111,0.0457308,-0.0513351]],[[0.107764,-0.0335698,-0.0249646,-0.76518,0.00434376,0.0941739,0.00248727,0.00739574,0.326956,-0.0383598,0.401643,-0.00928894,-3.02626,0.00574762,0.14143,0.0517499,0.022956,-0.0514406,0.0165781,-0.0719121,-0.277784,0.0622658,0.045692,-0.051385]],[[0.107794,-0.0335726,-0.0250555,-0.765171,0.0043306,0.0942344,0.00241485,0.00756683,0.327096,-0.0383147,0.401655,-0.00931496,-3.02621,0.00565476,0.141404,0.0517709,0.0228393,-0.0515055,0.0164863,-0.0716368,-0.277839,0.0621882,0.0455831,-0.0514827]],[[0.107764,-0.0335254,-0.0250363,-0.765187,0.00431674,0.094201,0.00243744,0.00772847,0.327179,-0.0384633,0.401674,-0.00934964,-3.02617,0.0055721,0.141447,0.0517283,0.0228664,-0.0515375,0.0165602,-0.071785,-0.277853,0.0622331,0.0455926,-0.0515871]],[[0.107749,-0.0335934,-0.0250019,-0.765172,0.00437517,0.0942295,0.00246928,0.00767504,0.327269,-0.0385027,0.401651,-0.00936857,-3.02618,0.0055784,0.141467,0.051754,0.0228493,-0.0515533,0.0165692,-0.0718417,-0.277894,0.0623039,0.045609,-0.05171]],[[0.107809,-0.0335672,-0.0250115,-0.765183,0.00432717,0.0941766,0.00239081,0.00771371,0.327338,-0.0384475,0.40172,-0.00920292,-3.02626,0.0057338,0.141479,0.0519735,0.0228214,-0.0514908,0.0164806,-0.071915,-0.277931,0.0621712,0.0457018,-0.0517756]],[[0.107903,-0.0335169,-0.0250688,-0.765094,0.00434409,0.0942257,0.00238307,0.00771882,0.32735,-0.0384829,0.401762,-0.00916389,-3.02618,0.00590949,0.141395,0.0519006,0.0228698,-0.0513623,0.0165487,-0.0719479,-0.277982,0.0621446,0.0456869,-0.0517656]],[[0.10796,-0.0335002,-0.0251523,-0.765109,0.00437986,0.0941194,0.00231147,0.00768413,0.327368,-0.0384697,0.40174,-0.0091342,-3.02616,0.00594699,0.141469,0.0518488,0.0228825,-0.0513212,0.0165386,-0.0720372,-0.278027,0.0621885,0.0455785,-0.0517463]],[[0.107932,-0.0334954,-0.0251897,-0.765104,0.004355,0.0941171,0.00231296,0.00767317,0.327434,-0.0385064,0.401701,-0.0092208,-3.02619,0.00591159,0.14144,0.0518406,0.0228564,-0.0513106,0.0165287,-0.0720174,-0.277995,0.0621813,0.045645,-0.0517656]],[[0.107985,-0.0338255,-0.0251915,-0.764958,0.00425756,0.0940106,0.00228351,0.00776693,0.327497,-0.0383257,0.401659,-0.00922131,-3.02645,0.00585149,0.141462,0.0517147,0.0228739,-0.0513609,0.0167201,-0.0718776,-0.278076,0.0622455,0.0457723,-0.0517567]],[[0.108131,-0.033839,-0.0251437,-0.764842,0.00414552,0.0940734,0.00242361,0.00789012,0.327465,-0.0382317,0.401522,-0.00918558,-3.02661,0.0058576,0.141541,0.0516173,0.0227882,-0.0511945,0.0167052,-0.071857,-0.278056,0.0623572,0.0457187,-0.0518001]],[[0.108093,-0.0339703,-0.0251396,-0.7647,0.00405138,0.0940576,0.00254062,0.00804662,0.327471,-0.038205,0.401569,-0.00903465,-3.02657,0.00603101,0.141574,0.0516823,0.0226518,-0.051147,0.0168305,-0.0715326,-0.278059,0.0623265,0.0456292,-0.0518355]],[[0.108014,-0.0340254,-0.0251838,-0.764859,0.00404159,0.0941024,0.0023944,0.00817204,0.327574,-0.0382529,0.401654,-0.00893155,-3.02652,0.00605691,0.141567,0.0518678,0.0226239,-0.0510787,0.0167554,-0.0715131,-0.278176,0.0624067,0.0455562,-0.0518217]],[[0.108001,-0.0340605,-0.0252319,-0.764786,0.00400573,0.0941174,0.00245281,0.00821047,0.32746,-0.0382015,0.401709,-0.00894163,-3.02647,0.00597282,0.141583,0.051876,0.0225639,-0.051028,0.0167189,-0.0715225,-0.2781,0.0624038,0.045557,-0.0517791]],[[0.107814,-0.034251,-0.0250496,-0.764854,0.00410332,0.0940296,0.00252503,0.00836502,0.327504,-0.0382685,0.401658,-0.00864921,-3.02649,0.00570882,0.141509,0.0519709,0.0227127,-0.0508765,0.0167055,-0.0716236,-0.278154,0.0624915,0.0456349,-0.0517477]],[[0.107846,-0.0343251,-0.0250471,-0.764705,0.00426868,0.0941503,0.00251919,0.00842929,0.327437,-0.0382574,0.401441,-0.00871689,-3.02638,0.00565128,0.141545,0.0518829,0.0226446,-0.0508228,0.0164634,-0.0715402,-0.27807,0.0625573,0.0456827,-0.0518214]],[[0.107881,-0.0340748,-0.0249508,-0.764822,0.00429503,0.0941376,0.00255272,0.008458,0.327509,-0.0380428,0.401418,-0.00873938,-3.02622,0.00543986,0.141568,0.0517283,0.0226552,-0.0507589,0.0164451,-0.0714414,-0.27819,0.0624877,0.0457899,-0.0517899]],[[0.107883,-0.0340836,-0.0249578,-0.764818,0.00430175,0.0941418,0.00254347,0.00844155,0.327508,-0.0380502,0.401423,-0.00874425,-3.02622,0.00544576,0.141576,0.0517325,0.022651,-0.0507746,0.0164629,-0.0714358,-0.278168,0.0624798,0.0457847,-0.0517813]],[[0.1079,-0.0341752,-0.0249013,-0.764827,0.00425636,0.0940789,0.00258394,0.00851908,0.327566,-0.0380262,0.401431,-0.00876058,-3.0262,0.00548017,0.141506,0.0516636,0.0225561,-0.0508119,0.0164471,-0.0714018,-0.278261,0.0625085,0.045757,-0.0518885]],[[0.107908,-0.0342107,-0.0249089,-0.764847,0.00423762,0.0941089,0.00259448,0.00855352,0.327555,-0.0380139,0.401443,-0.00875918,-3.0262,0.00550952,0.141486,0.051614,0.0225653,-0.0508043,0.0164426,-0.0713438,-0.278233,0.0625102,0.0457647,-0.0519053]]]],"log_conc_unbalanced_train_z":[[[[-0.859368,-0.740814,0.0739844,1.81598,0.0468233,-0.0364936,0.0373826,-0.0352596,-0.472996]],[[-0.859367,-0.740838,0.0739942,1.81599,0.0468005,-0.0365149,0.0373616,-0.0352606,-0.472991]],[[-0.85936,-0.740797,0.0739591,1.81606,0.0467295,-0.0365569,0.0373122,-0.0353252,-0.473018]],[[-0.859412,-0.740819,0.0738533,1.81604,0.0466671,-0.0364763,0.0373,-0.0353706,-0.472984]],[[-0.859438,-0.74085,0.0739155,1.81602,0.0467277,-0.0364812,0.0372355,-0.0353535,-0.472985]],[[-0.859443,-0.740818,0.0738919,1.81592,0.0468776,-0.0364608,0.037096,-0.0354407,-0.472954]],[[-0.859417,-0.740812,0.0739134,1.81591,0.0468776,-0.0364842,0.0370882,-0.0354069,-0.472925]],[[-0.859443,-0.740852,0.0736153,1.81593,0.0469962,-0.0365253,0.0370415,-0.0354503,-0.47307]],[[-0.859379,-0.74082,0.0735537,1.81585,0.0469385,-0.0365818,0.0371111,-0.0355743,-0.473046]],[[-0.859332,-0.74086,0.0734575,1.81582,0.0469665,-0.0365892,0.0370696,-0.0356426,-0.473047]],[[-0.859316,-0.740849,0.0734591,1.81581,0.0469241,-0.0365842,0.0371105,-0.0356417,-0.473057]],[[-0.8593,-0.740858,0.0734614,1.81581,0.046921,-0.0365708,0.0371027,-0.0356307,-0.47307]],[[-0.859248,-0.740903,0.0735219,1.81585,0.0468862,-0.0366213,0.0371423,-0.0355837,-0.472993]],[[-0.85923,-0.740966,0.0735416,1.81589,0.0468644,-0.0367114,0.0370715,-0.035515,-0.473]],[[-0.859234,-0.74101,0.0735865,1.81587,0.0468675,-0.0367722,0.0370511,-0.035514,-0.472999]],[[-0.859229,-0.741005,0.0735434,1.81584,0.0468727,-0.03669,0.0370479,-0.0355256,-0.473023]],[[-0.859251,-0.741081,0.0736121,1.81595,0.0467157,-0.036636,0.0369837,-0.0355565,-0.472969]],[[-0.859277,-0.741151,0.0736704,1.81599,0.0467334,-0.0366814,0.0369408,-0.0355047,-0.472852]],[[-0.8593,-0.741171,0.0736639,1.81596,0.0467562,-0.0367208,0.0369001,-0.0355627,-0.472852]],[[-0.859204,-0.741078,0.0737267,1.81597,0.0466561,-0.0368521,0.0368283,-0.0355543,-0.47289]],[[-0.85922,-0.741136,0.0737711,1.81586,0.0466531,-0.0367765,0.0367162,-0.0355962,-0.472922]],[[-0.859197,-0.741138,0.0738434,1.81587,0.0466545,-0.0368498,0.0367532,-0.0356891,-0.472981]],[[-0.859189,-0.74113,0.0738518,1.81589,0.0466492,-0.0368441,0.0367403,-0.0356891,-0.472997]],[[-0.859272,-0.741179,0.0738651,1.81589,0.0466241,-0.0367711,0.0368581,-0.0358395,-0.472959]],[[-0.859276,-0.741199,0.0738762,1.81587,0.0466003,-0.0368653,0.0368658,-0.0358505,-0.472962]],[[-0.85919,-0.74129,0.0737336,1.81587,0.0465868,-0.0369143,0.0369114,-0.035918,-0.472876]],[[-0.859091,-0.741358,0.0737702,1.81585,0.0466292,-0.036961,0.0369132,-0.0358912,-0.472883]],[[-0.859064,-0.74131,0.0737437,1.81579,0.0465674,-0.0369508,0.0369698,-0.0358984,-0.47294]],[[-0.859177,-0.741247,0.0737084,1.81585,0.0465764,-0.0368831,0.0370566,-0.0358523,-0.472998]],[[-0.859188,-0.741271,0.0737132,1.81585,0.0465604,-0.036889,0.0370558,-0.0358284,-0.473012]],[[-0.859249,-0.741269,0.0737447,1.81586,0.0466195,-0.0368149,0.037067,-0.0358447,-0.472957]],[[-0.859291,-0.741211,0.073666,1.81593,0.0466164,-0.0367979,0.0370954,-0.0358538,-0.472976]],[[-0.859298,-0.741236,0.0736529,1.81598,0.0466504,-0.03683,0.037102,-0.035924,-0.473023]],[[-0.859197,-0.741162,0.0737728,1.81601,0.0465849,-0.0369211,0.0370801,-0.0358748,-0.473092]],[[-0.859175,-0.741083,0.0738184,1.81595,0.0466783,-0.0369729,0.0371003,-0.0357828,-0.473056]],[[-0.859141,-0.740987,0.0738683,1.8159,0.0466759,-0.0370251,0.0371867,-0.035702,-0.473047]],[[-0.859189,-0.74106,0.0739223,1.81581,0.0467218,-0.037097,0.0373152,-0.0359517,-0.473055]],[[-0.85918,-0.741131,0.0738895,1.81579,0.0467264,-0.0371499,0.0373069,-0.0359973,-0.473064]],[[-0.859358,-0.741273,0.0738208,1.81566,0.0467293,-0.0371581,0.0374285,-0.0358609,-0.472947]],[[-0.859363,-0.741213,0.0738591,1.81576,0.046774,-0.0372483,0.0372965,-0.0359334,-0.472928]],[[-0.859387,-0.741205,0.0738288,1.8158,0.0467512,-0.0373208,0.0372648,-0.0359525,-0.47295]],[[-0.859383,-0.74114,0.0738257,1.81591,0.0466533,-0.0373662,0.0372472,-0.0360688,-0.47295]],[[-0.859349,-0.741173,0.0739203,1.81589,0.0466595,-0.0373647,0.0372291,-0.0360278,-0.47286]],[[-0.859399,-0.741169,0.0738793,1.8159,0.0465963,-0.0373315,0.0372762,-0.0360097,-0.472997]],[[-0.85942,-0.741107,0.0738633,1.81583,0.0465843,-0.0374116,0.0373707,-0.0359925,-0.472981]],[[-0.859418,-0.741106,0.0738567,1.81581,0.0465944,-0.0374067,0.0373742,-0.0359916,-0.472986]],[[-0.859422,-0.741082,0.0737842,1.81573,0.0465699,-0.0374096,0.037296,-0.0358994,-0.473016]],[[-0.859593,-0.740862,0.073807,1.81569,0.0464479,-0.0374061,0.0374044,-0.0357659,-0.473081]],[[-0.859667,-0.740826,0.0738003,1.81581,0.0463323,-0.0373534,0.0374041,-0.0357453,-0.473055]],[[-0.85966,-0.740859,0.073785,1.8158,0.046329,-0.0373661,0.037458,-0.0357177,-0.473039]],[[-0.859566,-0.740956,0.0738293,1.81578,0.0463542,-0.0373914,0.0375515,-0.0356738,-0.472908]],[[-0.85956,-0.740942,0.0739377,1.81582,0.0463258,-0.0372993,0.0377014,-0.0356894,-0.472765]],[[-0.859603,-0.740933,0.0739218,1.81586,0.0463381,-0.037319,0.0377118,-0.0356757,-0.472757]],[[-0.859535,-0.74083,0.0740574,1.81592,0.0464014,-0.0374187,0.0377264,-0.0357382,-0.472889]],[[-0.859562,-0.740887,0.074021,1.81598,0.0463314,-0.0374277,0.0377841,-0.0358096,-0.472943]],[[-0.859562,-0.740888,0.0740386,1.81602,0.046399,-0.0374314,0.0377194,-0.0358002,-0.472879]],[[-0.859541,-0.740893,0.0740159,1.81601,0.0463786,-0.0374777,0.037733,-0.0358296,-0.472886]],[[-0.859406,-0.740892,0.0739648,1.816,0.0464517,-0.0374948,0.037778,-0.0358669,-0.472894]],[[-0.859476,-0.740784,0.0738673,1.81593,0.0464422,-0.0374626,0.0377407,-0.0358723,-0.472866]],[[-0.859433,-0.740918,0.073714,1.81615,0.0463939,-0.0375275,0.0376675,-0.0358951,-0.472758]],[[-0.859526,-0.741054,0.0734981,1.81638,0.0463141,-0.0374133,0.0378448,-0.035949,-0.47269]],[[-0.859524,-0.741057,0.0734811,1.81635,0.0461941,-0.0374169,0.0378288,-0.0360032,-0.47267]],[[-0.859428,-0.741028,0.0733624,1.81636,0.0462482,-0.03753,0.037835,-0.0360097,-0.4727]],[[-0.859368,-0.74094,0.0732596,1.81633,0.0463913,-0.0375062,0.0379293,-0.0359507,-0.472711]],[[-0.859453,-0.740876,0.0731798,1.81628,0.0464117,-0.0375122,0.0379773,-0.0360498,-0.472646]],[[-0.859461,-0.740911,0.0731513,1.81631,0.0464222,-0.0375337,0.0379873,-0.0360207,-0.47262]],[[-0.859488,-0.741026,0.0732061,1.81639,0.0464625,-0.0375273,0.0378724,-0.0359943,-0.472596]],[[-0.859535,-0.741005,0.0732281,1.81641,0.0464669,-0.0375628,0.03786,-0.0359986,-0.472564]],[[-0.859586,-0.74105,0.073277,1.81643,0.0464719,-0.0374254,0.0377566,-0.0359534,-0.472383]],[[-0.85951,-0.74111,0.0733929,1.81646,0.0463184,-0.0375052,0.0377401,-0.0359226,-0.472231]],[[-0.859481,-0.741184,0.0733692,1.81645,0.0462687,-0.0375669,0.0376919,-0.0360227,-0.472201]],[[-0.859434,-0.741215,0.0734518,1.81642,0.046325,-0.0376504,0.0376683,-0.0359427,-0.472104]],[[-0.8594,-0.741207,0.0734295,1.81645,0.0462412,-0.0376802,0.0376619,-0.0359182,-0.472085]],[[-0.8595,-0.741242,0.0734237,1.8166,0.0459758,-0.0377577,0.0376817,-0.035812,-0.47205]],[[-0.859529,-0.74127,0.0733941,1.81669,0.0458871,-0.0376737,0.0378124,-0.0357161,-0.471997]],[[-0.859558,-0.741278,0.0733927,1.81664,0.0459023,-0.0376683,0.0377887,-0.0357316,-0.47197]],[[-0.859581,-0.741315,0.0734464,1.81661,0.0459244,-0.0376209,0.0377873,-0.0357326,-0.471937]],[[-0.859618,-0.741275,0.0734497,1.81669,0.0459183,-0.0377327,0.0378472,-0.03579,-0.47198]],[[-0.85962,-0.74128,0.0734563,1.81669,0.0459135,-0.0377365,0.0378435,-0.0357885,-0.471977]],[[-0.859615,-0.741429,0.0735656,1.81666,0.04592,-0.0375046,0.0379711,-0.0358076,-0.472031]],[[-0.859614,-0.741413,0.0735599,1.81665,0.0459193,-0.0375002,0.0379677,-0.0358243,-0.472028]],[[-0.859609,-0.741367,0.0735225,1.81671,0.0459501,-0.0374784,0.0378685,-0.0356366,-0.472052]],[[-0.859643,-0.741382,0.0734877,1.81668,0.0459582,-0.0374605,0.037855,-0.0356984,-0.47205]],[[-0.859628,-0.741369,0.0734763,1.81668,0.0459389,-0.0374487,0.0378445,-0.0357296,-0.47207]],[[-0.859683,-0.741387,0.073406,1.81672,0.0458723,-0.0375663,0.0377417,-0.0357217,-0.472127]],[[-0.85965,-0.741304,0.0733813,1.81674,0.0459063,-0.0376145,0.0377593,-0.0357669,-0.472086]],[[-0.859649,-0.741354,0.0733885,1.81678,0.0458842,-0.0376118,0.0377456,-0.0357604,-0.472098]],[[-0.85963,-0.741419,0.0734156,1.81682,0.0459072,-0.0375868,0.0377863,-0.0357965,-0.472065]],[[-0.859679,-0.741504,0.0734441,1.81689,0.0459002,-0.0375659,0.0378804,-0.0358549,-0.472095]],[[-0.8597,-0.74151,0.0734564,1.81694,0.0458608,-0.0375389,0.0377924,-0.0358078,-0.472154]],[[-0.859622,-0.741418,0.073484,1.81704,0.0457347,-0.0375316,0.0378421,-0.0358494,-0.472214]],[[-0.859601,-0.741468,0.0735202,1.81707,0.0457492,-0.0375252,0.0378508,-0.0358438,-0.472181]],[[-0.859599,-0.741334,0.0735222,1.81712,0.0456911,-0.0375011,0.0378213,-0.0357554,-0.472214]],[[-0.859672,-0.741282,0.0736437,1.8171,0.0457136,-0.0375171,0.0377682,-0.0357551,-0.472096]],[[-0.859682,-0.741156,0.0736686,1.81714,0.0456725,-0.0375301,0.0377746,-0.0357804,-0.472089]],[[-0.859464,-0.741073,0.0737265,1.81715,0.0455065,-0.0375446,0.0377609,-0.0357755,-0.472018]],[[-0.859473,-0.741037,0.0736835,1.81707,0.0455414,-0.0375691,0.0378692,-0.0357911,-0.471948]],[[-0.859628,-0.741227,0.0735661,1.81718,0.0454008,-0.0375388,0.0378816,-0.035671,-0.472119]],[[-0.8596,-0.741267,0.0736062,1.81727,0.0454721,-0.0375383,0.0379037,-0.0357115,-0.472154]],[[-0.859592,-0.741215,0.0736486,1.81724,0.0454994,-0.0373751,0.038014,-0.035646,-0.47228]]],[[[-0.934015,-0.757221,0.0360687,1.83605,0.010283,-0.00900195,0.0449811,-0.0232777,-0.47837]],[[-0.934034,-0.757241,0.0360492,1.83605,0.0102984,-0.00901385,0.0449779,-0.0232732,-0.47836]],[[-0.934045,-0.757305,0.0360301,1.83608,0.010306,-0.00899197,0.044966,-0.02327,-0.478312]],[[-0.93421,-0.757195,0.0359045,1.83597,0.0101966,-0.00899288,0.0448325,-0.0234228,-0.478266]],[[-0.934172,-0.757328,0.0359066,1.83606,0.0101745,-0.00894128,0.0448025,-0.0233941,-0.478295]],[[-0.934151,-0.757316,0.035904,1.83608,0.010134,-0.00892718,0.0447865,-0.0234528,-0.478266]],[[-0.93413,-0.757239,0.0359921,1.83607,0.0100312,-0.00894667,0.0448491,-0.0234276,-0.478227]],[[-0.934213,-0.757274,0.0359156,1.836,0.0099815,-0.008915,0.0448412,-0.0234866,-0.478155]],[[-0.934111,-0.757313,0.0358502,1.83604,0.0100053,-0.00891401,0.0446834,-0.0236276,-0.477989]],[[-0.93414,-0.757352,0.0358002,1.83602,0.00994765,-0.00889092,0.0446896,-0.0237393,-0.477929]],[[-0.934061,-0.757319,0.0357516,1.83591,0.01008,-0.0089179,0.0446258,-0.0238125,-0.477811]],[[-0.934018,-0.757421,0.0356636,1.83607,0.0100259,-0.00907878,0.044644,-0.0238675,-0.477769]],[[-0.934064,-0.757421,0.035669,1.83611,0.0100054,-0.00925257,0.0445186,-0.0238875,-0.477821]],[[-0.934037,-0.757621,0.0356526,1.83622,0.0100457,-0.00922863,0.0445425,-0.0239312,-0.477758]],[[-0.934039,-0.757653,0.0359201,1.83619,0.0101736,-0.00935722,0.0445685,-0.0238981,-0.477612]],[[-0.933972,-0.757548,0.035926,1.83628,0.0102795,-0.00935561,0.0446327,-0.0237306,-0.477555]],[[-0.933912,-0.757613,0.0360043,1.83635,0.0102544,-0.00911049,0.0444018,-0.023913,-0.477646]],[[-0.933925,-0.757601,0.035998,1.83643,0.0101987,-0.00911749,0.0443823,-0.0238026,-0.477555]],[[-0.933909,-0.757696,0.0361038,1.83631,0.0102226,-0.00909009,0.0444203,-0.0238566,-0.477485]],[[-0.933805,-0.757699,0.0360789,1.83633,0.0101441,-0.00894047,0.0442912,-0.0237449,-0.47753]],[[-0.933764,-0.757699,0.036031,1.83632,0.0100757,-0.00890411,0.0442249,-0.0237805,-0.477484]],[[-0.933714,-0.757694,0.0360591,1.83644,0.0100761,-0.0088676,0.0441468,-0.0236733,-0.477468]],[[-0.933666,-0.757626,0.0360449,1.83653,0.0101204,-0.00880628,0.044125,-0.023616,-0.477474]],[[-0.933663,-0.757689,0.035864,1.83651,0.0100483,-0.00891405,0.0441754,-0.0236299,-0.477335]],[[-0.933646,-0.757698,0.0359194,1.83648,0.0100627,-0.00888343,0.0440741,-0.0236266,-0.47741]],[[-0.933674,-0.757708,0.035862,1.83645,0.0100465,-0.00889728,0.0440854,-0.0236163,-0.477377]],[[-0.933692,-0.75767,0.035727,1.83647,0.0101595,-0.0088328,0.0441554,-0.0238014,-0.477366]],[[-0.933621,-0.757674,0.0356375,1.83641,0.0101966,-0.00861064,0.0442629,-0.0236808,-0.477341]],[[-0.933758,-0.757635,0.0356696,1.83651,0.0101862,-0.00858277,0.0442792,-0.023639,-0.477211]],[[-0.933813,-0.757623,0.0356804,1.83651,0.0101659,-0.00857993,0.0443354,-0.0236645,-0.477213]],[[-0.933859,-0.7576,0.0357032,1.83661,0.0101492,-0.00862181,0.044398,-0.0236916,-0.47721]],[[-0.933924,-0.757517,0.0356767,1.83654,0.0101478,-0.0085944,0.0444167,-0.0237298,-0.477222]],[[-0.9339,-0.757519,0.0356987,1.83654,0.010346,-0.00855946,0.0444466,-0.0237907,-0.477125]],[[-0.933875,-0.757601,0.0356567,1.8365,0.0103836,-0.0085732,0.044501,-0.0236776,-0.477221]],[[-0.933908,-0.757777,0.0356506,1.83666,0.0105085,-0.00847335,0.0444955,-0.023657,-0.477208]],[[-0.933941,-0.757764,0.0356742,1.83662,0.0104331,-0.00851038,0.0444414,-0.0236696,-0.477242]],[[-0.934042,-0.757753,0.0356054,1.83667,0.0102577,-0.00860234,0.0445174,-0.0236768,-0.477158]],[[-0.934022,-0.757817,0.035816,1.83655,0.0103339,-0.00865911,0.0445545,-0.0236018,-0.477283]],[[-0.934002,-0.757941,0.0357199,1.83663,0.0103103,-0.008624,0.0444728,-0.0235604,-0.47727]],[[-0.933921,-0.757926,0.0357984,1.83651,0.0104058,-0.00867911,0.0445745,-0.023515,-0.477206]],[[-0.933901,-0.757923,0.0358805,1.83642,0.0103245,-0.00874498,0.0445052,-0.0235646,-0.477265]],[[-0.933856,-0.757909,0.0359822,1.8365,0.0103008,-0.00878893,0.0445471,-0.0235416,-0.477235]],[[-0.933885,-0.757962,0.0359274,1.8364,0.0103247,-0.00880052,0.0445054,-0.0235355,-0.477231]],[[-0.934006,-0.758037,0.0358755,1.8363,0.0103289,-0.00881185,0.0445503,-0.0237035,-0.477258]],[[-0.933965,-0.758007,0.0359433,1.83627,0.0103221,-0.00880842,0.0445116,-0.0237615,-0.477277]],[[-0.93397,-0.757918,0.0360364,1.83612,0.0105075,-0.00869033,0.0444879,-0.0238567,-0.47721]],[[-0.934027,-0.75794,0.0362596,1.83616,0.0103847,-0.00869424,0.0447114,-0.0238587,-0.477209]],[[-0.934101,-0.75811,0.0364036,1.83625,0.0102228,-0.00852972,0.0447143,-0.023688,-0.477218]],[[-0.934263,-0.758156,0.0361858,1.83621,0.0101512,-0.0085186,0.0446305,-0.0235557,-0.477101]],[[-0.934272,-0.758183,0.0361641,1.8362,0.0101484,-0.00854955,0.0446493,-0.0235872,-0.477102]],[[-0.93414,-0.758075,0.0361666,1.83628,0.0101223,-0.00845699,0.0445854,-0.0237258,-0.476946]],[[-0.934111,-0.758128,0.0361093,1.83624,0.00995928,-0.0083945,0.0447122,-0.023771,-0.47691]],[[-0.934132,-0.758132,0.0360916,1.83625,0.00997168,-0.00838376,0.044721,-0.0237462,-0.476883]],[[-0.934162,-0.758107,0.0360682,1.83622,0.00999852,-0.0084488,0.0447433,-0.0238279,-0.476882]],[[-0.933982,-0.758034,0.0362523,1.83628,0.009958,-0.00818985,0.0447866,-0.0238517,-0.476956]],[[-0.933943,-0.757996,0.0361985,1.83643,0.010069,-0.00808079,0.0448059,-0.0238968,-0.477017]],[[-0.933936,-0.75794,0.0362042,1.8364,0.0100471,-0.00803641,0.044815,-0.023733,-0.476968]],[[-0.933933,-0.758043,0.0363033,1.83636,0.00994139,-0.00792262,0.0446361,-0.0236112,-0.476672]],[[-0.933973,-0.757994,0.0362993,1.83636,0.00989714,-0.0078507,0.0445665,-0.0235647,-0.476601]],[[-0.934026,-0.758093,0.0362693,1.83632,0.00981421,-0.0079165,0.0446878,-0.0235739,-0.476641]],[[-0.933925,-0.758088,0.0363289,1.83631,0.00981982,-0.00783169,0.0447421,-0.0236119,-0.476679]],[[-0.933895,-0.758084,0.0362762,1.83636,0.00986616,-0.00786347,0.0447535,-0.0236529,-0.476635]],[[-0.933901,-0.75806,0.0362639,1.83637,0.00987237,-0.0078617,0.04476,-0.0236557,-0.476636]],[[-0.933854,-0.7582,0.0363062,1.83647,0.00995968,-0.00796687,0.0446355,-0.023628,-0.476719]],[[-0.933858,-0.75786,0.0365534,1.8365,0.0100215,-0.00782768,0.0445094,-0.0233997,-0.476587]],[[-0.933855,-0.757912,0.0365104,1.83653,0.00996746,-0.00782139,0.0444353,-0.0233899,-0.476543]],[[-0.934037,-0.757767,0.0364983,1.83647,0.00989415,-0.00789453,0.0443517,-0.0235883,-0.476411]],[[-0.933997,-0.757818,0.0364115,1.83639,0.00982968,-0.00787209,0.0444272,-0.0236212,-0.476441]],[[-0.93407,-0.757762,0.0364133,1.83638,0.00981811,-0.00781066,0.0443431,-0.0236238,-0.476383]],[[-0.933878,-0.757814,0.0362934,1.83631,0.00978477,-0.00778812,0.0442725,-0.023511,-0.476468]],[[-0.933977,-0.757766,0.0363589,1.83629,0.00979157,-0.00776808,0.0442722,-0.0235528,-0.476373]],[[-0.934113,-0.757841,0.0363173,1.83636,0.00971101,-0.00787404,0.044142,-0.0235392,-0.476387]],[[-0.934084,-0.757809,0.0363734,1.83633,0.00972548,-0.0078351,0.0441839,-0.023605,-0.476284]],[[-0.934178,-0.758045,0.0363223,1.8362,0.00961319,-0.00779225,0.0441801,-0.023288,-0.476451]],[[-0.934256,-0.758033,0.0363614,1.83631,0.0097191,-0.00789612,0.0441263,-0.0231981,-0.47651]],[[-0.934216,-0.757975,0.036227,1.83646,0.00983149,-0.00799487,0.0441863,-0.0232063,-0.476448]],[[-0.934215,-0.757976,0.0362529,1.8364,0.00982095,-0.00790814,0.0441942,-0.0232525,-0.476496]],[[-0.934273,-0.757708,0.0360753,1.83638,0.00988888,-0.00787881,0.0440782,-0.0231291,-0.47651]],[[-0.934271,-0.757738,0.0360599,1.83635,0.00988379,-0.0078698,0.0440789,-0.0231513,-0.476513]],[[-0.93425,-0.757681,0.0361675,1.83636,0.00980454,-0.00782681,0.0441176,-0.0232202,-0.476433]],[[-0.934181,-0.757743,0.0361432,1.83629,0.00969077,-0.00776214,0.0441323,-0.023189,-0.476394]],[[-0.934192,-0.757747,0.0361113,1.83629,0.00971069,-0.00776652,0.044174,-0.0231775,-0.476372]],[[-0.934167,-0.757675,0.0360451,1.83623,0.0099448,-0.00785472,0.0441815,-0.0230897,-0.476388]],[[-0.934207,-0.757721,0.0359897,1.83623,0.00978277,-0.00786915,0.0439983,-0.023114,-0.476407]],[[-0.934215,-0.757679,0.0359976,1.83625,0.00975726,-0.007908,0.0439758,-0.0231154,-0.476449]],[[-0.934111,-0.757767,0.0358281,1.83629,0.00983374,-0.00797069,0.0439769,-0.0230505,-0.476415]],[[-0.934099,-0.757827,0.0359391,1.83632,0.00988607,-0.00802843,0.0440506,-0.0230654,-0.476279]],[[-0.934129,-0.757843,0.0359161,1.83627,0.00989081,-0.00791373,0.0440256,-0.022936,-0.476312]],[[-0.934129,-0.757812,0.0358857,1.83629,0.00992102,-0.00787687,0.0440065,-0.0229256,-0.476292]],[[-0.933961,-0.757878,0.0358149,1.8362,0.00981618,-0.00796228,0.0441908,-0.0230006,-0.476396]],[[-0.934014,-0.757815,0.035889,1.83614,0.00978785,-0.00792376,0.0440915,-0.0229596,-0.476308]],[[-0.934026,-0.757706,0.0358116,1.83622,0.00972369,-0.00795646,0.0438386,-0.022896,-0.476471]],[[-0.933999,-0.75777,0.0358008,1.83617,0.00980547,-0.00801419,0.0440162,-0.0229295,-0.476459]],[[-0.934011,-0.757771,0.035755,1.83614,0.00979451,-0.00799874,0.0439889,-0.022912,-0.476421]],[[-0.934181,-0.757678,0.035719,1.8361,0.00988199,-0.00796713,0.0438377,-0.0229771,-0.476507]],[[-0.93425,-0.757643,0.0357222,1.83612,0.00984971,-0.00789222,0.0437733,-0.0230163,-0.47646]],[[-0.934467,-0.757803,0.0357989,1.8362,0.0097863,-0.00803934,0.0437696,-0.023012,-0.476305]],[[-0.934449,-0.7578,0.0357936,1.8362,0.0097913,-0.00803422,0.0437548,-0.0230113,-0.476303]],[[-0.934469,-0.757747,0.0359421,1.83616,0.00974805,-0.00805569,0.0437521,-0.0230642,-0.476266]],[[-0.934448,-0.757743,0.0359011,1.83616,0.00972718,-0.0080401,0.0437397,-0.0230616,-0.476296]]]],"km":[[[3.01253,0.159868,0.0137017,0.0664071,3.49571,0.0254578,0.0524094,0.0149202,0.139571,0.0251601,0.00176626,0.0191028,0.0191903,0.0708031,0.0200692,0.0199188,0.291138,0.087181,0.0880239,0.0198106,1.99525,2.37275,2.78973,0.298583,0.863167,0.0439547,0.52742,0.0153191,0.0110604,1.27749,0.475253,0.00176497,0.202699,0.17808,0.210298,0.112078,0.0992301,0.32288,0.00782578,0.116732,0.0165108,0.0254833,9.67559,0.0875969,0.00682164,0.0451005,0.00337439,0.101307,3.12381,0.0358249,1.19504,0.516856,1.3535,0.156073,3.96776,2.11892,0.0847927,0.44228,1.1432,2.05428,0.282521,0.040239,0.0902711,1.20178,0.672813,10.1128,0.0976955,9.02595,10.1178,0.179077,0.0683571,8.96167,0.0229956,0.236019,0.0905366,0.0873499],[3.01253,0.159867,0.0137017,0.0664071,3.4957,0.0254579,0.0524093,0.0149202,0.139571,0.02516,0.00176627,0.0191028,0.0191904,0.0708034,0.0200692,0.0199189,0.291138,0.0871808,0.0880236,0.0198107,1.99526,2.37275,2.78974,0.298583,0.86317,0.0439545,0.527418,0.0153192,0.0110604,1.27749,0.475254,0.00176497,0.2027,0.17808,0.210298,0.112079,0.0992302,0.322884,0.00782573,0.116732,0.0165111,0.0254838,9.6756,0.0875969,0.0068217,0.0451003,0.00337441,0.101306,3.1238,0.035825,1.19504,0.516845,1.35348,0.156071,3.96773,2.11895,0.0847923,0.442274,1.1432,2.05431,0.28252,0.0402392,0.0902712,1.20178,0.672818,10.1131,0.0976957,9.02586,10.1177,0.179078,0.0683569,8.9617,0.0229956,0.236018,0.0905373,0.0873492],[3.01252,0.159869,0.0137018,0.0664089,3.49576,0.025458,0.0524083,0.0149203,0.139568,0.0251602,0.00176625,0.0191028,0.0191901,0.0708034,0.0200688,0.0199189,0.291134,0.0871824,0.0880218,0.0198102,1.99527,2.37279,2.78975,0.298577,0.863169,0.0439544,0.527415,0.0153192,0.0110603,1.27748,0.475266,0.00176491,0.202702,0.178077,0.210297,0.11208,0.0992303,0.322895,0.00782595,0.116741,0.0165114,0.0254841,9.67623,0.0875959,0.00682131,0.0450976,0.00337445,0.101314,3.12371,0.0358249,1.19505,0.516856,1.3535,0.156075,3.9677,2.11908,0.0847928,0.442255,1.14323,2.05427,0.282514,0.0402401,0.0902695,1.2018,0.672809,10.1119,0.0976981,9.02595,10.118,0.179077,0.0683537,8.96187,0.0229949,0.236019,0.0905527,0.0873497],[3.01248,0.159867,0.0137019,0.0664099,3.49577,0.0254579,0.0524086,0.0149207,0.139568,0.0251604,0.00176623,0.0191027,0.0191903,0.0708038,0.0200689,0.0199187,0.291129,0.0871841,0.0880222,0.0198102,1.99534,2.37276,2.7897,0.298577,0.863181,0.0439546,0.52741,0.0153197,0.0110602,1.2775,0.475261,0.00176492,0.202701,0.178076,0.210296,0.112083,0.0992308,0.322893,0.00782617,0.116732,0.0165113,0.0254801,9.6774,0.0875978,0.00682127,0.0450949,0.00337423,0.101318,3.12376,0.0358227,1.19504,0.516828,1.35345,0.156074,3.96759,2.11914,0.0847884,0.442296,1.14326,2.0543,0.282508,0.0402393,0.0902707,1.20174,0.672794,10.1111,0.0977008,9.02617,10.1182,0.179079,0.0683507,8.96183,0.0229946,0.236002,0.0905461,0.0873484],[3.01248,0.159869,0.013702,0.0664103,3.49578,0.0254581,0.0524085,0.0149206,0.139567,0.0251605,0.00176622,0.0191028,0.0191902,0.0708034,0.0200691,0.0199188,0.291127,0.0871844,0.0880219,0.01981,1.99533,2.37275,2.78968,0.298578,0.863183,0.0439547,0.527408,0.0153196,0.0110601,1.27749,0.475264,0.00176492,0.202702,0.178077,0.210293,0.112084,0.0992288,0.322889,0.0078262,0.116733,0.0165111,0.0254807,9.6769,0.0875969,0.00682116,0.0450946,0.00337428,0.101322,3.12376,0.0358227,1.19505,0.516838,1.35345,0.156075,3.96763,2.11917,0.0847892,0.442317,1.14325,2.0543,0.282508,0.0402393,0.0902721,1.20178,0.6728,10.1108,0.0976985,9.02576,10.1182,0.179079,0.06835,8.96197,0.0229942,0.236008,0.0905453,0.0873465],[3.01246,0.15987,0.0137018,0.0664104,3.49579,0.0254583,0.0524083,0.0149205,0.139567,0.0251604,0.0017662,0.0191029,0.0191902,0.0708031,0.0200687,0.019919,0.291121,0.0871833,0.0880225,0.0198098,1.99531,2.37278,2.78966,0.298573,0.863197,0.0439546,0.527416,0.0153198,0.0110601,1.27751,0.475263,0.00176492,0.202706,0.178078,0.210292,0.112085,0.0992291,0.32288,0.0078262,0.116726,0.0165123,0.0254827,9.67628,0.0875951,0.00682089,0.0450942,0.0033743,0.101359,3.12368,0.0358246,1.19505,0.516816,1.3534,0.156078,3.96775,2.11916,0.0847825,0.442278,1.14326,2.05432,0.282508,0.0402391,0.0902659,1.20184,0.672838,10.1126,0.0976957,9.02565,10.1187,0.17909,0.0683519,8.96218,0.0229938,0.235986,0.0905414,0.0873484],[3.01244,0.15987,0.0137017,0.0664101,3.49578,0.0254582,0.0524075,0.0149205,0.139566,0.0251602,0.00176619,0.0191031,0.0191901,0.0708037,0.0200687,0.019919,0.291122,0.0871836,0.0880224,0.0198098,1.9953,2.37279,2.78967,0.298574,0.863197,0.0439543,0.527417,0.0153198,0.01106,1.27751,0.475263,0.00176493,0.202707,0.178079,0.210291,0.112086,0.0992293,0.322879,0.00782624,0.116722,0.0165126,0.0254827,9.67661,0.0875944,0.0068208,0.045094,0.00337429,0.101353,3.12363,0.0358247,1.19505,0.516808,1.3534,0.156077,3.96765,2.11921,0.0847833,0.442271,1.14327,2.05431,0.282511,0.0402386,0.0902644,1.20187,0.672848,10.1125,0.0976971,9.02584,10.1188,0.17909,0.0683544,8.96225,0.0229939,0.235991,0.0905446,0.0873488],[3.01254,0.15987,0.0137017,0.0664113,3.49581,0.0254584,0.0524071,0.0149202,0.139567,0.0251601,0.00176619,0.0191037,0.0191899,0.0708047,0.0200685,0.0199192,0.291121,0.0871858,0.0880214,0.0198095,1.99533,2.37276,2.78963,0.298571,0.863181,0.0439555,0.527413,0.0153197,0.0110601,1.27753,0.475268,0.00176496,0.202702,0.178077,0.210293,0.112084,0.0992307,0.322886,0.00782633,0.116722,0.0165154,0.0254839,9.67685,0.0875896,0.00682047,0.0450941,0.00337455,0.101351,3.12366,0.0358238,1.19507,0.5168,1.35346,0.156083,3.9678,2.11914,0.0847817,0.442351,1.14328,2.05439,0.282524,0.0402374,0.0902622,1.20188,0.672811,10.1111,0.0977015,9.02584,10.1186,0.179098,0.0683567,8.96254,0.0229948,0.235998,0.090565,0.0873434],[3.0125,0.159871,0.0137018,0.0664102,3.49566,0.0254587,0.0524076,0.01492,0.139568,0.0251603,0.00176622,0.0191035,0.01919,0.070804,0.0200684,0.0199187,0.291122,0.0871854,0.0880199,0.0198099,1.99528,2.37281,2.78964,0.298565,0.86317,0.0439541,0.52742,0.0153195,0.01106,1.27751,0.475263,0.00176495,0.202699,0.178079,0.21029,0.112086,0.0992295,0.322894,0.00782596,0.116717,0.0165146,0.0254842,9.67641,0.0875895,0.00682053,0.0450925,0.00337443,0.101335,3.12358,0.0358239,1.19507,0.516791,1.35349,0.156086,3.96769,2.11917,0.0847834,0.442371,1.14329,2.05445,0.282529,0.0402366,0.0902675,1.20196,0.672792,10.1113,0.0976998,9.02484,10.1186,0.179092,0.0683584,8.96323,0.0229957,0.235999,0.0905605,0.0873476],[3.01246,0.159871,0.0137018,0.0664094,3.49559,0.0254581,0.0524071,0.0149205,0.139569,0.0251598,0.00176621,0.0191037,0.01919,0.0708045,0.0200685,0.0199193,0.291119,0.0871855,0.0880213,0.0198098,1.99528,2.37279,2.7897,0.29857,0.863196,0.0439553,0.527425,0.0153198,0.0110601,1.27751,0.47526,0.00176495,0.202696,0.178078,0.210289,0.112085,0.0992306,0.322888,0.00782609,0.116723,0.0165145,0.025485,9.6772,0.0875866,0.00682059,0.045091,0.00337447,0.101335,3.1236,0.0358267,1.19507,0.516792,1.35357,0.156085,3.96767,2.11925,0.0847882,0.442386,1.14325,2.05446,0.282529,0.0402365,0.0902631,1.20197,0.672776,10.1123,0.0977014,9.02369,10.1189,0.179099,0.0683582,8.96342,0.022995,0.23599,0.0905581,0.0873522],[3.01246,0.159871,0.0137017,0.0664097,3.49558,0.0254583,0.0524071,0.0149204,0.139569,0.0251598,0.0017662,0.0191037,0.01919,0.0708045,0.0200684,0.0199193,0.29112,0.0871855,0.0880209,0.0198097,1.99527,2.37279,2.7897,0.298569,0.863189,0.0439554,0.527424,0.0153198,0.0110602,1.2775,0.475259,0.00176495,0.202698,0.178078,0.210288,0.112086,0.0992306,0.322878,0.00782592,0.116724,0.0165136,0.0254838,9.67653,0.0875869,0.00682034,0.0450917,0.00337445,0.101337,3.12364,0.0358262,1.19508,0.516796,1.35357,0.156084,3.96773,2.11926,0.0847886,0.442388,1.14323,2.05448,0.282527,0.0402364,0.090263,1.20198,0.672776,10.1123,0.0977007,9.02332,10.1187,0.179097,0.0683584,8.96328,0.022995,0.235989,0.0905533,0.0873532],[3.01247,0.159871,0.0137017,0.0664096,3.49558,0.0254583,0.052407,0.0149204,0.13957,0.0251596,0.00176619,0.0191036,0.01919,0.0708044,0.0200684,0.0199194,0.29112,0.0871856,0.0880211,0.0198097,1.99527,2.37279,2.7897,0.298569,0.863189,0.0439554,0.527424,0.0153198,0.0110602,1.2775,0.475259,0.00176494,0.202698,0.178078,0.210289,0.112087,0.0992307,0.322879,0.0078259,0.116725,0.0165137,0.025484,9.67662,0.0875865,0.00682038,0.0450922,0.00337444,0.101334,3.12364,0.035826,1.19508,0.516797,1.35357,0.156084,3.96774,2.11927,0.0847886,0.442389,1.14322,2.05446,0.282529,0.0402366,0.0902631,1.20199,0.672783,10.1121,0.0977012,9.02339,10.1188,0.179096,0.0683583,8.96325,0.022995,0.235989,0.0905529,0.0873533],[3.01255,0.159867,0.0137018,0.0664087,3.49567,0.0254575,0.0524058,0.0149207,0.139569,0.0251595,0.00176616,0.0191038,0.0191907,0.0708061,0.0200686,0.0199189,0.29112,0.0871873,0.0880213,0.0198102,1.99519,2.37277,2.78967,0.298564,0.863188,0.0439559,0.527422,0.0153198,0.0110602,1.2775,0.475264,0.00176496,0.202699,0.178074,0.210288,0.112087,0.0992324,0.322866,0.00782577,0.116723,0.0165147,0.0254868,9.67531,0.0875862,0.00682051,0.0450941,0.00337446,0.101317,3.12362,0.0358267,1.19507,0.516796,1.35368,0.156084,3.96776,2.11926,0.0847942,0.442388,1.14321,2.05445,0.282531,0.040236,0.0902684,1.20198,0.672826,10.1106,0.0977038,9.02515,10.1187,0.17909,0.0683598,8.96273,0.0229939,0.235994,0.0905519,0.0873548],[3.01253,0.159869,0.0137018,0.0664082,3.4957,0.0254578,0.0524056,0.0149207,0.139568,0.0251596,0.00176617,0.0191036,0.0191907,0.0708056,0.0200683,0.0199187,0.291123,0.0871882,0.0880217,0.0198101,1.99521,2.37278,2.78964,0.298565,0.863194,0.0439552,0.527422,0.0153198,0.0110603,1.27749,0.475258,0.00176496,0.202698,0.178073,0.21029,0.112088,0.0992323,0.322862,0.00782575,0.116725,0.0165163,0.0254868,9.67592,0.0875855,0.00682062,0.0450934,0.00337439,0.101312,3.12365,0.0358272,1.19506,0.516784,1.3537,0.156087,3.96785,2.11921,0.0847946,0.442399,1.1432,2.05447,0.282532,0.0402359,0.0902671,1.20201,0.672811,10.1104,0.0977031,9.02462,10.1188,0.179093,0.0683585,8.96291,0.022994,0.23599,0.0905463,0.0873546],[3.01252,0.159868,0.013702,0.0664091,3.4957,0.0254573,0.0524059,0.0149207,0.139567,0.0251597,0.00176617,0.0191037,0.0191905,0.0708052,0.0200684,0.0199188,0.291126,0.0871895,0.0880214,0.01981,1.99521,2.37278,2.78963,0.298566,0.863198,0.0439552,0.527424,0.0153199,0.0110603,1.27749,0.475254,0.00176494,0.202697,0.178074,0.210291,0.112087,0.0992315,0.32287,0.00782554,0.116731,0.0165169,0.025487,9.67626,0.0875863,0.00682065,0.0450936,0.00337445,0.101318,3.12359,0.0358271,1.19506,0.516775,1.35368,0.156083,3.96794,2.11921,0.0847949,0.442396,1.14317,2.05445,0.282529,0.0402355,0.0902633,1.20203,0.672802,10.1107,0.0977059,9.02561,10.1186,0.179087,0.0683587,8.96283,0.0229939,0.235992,0.0905541,0.0873534],[3.0125,0.159871,0.0137023,0.0664084,3.49566,0.0254573,0.0524073,0.0149207,0.139564,0.0251596,0.00176615,0.0191039,0.0191904,0.070806,0.0200685,0.0199191,0.291126,0.087188,0.0880223,0.0198101,1.99522,2.37282,2.78967,0.298568,0.863191,0.0439551,0.527436,0.0153201,0.0110604,1.27749,0.475258,0.00176494,0.202701,0.178074,0.21029,0.112087,0.0992316,0.322875,0.00782572,0.116733,0.0165158,0.0254865,9.67691,0.0875856,0.00682079,0.0450922,0.0033744,0.101309,3.12349,0.0358272,1.19505,0.516731,1.3537,0.156079,3.96794,2.11926,0.0847911,0.442398,1.14308,2.05431,0.282529,0.0402357,0.0902626,1.20205,0.672812,10.1115,0.0977078,9.02657,10.1186,0.179083,0.0683571,8.96293,0.0229939,0.235995,0.0905498,0.087356],[3.01249,0.159867,0.013702,0.0664073,3.49567,0.0254575,0.0524061,0.0149209,0.139562,0.0251593,0.00176615,0.0191037,0.0191902,0.070804,0.0200686,0.0199193,0.291135,0.0871882,0.088021,0.0198097,1.99527,2.37281,2.7896,0.298565,0.86319,0.0439544,0.527421,0.0153205,0.0110605,1.27749,0.475262,0.00176497,0.202701,0.17807,0.210289,0.112085,0.099234,0.322886,0.00782572,0.116724,0.0165129,0.0254875,9.67674,0.087592,0.00682082,0.045092,0.00337444,0.101303,3.12354,0.0358277,1.19505,0.516735,1.35365,0.156074,3.96786,2.11928,0.0847982,0.442378,1.14313,2.05435,0.282515,0.0402382,0.0902686,1.20208,0.67285,10.1106,0.097707,9.02637,10.119,0.179097,0.06836,8.96304,0.0229939,0.236008,0.0905454,0.0873523],[3.01253,0.159874,0.0137017,0.0664074,3.49567,0.0254575,0.0524047,0.0149213,0.139562,0.0251588,0.00176618,0.0191035,0.0191905,0.0708046,0.0200689,0.0199194,0.291134,0.0871885,0.0880203,0.0198096,1.9953,2.37277,2.7896,0.298569,0.863189,0.043954,0.527431,0.0153207,0.0110606,1.27748,0.475253,0.00176497,0.202698,0.178072,0.21029,0.112089,0.0992357,0.322864,0.00782594,0.116721,0.0165113,0.0254869,9.67699,0.0875972,0.00682066,0.0450943,0.00337438,0.101314,3.1236,0.0358291,1.19506,0.51673,1.35353,0.156082,3.96805,2.11934,0.0847968,0.442401,1.14312,2.05419,0.282534,0.0402393,0.090262,1.20207,0.672834,10.1112,0.0977085,9.02637,10.1193,0.179107,0.0683582,8.96393,0.0229948,0.236001,0.0905446,0.0873555],[3.01253,0.159875,0.0137017,0.0664066,3.49568,0.0254576,0.0524054,0.0149213,0.139562,0.0251587,0.00176617,0.0191038,0.0191904,0.0708046,0.0200688,0.0199194,0.291133,0.0871886,0.088021,0.0198095,1.9953,2.37275,2.78958,0.298567,0.863204,0.0439541,0.527437,0.0153207,0.0110607,1.27747,0.475249,0.00176497,0.202698,0.178072,0.210291,0.112088,0.0992356,0.322863,0.00782599,0.116714,0.0165113,0.025487,9.67681,0.0875981,0.00682061,0.045094,0.00337435,0.101319,3.12362,0.0358289,1.19505,0.516726,1.35354,0.156082,3.96799,2.11932,0.0847957,0.442406,1.14314,2.05415,0.282536,0.0402393,0.0902631,1.20205,0.67283,10.1115,0.0977096,9.02598,10.1193,0.179106,0.068358,8.96386,0.022995,0.236008,0.0905469,0.0873538],[3.0125,0.159875,0.0137019,0.0664067,3.49572,0.0254571,0.052405,0.0149214,0.139561,0.0251584,0.00176617,0.0191038,0.0191899,0.0708056,0.0200688,0.0199197,0.291133,0.087188,0.0880222,0.0198091,1.9953,2.37275,2.78959,0.298567,0.863221,0.0439541,0.527444,0.015321,0.0110607,1.27747,0.475261,0.00176498,0.202697,0.178077,0.210292,0.112089,0.0992381,0.322841,0.00782626,0.116718,0.0165104,0.0254877,9.67549,0.0875977,0.00682054,0.0450949,0.00337439,0.10134,3.12341,0.0358303,1.19507,0.516736,1.3536,0.156096,3.96789,2.11941,0.0847979,0.44233,1.14311,2.05418,0.282538,0.0402403,0.0902611,1.20199,0.672829,10.1118,0.0977071,9.02555,10.1192,0.1791,0.0683591,8.96388,0.0229944,0.236008,0.090554,0.087357],[3.01243,0.159875,0.0137019,0.066408,3.49576,0.0254571,0.0524047,0.0149212,0.13956,0.0251581,0.00176618,0.0191039,0.0191898,0.0708045,0.0200691,0.0199192,0.291139,0.0871863,0.0880211,0.0198087,1.99526,2.37277,2.78961,0.298573,0.863236,0.0439542,0.527447,0.0153214,0.0110607,1.2775,0.475267,0.00176497,0.202702,0.178076,0.210293,0.112089,0.0992396,0.322849,0.00782601,0.116724,0.0165115,0.0254867,9.67596,0.0875972,0.00682066,0.045093,0.00337432,0.101353,3.12338,0.0358317,1.19505,0.516706,1.35367,0.156095,3.96778,2.11942,0.0847951,0.442364,1.14312,2.05397,0.282546,0.0402418,0.0902606,1.20201,0.672824,10.111,0.0977045,9.02608,10.1191,0.179108,0.0683586,8.96376,0.0229945,0.235996,0.0905439,0.0873622],[3.01239,0.159874,0.0137017,0.0664082,3.49573,0.0254568,0.052405,0.0149215,0.139559,0.025158,0.0017662,0.0191035,0.0191896,0.0708072,0.0200694,0.01992,0.29114,0.0871861,0.0880207,0.0198082,1.99524,2.37273,2.78957,0.298574,0.863245,0.0439549,0.527439,0.0153212,0.0110608,1.27751,0.475276,0.001765,0.2027,0.178078,0.210297,0.112087,0.0992377,0.322859,0.00782599,0.116711,0.0165135,0.0254894,9.67574,0.0875962,0.00682042,0.045094,0.00337432,0.101348,3.12355,0.0358308,1.19504,0.516689,1.35368,0.156102,3.96759,2.11939,0.0847937,0.442323,1.14318,2.05399,0.282552,0.040242,0.0902642,1.20197,0.672822,10.1109,0.0977065,9.02635,10.1192,0.179111,0.0683575,8.96342,0.0229951,0.236012,0.090538,0.087367],[3.01238,0.159875,0.0137017,0.066408,3.49573,0.0254568,0.0524051,0.0149214,0.139559,0.0251579,0.0017662,0.0191035,0.0191896,0.0708069,0.0200694,0.01992,0.291139,0.0871859,0.0880212,0.0198082,1.99524,2.37273,2.78957,0.298575,0.863243,0.0439547,0.527438,0.0153212,0.0110608,1.27752,0.475276,0.00176501,0.2027,0.178078,0.210297,0.112088,0.0992372,0.322857,0.00782595,0.116713,0.0165136,0.025489,9.67548,0.087596,0.00682039,0.045094,0.00337432,0.101346,3.12357,0.0358311,1.19504,0.516695,1.35368,0.156101,3.96759,2.11938,0.0847935,0.442321,1.14318,2.05398,0.282553,0.0402421,0.0902645,1.20196,0.672823,10.111,0.0977064,9.02646,10.1193,0.179111,0.0683573,8.96338,0.022995,0.236009,0.0905351,0.0873667],[3.01241,0.159875,0.0137018,0.0664092,3.49571,0.025456,0.0524061,0.0149211,0.139559,0.0251584,0.00176621,0.0191037,0.0191894,0.0708064,0.020069,0.0199202,0.291142,0.0871858,0.0880217,0.0198081,1.99521,2.37276,2.78952,0.298575,0.863236,0.0439546,0.52743,0.0153212,0.0110608,1.2775,0.475285,0.00176503,0.2027,0.178079,0.210297,0.112089,0.0992379,0.322847,0.00782614,0.1167,0.0165136,0.0254892,9.67567,0.0875973,0.00682034,0.0450959,0.00337432,0.101349,3.12352,0.0358313,1.19504,0.516683,1.35359,0.156099,3.96754,2.11939,0.084794,0.442319,1.14318,2.05405,0.282547,0.0402425,0.0902644,1.20199,0.672822,10.1113,0.0977103,9.02569,10.1196,0.179111,0.068357,8.96346,0.0229954,0.236014,0.0905358,0.0873672],[3.0124,0.159871,0.013702,0.0664086,3.49568,0.0254561,0.0524056,0.0149212,0.139561,0.0251583,0.00176626,0.0191038,0.0191897,0.0708067,0.0200692,0.0199202,0.29114,0.0871855,0.0880218,0.0198082,1.99525,2.37276,2.78951,0.298572,0.863252,0.0439542,0.527431,0.0153214,0.0110608,1.27749,0.475285,0.00176503,0.202698,0.178078,0.210296,0.11209,0.0992373,0.322848,0.00782598,0.116699,0.0165137,0.0254896,9.67596,0.0875956,0.0068203,0.045096,0.00337425,0.101348,3.12351,0.0358312,1.19504,0.516679,1.35358,0.156103,3.96752,2.11934,0.0847954,0.442343,1.14317,2.05412,0.282536,0.0402443,0.0902653,1.202,0.672826,10.1106,0.0977046,9.02539,10.1197,0.179113,0.0683591,8.96329,0.0229943,0.235998,0.0905287,0.0873669],[3.01239,0.159875,0.0137017,0.0664086,3.4956,0.0254569,0.0524059,0.0149216,0.139564,0.0251587,0.00176624,0.0191041,0.0191889,0.0708059,0.0200687,0.01992,0.291141,0.0871829,0.0880231,0.0198076,1.99525,2.37269,2.7895,0.298576,0.86323,0.0439553,0.527416,0.0153216,0.011061,1.27744,0.475279,0.00176503,0.2027,0.178079,0.210293,0.112091,0.099236,0.322819,0.00782617,0.116693,0.0165135,0.0254933,9.67739,0.0876066,0.00682044,0.0450907,0.00337425,0.101359,3.12321,0.0358258,1.19503,0.516693,1.35374,0.156111,3.9677,2.11915,0.0847899,0.442264,1.14311,2.05418,0.282553,0.0402421,0.0902701,1.20207,0.672862,10.1121,0.0977008,9.02711,10.1191,0.179123,0.0683648,8.96284,0.0229935,0.236015,0.0905307,0.0873639],[3.0124,0.159878,0.0137017,0.0664088,3.49565,0.0254567,0.0524071,0.0149217,0.139566,0.0251587,0.00176624,0.0191041,0.019189,0.0708073,0.0200689,0.0199202,0.291145,0.0871827,0.0880224,0.0198076,1.99524,2.37271,2.78949,0.298574,0.863236,0.0439548,0.527416,0.0153213,0.011061,1.27743,0.475283,0.00176505,0.202697,0.178081,0.210295,0.11209,0.0992344,0.322814,0.00782653,0.116685,0.0165129,0.0254947,9.67783,0.0876083,0.00682034,0.0450922,0.00337429,0.101363,3.12327,0.035826,1.19504,0.516691,1.35372,0.156107,3.96782,2.11911,0.084787,0.44225,1.14303,2.05417,0.282569,0.0402412,0.0902713,1.20206,0.672874,10.1105,0.097699,9.02696,10.1193,0.179122,0.0683641,8.96304,0.0229929,0.23602,0.0905393,0.087359],[3.01242,0.159879,0.0137016,0.0664086,3.49559,0.0254568,0.0524074,0.0149217,0.139566,0.0251588,0.00176622,0.019104,0.019189,0.0708066,0.0200689,0.01992,0.291146,0.0871832,0.0880221,0.0198075,1.99523,2.37271,2.78952,0.298573,0.863235,0.0439543,0.527418,0.0153213,0.0110611,1.27743,0.475282,0.00176504,0.2027,0.178079,0.210294,0.112091,0.0992341,0.322816,0.00782652,0.116679,0.0165137,0.0254948,9.67768,0.0876114,0.00682019,0.0450913,0.0033743,0.101359,3.12328,0.0358265,1.19504,0.516689,1.3537,0.156108,3.96785,2.11914,0.0847884,0.442268,1.14302,2.05412,0.282565,0.0402407,0.0902736,1.20206,0.672881,10.1107,0.0976994,9.02655,10.1195,0.179123,0.0683642,8.96309,0.022993,0.236021,0.0905335,0.0873609],[3.0124,0.15988,0.0137018,0.0664087,3.4956,0.025457,0.0524073,0.014922,0.139566,0.0251594,0.00176624,0.0191039,0.0191891,0.0708064,0.0200689,0.0199201,0.291144,0.0871845,0.0880223,0.0198077,1.99523,2.3727,2.78947,0.298572,0.86324,0.0439544,0.527414,0.0153212,0.0110611,1.27741,0.475274,0.00176504,0.202699,0.17808,0.210296,0.112092,0.0992334,0.322806,0.00782673,0.11667,0.0165135,0.0254939,9.67798,0.0876102,0.00682016,0.0450891,0.00337449,0.101348,3.12325,0.0358263,1.19504,0.516686,1.35375,0.156102,3.96788,2.11913,0.0847866,0.442305,1.14309,2.0541,0.282561,0.0402402,0.0902717,1.20206,0.672894,10.111,0.0976984,9.02598,10.1197,0.179121,0.0683653,8.96357,0.0229931,0.236033,0.0905124,0.0873592],[3.01241,0.159881,0.0137018,0.0664087,3.49559,0.0254569,0.0524075,0.014922,0.139566,0.0251594,0.00176624,0.0191039,0.0191891,0.0708066,0.0200689,0.0199202,0.291144,0.0871845,0.0880218,0.0198076,1.99523,2.3727,2.78949,0.298572,0.863238,0.0439544,0.527415,0.0153212,0.0110611,1.27741,0.475274,0.00176504,0.202699,0.17808,0.210296,0.112092,0.0992336,0.322808,0.00782669,0.116669,0.0165133,0.0254943,9.67793,0.0876102,0.00682018,0.045089,0.00337446,0.101351,3.12327,0.0358259,1.19504,0.516687,1.35375,0.156102,3.96788,2.11916,0.0847869,0.442295,1.14309,2.05411,0.282562,0.0402402,0.0902718,1.20206,0.672895,10.1109,0.0976979,9.02601,10.1197,0.179122,0.0683652,8.96365,0.0229931,0.236033,0.090514,0.0873584],[3.01241,0.159883,0.013702,0.0664104,3.49564,0.0254573,0.0524074,0.014922,0.139565,0.0251599,0.00176627,0.0191037,0.0191888,0.0708072,0.0200691,0.01992,0.291138,0.0871834,0.0880198,0.0198077,1.99522,2.37272,2.78947,0.298579,0.863247,0.0439541,0.527413,0.0153212,0.0110611,1.27741,0.475271,0.001765,0.202702,0.178081,0.210295,0.112093,0.0992336,0.322797,0.00782689,0.116669,0.0165129,0.0254927,9.67755,0.0876113,0.00682005,0.0450897,0.00337451,0.101331,3.12339,0.0358238,1.19504,0.516705,1.35371,0.156102,3.96787,2.11907,0.0847865,0.442322,1.1431,2.05424,0.282552,0.0402397,0.0902707,1.20208,0.672854,10.1103,0.0976935,9.02585,10.1195,0.179122,0.0683632,8.96339,0.0229927,0.236035,0.0905275,0.0873559],[3.01232,0.159888,0.0137017,0.0664092,3.49567,0.0254573,0.0524074,0.0149217,0.139564,0.0251596,0.0017663,0.0191039,0.0191891,0.0708062,0.0200689,0.0199199,0.291132,0.0871841,0.0880206,0.0198075,1.99519,2.37278,2.78947,0.298583,0.863245,0.0439547,0.527423,0.0153213,0.0110611,1.27739,0.475274,0.00176501,0.202704,0.178079,0.210294,0.112095,0.0992322,0.322799,0.00782655,0.116656,0.0165113,0.0254886,9.67614,0.0876108,0.00682003,0.0450869,0.00337437,0.101334,3.12333,0.0358253,1.19504,0.516731,1.35366,0.15611,3.96781,2.11915,0.0847906,0.442312,1.14306,2.05424,0.282541,0.0402393,0.0902704,1.20198,0.672869,10.1113,0.0976916,9.02803,10.1201,0.179133,0.0683669,8.96351,0.0229921,0.236037,0.090533,0.0873544],[3.01233,0.159888,0.0137015,0.066409,3.49565,0.0254573,0.0524073,0.0149216,0.139564,0.0251597,0.0017663,0.0191038,0.0191892,0.0708064,0.0200688,0.0199201,0.291134,0.0871843,0.088021,0.0198075,1.99516,2.37275,2.78946,0.298578,0.86323,0.0439547,0.527424,0.0153212,0.0110612,1.2774,0.475275,0.00176505,0.202703,0.178076,0.210297,0.112096,0.0992328,0.322799,0.00782645,0.116659,0.0165123,0.0254874,9.67583,0.0876105,0.00682003,0.0450879,0.00337434,0.101334,3.12334,0.0358246,1.19504,0.516741,1.35372,0.156109,3.96789,2.11914,0.0847892,0.442301,1.14312,2.05417,0.282541,0.0402399,0.0902721,1.20198,0.672893,10.1114,0.0976965,9.0277,10.12,0.179129,0.0683666,8.96357,0.0229917,0.236029,0.0905288,0.0873496],[3.0124,0.159888,0.0137017,0.0664071,3.49578,0.0254572,0.0524067,0.0149215,0.139566,0.0251595,0.0017663,0.0191036,0.0191891,0.070808,0.0200686,0.0199203,0.291131,0.087184,0.0880198,0.0198075,1.99523,2.37276,2.78949,0.298579,0.863269,0.0439544,0.527412,0.0153211,0.0110609,1.27739,0.475281,0.00176504,0.202707,0.178078,0.210298,0.112097,0.0992325,0.322817,0.00782617,0.116647,0.0165131,0.0254869,9.67718,0.0876068,0.00681966,0.045087,0.00337446,0.101331,3.12362,0.0358254,1.19504,0.516738,1.35364,0.156115,3.96807,2.11918,0.0847825,0.442203,1.14304,2.05419,0.282536,0.0402388,0.0902742,1.202,0.672876,10.1103,0.097697,9.0298,10.12,0.179123,0.0683671,8.96404,0.0229903,0.23603,0.0905145,0.0873563],[3.01238,0.159883,0.0137017,0.066407,3.4958,0.0254577,0.0524056,0.0149214,0.139571,0.0251598,0.00176633,0.0191036,0.0191887,0.0708092,0.0200689,0.0199203,0.291135,0.0871866,0.0880192,0.0198077,1.99524,2.37279,2.7895,0.298573,0.863266,0.0439536,0.527403,0.015321,0.0110604,1.27737,0.475289,0.00176498,0.202699,0.178078,0.210294,0.112095,0.099231,0.32282,0.00782621,0.116644,0.0165143,0.0254868,9.67628,0.087608,0.0068198,0.0450883,0.00337421,0.101316,3.12344,0.0358235,1.19503,0.516721,1.35363,0.156112,3.9678,2.11899,0.0847744,0.442215,1.14303,2.05425,0.282534,0.0402363,0.0902709,1.202,0.672861,10.1102,0.0976981,9.02694,10.1198,0.179125,0.0683711,8.96398,0.0229894,0.236025,0.0905118,0.0873581],[3.01238,0.159883,0.0137018,0.0664053,3.49585,0.0254577,0.0524064,0.0149215,0.139574,0.0251601,0.00176633,0.019103,0.0191891,0.0708114,0.0200689,0.0199208,0.291127,0.0871869,0.0880199,0.0198078,1.99522,2.37285,2.78955,0.298578,0.863247,0.0439537,0.527397,0.0153211,0.0110603,1.27734,0.475298,0.001765,0.202699,0.178078,0.210299,0.112096,0.0992316,0.322829,0.00782612,0.116656,0.0165145,0.0254883,9.67691,0.0876103,0.00682,0.0450868,0.00337428,0.101302,3.12356,0.0358218,1.19502,0.516719,1.35363,0.156107,3.96755,2.11896,0.0847747,0.442273,1.14297,2.05419,0.282541,0.0402347,0.0902753,1.20196,0.672862,10.1099,0.0976965,9.02735,10.1193,0.179118,0.0683701,8.96418,0.0229897,0.236021,0.0905081,0.0873591],[3.01242,0.159883,0.0137016,0.0664062,3.4958,0.0254578,0.0524072,0.0149213,0.139573,0.0251602,0.00176631,0.0191033,0.0191892,0.0708101,0.0200692,0.01992,0.291138,0.0871888,0.0880204,0.0198078,1.99518,2.37284,2.78952,0.298579,0.863238,0.0439551,0.527407,0.015321,0.0110602,1.27733,0.475307,0.00176502,0.202701,0.17808,0.210294,0.112095,0.0992332,0.322819,0.00782636,0.11664,0.0165172,0.0254872,9.67585,0.0876157,0.00681981,0.0450852,0.00337436,0.101273,3.12358,0.0358224,1.19503,0.516722,1.35352,0.156109,3.96756,2.11887,0.0847728,0.442319,1.14293,2.05426,0.282534,0.0402331,0.0902704,1.20202,0.672863,10.1073,0.0976971,9.02818,10.1196,0.179103,0.0683671,8.96456,0.0229899,0.236019,0.090503,0.0873637],[3.01243,0.159884,0.0137017,0.066407,3.49576,0.0254583,0.0524063,0.0149214,0.139574,0.02516,0.00176629,0.0191031,0.0191892,0.0708106,0.0200695,0.0199199,0.29114,0.0871876,0.0880202,0.019808,1.99519,2.37285,2.78953,0.298579,0.86324,0.0439554,0.527414,0.0153209,0.0110603,1.27732,0.475311,0.00176501,0.202704,0.178081,0.210294,0.112095,0.0992352,0.322823,0.00782632,0.116648,0.0165172,0.0254866,9.67604,0.0876195,0.00682009,0.0450839,0.00337435,0.101276,3.12354,0.0358211,1.19503,0.516718,1.35354,0.156112,3.96758,2.11893,0.0847745,0.442313,1.14295,2.05431,0.282527,0.040233,0.0902684,1.202,0.672855,10.1071,0.0976989,9.02907,10.1198,0.179104,0.0683672,8.9643,0.0229901,0.236022,0.0904979,0.0873636],[3.0124,0.159884,0.0137021,0.0664047,3.49583,0.0254584,0.0524044,0.0149211,0.139575,0.02516,0.00176626,0.0191029,0.0191886,0.0708106,0.0200692,0.0199195,0.291138,0.0871903,0.0880196,0.0198082,1.99514,2.37288,2.78953,0.298577,0.863237,0.0439559,0.527383,0.015321,0.0110604,1.2773,0.475312,0.00176503,0.202708,0.178086,0.210303,0.112092,0.0992339,0.322818,0.00782645,0.116642,0.0165168,0.0254842,9.67664,0.0876197,0.00682019,0.0450852,0.00337448,0.101258,3.12365,0.0358224,1.19505,0.516703,1.35357,0.156124,3.96761,2.11903,0.0847776,0.442267,1.14291,2.05435,0.282527,0.0402359,0.0902691,1.20204,0.67287,10.1067,0.0976989,9.0291,10.1198,0.179112,0.0683617,8.96415,0.0229908,0.236015,0.0904969,0.0873609],[3.01237,0.159886,0.0137021,0.0664049,3.49573,0.0254581,0.0524048,0.0149209,0.139572,0.0251597,0.00176624,0.0191026,0.0191881,0.0708108,0.0200692,0.0199192,0.291137,0.0871911,0.0880189,0.0198081,1.99516,2.37285,2.78958,0.298572,0.863235,0.0439563,0.527381,0.0153204,0.0110601,1.27731,0.475307,0.00176509,0.202708,0.178083,0.210306,0.112091,0.0992355,0.322827,0.00782682,0.116637,0.0165164,0.0254842,9.67714,0.0876238,0.00682038,0.0450856,0.00337436,0.101251,3.12359,0.0358207,1.19505,0.516712,1.35358,0.15613,3.96751,2.11907,0.0847766,0.442329,1.14294,2.05435,0.282525,0.0402344,0.0902745,1.20204,0.672862,10.107,0.0976959,9.02862,10.1201,0.179119,0.0683615,8.96353,0.0229906,0.236006,0.0904912,0.0873635],[3.01236,0.159885,0.0137022,0.0664057,3.49577,0.0254581,0.0524046,0.0149208,0.139572,0.0251597,0.00176624,0.0191028,0.0191881,0.0708124,0.020069,0.0199191,0.291136,0.087192,0.0880193,0.0198079,1.99516,2.37288,2.78962,0.298571,0.863222,0.0439563,0.527374,0.0153203,0.0110602,1.27732,0.475306,0.00176511,0.202709,0.178083,0.210305,0.112089,0.0992362,0.32283,0.0078271,0.116642,0.0165156,0.0254833,9.67677,0.0876243,0.00682053,0.045087,0.0033743,0.101267,3.12347,0.0358208,1.19505,0.516717,1.35361,0.15613,3.96756,2.11917,0.084775,0.442367,1.14291,2.05432,0.28251,0.0402353,0.0902716,1.20205,0.672857,10.1071,0.0976998,9.02875,10.1201,0.179113,0.0683639,8.96348,0.0229903,0.236007,0.0904866,0.0873615],[3.01234,0.159887,0.0137022,0.0664063,3.49571,0.0254578,0.0524038,0.0149206,0.139574,0.025159,0.00176622,0.0191025,0.0191883,0.0708131,0.0200687,0.0199191,0.291145,0.0871939,0.0880195,0.0198078,1.99521,2.37286,2.78954,0.298575,0.863211,0.0439568,0.52738,0.0153201,0.0110601,1.27732,0.475289,0.0017651,0.202707,0.178077,0.210302,0.112089,0.0992359,0.322826,0.00782731,0.116636,0.0165145,0.0254866,9.67658,0.0876233,0.00682115,0.0450884,0.00337438,0.101271,3.12339,0.035821,1.19505,0.516649,1.35349,0.156127,3.96741,2.11912,0.084774,0.442293,1.14292,2.05421,0.282507,0.0402346,0.0902726,1.2021,0.672875,10.1051,0.0977004,9.02888,10.12,0.179106,0.0683545,8.96362,0.0229908,0.235992,0.090508,0.0873624],[3.01234,0.159885,0.0137021,0.0664067,3.49573,0.0254582,0.0524034,0.0149208,0.139576,0.0251588,0.00176624,0.0191027,0.0191885,0.0708134,0.0200687,0.0199192,0.291146,0.0871942,0.0880194,0.0198081,1.99523,2.37284,2.78955,0.298579,0.863214,0.0439565,0.527375,0.0153199,0.0110601,1.27734,0.475289,0.00176508,0.20271,0.178079,0.2103,0.112087,0.0992342,0.322823,0.00782741,0.116638,0.0165135,0.0254879,9.67612,0.0876228,0.00682113,0.0450886,0.0033744,0.10128,3.12332,0.035821,1.19504,0.516659,1.35349,0.156137,3.96731,2.11908,0.0847768,0.442305,1.14292,2.05428,0.282513,0.040236,0.0902745,1.20207,0.672853,10.1061,0.0977006,9.02856,10.1201,0.179106,0.0683563,8.96366,0.0229897,0.235991,0.0905046,0.0873601],[3.01232,0.159884,0.013702,0.0664082,3.49578,0.0254584,0.0524044,0.0149207,0.139578,0.0251589,0.00176623,0.0191026,0.0191884,0.0708118,0.0200687,0.019919,0.291151,0.0871946,0.0880209,0.0198082,1.99523,2.3729,2.78957,0.298581,0.863191,0.0439568,0.527373,0.0153199,0.0110601,1.27734,0.475293,0.00176505,0.202711,0.178077,0.210299,0.112089,0.0992334,0.32283,0.00782728,0.116637,0.0165144,0.025487,9.67585,0.0876235,0.00682108,0.0450876,0.0033744,0.10128,3.12341,0.0358197,1.19503,0.516648,1.35353,0.156143,3.96741,2.119,0.0847767,0.442322,1.14295,2.05431,0.282518,0.0402389,0.0902775,1.20206,0.672844,10.1065,0.0977023,9.02847,10.1202,0.179105,0.0683595,8.96388,0.0229895,0.235998,0.0905027,0.0873615],[3.01233,0.159884,0.0137018,0.0664072,3.49573,0.0254579,0.0524048,0.0149205,0.139579,0.0251593,0.00176624,0.0191026,0.0191882,0.0708125,0.0200687,0.0199189,0.291153,0.0871941,0.0880224,0.019808,1.9952,2.37292,2.78958,0.298582,0.863211,0.0439567,0.527371,0.0153199,0.0110601,1.27735,0.475292,0.00176506,0.202711,0.178079,0.210298,0.112088,0.0992336,0.322823,0.00782735,0.116632,0.016514,0.0254866,9.67567,0.0876223,0.00682118,0.0450878,0.00337436,0.101269,3.12348,0.0358192,1.19502,0.516635,1.35356,0.156148,3.96757,2.11903,0.0847761,0.442306,1.14296,2.05423,0.282516,0.0402397,0.0902769,1.20203,0.672816,10.1058,0.0977029,9.02798,10.1203,0.179101,0.0683609,8.9638,0.0229894,0.235995,0.0904973,0.0873581],[3.01232,0.159884,0.0137018,0.0664071,3.49573,0.025458,0.0524047,0.0149204,0.139578,0.0251593,0.00176623,0.0191026,0.0191882,0.0708127,0.0200687,0.0199188,0.291153,0.0871938,0.0880223,0.0198081,1.99521,2.37292,2.78958,0.298581,0.863207,0.0439565,0.527369,0.0153199,0.0110601,1.27735,0.475291,0.00176505,0.20271,0.178078,0.210298,0.112088,0.0992337,0.322823,0.00782738,0.116634,0.016514,0.0254865,9.67575,0.0876232,0.00682118,0.0450877,0.00337435,0.10127,3.12347,0.0358192,1.19502,0.516635,1.35357,0.156149,3.96753,2.11903,0.0847759,0.442311,1.14297,2.05423,0.282515,0.0402396,0.0902782,1.20203,0.672815,10.1056,0.097703,9.02783,10.1204,0.179103,0.0683603,8.96372,0.0229896,0.235995,0.0905009,0.0873585],[3.01228,0.159885,0.0137018,0.0664085,3.49574,0.0254578,0.0524044,0.0149204,0.139573,0.0251597,0.00176622,0.0191028,0.0191879,0.0708136,0.0200685,0.0199184,0.291153,0.0871915,0.0880229,0.0198082,1.99517,2.3729,2.78963,0.298591,0.863203,0.0439572,0.527362,0.0153197,0.01106,1.27733,0.475275,0.00176507,0.202708,0.178079,0.210301,0.112088,0.0992373,0.322819,0.00782772,0.116631,0.0165148,0.0254871,9.67653,0.0876234,0.00682158,0.0450906,0.00337415,0.101259,3.12326,0.0358184,1.19504,0.516658,1.35351,0.156143,3.96744,2.11907,0.0847799,0.442279,1.14292,2.05432,0.282528,0.0402418,0.0902749,1.202,0.672837,10.1059,0.0976973,9.02807,10.1203,0.179109,0.0683626,8.96353,0.0229903,0.235995,0.0905111,0.0873649],[3.01236,0.159888,0.0137017,0.0664052,3.4957,0.025458,0.0524045,0.0149205,0.139576,0.0251588,0.00176622,0.0191029,0.019188,0.0708111,0.0200693,0.0199182,0.291159,0.0871909,0.0880238,0.0198081,1.99515,2.37285,2.78967,0.298592,0.863223,0.0439574,0.527362,0.0153195,0.0110602,1.27731,0.475265,0.00176503,0.20271,0.178083,0.210299,0.112087,0.0992374,0.322814,0.00782831,0.116635,0.0165173,0.0254893,9.67593,0.087616,0.00682165,0.0450885,0.00337431,0.101258,3.12349,0.0358187,1.19505,0.51667,1.3536,0.156138,3.96763,2.11901,0.0847842,0.442232,1.14292,2.05429,0.282518,0.0402409,0.0902741,1.20202,0.672852,10.1054,0.0976951,9.02778,10.1202,0.179112,0.0683691,8.96373,0.0229897,0.236008,0.0905258,0.0873639],[3.01231,0.159889,0.0137013,0.0664048,3.49572,0.0254582,0.0524044,0.0149206,0.139578,0.0251587,0.0017662,0.0191024,0.0191881,0.070811,0.0200689,0.0199184,0.291154,0.0871903,0.0880249,0.0198079,1.99515,2.37286,2.78965,0.298593,0.863219,0.0439578,0.527355,0.0153197,0.01106,1.27734,0.475267,0.00176504,0.202712,0.178081,0.210296,0.112089,0.099238,0.322819,0.00782804,0.116646,0.0165169,0.025491,9.67696,0.0876143,0.00682148,0.0450887,0.00337428,0.101249,3.1235,0.0358177,1.19505,0.516682,1.35353,0.156137,3.96764,2.11894,0.084782,0.442219,1.14295,2.05435,0.282528,0.0402403,0.0902731,1.20207,0.672848,10.1056,0.097693,9.02824,10.12,0.179119,0.0683663,8.96322,0.0229898,0.236017,0.0905119,0.0873623],[3.01233,0.159891,0.0137013,0.0664046,3.49575,0.0254579,0.0524043,0.0149206,0.139577,0.0251588,0.0017662,0.0191025,0.0191881,0.0708108,0.0200688,0.0199186,0.291155,0.0871897,0.0880248,0.0198082,1.99515,2.37286,2.78965,0.298592,0.863223,0.043958,0.527354,0.0153196,0.01106,1.27734,0.475264,0.00176504,0.202713,0.17808,0.210297,0.112088,0.0992374,0.322826,0.0078279,0.116649,0.0165168,0.0254912,9.67695,0.0876137,0.00682162,0.0450889,0.00337435,0.101263,3.12344,0.0358179,1.19505,0.516668,1.35351,0.156137,3.96768,2.11887,0.0847817,0.442222,1.14295,2.05434,0.282529,0.0402401,0.0902719,1.20205,0.672845,10.1047,0.0976909,9.02776,10.1198,0.179119,0.0683679,8.96336,0.0229898,0.236015,0.0905173,0.0873647],[3.01225,0.159893,0.0137017,0.066406,3.49561,0.0254582,0.0524041,0.0149207,0.139576,0.0251592,0.00176621,0.0191019,0.0191881,0.0708105,0.0200686,0.0199189,0.291157,0.0871875,0.088027,0.0198085,1.99521,2.37284,2.78965,0.298598,0.86321,0.0439589,0.52736,0.0153192,0.0110597,1.27734,0.475267,0.00176501,0.202717,0.178085,0.210295,0.112089,0.0992374,0.32284,0.00782804,0.116648,0.016514,0.025491,9.67656,0.0876103,0.0068218,0.0450927,0.00337421,0.101263,3.12341,0.0358177,1.19506,0.516677,1.3535,0.156141,3.96799,2.11879,0.0847854,0.442233,1.14299,2.05439,0.282534,0.0402382,0.090269,1.20207,0.672864,10.1059,0.0976928,9.02831,10.1198,0.179122,0.0683665,8.96324,0.0229889,0.236024,0.0905417,0.0873625],[3.01232,0.159892,0.0137018,0.0664068,3.49568,0.0254586,0.0524047,0.014921,0.139575,0.025159,0.00176623,0.0191021,0.0191881,0.0708116,0.0200683,0.0199191,0.291156,0.0871875,0.0880264,0.019809,1.99516,2.37283,2.78961,0.298601,0.863223,0.0439596,0.527359,0.0153191,0.0110597,1.27735,0.475268,0.00176502,0.20272,0.178083,0.210293,0.112088,0.099236,0.322832,0.007828,0.116638,0.0165145,0.0254898,9.67605,0.087611,0.00682165,0.0450944,0.00337415,0.101259,3.12342,0.0358187,1.19506,0.516679,1.35346,0.156144,3.96791,2.11872,0.0847852,0.442293,1.14306,2.05442,0.282523,0.0402401,0.0902685,1.20212,0.672892,10.1052,0.097692,9.02749,10.1199,0.179129,0.06837,8.96311,0.022988,0.236026,0.0905539,0.0873626],[3.0123,0.159893,0.0137018,0.0664069,3.49567,0.0254587,0.0524051,0.014921,0.139575,0.0251591,0.00176623,0.0191021,0.0191881,0.0708121,0.0200683,0.019919,0.291155,0.0871869,0.0880263,0.019809,1.99517,2.37284,2.78962,0.298601,0.863228,0.0439595,0.52736,0.0153191,0.0110597,1.27735,0.475271,0.00176502,0.20272,0.178083,0.210292,0.112088,0.0992357,0.322834,0.00782809,0.116636,0.0165152,0.0254896,9.67602,0.0876116,0.00682156,0.0450942,0.00337416,0.101258,3.12342,0.0358182,1.19505,0.516679,1.35346,0.156143,3.96792,2.11874,0.0847847,0.442305,1.14305,2.05444,0.282526,0.0402404,0.0902686,1.20212,0.672895,10.1049,0.0976928,9.02807,10.1198,0.179127,0.0683707,8.9631,0.022988,0.236029,0.0905532,0.0873613],[3.01229,0.159892,0.0137018,0.0664062,3.49563,0.0254584,0.0524047,0.0149211,0.139575,0.0251591,0.0017662,0.019102,0.0191875,0.0708126,0.0200684,0.0199188,0.291155,0.0871866,0.0880256,0.019809,1.99517,2.37285,2.78963,0.298604,0.863224,0.0439596,0.527364,0.0153199,0.01106,1.27734,0.475273,0.00176498,0.202724,0.17808,0.210287,0.112088,0.0992369,0.322837,0.00782816,0.116644,0.0165123,0.0254911,9.67602,0.0876107,0.00682167,0.0450923,0.00337437,0.10128,3.12345,0.0358202,1.19505,0.516708,1.35358,0.156148,3.96778,2.11891,0.0847824,0.442323,1.1431,2.05433,0.282523,0.04024,0.090267,1.2021,0.672891,10.1063,0.09769,9.02978,10.1196,0.17913,0.068371,8.96302,0.0229885,0.236034,0.0905462,0.0873618],[3.0123,0.159894,0.0137019,0.0664048,3.49566,0.0254586,0.052404,0.0149211,0.139574,0.0251591,0.00176619,0.0191021,0.0191871,0.0708131,0.0200679,0.0199193,0.291156,0.087189,0.0880257,0.0198091,1.9952,2.37284,2.78963,0.298607,0.863236,0.04396,0.527357,0.0153202,0.0110603,1.27738,0.475272,0.00176496,0.202725,0.178081,0.21029,0.112088,0.0992364,0.322817,0.00782826,0.116644,0.0165137,0.0254875,9.67582,0.0876134,0.00682145,0.0450909,0.0033743,0.101273,3.12344,0.0358193,1.19506,0.516705,1.35358,0.156157,3.96784,2.11895,0.0847819,0.442325,1.14311,2.05432,0.282511,0.0402405,0.090267,1.20207,0.672883,10.1069,0.0976881,9.03075,10.1197,0.179124,0.0683713,8.96367,0.0229875,0.236029,0.0905253,0.0873663],[3.01228,0.159894,0.0137019,0.0664059,3.49569,0.0254586,0.0524041,0.0149212,0.139575,0.0251589,0.00176618,0.0191021,0.019187,0.0708133,0.020068,0.0199196,0.291155,0.087188,0.0880255,0.0198091,1.99518,2.37285,2.78964,0.298607,0.86323,0.04396,0.527358,0.0153203,0.0110603,1.27738,0.475272,0.00176494,0.202724,0.178081,0.210291,0.112086,0.0992359,0.322814,0.00782842,0.116636,0.0165144,0.0254866,9.67647,0.0876138,0.00682161,0.0450923,0.00337442,0.101271,3.12341,0.0358193,1.19507,0.516681,1.35361,0.156158,3.96779,2.1189,0.0847841,0.442309,1.14311,2.05431,0.282504,0.0402399,0.0902655,1.20211,0.6729,10.1068,0.0976874,9.03068,10.1201,0.179121,0.0683721,8.96351,0.0229872,0.236029,0.0905271,0.0873654],[3.01227,0.159893,0.013702,0.0664056,3.4957,0.0254586,0.052404,0.0149211,0.139574,0.0251588,0.00176618,0.019102,0.0191871,0.0708135,0.0200682,0.0199195,0.291155,0.0871881,0.0880257,0.0198092,1.99519,2.37285,2.78962,0.298608,0.863227,0.0439601,0.527358,0.0153203,0.0110604,1.27738,0.475273,0.00176494,0.202725,0.178082,0.210292,0.112085,0.0992362,0.322818,0.00782853,0.116637,0.0165149,0.0254871,9.67663,0.0876139,0.00682151,0.0450923,0.00337435,0.101265,3.12341,0.0358191,1.19507,0.51668,1.3536,0.156158,3.96784,2.11893,0.0847847,0.442308,1.14311,2.05431,0.2825,0.0402397,0.0902658,1.20211,0.672903,10.1069,0.0976877,9.03066,10.1202,0.179125,0.0683725,8.9636,0.0229872,0.236033,0.0905288,0.0873638],[3.01226,0.159894,0.0137022,0.066406,3.49569,0.0254582,0.0524048,0.0149211,0.139574,0.0251582,0.00176618,0.019102,0.0191873,0.0708138,0.020068,0.0199192,0.291158,0.0871894,0.0880244,0.0198093,1.99519,2.37285,2.78966,0.298611,0.863218,0.0439613,0.527353,0.0153204,0.0110607,1.27734,0.475279,0.00176493,0.20273,0.178084,0.21029,0.112087,0.0992364,0.322847,0.00782827,0.116649,0.0165151,0.0254871,9.67635,0.087619,0.00682181,0.0450922,0.0033744,0.101259,3.12341,0.0358166,1.19507,0.516676,1.35355,0.156157,3.96791,2.11896,0.0847856,0.442272,1.1431,2.05433,0.282505,0.0402372,0.0902685,1.20211,0.672861,10.1081,0.0976956,9.03054,10.1207,0.179124,0.0683688,8.964,0.022989,0.236021,0.0905333,0.0873682],[3.01227,0.159893,0.0137024,0.0664042,3.49573,0.0254584,0.0524042,0.0149211,0.139571,0.0251584,0.0017662,0.0191021,0.0191875,0.070813,0.0200679,0.0199194,0.291156,0.0871888,0.0880241,0.0198094,1.99514,2.37286,2.78967,0.298605,0.863231,0.0439617,0.527356,0.0153205,0.0110609,1.27736,0.475279,0.00176495,0.202736,0.178083,0.210287,0.112087,0.0992373,0.322859,0.0078283,0.116657,0.0165147,0.0254873,9.67732,0.0876165,0.00682183,0.0450919,0.00337451,0.101264,3.1234,0.0358162,1.19507,0.516665,1.35357,0.156159,3.96801,2.11898,0.0847845,0.442271,1.14312,2.05423,0.282508,0.0402364,0.0902689,1.20211,0.672849,10.1077,0.0976935,9.03098,10.1203,0.179132,0.0683674,8.96364,0.0229902,0.236022,0.0905363,0.0873666],[3.0123,0.159892,0.0137024,0.0664033,3.49558,0.0254583,0.0524035,0.0149211,0.139566,0.0251587,0.00176619,0.0191018,0.0191872,0.0708122,0.020068,0.0199194,0.291161,0.0871883,0.0880243,0.019809,1.9951,2.37283,2.78969,0.298606,0.863223,0.0439599,0.527357,0.0153204,0.0110608,1.27734,0.47525,0.0017649,0.202743,0.178085,0.21029,0.112085,0.099237,0.32285,0.00782771,0.116631,0.0165152,0.0254874,9.67769,0.087621,0.00682161,0.0450924,0.00337466,0.101249,3.12337,0.0358192,1.19507,0.516665,1.3536,0.156159,3.96845,2.11887,0.0847833,0.442266,1.14309,2.05421,0.282471,0.0402384,0.0902678,1.20209,0.672899,10.1109,0.0976851,9.03003,10.1201,0.17915,0.0683677,8.96445,0.022991,0.236012,0.090551,0.0873659],[3.01242,0.159887,0.0137026,0.0664029,3.49561,0.0254577,0.0524037,0.0149212,0.139569,0.0251599,0.00176617,0.0191011,0.0191869,0.0708135,0.0200678,0.0199188,0.291161,0.0871893,0.0880243,0.0198095,1.99514,2.37291,2.78966,0.298591,0.863222,0.0439608,0.527369,0.0153205,0.0110606,1.27734,0.475235,0.00176497,0.202743,0.178086,0.210287,0.112083,0.0992357,0.322842,0.00782774,0.116622,0.0165152,0.0254875,9.67621,0.0876284,0.00682094,0.0450944,0.00337479,0.101252,3.12331,0.0358188,1.19506,0.516638,1.35354,0.156165,3.96826,2.11891,0.0847817,0.442224,1.14308,2.05433,0.282471,0.0402386,0.0902711,1.2021,0.672946,10.111,0.0976789,9.03013,10.1192,0.179143,0.0683668,8.96468,0.0229891,0.236018,0.0905803,0.0873644],[3.01242,0.159886,0.0137026,0.0664029,3.4956,0.0254577,0.0524037,0.0149214,0.139569,0.0251599,0.00176617,0.019101,0.0191869,0.0708137,0.0200678,0.0199186,0.291161,0.0871884,0.0880235,0.0198094,1.99515,2.37295,2.78967,0.298591,0.863227,0.0439619,0.52737,0.0153205,0.0110606,1.27735,0.475237,0.00176499,0.202741,0.178086,0.210287,0.112082,0.099236,0.322843,0.00782748,0.116625,0.0165148,0.0254878,9.67522,0.0876275,0.00682091,0.0450935,0.00337491,0.101266,3.12326,0.0358185,1.19505,0.516635,1.35356,0.156165,3.96826,2.11897,0.084781,0.442223,1.14312,2.0543,0.282482,0.0402371,0.0902709,1.2021,0.672959,10.1113,0.0976803,9.0307,10.1196,0.17914,0.0683672,8.96458,0.0229897,0.236015,0.0905777,0.0873625],[3.01242,0.159886,0.0137028,0.0664023,3.49553,0.025458,0.0524028,0.0149216,0.139571,0.0251594,0.00176621,0.0191015,0.0191867,0.0708133,0.020068,0.0199185,0.291169,0.0871886,0.0880242,0.0198098,1.99513,2.37294,2.78965,0.29859,0.863205,0.0439606,0.527376,0.0153203,0.0110607,1.27733,0.47523,0.00176495,0.202741,0.178085,0.21029,0.112084,0.0992355,0.322849,0.00782723,0.116638,0.016517,0.0254865,9.67508,0.087629,0.00682056,0.0450923,0.00337483,0.101278,3.12315,0.0358194,1.19506,0.516616,1.35356,0.156161,3.96833,2.11906,0.0847821,0.44223,1.14312,2.05417,0.282484,0.0402366,0.0902724,1.2021,0.672981,10.1107,0.0976861,9.03068,10.1193,0.179138,0.0683658,8.96462,0.0229898,0.236013,0.0905795,0.0873618],[3.01245,0.159882,0.0137026,0.0664019,3.49551,0.025458,0.0524032,0.0149217,0.139568,0.0251598,0.00176622,0.0191014,0.0191869,0.0708128,0.0200679,0.0199181,0.291173,0.0871902,0.0880262,0.0198102,1.99515,2.37292,2.78965,0.298588,0.863213,0.043961,0.527379,0.0153202,0.0110609,1.27733,0.475232,0.00176493,0.202739,0.178086,0.210289,0.112084,0.0992345,0.322856,0.00782711,0.116633,0.0165172,0.0254868,9.67433,0.0876287,0.0068204,0.0450911,0.00337475,0.101285,3.12319,0.0358184,1.19506,0.516607,1.35366,0.156159,3.96838,2.11899,0.0847815,0.442206,1.14313,2.05416,0.282473,0.0402369,0.0902702,1.20212,0.67298,10.1108,0.0976897,9.0292,10.1194,0.179136,0.0683664,8.96452,0.0229896,0.236011,0.0905789,0.0873642],[3.0124,0.159883,0.0137026,0.0664028,3.4955,0.0254583,0.0524039,0.014922,0.139563,0.0251598,0.00176625,0.0191013,0.0191864,0.0708134,0.0200682,0.0199185,0.291183,0.087188,0.0880299,0.0198101,1.99512,2.37292,2.78974,0.298592,0.863206,0.0439627,0.527368,0.0153203,0.0110609,1.27734,0.475222,0.0017649,0.202744,0.178086,0.210296,0.112082,0.0992319,0.322846,0.00782745,0.116635,0.0165186,0.0254893,9.6746,0.087622,0.00682072,0.0450927,0.00337453,0.101278,3.12322,0.0358169,1.19505,0.516563,1.35358,0.15616,3.96849,2.11906,0.0847852,0.442218,1.1432,2.05407,0.282471,0.0402388,0.0902662,1.2021,0.672993,10.1115,0.0976828,9.03256,10.1193,0.179142,0.0683666,8.9644,0.0229892,0.236007,0.0905925,0.0873637],[3.01233,0.159886,0.0137023,0.0664029,3.49552,0.0254585,0.0524042,0.0149219,0.139563,0.0251608,0.0017663,0.0191015,0.0191862,0.0708139,0.0200685,0.0199186,0.291181,0.0871895,0.088028,0.0198098,1.99514,2.37295,2.78971,0.298593,0.863223,0.043962,0.527361,0.0153205,0.0110608,1.27734,0.475217,0.00176488,0.20274,0.178085,0.210295,0.112081,0.0992314,0.322845,0.00782724,0.116631,0.0165179,0.0254879,9.67362,0.0876244,0.00682123,0.0450933,0.00337461,0.101269,3.12325,0.0358169,1.19505,0.516565,1.35358,0.156151,3.96843,2.11898,0.0847849,0.442255,1.14324,2.05413,0.282473,0.0402395,0.0902655,1.20209,0.672969,10.1104,0.0976853,9.0324,10.1189,0.179149,0.0683639,8.96445,0.0229906,0.236008,0.0905973,0.0873639],[3.01237,0.159885,0.0137023,0.066404,3.49551,0.0254589,0.0524044,0.0149218,0.139566,0.0251613,0.00176632,0.0191014,0.019186,0.0708116,0.0200685,0.0199185,0.291181,0.087189,0.0880276,0.0198098,1.99513,2.37297,2.7897,0.298595,0.863225,0.0439617,0.527357,0.0153208,0.0110608,1.27734,0.475224,0.00176488,0.202738,0.178083,0.210296,0.112079,0.0992326,0.322832,0.00782653,0.116637,0.0165164,0.0254888,9.67305,0.087625,0.00682148,0.0450932,0.0033746,0.101279,3.12313,0.0358159,1.19507,0.516586,1.35354,0.156156,3.96854,2.119,0.0847841,0.442317,1.14322,2.05413,0.282469,0.0402409,0.0902635,1.20216,0.672974,10.1104,0.0976772,9.03088,10.1184,0.179149,0.0683659,8.96464,0.0229895,0.236016,0.0905916,0.0873597],[3.01238,0.159884,0.0137021,0.0664035,3.4955,0.0254586,0.0524047,0.0149216,0.139567,0.0251611,0.00176632,0.0191013,0.0191859,0.0708127,0.0200686,0.0199184,0.29118,0.0871886,0.0880277,0.01981,1.99514,2.37297,2.78975,0.298597,0.863222,0.0439613,0.527356,0.0153207,0.0110608,1.27733,0.475227,0.00176487,0.202738,0.17808,0.210296,0.112079,0.0992336,0.322825,0.00782653,0.116633,0.0165167,0.0254883,9.67294,0.0876299,0.0068216,0.0450942,0.00337463,0.101292,3.12319,0.0358159,1.19508,0.516592,1.35356,0.15616,3.96857,2.11904,0.0847849,0.442325,1.14324,2.05412,0.282469,0.0402407,0.0902676,1.20216,0.672981,10.1096,0.0976776,9.03003,10.1183,0.179147,0.0683642,8.9643,0.0229902,0.236012,0.0905897,0.0873603],[3.01235,0.159888,0.0137022,0.0664028,3.49548,0.0254586,0.0524049,0.0149217,0.139563,0.0251612,0.00176627,0.0191015,0.0191857,0.0708136,0.0200686,0.0199184,0.291177,0.0871884,0.0880295,0.01981,1.99515,2.37298,2.78972,0.298597,0.863216,0.0439603,0.527353,0.0153205,0.0110612,1.27733,0.475239,0.00176488,0.202738,0.178079,0.210299,0.11208,0.0992358,0.322794,0.00782612,0.11664,0.0165169,0.0254889,9.67295,0.0876328,0.00682132,0.0450957,0.00337469,0.101311,3.12319,0.0358139,1.19507,0.516614,1.35358,0.156149,3.96874,2.11924,0.0847882,0.442381,1.14332,2.05403,0.282468,0.0402396,0.0902718,1.20214,0.672967,10.1117,0.097678,9.03075,10.1186,0.17914,0.0683626,8.96491,0.0229914,0.236021,0.090603,0.0873621],[3.01233,0.159894,0.013702,0.0664015,3.49543,0.0254589,0.0524046,0.0149219,0.139567,0.0251612,0.00176625,0.0191012,0.0191857,0.070812,0.0200686,0.019919,0.291182,0.0871897,0.0880325,0.0198107,1.99519,2.37299,2.78972,0.298595,0.863222,0.0439601,0.527336,0.0153202,0.0110614,1.2773,0.475225,0.00176493,0.202732,0.178079,0.210298,0.11208,0.0992354,0.322793,0.0078264,0.116663,0.0165178,0.0254911,9.67314,0.0876302,0.00682175,0.045095,0.00337455,0.101299,3.12319,0.035814,1.19507,0.516616,1.35352,0.156152,3.96863,2.119,0.0847786,0.442353,1.14331,2.05403,0.282469,0.04024,0.0902772,1.20215,0.672963,10.1101,0.0976765,9.03167,10.1187,0.179143,0.068366,8.9654,0.0229906,0.236027,0.0906162,0.0873656],[3.01229,0.159896,0.0137021,0.0664017,3.49548,0.0254593,0.0524044,0.014922,0.139566,0.0251611,0.00176623,0.0191013,0.019186,0.0708123,0.0200688,0.0199191,0.291182,0.0871889,0.0880315,0.0198107,1.99518,2.37294,2.78974,0.298597,0.863218,0.0439606,0.527337,0.0153199,0.0110613,1.2773,0.475228,0.00176491,0.202732,0.178083,0.210298,0.112082,0.0992381,0.322785,0.00782633,0.116661,0.0165188,0.0254938,9.67346,0.0876292,0.00682176,0.0450988,0.00337446,0.101303,3.12326,0.0358128,1.19507,0.516589,1.35357,0.156152,3.96859,2.11909,0.0847756,0.442386,1.14332,2.05405,0.282463,0.0402397,0.0902747,1.20221,0.672978,10.11,0.0976755,9.03229,10.1186,0.179141,0.0683669,8.96523,0.0229911,0.236021,0.090613,0.0873659],[3.01234,0.159894,0.013702,0.0664011,3.49548,0.0254592,0.0524043,0.0149222,0.139566,0.0251609,0.00176623,0.0191013,0.0191861,0.070813,0.0200691,0.0199195,0.291178,0.0871891,0.0880306,0.0198107,1.9952,2.37292,2.78976,0.298594,0.863203,0.0439608,0.527338,0.0153201,0.0110614,1.27734,0.475227,0.00176491,0.202731,0.178082,0.210302,0.112082,0.0992392,0.322808,0.00782646,0.116659,0.0165177,0.0254956,9.67395,0.0876293,0.00682185,0.0451002,0.00337449,0.101317,3.12313,0.0358128,1.19507,0.516594,1.35354,0.156149,3.96871,2.11911,0.0847746,0.442421,1.14329,2.05409,0.282463,0.0402396,0.0902767,1.20223,0.672967,10.1089,0.0976768,9.03367,10.1185,0.179149,0.0683653,8.96528,0.0229905,0.236018,0.0906158,0.087364],[3.01237,0.159893,0.013702,0.0664012,3.49549,0.0254591,0.0524043,0.0149223,0.139568,0.0251607,0.00176623,0.0191013,0.0191862,0.070813,0.020069,0.0199196,0.291178,0.0871885,0.0880304,0.0198107,1.99521,2.37292,2.78974,0.298594,0.8632,0.0439605,0.52734,0.0153201,0.0110614,1.27734,0.475225,0.00176491,0.202731,0.178084,0.210302,0.112083,0.0992376,0.32281,0.00782637,0.116651,0.0165169,0.0254953,9.67377,0.0876312,0.00682197,0.0451001,0.00337446,0.101313,3.12314,0.0358137,1.19507,0.516583,1.35355,0.156149,3.96867,2.11912,0.0847761,0.442424,1.1433,2.05412,0.282463,0.0402393,0.0902762,1.20222,0.672966,10.1083,0.0976779,9.03386,10.1185,0.179154,0.0683656,8.96528,0.0229913,0.236014,0.0906119,0.0873636],[3.01246,0.159892,0.0137024,0.0664015,3.49546,0.0254584,0.0524039,0.0149219,0.139571,0.0251605,0.00176619,0.0191012,0.0191859,0.0708126,0.0200687,0.0199195,0.291175,0.0871858,0.0880265,0.0198108,1.99521,2.3729,2.78983,0.298593,0.863214,0.0439608,0.52734,0.0153202,0.0110615,1.27738,0.475233,0.00176493,0.202733,0.178082,0.210303,0.112083,0.0992376,0.322814,0.0078264,0.116671,0.0165197,0.0254986,9.67393,0.0876307,0.00682197,0.0451011,0.00337462,0.101278,3.12306,0.0358146,1.19507,0.516573,1.35363,0.156143,3.96851,2.11899,0.0847759,0.442413,1.14323,2.05403,0.282451,0.0402375,0.0902745,1.20212,0.672983,10.106,0.0976764,9.03231,10.1185,0.179151,0.0683706,8.96508,0.022992,0.236032,0.0906259,0.087368],[3.01242,0.159896,0.0137028,0.0663998,3.49539,0.0254585,0.0524047,0.0149218,0.139567,0.0251606,0.00176617,0.0191008,0.0191861,0.0708139,0.0200686,0.0199199,0.291171,0.0871857,0.0880264,0.0198107,1.99518,2.37287,2.78985,0.298594,0.86322,0.0439603,0.527333,0.0153198,0.0110616,1.27735,0.475228,0.00176491,0.202735,0.178084,0.210302,0.112084,0.0992367,0.322821,0.00782645,0.116673,0.0165206,0.0254969,9.67445,0.0876335,0.00682205,0.0451,0.00337448,0.101277,3.12313,0.0358144,1.19507,0.516561,1.35366,0.156147,3.96839,2.1189,0.0847735,0.44244,1.14328,2.05411,0.282436,0.0402386,0.0902711,1.2021,0.672945,10.1063,0.0976721,9.03334,10.1185,0.179147,0.068373,8.96527,0.0229904,0.236037,0.0906238,0.0873643],[3.01243,0.159894,0.0137027,0.0663999,3.4954,0.0254584,0.0524047,0.0149218,0.139567,0.0251605,0.00176617,0.0191008,0.0191861,0.0708143,0.0200686,0.01992,0.291172,0.0871854,0.0880265,0.0198108,1.99519,2.37286,2.78987,0.298594,0.863218,0.0439606,0.527331,0.0153197,0.0110616,1.27735,0.475229,0.00176491,0.202735,0.178083,0.210302,0.112083,0.099237,0.322819,0.00782646,0.116674,0.0165206,0.0254975,9.67467,0.0876338,0.00682212,0.0451005,0.0033745,0.101279,3.12313,0.0358141,1.19507,0.516562,1.35367,0.156147,3.96831,2.11888,0.0847748,0.442443,1.1433,2.05411,0.282438,0.0402392,0.0902721,1.20211,0.672951,10.1062,0.0976741,9.03279,10.1185,0.179149,0.0683731,8.96545,0.0229905,0.236037,0.0906229,0.0873637],[3.01245,0.159895,0.0137028,0.0663995,3.49541,0.0254582,0.0524043,0.0149218,0.139568,0.0251602,0.00176616,0.0191007,0.0191863,0.0708137,0.0200683,0.0199198,0.291174,0.087186,0.0880262,0.0198106,1.99521,2.37289,2.78986,0.298597,0.863215,0.04396,0.527327,0.0153199,0.0110615,1.27735,0.475228,0.00176492,0.202734,0.178081,0.210299,0.112083,0.0992365,0.322811,0.00782643,0.116679,0.0165203,0.0254969,9.67473,0.0876349,0.00682202,0.045101,0.00337449,0.101282,3.12315,0.0358145,1.19507,0.516561,1.35365,0.15615,3.96832,2.11891,0.0847736,0.44247,1.14329,2.05412,0.282434,0.0402399,0.0902716,1.20211,0.672931,10.1064,0.0976745,9.03316,10.1186,0.179147,0.0683752,8.96562,0.0229905,0.23602,0.0906242,0.0873646],[3.01242,0.159896,0.0137029,0.0663992,3.4954,0.0254583,0.0524058,0.0149216,0.139567,0.0251602,0.00176619,0.0191005,0.019186,0.0708141,0.0200686,0.0199201,0.291175,0.087187,0.0880238,0.0198111,1.99522,2.37288,2.78983,0.298597,0.863219,0.0439606,0.527329,0.01532,0.0110614,1.27735,0.475227,0.00176497,0.202737,0.178078,0.210306,0.11208,0.0992355,0.322805,0.00782657,0.11669,0.0165193,0.0254976,9.67423,0.0876408,0.0068222,0.0451014,0.00337441,0.101261,3.12325,0.0358137,1.19508,0.516548,1.35367,0.156154,3.96847,2.11886,0.084774,0.44248,1.14327,2.05409,0.282428,0.0402409,0.0902763,1.20219,0.672884,10.1073,0.0976712,9.03245,10.1186,0.179144,0.0683753,8.96629,0.0229912,0.236011,0.090614,0.0873637],[3.01242,0.159896,0.0137029,0.0663993,3.4954,0.0254583,0.0524058,0.0149216,0.139567,0.0251602,0.00176619,0.0191005,0.019186,0.0708142,0.0200686,0.0199201,0.291174,0.087187,0.0880238,0.0198111,1.99522,2.37288,2.78983,0.298597,0.863218,0.0439606,0.527329,0.0153199,0.0110614,1.27735,0.475228,0.00176497,0.202737,0.178078,0.210306,0.11208,0.0992353,0.322806,0.00782658,0.11669,0.0165194,0.0254976,9.67415,0.087641,0.00682221,0.0451013,0.00337441,0.101262,3.12325,0.0358137,1.19508,0.516548,1.35366,0.156154,3.96845,2.11884,0.0847741,0.442481,1.14328,2.05409,0.282428,0.0402409,0.0902763,1.20219,0.672883,10.1072,0.0976715,9.03245,10.1186,0.179144,0.0683753,8.96632,0.0229912,0.236011,0.0906133,0.0873637],[3.01248,0.159897,0.0137031,0.0664004,3.4954,0.0254583,0.052404,0.0149208,0.139568,0.0251605,0.00176624,0.0191002,0.0191857,0.0708137,0.0200687,0.0199201,0.291177,0.0871864,0.0880262,0.0198112,1.99516,2.37292,2.78981,0.298597,0.863209,0.0439596,0.527325,0.0153202,0.0110612,1.27734,0.475229,0.00176497,0.20274,0.178079,0.210308,0.112081,0.0992373,0.322803,0.00782664,0.116701,0.0165192,0.0255062,9.67433,0.0876426,0.0068218,0.0451018,0.00337461,0.101218,3.12333,0.0358157,1.19507,0.516552,1.35364,0.156156,3.96849,2.11897,0.0847784,0.44257,1.14321,2.05417,0.282428,0.040242,0.0902701,1.20224,0.672824,10.1062,0.0976743,9.03245,10.119,0.17913,0.068377,8.9665,0.0229909,0.236014,0.0905982,0.087366],[3.01248,0.159898,0.0137031,0.0664004,3.49542,0.0254583,0.0524037,0.0149209,0.139569,0.0251605,0.00176624,0.0191003,0.0191855,0.0708134,0.0200688,0.0199201,0.291176,0.0871866,0.0880262,0.0198113,1.99515,2.37293,2.78982,0.298598,0.863209,0.0439595,0.527322,0.0153202,0.0110612,1.27734,0.475226,0.00176498,0.20274,0.178078,0.210307,0.112081,0.0992378,0.322799,0.00782651,0.116696,0.0165193,0.0255056,9.67444,0.0876433,0.00682172,0.0451019,0.00337467,0.101216,3.12333,0.0358161,1.19508,0.51655,1.35361,0.156158,3.96862,2.11895,0.0847769,0.442551,1.14323,2.05419,0.282429,0.0402424,0.0902688,1.20223,0.672826,10.1062,0.0976746,9.0328,10.1192,0.179123,0.0683771,8.96644,0.0229907,0.236019,0.0905985,0.087
[truncated: 4,278,760 more chars]
