# Supplementary material for: Shu: visualization of high-dimensional biological pathways
Source: Bioinformatics. 2024 Mar 7;40(3):btae140. doi: 10.1093/bioinformatics/btae140 (PMC10957514; doi:10.1093/bioinformatics/btae140)
Supplement: btae140_Supplementary_Data [file btae140_supplementary_data.zip › shu_case_studies/data/maud_output.metabolism.json]

{"reactions": ["EDA", "EDA", "EDD", "EDD", "ENO", "ENO", "FBA", "FBA", "FBA3", "FBA3", "FBP", "FBP", "G6PDH2r", "G6PDH2r", "GAPD", "GAPD", "GND", "GND", "PFK", "PFK", "PFK3", "PFK3", "PGI", "PGI", "PGK", "PGK", "PGL", "PGL", "PGM", "PGM", "RPE", "RPE", "RPI", "RPI", "TALA", "TALA", "TKT1", "TKT1", "TKT2", "TKT2", "TPI", "TPI", "PPC", "PDH"], "box_y": [4.9047082120476615, "NaN", 4.126051810336231, "NaN", 7.015075344847931, "NaN", 2.9890977500054525, "NaN", 6.025590664948642, "NaN", 3.9592401971928264, "NaN", 5.861629356975173, "NaN", 3.4369958414509334, "NaN", 5.303703813235234, "NaN", 4.55686470386211, "NaN", 3.8269518199336368, "NaN", 7.33494289045079, "NaN", -1.4705424800597118, "NaN", 5.458851952096958, "NaN", 9.067397159974748, "NaN", 6.15370414177635, "NaN", 4.1546333480266195, "NaN", 8.250025173402019, "NaN", 4.738102597789839, "NaN", 7.650996731926162, "NaN", 1.7354801920778642, "NaN", 4.424833479015028, 4.698128745461137], "left_y": [[-4.170839072200815, -4.170839072200815, -4.170832595244208, -4.1708261183295505, -4.1708261183295505, -4.1708261183295505, -4.1708261183295505, -4.170845549199374, -4.170858503322347, -4.170864980446764, -4.170877934821456, -4.1708908893639665, -4.1708908893639665, -4.170903844074299, -4.170897366698155, -4.170916798952459, -4.170923276454475, -4.170916798952459, -4.170916798952459, -4.170916798952459, -4.170923276454475, -4.170916798952459, -4.17092975399845, -4.17092975399845, -4.170916798952459, -4.17092975399845, -4.170936231584383, -4.170955664593941, -4.170949186882128, -4.170942709212276, -4.170949186882128, -4.170962142347715, -4.170949186882128, -4.170942709212276, -4.170962142347715, -4.170949186882128, -4.170936231584383, -4.170949186882128, -4.170949186882128, -4.170942709212276, -4.170955664593941, -4.170962142347715, -4.170962142347715, -4.170955664593941, -4.170949186882128, -4.170955664593941, -4.170949186882128, -4.170968620143451, -4.170975097981149, -4.170968620143451, -4.170949186882128, -4.170910321492401, -4.170910321492401, -4.170897366698155, -4.170897366698155, -4.170903844074299, -4.1708908893639665, -4.170897366698155, -4.170884412071733, -4.1708908893639665, -4.170877934821456, -4.170884412071733, -4.170884412071733, -4.170897366698155, -4.170897366698155, -4.170884412071733, -4.1708908893639665, -4.170897366698155, -4.170903844074299, -4.170897366698155, -4.170897366698155, -4.17092975399845, -4.170923276454475, -4.170916798952459, -4.170903844074299, -4.1708908893639665, -4.170884412071733, -4.170897366698155, -4.170897366698155, -4.1708908893639665, -4.170884412071733, -4.1708908893639665, -4.170903844074299, -4.170897366698155, -4.170884412071733, -4.170910321492401, -4.170910321492401, -4.170903844074299, -4.170903844074299, -4.170897366698155, -4.170877934821456, -4.170884412071733, -4.170871457613132, -4.170871457613132, -4.170858503322347, -4.170845549199374, -4.170858503322347, -4.170858503322347, -4.170852026239884, -4.170852026239884, -4.185670688916124, -4.185657541487432, -4.185664115180171, -4.185657541487432, -4.185664115180171, -4.185657541487432, -4.185664115180171, -4.185664115180171, -4.185650967837906, -4.185644394231593, -4.185637820668491, -4.185637820668491, -4.185611526848195, -4.185611526848195, -4.185611526848195, -4.185611526848195, -4.1855983801973045, -4.185604953501145, -4.1855983801973045, -4.185611526848195, -4.185618100238454, -4.185644394231593, -4.185644394231593, -4.185644394231593, -4.185644394231593, -4.185644394231593, -4.185637820668491, -4.185637820668491, -4.185618100238454, -4.185618100238454, -4.185637820668491, -4.185637820668491, -4.185637820668491, -4.185683836517673, -4.185664115180171, -4.1856772626952905, -4.185670688916124, -4.185670688916124, -4.1856772626952905, -4.18569041038327, -4.1856969842920835, -4.18569041038327, -4.1856969842920835, -4.185683836517673, -4.1856969842920835, -4.18569041038327, -4.18571013223936, -4.185723280359508, -4.185723280359508, -4.185723280359508, -4.185703558244113, -4.18571013223936, -4.185703558244113, -4.18571013223936, -4.185716706277825, -4.18571013223936, -4.185703558244113, -4.185716706277825, -4.185716706277825, -4.185736428652531, -4.18572985448441, -4.185723280359508, -4.18572985448441, -4.185723280359508, -4.185743002863872, -4.185749577118434, -4.185743002863872, -4.185762725757222, -4.185762725757222, -4.185775874568898, -4.1857824490395705, -4.1857824490395705, -4.185775874568898, -4.1857824490395705, -4.185789023553467, -4.185789023553467, -4.1857824490395705, -4.185769300141448, -4.185775874568898, -4.185762725757222, -4.185762725757222, -4.185762725757222, -4.185769300141448, -4.185769300141448, -4.185762725757222, -4.185762725757222, -4.185769300141448, -4.185762725757222, -4.185743002863872, -4.185756151416217, -4.185762725757222, -4.185769300141448, -4.185789023553467, -4.185789023553467, -4.1857824490395705, -4.1857824490395705, -4.185795598110589, -4.185802172710936, -4.185808747354508, -4.185795598110589, -4.170839072200815, -4.170839072200815, -4.170832595244208, -4.1708261183295505, -4.1708261183295505, -4.1708261183295505, -4.1708261183295505, -4.170845549199374, -4.170858503322347, -4.170864980446764, -4.170877934821456, -4.1708908893639665, -4.1708908893639665, -4.170903844074299, -4.170897366698155, -4.170916798952459, -4.170923276454475, -4.170916798952459, -4.170916798952459, -4.170916798952459, -4.170923276454475, -4.170916798952459, -4.17092975399845, -4.17092975399845, -4.170916798952459, -4.17092975399845, -4.170936231584383, -4.170955664593941, -4.170949186882128, -4.170942709212276, -4.170949186882128, -4.170962142347715, -4.170949186882128, -4.170942709212276, -4.170962142347715, -4.170949186882128, -4.170936231584383, -4.170949186882128, -4.170949186882128, -4.170942709212276, -4.170955664593941, -4.170962142347715, -4.170962142347715, -4.170955664593941, -4.170949186882128, -4.170955664593941, -4.170949186882128, -4.170968620143451, -4.170975097981149, -4.170968620143451, -4.170949186882128, -4.170910321492401, -4.170910321492401, -4.170897366698155, -4.170897366698155, -4.170903844074299, -4.1708908893639665, -4.170897366698155, -4.170884412071733, -4.1708908893639665, -4.170877934821456, -4.170884412071733, -4.170884412071733, -4.170897366698155, -4.170897366698155, -4.170884412071733, -4.1708908893639665, -4.170897366698155, -4.170903844074299, -4.170897366698155, -4.170897366698155, -4.17092975399845, -4.170923276454475, -4.170916798952459, -4.170903844074299, -4.1708908893639665, -4.170884412071733, -4.170897366698155, -4.170897366698155, -4.1708908893639665, -4.170884412071733, -4.1708908893639665, -4.170903844074299, -4.170897366698155, -4.170884412071733, -4.170910321492401, -4.170910321492401, -4.170903844074299, -4.170903844074299, -4.170897366698155, -4.170877934821456, -4.170884412071733, -4.170871457613132, -4.170871457613132, -4.170858503322347, -4.170845549199374, -4.170858503322347, -4.170858503322347, -4.170852026239884, -4.170852026239884, -4.185670688916124, -4.185657541487432, -4.185664115180171, -4.185657541487432, -4.185664115180171, -4.185657541487432, -4.185664115180171, -4.185664115180171, -4.185650967837906, -4.185644394231593, -4.185637820668491, -4.185637820668491, -4.185611526848195, -4.185611526848195, -4.185611526848195, -4.185611526848195, -4.1855983801973045, -4.185604953501145, -4.1855983801973045, -4.185611526848195, -4.185618100238454, -4.185644394231593, -4.185644394231593, -4.185644394231593, -4.185644394231593, -4.185644394231593, -4.185637820668491, -4.185637820668491, -4.185618100238454, -4.185618100238454, -4.185637820668491, -4.185637820668491, -4.185637820668491, -4.185683836517673, -4.185664115180171, -4.1856772626952905, -4.185670688916124, -4.185670688916124, -4.1856772626952905, -4.18569041038327, -4.1856969842920835, -4.18569041038327, -4.1856969842920835, -4.185683836517673, -4.1856969842920835, -4.18569041038327, -4.18571013223936, -4.185723280359508, -4.185723280359508, -4.185723280359508, -4.185703558244113, -4.18571013223936, -4.185703558244113, -4.18571013223936, -4.185716706277825, -4.18571013223936, -4.185703558244113, -4.185716706277825, -4.185716706277825, -4.185736428652531, -4.18572985448441, -4.185723280359508, -4.18572985448441, -4.185723280359508, -4.185743002863872, -4.185749577118434, -4.185743002863872, -4.185762725757222, -4.185762725757222, -4.185775874568898, -4.1857824490395705, -4.1857824490395705, -4.185775874568898, -4.1857824490395705, -4.185789023553467, -4.185789023553467, -4.1857824490395705, -4.185769300141448, -4.185775874568898, -4.185762725757222, -4.185762725757222, -4.185762725757222, -4.185769300141448, -4.185769300141448, -4.185762725757222, -4.185762725757222, -4.185769300141448, -4.185762725757222, -4.185743002863872, -4.185756151416217, -4.185762725757222, -4.185769300141448, -4.185789023553467, -4.185789023553467, -4.1857824490395705, -4.1857824490395705, -4.185795598110589, -4.185802172710936, -4.185808747354508, -4.185795598110589, -4.170839072200815, -4.170839072200815, -4.170832595244208, -4.1708261183295505, -4.1708261183295505, -4.1708261183295505, -4.1708261183295505, -4.170845549199374, -4.170858503322347, -4.170864980446764, -4.170877934821456, -4.1708908893639665, -4.1708908893639665, -4.170903844074299, -4.170897366698155, -4.170916798952459, -4.170923276454475, -4.170916798952459, -4.170916798952459, -4.170916798952459, -4.170923276454475, -4.170916798952459, -4.17092975399845, -4.17092975399845, -4.170916798952459, -4.17092975399845, -4.170936231584383, -4.170955664593941, -4.170949186882128, -4.170942709212276, -4.170949186882128, -4.170962142347715, -4.170949186882128, -4.170942709212276, -4.170962142347715, -4.170949186882128, -4.170936231584383, -4.170949186882128, -4.170949186882128, -4.170942709212276, -4.170955664593941, -4.170962142347715, -4.170962142347715, -4.170955664593941, -4.170949186882128, -4.170955664593941, -4.170949186882128, -4.170968620143451, -4.170975097981149, -4.170968620143451, -4.170949186882128, -4.170910321492401, -4.170910321492401, -4.170897366698155, -4.170897366698155, -4.170903844074299, -4.1708908893639665, -4.170897366698155, -4.170884412071733, -4.1708908893639665, -4.170877934821456, -4.170884412071733, -4.170884412071733, -4.170897366698155, -4.170897366698155, -4.170884412071733, -4.1708908893639665, -4.170897366698155, -4.170903844074299, -4.170897366698155, -4.170897366698155, -4.17092975399845, -4.170923276454475, -4.170916798952459, -4.170903844074299, -4.1708908893639665, -4.170884412071733, -4.170897366698155, -4.170897366698155, -4.1708908893639665, -4.170884412071733, -4.1708908893639665, -4.170903844074299, -4.170897366698155, -4.170884412071733, -4.170910321492401, -4.170910321492401, -4.170903844074299, -4.170903844074299, -4.170897366698155, -4.170877934821456, -4.170884412071733, -4.170871457613132, -4.170871457613132, -4.170858503322347, -4.170845549199374, -4.170858503322347, -4.170858503322347, -4.170852026239884, -4.170852026239884, -4.185670688916124, -4.185657541487432, -4.185664115180171, -4.185657541487432, -4.185664115180171, -4.185657541487432, -4.185664115180171, -4.185664115180171, -4.185650967837906, -4.185644394231593, -4.185637820668491, -4.185637820668491, -4.185611526848195, -4.185611526848195, -4.185611526848195, -4.185611526848195, -4.1855983801973045, -4.185604953501145, -4.1855983801973045, -4.185611526848195, -4.185618100238454, -4.185644394231593, -4.185644394231593, -4.185644394231593, -4.185644394231593, -4.185644394231593, -4.185637820668491, -4.185637820668491, -4.185618100238454, -4.185618100238454, -4.185637820668491, -4.185637820668491, -4.185637820668491, -4.185683836517673, -4.185664115180171, -4.1856772626952905, -4.185670688916124, -4.185670688916124, -4.1856772626952905, -4.18569041038327, -4.1856969842920835, -4.18569041038327, -4.1856969842920835, -4.185683836517673, -4.1856969842920835, -4.18569041038327, -4.18571013223936, -4.185723280359508, -4.185723280359508, -4.185723280359508, -4.185703558244113, -4.18571013223936, -4.185703558244113, -4.18571013223936, -4.185716706277825, -4.18571013223936, -4.185703558244113, -4.185716706277825, -4.185716706277825, -4.185736428652531, -4.18572985448441, -4.185723280359508, -4.18572985448441, -4.185723280359508, -4.185743002863872, -4.185749577118434, -4.185743002863872, -4.185762725757222, -4.185762725757222, -4.185775874568898, -4.1857824490395705, -4.1857824490395705, -4.185775874568898, -4.1857824490395705, -4.185789023553467, -4.185789023553467, -4.1857824490395705, -4.185769300141448, -4.185775874568898, -4.185762725757222, -4.185762725757222, -4.185762725757222, -4.185769300141448, -4.185769300141448, -4.185762725757222, -4.185762725757222, -4.185769300141448, -4.185762725757222, -4.185743002863872, -4.185756151416217, -4.185762725757222, -4.185769300141448, -4.185789023553467, -4.185789023553467, -4.1857824490395705, -4.1857824490395705, -4.185795598110589, -4.185802172710936, -4.185808747354508, -4.185795598110589, -4.170839072200815, -4.170839072200815, -4.170832595244208, -4.1708261183295505, -4.1708261183295505, -4.1708261183295505, -4.1708261183295505, -4.170845549199374, -4.170858503322347, -4.170864980446764, -4.170877934821456, -4.1708908893639665, -4.1708908893639665, -4.170903844074299, -4.170897366698155, -4.170916798952459, -4.170923276454475, -4.170916798952459, -4.170916798952459, -4.170916798952459, -4.170923276454475, -4.170916798952459, -4.17092975399845, -4.17092975399845, -4.170916798952459, -4.17092975399845, -4.170936231584383, -4.170955664593941, -4.170949186882128, -4.170942709212276, -4.170949186882128, -4.170962142347715, -4.170949186882128, -4.170942709212276, -4.170962142347715, -4.170949186882128, -4.170936231584383, -4.170949186882128, -4.170949186882128, -4.170942709212276, -4.170955664593941, -4.170962142347715, -4.170962142347715, -4.170955664593941, -4.170949186882128, -4.170955664593941, -4.170949186882128, -4.170968620143451, -4.170975097981149, -4.170968620143451, -4.170949186882128, -4.170910321492401, -4.170910321492401, -4.170897366698155, -4.170897366698155, -4.170903844074299, -4.1708908893639665, -4.170897366698155, -4.170884412071733, -4.1708908893639665, -4.170877934821456, -4.170884412071733, -4.170884412071733, -4.170897366698155, -4.170897366698155, -4.170884412071733, -4.1708908893639665, -4.170897366698155, -4.170903844074299, -4.170897366698155, -4.170897366698155, -4.17092975399845, -4.170923276454475, -4.170916798952459, -4.170903844074299, -4.1708908893639665, -4.170884412071733, -4.170897366698155, -4.170897366698155, -4.1708908893639665, -4.170884412071733, -4.1708908893639665, -4.170903844074299, -4.170897366698155, -4.170884412071733, -4.170910321492401, -4.170910321492401, -4.170903844074299, -4.170903844074299, -4.170897366698155, -4.170877934821456, -4.170884412071733, -4.170871457613132, -4.170871457613132, -4.170858503322347, -4.170845549199374, -4.170858503322347, -4.170858503322347, -4.170852026239884, -4.170852026239884, -4.185670688916124, -4.185657541487432, -4.185664115180171, -4.185657541487432, -4.185664115180171, -4.185657541487432, -4.185664115180171, -4.185664115180171, -4.185650967837906, -4.185644394231593, -4.185637820668491, -4.185637820668491, -4.185611526848195, -4.185611526848195, -4.185611526848195, -4.185611526848195, -4.1855983801973045, -4.185604953501145, -4.1855983801973045, -4.185611526848195, -4.185618100238454, -4.185644394231593, -4.185644394231593, -4.185644394231593, -4.185644394231593, -4.185644394231593, -4.185637820668491, -4.185637820668491, -4.185618100238454, -4.185618100238454, -4.185637820668491, -4.185637820668491, -4.185637820668491, -4.185683836517673, -4.185664115180171, -4.1856772626952905, -4.185670688916124, -4.185670688916124, -4.1856772626952905, -4.18569041038327, -4.1856969842920835, -4.18569041038327, -4.1856969842920835, -4.185683836517673, -4.1856969842920835, -4.18569041038327, -4.18571013223936, -4.185723280359508, -4.185723280359508, -4.185723280359508, -4.185703558244113, -4.18571013223936, -4.185703558244113, -4.18571013223936, -4.185716706277825, -4.18571013223936, -4.185703558244113, -4.185716706277825, -4.185716706277825, -4.185736428652531, -4.18572985448441, -4.185723280359508, -4.18572985448441, -4.185723280359508, -4.185743002863872, -4.185749577118434, -4.185743002863872, -4.185762725757222, -4.185762725757222, -4.185775874568898, -4.1857824490395705, -4.1857824490395705, -4.185775874568898, -4.1857824490395705, -4.185789023553467, -4.185789023553467, -4.1857824490395705, -4.185769300141448, -4.185775874568898, -4.185762725757222, -4.185762725757222, -4.185762725757222, -4.185769300141448, -4.185769300141448, -4.185762725757222, -4.185762725757222, -4.185769300141448, -4.185762725757222, -4.185743002863872, -4.185756151416217, -4.185762725757222, -4.185769300141448, -4.185789023553467, -4.185789023553467, -4.1857824490395705, -4.1857824490395705, -4.185795598110589, -4.185802172710936, -4.185808747354508, -4.185795598110589, -4.170839072200815, -4.170839072200815, -4.170832595244208, -4.1708261183295505, -4.1708261183295505, -4.1708261183295505, -4.1708261183295505, -4.170845549199374, -4.170858503322347, -4.170864980446764, -4.170877934821456, -4.1708908893639665, -4.1708908893639665, -4.170903844074299, -4.170897366698155, -4.170916798952459, -4.170923276454475, -4.170916798952459, -4.170916798952459, -4.170916798952459, -4.170923276454475, -4.170916798952459, -4.17092975399845, -4.17092975399845, -4.170916798952459, -4.17092975399845, -4.170936231584383, -4.170955664593941, -4.170949186882128, -4.170942709212276, -4.170949186882128, -4.170962142347715, -4.170949186882128, -4.170942709212276, -4.170962142347715, -4.170949186882128, -4.170936231584383, -4.170949186882128, -4.170949186882128, -4.170942709212276, -4.170955664593941, -4.170962142347715, -4.170962142347715, -4.170955664593941, -4.170949186882128, -4.170955664593941, -4.170949186882128, -4.170968620143451, -4.170975097981149, -4.170968620143451, -4.170949186882128, -4.170910321492401, -4.170910321492401, -4.170897366698155, -4.170897366698155, -4.170903844074299, -4.1708908893639665, -4.170897366698155, -4.170884412071733, -4.1708908893639665, -4.170877934821456, -4.170884412071733, -4.170884412071733, -4.170897366698155, -4.170897366698155, -4.170884412071733, -4.1708908893639665, -4.170897366698155, -4.170903844074299, -4.170897366698155, -4.170897366698155, -4.17092975399845, -4.170923276454475, -4.170916798952459, -4.170903844074299, -4.1708908893639665, -4.170884412071733, -4.170897366698155, -4.170897366698155, -4.1708908893639665, -4.170884412071733, -4.1708908893639665, -4.170903844074299, -4.170897366698155, -4.170884412071733, -4.170910321492401, -4.170910321492401, -4.170903844074299, -4.170903844074299, -4.170897366698155, -4.170877934821456, -4.170884412071733, -4.170871457613132, -4.170871457613132, -4.170858503322347, -4.170845549199374, -4.170858503322347, -4.170858503322347, -4.170852026239884, -4.170852026239884, -4.185670688916124, -4.185657541487432, -4.185664115180171, -4.185657541487432, -4.185664115180171, -4.185657541487432, -4.185664115180171, -4.185664115180171, -4.185650967837906, -4.185644394231593, -4.185637820668491, -4.185637820668491, -4.185611526848195, -4.185611526848195, -4.185611526848195, -4.185611526848195, -4.1855983801973045, -4.185604953501145, -4.1855983801973045, -4.185611526848195, -4.185618100238454, -4.185644394231593, -4.185644394231593, -4.185644394231593, -4.185644394231593, -4.185644394231593, -4.185637820668491, -4.185637820668491, -4.185618100238454, -4.185618100238454, -4.185637820668491, -4.185637820668491, -4.185637820668491, -4.185683836517673, -4.185664115180171, -4.1856772626952905, -4.185670688916124, -4.185670688916124, -4.1856772626952905, -4.18569041038327, -4.1856969842920835, -4.18569041038327, -4.1856969842920835, -4.185683836517673, -4.1856969842920835, -4.18569041038327, -4.18571013223936, -4.185723280359508, -4.185723280359508, -4.185723280359508, -4.185703558244113, -4.18571013223936, -4.185703558244113, -4.18571013223936, -4.185716706277825, -4.18571013223936, -4.185703558244113, -4.185716706277825, -4.185716706277825, -4.185736428652531, -4.18572985448441, -4.185723280359508, -4.18572985448441, -4.185723280359508, -4.185743002863872, -4.185749577118434, -4.185743002863872, -4.185762725757222, -4.185762725757222, -4.185775874568898, -4.1857824490395705, -4.1857824490395705, -4.185775874568898, -4.1857824490395705, -4.185789023553467, -4.185789023553467, -4.1857824490395705, -4.185769300141448, -4.185775874568898, -4.185762725757222, -4.185762725757222, -4.185762725757222, -4.185769300141448, -4.185769300141448, -4.185762725757222, -4.185762725757222, -4.185769300141448, -4.185762725757222, -4.185743002863872, -4.185756151416217, -4.185762725757222, -4.185769300141448, -4.185789023553467, -4.185789023553467, -4.1857824490395705, -4.1857824490395705, -4.185795598110589, -4.185802172710936, -4.185808747354508, -4.185795598110589, -4.170839072200815, -4.170839072200815, -4.170832595244208, -4.1708261183295505, -4.1708261183295505, -4.1708261183295505, -4.1708261183295505, -4.170845549199374, -4.170858503322347, -4.170864980446764, -4.170877934821456, -4.1708908893639665, -4.1708908893639665, -4.170903844074299, -4.170897366698155, -4.170916798952459, -4.170923276454475, -4.170916798952459, -4.170916798952459, -4.170916798952459, -4.170923276454475, -4.170916798952459, -4.17092975399845, -4.17092975399845, -4.170916798952459, -4.17092975399845, -4.170936231584383, -4.170955664593941, -4.170949186882128, -4.170942709212276, -4.170949186882128, -4.170962142347715, -4.170949186882128, -4.170942709212276, -4.170962142347715, -4.170949186882128, -4.170936231584383, -4.170949186882128, -4.170949186882128, -4.170942709212276, -4.170955664593941, -4.170962142347715, -4.170962142347715, -4.170955664593941, -4.170949186882128, -4.170955664593941, -4.170949186882128, -4.170968620143451, -4.170975097981149, -4.170968620143451, -4.170949186882128, -4.170910321492401, -4.170910321492401, -4.170897366698155, -4.170897366698155, -4.170903844074299, -4.1708908893639665, -4.170897366698155, -4.170884412071733, -4.1708908893639665, -4.170877934821456, -4.170884412071733, -4.170884412071733, -4.170897366698155, -4.170897366698155, -4.170884412071733, -4.1708908893639665, -4.170897366698155, -4.170903844074299, -4.170897366698155, -4.170897366698155, -4.17092975399845, -4.170923276454475, -4.170916798952459, -4.170903844074299, -4.1708908893639665, -4.170884412071733, -4.170897366698155, -4.170897366698155, -4.1708908893639665, -4.170884412071733, -4.1708908893639665, -4.170903844074299, -4.170897366698155, -4.170884412071733, -4.170910321492401, -4.170910321492401, -4.170903844074299, -4.170903844074299, -4.170897366698155, -4.170877934821456, -4.170884412071733, -4.170871457613132, -4.170871457613132, -4.170858503322347, -4.170845549199374, -4.170858503322347, -4.170858503322347, -4.170852026239884, -4.170852026239884, -4.185670688916124, -4.185657541487432, -4.185664115180171, -4.185657541487432, -4.185664115180171, -4.185657541487432, -4.185664115180171, -4.185664115180171, -4.185650967837906, -4.185644394231593, -4.185637820668491, -4.185637820668491, -4.185611526848195, -4.185611526848195, -4.185611526848195, -4.185611526848195, -4.1855983801973045, -4.185604953501145, -4.1855983801973045, -4.185611526848195, -4.185618100238454, -4.185644394231593, -4.185644394231593, -4.185644394231593, -4.185644394231593, -4.185644394231593, -4.185637820668491, -4.185637820668491, -4.185618100238454, -4.185618100238454, -4.185637820668491, -4.185637820668491, -4.185637820668491, -4.185683836517673, -4.185664115180171, -4.1856772626952905, -4.185670688916124, -4.185670688916124, -4.1856772626952905, -4.18569041038327, -4.1856969842920835, -4.18569041038327, -4.1856969842920835, -4.185683836517673, -4.1856969842920835, -4.18569041038327, -4.18571013223936, -4.185723280359508, -4.185723280359508, -4.185723280359508, -4.185703558244113, -4.18571013223936, -4.185703558244113, -4.18571013223936, -4.185716706277825, -4.18571013223936, -4.185703558244113, -4.185716706277825, -4.185716706277825, -4.185736428652531, -4.18572985448441, -4.185723280359508, -4.18572985448441, -4.185723280359508, -4.185743002863872, -4.185749577118434, -4.185743002863872, -4.185762725757222, -4.185762725757222, -4.185775874568898, -4.1857824490395705, -4.1857824490395705, -4.185775874568898, -4.1857824490395705, -4.185789023553467, -4.185789023553467, -4.1857824490395705, -4.185769300141448, -4.185775874568898, -4.185762725757222, -4.185762725757222, -4.185762725757222, -4.185769300141448, -4.185769300141448, -4.185762725757222, -4.185762725757222, -4.185769300141448, -4.185762725757222, -4.185743002863872, -4.185756151416217, -4.185762725757222, -4.185769300141448, -4.185789023553467, -4.185789023553467, -4.1857824490395705, -4.1857824490395705, -4.185795598110589, -4.185802172710936, -4.185808747354508, -4.185795598110589, -4.170839072200815, -4.170839072200815, -4.170832595244208, -4.1708261183295505, -4.1708261183295505, -4.1708261183295505, -4.1708261183295505, -4.170845549199374, -4.170858503322347, -4.170864980446764, -4.170877934821456, -4.1708908893639665, -4.1708908893639665, -4.170903844074299, -4.170897366698155, -4.170916798952459, -4.170923276454475, -4.170916798952459, -4.170916798952459, -4.170916798952459, -4.170923276454475, -4.170916798952459, -4.17092975399845, -4.17092975399845, -4.170916798952459, -4.17092975399845, -4.170936231584383, -4.170955664593941, -4.170949186882128, -4.170942709212276, -4.170949186882128, -4.170962142347715, -4.170949186882128, -4.170942709212276, -4.170962142347715, -4.170949186882128, -4.170936231584383, -4.170949186882128, -4.170949186882128, -4.170942709212276, -4.170955664593941, -4.170962142347715, -4.170962142347715, -4.170955664593941, -4.170949186882128, -4.170955664593941, -4.170949186882128, -4.170968620143451, -4.170975097981149, -4.170968620143451, -4.170949186882128, -4.170910321492401, -4.170910321492401, -4.170897366698155, -4.170897366698155, -4.170903844074299, -4.1708908893639665, -4.170897366698155, -4.170884412071733, -4.1708908893639665, -4.170877934821456, -4.170884412071733, -4.170884412071733, -4.170897366698155, -4.170897366698155, -4.170884412071733, -4.1708908893639665, -4.170897366698155, -4.170903844074299, -4.170897366698155, -4.170897366698155, -4.17092975399845, -4.170923276454475, -4.170916798952459, -4.170903844074299, -4.1708908893639665, -4.170884412071733, -4.170897366698155, -4.170897366698155, -4.1708908893639665, -4.170884412071733, -4.1708908893639665, -4.170903844074299, -4.170897366698155, -4.170884412071733, -4.170910321492401, -4.170910321492401, -4.170903844074299, -4.170903844074299, -4.170897366698155, -4.170877934821456, -4.170884412071733, -4.170871457613132, -4.170871457613132, -4.170858503322347, -4.170845549199374, -4.170858503322347, -4.170858503322347, -4.170852026239884, -4.170852026239884, -4.185670688916124, -4.185657541487432, -4.185664115180171, -4.185657541487432, -4.185664115180171, -4.185657541487432, -4.185664115180171, -4.185664115180171, -4.185650967837906, -4.185644394231593, -4.185637820668491, -4.185637820668491, -4.185611526848195, -4.185611526848195, -4.185611526848195, -4.185611526848195, -4.1855983801973045, -4.185604953501145, -4.1855983801973045, -4.185611526848195, -4.185618100238454, -4.185644394231593, -4.185644394231593, -4.185644394231593, -4.185644394231593, -4.185644394231593, -4.185637820668491, -4.185637820668491, -4.185618100238454, -4.185618100238454, -4.185637820668491, -4.185637820668491, -4.185637820668491, -4.185683836517673, -4.185664115180171, -4.1856772626952905, -4.185670688916124, -4.185670688916124, -4.1856772626952905, -4.18569041038327, -4.1856969842920835, -4.18569041038327, -4.1856969842920835, -4.185683836517673, -4.1856969842920835, -4.18569041038327, -4.18571013223936, -4.185723280359508, -4.185723280359508, -4.185723280359508, -4.185703558244113, -4.18571013223936, -4.185703558244113, -4.18571013223936, -4.185716706277825, -4.18571013223936, -4.185703558244113, -4.185716706277825, -4.185716706277825, -4.185736428652531, -4.18572985448441, -4.185723280359508, -4.18572985448441, -4.185723280359508, -4.185743002863872, -4.185749577118434, -4.185743002863872, -4.185762725757222, -4.185762725757222, -4.185775874568898, -4.1857824490395705, -4.1857824490395705, -4.185775874568898, -4.1857824490395705, -4.185789023553467, -4.185789023553467, -4.1857824490395705, -4.185769300141448, -4.185775874568898, -4.185762725757222, -4.185762725757222, -4.185762725757222, -4.185769300141448, -4.185769300141448, -4.185762725757222, -4.185762725757222, -4.185769300141448, -4.185762725757222, -4.185743002863872, -4.185756151416217, -4.185762725757222, -4.185769300141448, -4.185789023553467, -4.185789023553467, -4.1857824490395705, -4.1857824490395705, -4.185795598110589, -4.185802172710936, -4.185808747354508, -4.185795598110589, -4.170839072200815, -4.170839072200815, -4.170832595244208, -4.1708261183295505, -4.1708261183295505, -4.1708261183295505, -4.1708261183295505, -4.170845549199374, -4.170858503322347, -4.170864980446764, -4.170877934821456, -4.1708908893639665, -4.1708908893639665, -4.170903844074299, -4.170897366698155, -4.170916798952459, -4.170923276454475, -4.170916798952459, -4.170916798952459, -4.170916798952459, -4.170923276454475, -4.170916798952459, -4.17092975399845, -4.17092975399845, -4.170916798952459, -4.17092975399845, -4.170936231584383, -4.170955664593941, -4.170949186882128, -4.170942709212276, -4.170949186882128, -4.170962142347715, -4.170949186882128, -4.170942709212276, -4.170962142347715, -4.170949186882128, -4.170936231584383, -4.170949186882128, -4.170949186882128, -4.170942709212276, -4.170955664593941, -4.170962142347715, -4.170962142347715, -4.170955664593941, -4.170949186882128, -4.170955664593941, -4.170949186882128, -4.170968620143451, -4.170975097981149, -4.170968620143451, -4.170949186882128, -4.170910321492401, -4.170910321492401, -4.170897366698155, -4.170897366698155, -4.170903844074299, -4.1708908893639665, -4.170897366698155, -4.170884412071733, -4.1708908893639665, -4.170877934821456, -4.170884412071733, -4.170884412071733, -4.170897366698155, -4.170897366698155, -4.170884412071733, -4.1708908893639665, -4.170897366698155, -4.170903844074299, -4.170897366698155, -4.170897366698155, -4.17092975399845, -4.170923276454475, -4.170916798952459, -4.170903844074299, -4.1708908893639665, -4.170884412071733, -4.170897366698155, -4.170897366698155, -4.1708908893639665, -4.170884412071733, -4.1708908893639665, -4.170903844074299, -4.170897366698155, -4.170884412071733, -4.170910321492401, -4.170910321492401, -4.170903844074299, -4.170903844074299, -4.170897366698155, -4.170877934821456, -4.170884412071733, -4.170871457613132, -4.170871457613132, -4.170858503322347, -4.170845549199374, -4.170858503322347, -4.170858503322347, -4.170852026239884, -4.170852026239884, -4.185670688916124, -4.185657541487432, -4.185664115180171, -4.185657541487432, -4.185664115180171, -4.185657541487432, -4.185664115180171, -4.185664115180171, -4.185650967837906, -4.185644394231593, -4.185637820668491, -4.185637820668491, -4.185611526848195, -4.185611526848195, -4.185611526848195, -4.185611526848195, -4.1855983801973045, -4.185604953501145, -4.1855983801973045, -4.185611526848195, -4.185618100238454, -4.185644394231593, -4.185644394231593, -4.185644394231593, -4.185644394231593, -4.185644394231593, -4.185637820668491, -4.185637820668491, -4.185618100238454, -4.185618100238454, -4.185637820668491, -4.185637820668491, -4.185637820668491, -4.185683836517673, -4.185664115180171, -4.1856772626952905, -4.185670688916124, -4.185670688916124, -4.1856772626952905, -4.18569041038327, -4.1856969842920835, -4.18569041038327, -4.1856969842920835, -4.185683836517673, -4.1856969842920835, -4.18569041038327, -4.18571013223936, -4.185723280359508, -4.185723280359508, -4.185723280359508, -4.185703558244113, -4.18571013223936, -4.185703558244113, -4.18571013223936, -4.185716706277825, -4.18571013223936, -4.185703558244113, -4.185716706277825, -4.185716706277825, -4.185736428652531, -4.18572985448441, -4.185723280359508, -4.18572985448441, -4.185723280359508, -4.185743002863872, -4.185749577118434, -4.185743002863872, -4.185762725757222, -4.185762725757222, -4.185775874568898, -4.1857824490395705, -4.1857824490395705, -4.185775874568898, -4.1857824490395705, -4.185789023553467, -4.185789023553467, -4.1857824490395705, -4.185769300141448, -4.185775874568898, -4.185762725757222, -4.185762725757222, -4.185762725757222, -4.185769300141448, -4.185769300141448, -4.185762725757222, -4.185762725757222, -4.185769300141448, -4.185762725757222, -4.185743002863872, -4.185756151416217, -4.185762725757222, -4.185769300141448, -4.185789023553467, -4.185789023553467, -4.1857824490395705, -4.1857824490395705, -4.185795598110589, -4.185802172710936, -4.185808747354508, -4.185795598110589, -4.170839072200815, -4.170839072200815, -4.170832595244208, -4.1708261183295505, -4.1708261183295505, -4.1708261183295505, -4.1708261183295505, -4.170845549199374, -4.170858503322347, -4.170864980446764, -4.170877934821456, -4.1708908893639665, -4.1708908893639665, -4.170903844074299, -4.170897366698155, -4.170916798952459, -4.170923276454475, -4.170916798952459, -4.170916798952459, -4.170916798952459, -4.170923276454475, -4.170916798952459, -4.17092975399845, -4.17092975399845, -4.170916798952459, -4.17092975399845, -4.170936231584383, -4.170955664593941, -4.170949186882128, -4.170942709212276, -4.170949186882128, -4.170962142347715, -4.170949186882128, -4.170942709212276, -4.170962142347715, -4.170949186882128, -4.170936231584383, -4.170949186882128, -4.170949186882128, -4.170942709212276, -4.170955664593941, -4.170962142347715, -4.170962142347715, -4.170955664593941, -4.170949186882128, -4.170955664593941, -4.170949186882128, -4.170968620143451, -4.170975097981149, -4.170968620143451, -4.170949186882128, -4.170910321492401, -4.170910321492401, -4.170897366698155, -4.170897366698155, -4.170903844074299, -4.1708908893639665, -4.170897366698155, -4.170884412071733, -4.1708908893639665, -4.170877934821456, -4.170884412071733, -4.170884412071733, -4.170897366698155, -4.170897366698155, -4.170884412071733, -4.1708908893639665, -4.170897366698155, -4.170903844074299, -4.170897366698155, -4.170897366698155, -4.17092975399845, -4.170923276454475, -4.170916798952459, -4.170903844074299, -4.1708908893639665, -4.170884412071733, -4.170897366698155, -4.170897366698155, -4.1708908893639665, -4.170884412071733, -4.1708908893639665, -4.170903844074299, -4.170897366698155, -4.170884412071733, -4.170910321492401, -4.170910321492401, -4.170903844074299, -4.170903844074299, -4.170897366698155, -4.170877934821456, -4.170884412071733, -4.170871457613132, -4.170871457613132, -4.170858503322347, -4.170845549199374, -4.170858503322347, -4.170858503322347, -4.170852026239884, -4.170852026239884, -4.185670688916124, -4.185657541487432, -4.185664115180171, -4.185657541487432, -4.185664115180171, -4.185657541487432, -4.185664115180171, -4.185664115180171, -4.185650967837906, -4.185644394231593, -4.185637820668491, -4.185637820668491, -4.185611526848195, -4.185611526848195, -4.185611526848195, -4.185611526848195, -4.1855983801973045, -4.185604953501145, -4.1855983801973045, -4.185611526848195, -4.185618100238454, -4.185644394231593, -4.185644394231593, -4.185644394231593, -4.185644394231593, -4.185644394231593, -4.185637820668491, -4.185637820668491, -4.185618100238454, -4.185618100238454, -4.185637820668491, -4.185637820668491, -4.185637820668491, -4.185683836517673, -4.185664115180171, -4.1856772626952905, -4.185670688916124, -4.185670688916124, -4.1856772626952905, -4.18569041038327, -4.1856969842920835, -4.18569041038327, -4.1856969842920835, -4.185683836517673, -4.1856969842920835, -4.18569041038327, -4.18571013223936, -4.185723280359508, -4.185723280359508, -4.185723280359508, -4.185703558244113, -4.18571013223936, -4.185703558244113, -4.18571013223936, -4.185716706277825, -4.18571013223936, -4.185703558244113, -4.185716706277825, -4.185716706277825, -4.185736428652531, -4.18572985448441, -4.185723280359508, -4.18572985448441, -4.185723280359508, -4.185743002863872, -4.185749577118434, -4.185743002863872, -4.185762725757222, -4.185762725757222, -4.185775874568898, -4.1857824490395705, -4.1857824490395705, -4.185775874568898, -4.1857824490395705, -4.185789023553467, -4.185789023553467, -4.1857824490395705, -4.185769300141448, -4.185775874568898, -4.185762725757222, -4.185762725757222, -4.185762725757222, -4.185769300141448, -4.185769300141448, -4.185762725757222, -4.185762725757222, -4.185769300141448, -4.185762725757222, -4.185743002863872, -4.185756151416217, -4.185762725757222, -4.185769300141448, -4.185789023553467, -4.185789023553467, -4.1857824490395705, -4.1857824490395705, -4.185795598110589, -4.185802172710936, -4.185808747354508, -4.185795598110589, -4.170839072200815, -4.170839072200815, -4.170832595244208, -4.1708261183295505, -4.1708261183295505, -4.1708261183295505, -4.1708261183295505, -4.170845549199374, -4.170858503322347, -4.170864980446764, -4.170877934821456, -4.1708908893639665, -4.1708908893639665, -4.170903844074299, -4.170897366698155, -4.170916798952459, -4.170923276454475, -4.170916798952459, -4.170916798952459, -4.170916798952459, -4.170923276454475, -4.170916798952459, -4.17092975399845, -4.17092975399845, -4.170916798952459, -4.17092975399845, -4.170936231584383, -4.170955664593941, -4.170949186882128, -4.170942709212276, -4.170949186882128, -4.170962142347715, -4.170949186882128, -4.170942709212276, -4.170962142347715, -4.170949186882128, -4.170936231584383, -4.170949186882128, -4.170949186882128, -4.170942709212276, -4.170955664593941, -4.170962142347715, -4.170962142347715, -4.170955664593941, -4.170949186882128, -4.170955664593941, -4.170949186882128, -4.170968620143451, -4.170975097981149, -4.170968620143451, -4.170949186882128, -4.170910321492401, -4.170910321492401, -4.170897366698155, -4.170897366698155, -4.170903844074299, -4.1708908893639665, -4.170897366698155, -4.170884412071733, -4.1708908893639665, -4.170877934821456, -4.170884412071733, -4.170884412071733, -4.170897366698155, -4.170897366698155, -4.170884412071733, -4.1708908893639665, -4.170897366698155, -4.170903844074299, -4.170897366698155, -4.170897366698155, -4.17092975399845, -4.170923276454475, -4.170916798952459, -4.170903844074299, -4.1708908893639665, -4.170884412071733, -4.170897366698155, -4.170897366698155, -4.1708908893639665, -4.170884412071733, -4.1708908893639665, -4.170903844074299, -4.170897366698155, -4.170884412071733, -4.170910321492401, -4.170910321492401, -4.170903844074299, -4.170903844074299, -4.170897366698155, -4.170877934821456, -4.170884412071733, -4.170871457613132, -4.170871457613132, -4.170858503322347, -4.170845549199374, -4.170858503322347, -4.170858503322347, -4.170852026239884, -4.170852026239884, -4.185670688916124, -4.185657541487432, -4.185664115180171, -4.185657541487432, -4.185664115180171, -4.185657541487432, -4.185664115180171, -4.185664115180171, -4.185650967837906, -4.185644394231593, -4.185637820668491, -4.185637820668491, -4.185611526848195, -4.185611526848195, -4.185611526848195, -4.185611526848195, -4.1855983801973045, -4.185604953501145, -4.1855983801973045, -4.185611526848195, -4.185618100238454, -4.185644394231593, -4.185644394231593, -4.185644394231593, -4.185644394231593, -4.185644394231593, -4.185637820668491, -4.185637820668491, -4.185618100238454, -4.185618100238454, -4.185637820668491, -4.185637820668491, -4.185637820668491, -4.185683836517673, -4.185664115180171, -4.1856772626952905, -4.185670688916124, -4.185670688916124, -4.1856772626952905, -4.18569041038327, -4.1856969842920835, -4.18569041038327, -4.1856969842920835, -4.185683836517673, -4.1856969842920835, -4.18569041038327, -4.18571013223936, -4.185723280359508, -4.185723280359508, -4.185723280359508, -4.185703558244113, -4.18571013223936, -4.185703558244113, -4.18571013223936, -4.185716706277825, -4.18571013223936, -4.185703558244113, -4.185716706277825, -4.185716706277825, -4.185736428652531, -4.18572985448441, -4.185723280359508, -4.18572985448441, -4.185723280359508, -4.185743002863872, -4.185749577118434, -4.185743002863872, -4.185762725757222, -4.185762725757222, -4.185775874568898, -4.1857824490395705, -4.1857824490395705, -4.185775874568898, -4.1857824490395705, -4.185789023553467, -4.185789023553467, -4.1857824490395705, -4.185769300141448, -4.185775874568898, -4.185762725757222, -4.185762725757222, -4.185762725757222, -4.185769300141448, -4.185769300141448, -4.185762725757222, -4.185762725757222, -4.185769300141448, -4.185762725757222, -4.185743002863872, -4.185756151416217, -4.185762725757222, -4.185769300141448, -4.185789023553467, -4.185789023553467, -4.1857824490395705, -4.1857824490395705, -4.185795598110589, -4.185802172710936, -4.185808747354508, -4.185795598110589, -4.170839072200815, -4.170839072200815, -4.170832595244208, -4.1708261183295505, -4.1708261183295505, -4.1708261183295505, -4.1708261183295505, -4.170845549199374, -4.170858503322347, -4.170864980446764, -4.170877934821456, -4.1708908893639665, -4.1708908893639665, -4.170903844074299, -4.170897366698155, -4.170916798952459, -4.170923276454475, -4.170916798952459, -4.170916798952459, -4.170916798952459, -4.170923276454475, -4.170916798952459, -4.17092975399845, -4.17092975399845, -4.170916798952459, -4.17092975399845, -4.170936231584383, -4.170955664593941, -4.170949186882128, -4.170942709212276, -4.170949186882128, -4.170962142347715, -4.170949186882128, -4.170942709212276, -4.170962142347715, -4.170949186882128, -4.170936231584383, -4.170949186882128, -4.170949186882128, -4.170942709212276, -4.170955664593941, -4.170962142347715, -4.170962142347715, -4.170955664593941, -4.170949186882128, -4.170955664593941, -4.170949186882128, -4.170968620143451, -4.170975097981149, -4.170968620143451, -4.170949186882128, -4.170910321492401, -4.170910321492401, -4.170897366698155, -4.170897366698155, -4.170903844074299, -4.1708908893639665, -4.170897366698155, -4.170884412071733, -4.1708908893639665, -4.170877934821456, -4.170884412071733, -4.170884412071733, -4.170897366698155, -4.170897366698155, -4.170884412071733, -4.1708908893639665, -4.170897366698155, -4.170903844074299, -4.170897366698155, -4.170897366698155, -4.17092975399845, -4.170923276454475, -4.170916798952459, -4.170903844074299, -4.1708908893639665, -4.170884412071733, -4.170897366698155, -4.170897366698155, -4.1708908893639665, -4.170884412071733, -4.1708908893639665, -4.170903844074299, -4.170897366698155, -4.170884412071733, -4.170910321492401, -4.170910321492401, -4.170903844074299, -4.170903844074299, -4.170897366698155, -4.170877934821456, -4.170884412071733, -4.170871457613132, -4.170871457613132, -4.170858503322347, -4.170845549199374, -4.170858503322347, -4.170858503322347, -4.170852026239884, -4.170852026239884, -4.185670688916124, -4.185657541487432, -4.185664115180171, -4.185657541487432, -4.185664115180171, -4.185657541487432, -4.185664115180171, -4.185664115180171, -4.185650967837906, -4.185644394231593, -4.185637820668491, -4.185637820668491, -4.185611526848195, -4.185611526848195, -4.185611526848195, -4.185611526848195, -4.1855983801973045, -4.185604953501145, -4.1855983801973045, -4.185611526848195, -4.185618100238454, -4.185644394231593, -4.185644394231593, -4.185644394231593, -4.185644394231593, -4.185644394231593, -4.185637820668491, -4.185637820668491, -4.185618100238454, -4.185618100238454, -4.185637820668491, -4.185637820668491, -4.185637820668491, -4.185683836517673, -4.185664115180171, -4.1856772626952905, -4.185670688916124, -4.185670688916124, -4.1856772626952905, -4.18569041038327, -4.1856969842920835, -4.18569041038327, -4.1856969842920835, -4.185683836517673, -4.1856969842920835, -4.18569041038327, -4.18571013223936, -4.185723280359508, -4.185723280359508, -4.185723280359508, -4.185703558244113, -4.18571013223936, -4.185703558244113, -4.18571013223936, -4.185716706277825, -4.18571013223936, -4.185703558244113, -4.185716706277825, -4.185716706277825, -4.185736428652531, -4.18572985448441, -4.185723280359508, -4.18572985448441, -4.185723280359508, -4.185743002863872, -4.185749577118434, -4.185743002863872, -4.185762725757222, -4.185762725757222, -4.185775874568898, -4.1857824490395705, -4.1857824490395705, -4.185775874568898, -4.1857824490395705, -4.185789023553467, -4.185789023553467, -4.1857824490395705, -4.185769300141448, -4.185775874568898, -4.185762725757222, -4.185762725757222, -4.185762725757222, -4.185769300141448, -4.185769300141448, -4.185762725757222, -4.185762725757222, -4.185769300141448, -4.185762725757222, -4.185743002863872, -4.185756151416217, -4.185762725757222, -4.185769300141448, -4.185789023553467, -4.185789023553467, -4.1857824490395705, -4.1857824490395705, -4.185795598110589, -4.185802172710936, -4.185808747354508, -4.185795598110589, -4.170839072200815, -4.170839072200815, -4.170832595244208, -4.1708261183295505, -4.1708261183295505, -4.1708261183295505, -4.1708261183295505, -4.170845549199374, -4.170858503322347, -4.170864980446764, -4.170877934821456, -4.1708908893639665, -4.1708908893639665, -4.170903844074299, -4.170897366698155, -4.170916798952459, -4.170923276454475, -4.170916798952459, -4.170916798952459, -4.170916798952459, -4.170923276454475, -4.170916798952459, -4.17092975399845, -4.17092975399845, -4.170916798952459, -4.17092975399845, -4.170936231584383, -4.170955664593941, -4.170949186882128, -4.170942709212276, -4.170949186882128, -4.170962142347715, -4.170949186882128, -4.170942709212276, -4.170962142347715, -4.170949186882128, -4.170936231584383, -4.170949186882128, -4.170949186882128, -4.170942709212276, -4.170955664593941, -4.170962142347715, -4.170962142347715, -4.170955664593941, -4.170949186882128, -4.170955664593941, -4.170949186882128, -4.170968620143451, -4.170975097981149, -4.170968620143451, -4.170949186882128, -4.170910321492401, -4.170910321492401, -4.170897366698155, -4.170897366698155, -4.170903844074299, -4.1708908893639665, -4.170897366698155, -4.170884412071733, -4.1708908893639665, -4.170877934821456, -4.170884412071733, -4.170884412071733, -4.170897366698155, -4.170897366698155, -4.170884412071733, -4.1708908893639665, -4.170897366698155, -4.170903844074299, -4.170897366698155, -4.170897366698155, -4.17092975399845, -4.170923276454475, -4.170916798952459, -4.170903844074299, -4.1708908893639665, -4.170884412071733, -4.170897366698155, -4.170897366698155, -4.1708908893639665, -4.170884412071733, -4.1708908893639665, -4.170903844074299, -4.170897366698155, -4.170884412071733, -4.170910321492401, -4.170910321492401, -4.170903844074299, -4.170903844074299, -4.170897366698155, -4.170877934821456, -4.170884412071733, -4.170871457613132, -4.170871457613132, -4.170858503322347, -4.170845549199374, -4.170858503322347, -4.170858503322347, -4.170852026239884, -4.170852026239884, -4.185670688916124, -4.185657541487432, -4.185664115180171, -4.185657541487432, -4.185664115180171, -4.185657541487432, -4.185664115180171, -4.185664115180171, -4.185650967837906, -4.185644394231593, -4.185637820668491, -4.185637820668491, -4.185611526848195, -4.185611526848195, -4.185611526848195, -4.185611526848195, -4.1855983801973045, -4.185604953501145, -4.1855983801973045, -4.185611526848195, -4.185618100238454, -4.185644394231593, -4.185644394231593, -4.185644394231593, -4.185644394231593, -4.185644394231593, -4.185637820668491, -4.185637820668491, -4.185618100238454, -4.185618100238454, -4.185637820668491, -4.185637820668491, -4.185637820668491, -4.185683836517673, -4.185664115180171, -4.1856772626952905, -4.185670688916124, -4.185670688916124, -4.1856772626952905, -4.18569041038327, -4.1856969842920835, -4.18569041038327, -4.1856969842920835, -4.185683836517673, -4.1856969842920835, -4.18569041038327, -4.18571013223936, -4.185723280359508, -4.185723280359508, -4.185723280359508, -4.185703558244113, -4.18571013223936, -4.185703558244113, -4.18571013223936, -4.185716706277825, -4.18571013223936, -4.185703558244113, -4.185716706277825, -4.185716706277825, -4.185736428652531, -4.18572985448441, -4.185723280359508, -4.18572985448441, -4.185723280359508, -4.185743002863872, -4.185749577118434, -4.185743002863872, -4.185762725757222, -4.185762725757222, -4.185775874568898, -4.1857824490395705, -4.1857824490395705, -4.185775874568898, -4.1857824490395705, -4.185789023553467, -4.185789023553467, -4.1857824490395705, -4.185769300141448, -4.185775874568898, -4.185762725757222, -4.185762725757222, -4.185762725757222, -4.185769300141448, -4.185769300141448, -4.185762725757222, -4.185762725757222, -4.185769300141448, -4.185762725757222, -4.185743002863872, -4.185756151416217, -4.185762725757222, -4.185769300141448, -4.185789023553467, -4.185789023553467, -4.1857824490395705, -4.1857824490395705, -4.185795598110589, -4.185802172710936, -4.185808747354508, -4.185795598110589, -4.170839072200815, -4.170839072200815, -4.170832595244208, -4.1708261183295505, -4.1708261183295505, -4.1708261183295505, -4.1708261183295505, -4.170845549199374, -4.170858503322347, -4.170864980446764, -4.170877934821456, -4.1708908893639665, -4.1708908893639665, -4.170903844074299, -4.170897366698155, -4.170916798952459, -4.170923276454475, -4.170916798952459, -4.170916798952459, -4.170916798952459, -4.170923276454475, -4.170916798952459, -4.17092975399845, -4.17092975399845, -4.170916798952459, -4.17092975399845, -4.170936231584383, -4.170955664593941, -4.170949186882128, -4.170942709212276, -4.170949186882128, -4.170962142347715, -4.170949186882128, -4.170942709212276, -4.170962142347715, -4.170949186882128, -4.170936231584383, -4.170949186882128, -4.170949186882128, -4.170942709212276, -4.170955664593941, -4.170962142347715, -4.170962142347715, -4.170955664593941, -4.170949186882128, -4.170955664593941, -4.170949186882128, -4.170968620143451, -4.170975097981149, -4.170968620143451, -4.170949186882128, -4.170910321492401, -4.170910321492401, -4.170897366698155, -4.170897366698155, -4.170903844074299, -4.1708908893639665, -4.170897366698155, -4.170884412071733, -4.1708908893639665, -4.170877934821456, -4.170884412071733, -4.170884412071733, -4.170897366698155, -4.170897366698155, -4.170884412071733, -4.1708908893639665, -4.170897366698155, -4.170903844074299, -4.170897366698155, -4.170897366698155, -4.17092975399845, -4.170923276454475, -4.170916798952459, -4.170903844074299, -4.1708908893639665, -4.170884412071733, -4.170897366698155, -4.170897366698155, -4.1708908893639665, -4.170884412071733, -4.1708908893639665, -4.170903844074299, -4.170897366698155, -4.170884412071733, -4.170910321492401, -4.170910321492401, -4.170903844074299, -4.170903844074299, -4.170897366698155, -4.170877934821456, -4.170884412071733, -4.170871457613132, -4.170871457613132, -4.170858503322347, -4.170845549199374, -4.170858503322347, -4.170858503322347, -4.170852026239884, -4.170852026239884, -4.185670688916124, -4.185657541487432, -4.185664115180171, -4.185657541487432, -4.185664115180171, -4.185657541487432, -4.185664115180171, -4.185664115180171, -4.185650967837906, -4.185644394231593, -4.185637820668491, -4.185637820668491, -4.185611526848195, -4.185611526848195, -4.185611526848195, -4.185611526848195, -4.1855983801973045, -4.185604953501145, -4.1855983801973045, -4.185611526848195, -4.185618100238454, -4.185644394231593, -4.185644394231593, -4.185644394231593, -4.185644394231593, -4.185644394231593, -4.185637820668491, -4.185637820668491, -4.185618100238454, -4.185618100238454, -4.185637820668491, -4.185637820668491, -4.185637820668491, -4.185683836517673, -4.185664115180171, -4.1856772626952905, -4.185670688916124, -4.185670688916124, -4.1856772626952905, -4.18569041038327, -4.1856969842920835, -4.18569041038327, -4.1856969842920835, -4.185683836517673, -4.1856969842920835, -4.18569041038327, -4.18571013223936, -4.185723280359508, -4.185723280359508, -4.185723280359508, -4.185703558244113, -4.18571013223936, -4.185703558244113, -4.18571013223936, -4.185716706277825, -4.18571013223936, -4.185703558244113, -4.185716706277825, -4.185716706277825, -4.185736428652531, -4.18572985448441, -4.185723280359508, -4.18572985448441, -4.185723280359508, -4.185743002863872, -4.185749577118434, -4.185743002863872, -4.185762725757222, -4.185762725757222, -4.185775874568898, -4.1857824490395705, -4.1857824490395705, -4.185775874568898, -4.1857824490395705, -4.185789023553467, -4.185789023553467, -4.1857824490395705, -4.185769300141448, -4.185775874568898, -4.185762725757222, -4.185762725757222, -4.185762725757222, -4.185769300141448, -4.185769300141448, -4.185762725757222, -4.185762725757222, -4.185769300141448, -4.185762725757222, -4.185743002863872, -4.185756151416217, -4.185762725757222, -4.185769300141448, -4.185789023553467, -4.185789023553467, -4.1857824490395705, -4.1857824490395705, -4.185795598110589, -4.185802172710936, -4.185808747354508, -4.185795598110589, -4.170839072200815, -4.170839072200815, -4.170832595244208, -4.1708261183295505, -4.1708261183295505, -4.1708261183295505, -4.1708261183295505, -4.170845549199374, -4.170858503322347, -4.170864980446764, -4.170877934821456, -4.1708908893639665, -4.1708908893639665, -4.170903844074299, -4.170897366698155, -4.170916798952459, -4.170923276454475, -4.170916798952459, -4.170916798952459, -4.170916798952459, -4.170923276454475, -4.170916798952459, -4.17092975399845, -4.17092975399845, -4.170916798952459, -4.17092975399845, -4.170936231584383, -4.170955664593941, -4.170949186882128, -4.170942709212276, -4.170949186882128, -4.170962142347715, -4.170949186882128, -4.170942709212276, -4.170962142347715, -4.170949186882128, -4.170936231584383, -4.170949186882128, -4.170949186882128, -4.170942709212276, -4.170955664593941, -4.170962142347715, -4.170962142347715, -4.170955664593941, -4.170949186882128, -4.170955664593941, -4.170949186882128, -4.170968620143451, -4.170975097981149, -4.170968620143451, -4.170949186882128, -4.170910321492401, -4.170910321492401, -4.170897366698155, -4.170897366698155, -4.170903844074299, -4.1708908893639665, -4.170897366698155, -4.170884412071733, -4.1708908893639665, -4.170877934821456, -4.170884412071733, -4.170884412071733, -4.170897366698155, -4.170897366698155, -4.170884412071733, -4.1708908893639665, -4.170897366698155, -4.170903844074299, -4.170897366698155, -4.170897366698155, -4.17092975399845, -4.170923276454475, -4.170916798952459, -4.170903844074299, -4.1708908893639665, -4.170884412071733, -4.170897366698155, -4.170897366698155, -4.1708908893639665, -4.170884412071733, -4.1708908893639665, -4.170903844074299, -4.170897366698155, -4.170884412071733, -4.170910321492401, -4.170910321492401, -4.170903844074299, -4.170903844074299, -4.170897366698155, -4.170877934821456, -4.170884412071733, -4.170871457613132, -4.170871457613132, -4.170858503322347, -4.170845549199374, -4.170858503322347, -4.170858503322347, -4.170852026239884, -4.170852026239884, -4.185670688916124, -4.185657541487432, -4.185664115180171, -4.185657541487432, -4.185664115180171, -4.185657541487432, -4.185664115180171, -4.185664115180171, -4.185650967837906, -4.185644394231593, -4.185637820668491, -4.185637820668491, -4.185611526848195, -4.185611526848195, -4.185611526848195, -4.185611526848195, -4.1855983801973045, -4.185604953501145, -4.1855983801973045, -4.185611526848195, -4.185618100238454, -4.185644394231593, -4.185644394231593, -4.185644394231593, -4.185644394231593, -4.185644394231593, -4.185637820668491, -4.185637820668491, -4.185618100238454, -4.185618100238454, -4.185637820668491, -4.185637820668491, -4.185637820668491, -4.185683836517673, -4.185664115180171, -4.1856772626952905, -4.185670688916124, -4.185670688916124, -4.1856772626952905, -4.18569041038327, -4.1856969842920835, -4.18569041038327, -4.1856969842920835, -4.185683836517673, -4.1856969842920835, -4.18569041038327, -4.18571013223936, -4.185723280359508, -4.185723280359508, -4.185723280359508, -4.185703558244113, -4.18571013223936, -4.185703558244113, -4.18571013223936, -4.185716706277825, -4.18571013223936, -4.185703558244113, -4.185716706277825, -4.185716706277825, -4.185736428652531, -4.18572985448441, -4.185723280359508, -4.18572985448441, -4.185723280359508, -4.185743002863872, -4.185749577118434, -4.185743002863872, -4.185762725757222, -4.185762725757222, -4.185775874568898, -4.1857824490395705, -4.1857824490395705, -4.185775874568898, -4.1857824490395705, -4.185789023553467, -4.185789023553467, -4.1857824490395705, -4.185769300141448, -4.185775874568898, -4.185762725757222, -4.185762725757222, -4.185762725757222, -4.185769300141448, -4.185769300141448, -4.185762725757222, -4.185762725757222, -4.185769300141448, -4.185762725757222, -4.185743002863872, -4.185756151416217, -4.185762725757222, -4.185769300141448, -4.185789023553467, -4.185789023553467, -4.1857824490395705, -4.1857824490395705, -4.185795598110589, -4.185802172710936, -4.185808747354508, -4.185795598110589, -4.170839072200815, -4.170839072200815, -4.170832595244208, -4.1708261183295505, -4.1708261183295505, -4.1708261183295505, -4.1708261183295505, -4.170845549199374, -4.170858503322347, -4.170864980446764, -4.170877934821456, -4.1708908893639665, -4.1708908893639665, -4.170903844074299, -4.170897366698155, -4.170916798952459, -4.170923276454475, -4.170916798952459, -4.170916798952459, -4.170916798952459, -4.170923276454475, -4.170916798952459, -4.17092975399845, -4.17092975399845, -4.170916798952459, -4.17092975399845, -4.170936231584383, -4.170955664593941, -4.170949186882128, -4.170942709212276, -4.170949186882128, -4.170962142347715, -4.170949186882128, -4.170942709212276, -4.170962142347715, -4.170949186882128, -4.170936231584383, -4.170949186882128, -4.170949186882128, -4.170942709212276, -4.170955664593941, -4.170962142347715, -4.170962142347715, -4.170955664593941, -4.170949186882128, -4.170955664593941, -4.170949186882128, -4.170968620143451, -4.170975097981149, -4.170968620143451, -4.170949186882128, -4.170910321492401, -4.170910321492401, -4.170897366698155, -4.170897366698155, -4.170903844074299, -4.1708908893639665, -4.170897366698155, -4.170884412071733, -4.1708908893639665, -4.170877934821456, -4.170884412071733, -4.170884412071733, -4.170897366698155, -4.170897366698155, -4.170884412071733, -4.1708908893639665, -4.170897366698155, -4.170903844074299, -4.170897366698155, -4.170897366698155, -4.17092975399845, -4.170923276454475, -4.170916798952459, -4.170903844074299, -4.1708908893639665, -4.170884412071733, -4.170897366698155, -4.170897366698155, -4.1708908893639665, -4.170884412071733, -4.1708908893639665, -4.170903844074299, -4.170897366698155, -4.170884412071733, -4.170910321492401, -4.170910321492401, -4.170903844074299, -4.170903844074299, -4.170897366698155, -4.170877934821456, -4.170884412071733, -4.170871457613132, -4.170871457613132, -4.170858503322347, -4.170845549199374, -4.170858503322347, -4.170858503322347, -4.170852026239884, -4.170852026239884, -4.185670688916124, -4.185657541487432, -4.185664115180171, -4.185657541487432, -4.185664115180171, -4.185657541487432, -4.185664115180171, -4.185664115180171, -4.185650967837906, -4.185644394231593, -4.185637820668491, -4.185637820668491, -4.185611526848195, -4.185611526848195, -4.185611526848195, -4.185611526848195, -4.1855983801973045, -4.185604953501145, -4.1855983801973045, -4.185611526848195, -4.185618100238454, -4.185644394231593, -4.185644394231593, -4.185644394231593, -4.185644394231593, -4.185644394231593, -4.185637820668491, -4.185637820668491, -4.185618100238454, -4.185618100238454, -4.185637820668491, -4.185637820668491, -4.185637820668491, -4.185683836517673, -4.185664115180171, -4.1856772626952905, -4.185670688916124, -4.185670688916124, -4.1856772626952905, -4.18569041038327, -4.1856969842920835, -4.18569041038327, -4.1856969842920835, -4.185683836517673, -4.1856969842920835, -4.18569041038327, -4.18571013223936, -4.185723280359508, -4.185723280359508, -4.185723280359508, -4.185703558244113, -4.18571013223936, -4.185703558244113, -4.18571013223936, -4.185716706277825, -4.18571013223936, -4.185703558244113, -4.185716706277825, -4.185716706277825, -4.185736428652531, -4.18572985448441, -4.185723280359508, -4.18572985448441, -4.185723280359508, -4.185743002863872, -4.185749577118434, -4.185743002863872, -4.185762725757222, -4.185762725757222, -4.185775874568898, -4.1857824490395705, -4.1857824490395705, -4.185775874568898, -4.1857824490395705, -4.185789023553467, -4.185789023553467, -4.1857824490395705, -4.185769300141448, -4.185775874568898, -4.185762725757222, -4.185762725757222, -4.185762725757222, -4.185769300141448, -4.185769300141448, -4.185762725757222, -4.185762725757222, -4.185769300141448, -4.185762725757222, -4.185743002863872, -4.185756151416217, -4.185762725757222, -4.185769300141448, -4.185789023553467, -4.185789023553467, -4.1857824490395705, -4.1857824490395705, -4.185795598110589, -4.185802172710936, -4.185808747354508, -4.185795598110589, -4.170839072200815, -4.170839072200815, -4.170832595244208, -4.1708261183295505, -4.1708261183295505, -4.1708261183295505, -4.1708261183295505, -4.170845549199374, -4.170858503322347, -4.170864980446764, -4.170877934821456, -4.1708908893639665, -4.1708908893639665, -4.170903844074299, -4.170897366698155, -4.170916798952459, -4.170923276454475, -4.170916798952459, -4.170916798952459, -4.170916798952459, -4.170923276454475, -4.170916798952459, -4.17092975399845, -4.17092975399845, -4.170916798952459, -4.17092975399845, -4.170936231584383, -4.170955664593941, -4.170949186882128, -4.170942709212276, -4.170949186882128, -4.170962142347715, -4.170949186882128, -4.170942709212276, -4.170962142347715, -4.170949186882128, -4.170936231584383, -4.170949186882128, -4.170949186882128, -4.170942709212276, -4.170955664593941, -4.170962142347715, -4.170962142347715, -4.170955664593941, -4.170949186882128, -4.170955664593941, -4.170949186882128, -4.170968620143451, -4.170975097981149, -4.170968620143451, -4.170949186882128, -4.170910321492401, -4.170910321492401, -4.170897366698155, -4.170897366698155, -4.170903844074299, -4.1708908893639665, -4.170897366698155, -4.170884412071733, -4.1708908893639665, -4.170877934821456, -4.170884412071733, -4.170884412071733, -4.170897366698155, -4.170897366698155, -4.170884412071733, -4.1708908893639665, -4.170897366698155, -4.170903844074299, -4.170897366698155, -4.170897366698155, -4.17092975399845, -4.170923276454475, -4.170916798952459, -4.170903844074299, -4.1708908893639665, -4.170884412071733, -4.170897366698155, -4.170897366698155, -4.1708908893639665, -4.170884412071733, -4.1708908893639665, -4.170903844074299, -4.170897366698155, -4.170884412071733, -4.170910321492401, -4.170910321492401, -4.170903844074299, -4.170903844074299, -4.170897366698155, -4.170877934821456, -4.170884412071733, -4.170871457613132, -4.170871457613132, -4.170858503322347, -4.170845549199374, -4.170858503322347, -4.170858503322347, -4.170852026239884, -4.170852026239884, -4.185670688916124, -4.185657541487432, -4.185664115180171, -4.185657541487432, -4.185664115180171, -4.185657541487432, -4.185664115180171, -4.185664115180171, -4.185650967837906, -4.185644394231593, -4.185637820668491, -4.185637820668491, -4.185611526848195, -4.185611526848195, -4.185611526848195, -4.185611526848195, -4.1855983801973045, -4.185604953501145, -4.1855983801973045, -4.185611526848195, -4.185618100238454, -4.185644394231593, -4.185644394231593, -4.185644394231593, -4.185644394231593, -4.185644394231593, -4.185637820668491, -4.185637820668491, -4.185618100238454, -4.185618100238454, -4.185637820668491, -4.185637820668491, -4.185637820668491, -4.185683836517673, -4.185664115180171, -4.1856772626952905, -4.185670688916124, -4.185670688916124, -4.1856772626952905, -4.18569041038327, -4.1856969842920835, -4.18569041038327, -4.1856969842920835, -4.185683836517673, -4.1856969842920835, -4.18569041038327, -4.18571013223936, -4.185723280359508, -4.185723280359508, -4.185723280359508, -4.185703558244113, -4.18571013223936, -4.185703558244113, -4.18571013223936, -4.185716706277825, -4.18571013223936, -4.185703558244113, -4.185716706277825, -4.185716706277825, -4.185736428652531, -4.18572985448441, -4.185723280359508, -4.18572985448441, -4.185723280359508, -4.185743002863872, -4.185749577118434, -4.185743002863872, -4.185762725757222, -4.185762725757222, -4.185775874568898, -4.1857824490395705, -4.1857824490395705, -4.185775874568898, -4.1857824490395705, -4.185789023553467, -4.185789023553467, -4.1857824490395705, -4.185769300141448, -4.185775874568898, -4.185762725757222, -4.185762725757222, -4.185762725757222, -4.185769300141448, -4.185769300141448, -4.185762725757222, -4.185762725757222, -4.185769300141448, -4.185762725757222, -4.185743002863872, -4.185756151416217, -4.185762725757222, -4.185769300141448, -4.185789023553467, -4.185789023553467, -4.1857824490395705, -4.1857824490395705, -4.185795598110589, -4.185802172710936, -4.185808747354508, -4.185795598110589, -4.170839072200815, -4.170839072200815, -4.170832595244208, -4.1708261183295505, -4.1708261183295505, -4.1708261183295505, -4.1708261183295505, -4.170845549199374, -4.170858503322347, -4.170864980446764, -4.170877934821456, -4.1708908893639665, -4.1708908893639665, -4.170903844074299, -4.170897366698155, -4.170916798952459, -4.170923276454475, -4.170916798952459, -4.170916798952459, -4.170916798952459, -4.170923276454475, -4.170916798952459, -4.17092975399845, -4.17092975399845, -4.170916798952459, -4.17092975399845, -4.170936231584383, -4.170955664593941, -4.170949186882128, -4.170942709212276, -4.170949186882128, -4.170962142347715, -4.170949186882128, -4.170942709212276, -4.170962142347715, -4.170949186882128, -4.170936231584383, -4.170949186882128, -4.170949186882128, -4.170942709212276, -4.170955664593941, -4.170962142347715, -4.170962142347715, -4.170955664593941, -4.170949186882128, -4.170955664593941, -4.170949186882128, -4.170968620143451, -4.170975097981149, -4.170968620143451, -4.170949186882128, -4.170910321492401, -4.170910321492401, -4.170897366698155, -4.170897366698155, -4.170903844074299, -4.1708908893639665, -4.170897366698155, -4.170884412071733, -4.1708908893639665, -4.170877934821456, -4.170884412071733, -4.170884412071733, -4.170897366698155, -4.170897366698155, -4.170884412071733, -4.1708908893639665, -4.170897366698155, -4.170903844074299, -4.170897366698155, -4.170897366698155, -4.17092975399845, -4.170923276454475, -4.170916798952459, -4.170903844074299, -4.1708908893639665, -4.170884412071733, -4.170897366698155, -4.170897366698155, -4.1708908893639665, -4.170884412071733, -4.1708908893639665, -4.170903844074299, -4.170897366698155, -4.170884412071733, -4.170910321492401, -4.170910321492401, -4.170903844074299, -4.170903844074299, -4.170897366698155, -4.170877934821456, -4.170884412071733, -4.170871457613132, -4.170871457613132, -4.170858503322347, -4.170845549199374, -4.170858503322347, -4.170858503322347, -4.170852026239884, -4.170852026239884, -4.185670688916124, -4.185657541487432, -4.185664115180171, -4.185657541487432, -4.185664115180171, -4.185657541487432, -4.185664115180171, -4.185664115180171, -4.185650967837906, -4.185644394231593, -4.185637820668491, -4.185637820668491, -4.185611526848195, -4.185611526848195, -4.185611526848195, -4.185611526848195, -4.1855983801973045, -4.185604953501145, -4.1855983801973045, -4.185611526848195, -4.185618100238454, -4.185644394231593, -4.185644394231593, -4.185644394231593, -4.185644394231593, -4.185644394231593, -4.185637820668491, -4.185637820668491, -4.185618100238454, -4.185618100238454, -4.185637820668491, -4.185637820668491, -4.185637820668491, -4.185683836517673, -4.185664115180171, -4.1856772626952905, -4.185670688916124, -4.185670688916124, -4.1856772626952905, -4.18569041038327, -4.1856969842920835, -4.18569041038327, -4.1856969842920835, -4.185683836517673, -4.1856969842920835, -4.18569041038327, -4.18571013223936, -4.185723280359508, -4.185723280359508, -4.185723280359508, -4.185703558244113, -4.18571013223936, -4.185703558244113, -4.18571013223936, -4.185716706277825, -4.18571013223936, -4.185703558244113, -4.185716706277825, -4.185716706277825, -4.185736428652531, -4.18572985448441, -4.185723280359508, -4.18572985448441, -4.185723280359508, -4.185743002863872, -4.185749577118434, -4.185743002863872, -4.185762725757222, -4.185762725757222, -4.185775874568898, -4.1857824490395705, -4.1857824490395705, -4.185775874568898, -4.1857824490395705, -4.185789023553467, -4.185789023553467, -4.1857824490395705, -4.185769300141448, -4.185775874568898, -4.185762725757222, -4.185762725757222, -4.185762725757222, -4.185769300141448, -4.185769300141448, -4.185762725757222, -4.185762725757222, -4.185769300141448, -4.185762725757222, -4.185743002863872, -4.185756151416217, -4.185762725757222, -4.185769300141448, -4.185789023553467, -4.185789023553467, -4.1857824490395705, -4.1857824490395705, -4.185795598110589, -4.185802172710936, -4.185808747354508, -4.185795598110589, -4.170839072200815, -4.170839072200815, -4.170832595244208, -4.1708261183295505, -4.1708261183295505, -4.1708261183295505, -4.1708261183295505, -4.170845549199374, -4.170858503322347, -4.170864980446764, -4.170877934821456, -4.1708908893639665, -4.1708908893639665, -4.170903844074299, -4.170897366698155, -4.170916798952459, -4.170923276454475, -4.170916798952459, -4.170916798952459, -4.170916798952459, -4.170923276454475, -4.170916798952459, -4.17092975399845, -4.17092975399845, -4.170916798952459, -4.17092975399845, -4.170936231584383, -4.170955664593941, -4.170949186882128, -4.170942709212276, -4.170949186882128, -4.170962142347715, -4.170949186882128, -4.170942709212276, -4.170962142347715, -4.170949186882128, -4.170936231584383, -4.170949186882128, -4.170949186882128, -4.170942709212276, -4.170955664593941, -4.170962142347715, -4.170962142347715, -4.170955664593941, -4.170949186882128, -4.170955664593941, -4.170949186882128, -4.170968620143451, -4.170975097981149, -4.170968620143451, -4.170949186882128, -4.170910321492401, -4.170910321492401, -4.170897366698155, -4.170897366698155, -4.170903844074299, -4.1708908893639665, -4.170897366698155, -4.170884412071733, -4.1708908893639665, -4.170877934821456, -4.170884412071733, -4.170884412071733, -4.170897366698155, -4.170897366698155, -4.170884412071733, -4.1708908893639665, -4.170897366698155, -4.170903844074299, -4.170897366698155, -4.170897366698155, -4.17092975399845, -4.170923276454475, -4.170916798952459, -4.170903844074299, -4.1708908893639665, -4.170884412071733, -4.170897366698155, -4.170897366698155, -4.1708908893639665, -4.170884412071733, -4.1708908893639665, -4.170903844074299, -4.170897366698155, -4.170884412071733, -4.170910321492401, -4.170910321492401, -4.170903844074299, -4.170903844074299, -4.170897366698155, -4.170877934821456, -4.170884412071733, -4.170871457613132, -4.170871457613132, -4.170858503322347, -4.170845549199374, -4.170858503322347, -4.170858503322347, -4.170852026239884, -4.170852026239884, -4.185670688916124, -4.185657541487432, -4.185664115180171, -4.185657541487432, -4.185664115180171, -4.185657541487432, -4.185664115180171, -4.185664115180171, -4.185650967837906, -4.185644394231593, -4.185637820668491, -4.185637820668491, -4.185611526848195, -4.185611526848195, -4.185611526848195, -4.185611526848195, -4.1855983801973045, -4.185604953501145, -4.1855983801973045, -4.185611526848195, -4.185618100238454, -4.185644394231593, -4.185644394231593, -4.185644394231593, -4.185644394231593, -4.185644394231593, -4.185637820668491, -4.185637820668491, -4.185618100238454, -4.185618100238454, -4.185637820668491, -4.185637820668491, -4.185637820668491, -4.185683836517673, -4.185664115180171, -4.1856772626952905, -4.185670688916124, -4.185670688916124, -4.1856772626952905, -4.18569041038327, -4.1856969842920835, -4.18569041038327, -4.1856969842920835, -4.185683836517673, -4.1856969842920835, -4.18569041038327, -4.18571013223936, -4.185723280359508, -4.185723280359508, -4.185723280359508, -4.185703558244113, -4.18571013223936, -4.185703558244113, -4.18571013223936, -4.185716706277825, -4.18571013223936, -4.185703558244113, -4.185716706277825, -4.185716706277825, -4.185736428652531, -4.18572985448441, -4.185723280359508, -4.18572985448441, -4.185723280359508, -4.185743002863872, -4.185749577118434, -4.185743002863872, -4.185762725757222, -4.185762725757222, -4.185775874568898, -4.1857824490395705, -4.1857824490395705, -4.185775874568898, -4.1857824490395705, -4.185789023553467, -4.185789023553467, -4.1857824490395705, -4.185769300141448, -4.185775874568898, -4.185762725757222, -4.185762725757222, -4.185762725757222, -4.185769300141448, -4.185769300141448, -4.185762725757222, -4.185762725757222, -4.185769300141448, -4.185762725757222, -4.185743002863872, -4.185756151416217, -4.185762725757222, -4.185769300141448, -4.185789023553467, -4.185789023553467, -4.1857824490395705, -4.1857824490395705, -4.185795598110589, -4.185802172710936, -4.185808747354508, -4.185795598110589, -4.170839072200815, -4.170839072200815, -4.170832595244208, -4.1708261183295505, -4.1708261183295505, -4.1708261183295505, -4.1708261183295505, -4.170845549199374, -4.170858503322347, -4.170864980446764, -4.170877934821456, -4.1708908893639665, -4.1708908893639665, -4.170903844074299, -4.170897366698155, -4.170916798952459, -4.170923276454475, -4.170916798952459, -4.170916798952459, -4.170916798952459, -4.170923276454475, -4.170916798952459, -4.17092975399845, -4.17092975399845, -4.170916798952459, -4.17092975399845, -4.170936231584383, -4.170955664593941, -4.170949186882128, -4.170942709212276, -4.170949186882128, -4.170962142347715, -4.170949186882128, -4.170942709212276, -4.170962142347715, -4.170949186882128, -4.170936231584383, -4.170949186882128, -4.170949186882128, -4.170942709212276, -4.170955664593941, -4.170962142347715, -4.170962142347715, -4.170955664593941, -4.170949186882128, -4.170955664593941, -4.170949186882128, -4.170968620143451, -4.170975097981149, -4.170968620143451, -4.170949186882128, -4.170910321492401, -4.170910321492401, -4.170897366698155, -4.170897366698155, -4.170903844074299, -4.1708908893639665, -4.170897366698155, -4.170884412071733, -4.1708908893639665, -4.170877934821456, -4.170884412071733, -4.170884412071733, -4.170897366698155, -4.170897366698155, -4.170884412071733, -4.1708908893639665, -4.170897366698155, -4.170903844074299, -4.170897366698155, -4.170897366698155, -4.17092975399845, -4.170923276454475, -4.170916798952459, -4.170903844074299, -4.1708908893639665, -4.170884412071733, -4.170897366698155, -4.170897366698155, -4.1708908893639665, -4.170884412071733, -4.1708908893639665, -4.170903844074299, -4.170897366698155, -4.170884412071733, -4.170910321492401, -4.170910321492401, -4.170903844074299, -4.170903844074299, -4.170897366698155, -4.170877934821456, -4.170884412071733, -4.170871457613132, -4.170871457613132, -4.170858503322347, -4.170845549199374, -4.170858503322347, -4.170858503322347, -4.170852026239884, -4.170852026239884, -4.185670688916124, -4.185657541487432, -4.185664115180171, -4.185657541487432, -4.185664115180171, -4.185657541487432, -4.185664115180171, -4.185664115180171, -4.185650967837906, -4.185644394231593, -4.185637820668491, -4.185637820668491, -4.185611526848195, -4.185611526848195, -4.185611526848195, -4.185611526848195, -4.1855983801973045, -4.185604953501145, -4.1855983801973045, -4.185611526848195, -4.185618100238454, -4.185644394231593, -4.185644394231593, -4.185644394231593, -4.185644394231593, -4.185644394231593, -4.185637820668491, -4.185637820668491, -4.185618100238454, -4.185618100238454, -4.185637820668491, -4.185637820668491, -4.185637820668491, -4.185683836517673, -4.185664115180171, -4.1856772626952905, -4.185670688916124, -4.185670688916124, -4.1856772626952905, -4.18569041038327, -4.1856969842920835, -4.18569041038327, -4.1856969842920835, -4.185683836517673, -4.1856969842920835, -4.18569041038327, -4.18571013223936, -4.185723280359508, -4.185723280359508, -4.185723280359508, -4.185703558244113, -4.18571013223936, -4.185703558244113, -4.18571013223936, -4.185716706277825, -4.18571013223936, -4.185703558244113, -4.185716706277825, -4.185716706277825, -4.185736428652531, -4.18572985448441, -4.185723280359508, -4.18572985448441, -4.185723280359508, -4.185743002863872, -4.185749577118434, -4.185743002863872, -4.185762725757222, -4.185762725757222, -4.185775874568898, -4.1857824490395705, -4.1857824490395705, -4.185775874568898, -4.1857824490395705, -4.185789023553467, -4.185789023553467, -4.1857824490395705, -4.185769300141448, -4.185775874568898, -4.185762725757222, -4.185762725757222, -4.185762725757222, -4.185769300141448, -4.185769300141448, -4.185762725757222, -4.185762725757222, -4.185769300141448, -4.185762725757222, -4.185743002863872, -4.185756151416217, -4.185762725757222, -4.185769300141448, -4.185789023553467, -4.185789023553467, -4.1857824490395705, -4.1857824490395705, -4.185795598110589, -4.185802172710936, -4.185808747354508, -4.185795598110589, -4.170839072200815, -4.170839072200815, -4.170832595244208, -4.1708261183295505, -4.1708261183295505, -4.1708261183295505, -4.1708261183295505, -4.170845549199374, -4.170858503322347, -4.170864980446764, -4.170877934821456, -4.1708908893639665, -4.1708908893639665, -4.170903844074299, -4.170897366698155, -4.170916798952459, -4.170923276454475, -4.170916798952459, -4.170916798952459, -4.170916798952459, -4.170923276454475, -4.170916798952459, -4.17092975399845, -4.17092975399845, -4.170916798952459, -4.17092975399845, -4.170936231584383, -4.170955664593941, -4.170949186882128, -4.170942709212276, -4.170949186882128, -4.170962142347715, -4.170949186882128, -4.170942709212276, -4.170962142347715, -4.170949186882128, -4.170936231584383, -4.170949186882128, -4.170949186882128, -4.170942709212276, -4.170955664593941, -4.170962142347715, -4.170962142347715, -4.170955664593941, -4.170949186882128, -4.170955664593941, -4.170949186882128, -4.170968620143451, -4.170975097981149, -4.170968620143451, -4.170949186882128, -4.170910321492401, -4.170910321492401, -4.170897366698155, -4.170897366698155, -4.170903844074299, -4.1708908893639665, -4.170897366698155, -4.170884412071733, -4.1708908893639665, -4.170877934821456, -4.170884412071733, -4.170884412071733, -4.170897366698155, -4.170897366698155, -4.170884412071733, -4.1708908893639665, -4.170897366698155, -4.170903844074299, -4.170897366698155, -4.170897366698155, -4.17092975399845, -4.170923276454475, -4.170916798952459, -4.170903844074299, -4.1708908893639665, -4.170884412071733, -4.170897366698155, -4.170897366698155, -4.1708908893639665, -4.170884412071733, -4.1708908893639665, -4.170903844074299, -4.170897366698155, -4.170884412071733, -4.170910321492401, -4.170910321492401, -4.170903844074299, -4.170903844074299, -4.170897366698155, -4.170877934821456, -4.170884412071733, -4.170871457613132, -4.170871457613132, -4.170858503322347, -4.170845549199374, -4.170858503322347, -4.170858503322347, -4.170852026239884, -4.170852026239884, -4.185670688916124, -4.185657541487432, -4.185664115180171, -4.185657541487432, -4.185664115180171, -4.185657541487432, -4.185664115180171, -4.185664115180171, -4.185650967837906, -4.185644394231593, -4.185637820668491, -4.185637820668491, -4.185611526848195, -4.185611526848195, -4.185611526848195, -4.185611526848195, -4.1855983801973045, -4.185604953501145, -4.1855983801973045, -4.185611526848195, -4.185618100238454, -4.185644394231593, -4.185644394231593, -4.185644394231593, -4.185644394231593, -4.185644394231593, -4.185637820668491, -4.185637820668491, -4.185618100238454, -4.185618100238454, -4.185637820668491, -4.185637820668491, -4.185637820668491, -4.185683836517673, -4.185664115180171, -4.1856772626952905, -4.185670688916124, -4.185670688916124, -4.1856772626952905, -4.18569041038327, -4.1856969842920835, -4.18569041038327, -4.1856969842920835, -4.185683836517673, -4.1856969842920835, -4.18569041038327, -4.18571013223936, -4.185723280359508, -4.185723280359508, -4.185723280359508, -4.185703558244113, -4.18571013223936, -4.185703558244113, -4.18571013223936, -4.185716706277825, -4.18571013223936, -4.185703558244113, -4.185716706277825, -4.185716706277825, -4.185736428652531, -4.18572985448441, -4.185723280359508, -4.18572985448441, -4.185723280359508, -4.185743002863872, -4.185749577118434, -4.185743002863872, -4.185762725757222, -4.185762725757222, -4.185775874568898, -4.1857824490395705, -4.1857824490395705, -4.185775874568898, -4.1857824490395705, -4.185789023553467, -4.185789023553467, -4.1857824490395705, -4.185769300141448, -4.185775874568898, -4.185762725757222, -4.185762725757222, -4.185762725757222, -4.185769300141448, -4.185769300141448, -4.185762725757222, -4.185762725757222, -4.185769300141448, -4.185762725757222, -4.185743002863872, -4.185756151416217, -4.185762725757222, -4.185769300141448, -4.185789023553467, -4.185789023553467, -4.1857824490395705, -4.1857824490395705, -4.185795598110589, -4.185802172710936, -4.185808747354508, -4.185795598110589, -4.170839072200815, -4.170839072200815, -4.170832595244208, -4.1708261183295505, -4.1708261183295505, -4.1708261183295505, -4.1708261183295505, -4.170845549199374, -4.170858503322347, -4.170864980446764, -4.170877934821456, -4.1708908893639665, -4.1708908893639665, -4.170903844074299, -4.170897366698155, -4.170916798952459, -4.170923276454475, -4.170916798952459, -4.170916798952459, -4.170916798952459, -4.170923276454475, -4.170916798952459, -4.17092975399845, -4.17092975399845, -4.170916798952459, -4.17092975399845, -4.170936231584383, -4.170955664593941, -4.170949186882128, -4.170942709212276, -4.170949186882128, -4.170962142347715, -4.170949186882128, -4.170942709212276, -4.170962142347715, -4.170949186882128, -4.170936231584383, -4.170949186882128, -4.170949186882128, -4.170942709212276, -4.170955664593941, -4.170962142347715, -4.170962142347715, -4.170955664593941, -4.170949186882128, -4.170955664593941, -4.170949186882128, -4.170968620143451, -4.170975097981149, -4.170968620143451, -4.170949186882128, -4.170910321492401, -4.170910321492401, -4.170897366698155, -4.170897366698155, -4.170903844074299, -4.1708908893639665, -4.170897366698155, -4.170884412071733, -4.1708908893639665, -4.170877934821456, -4.170884412071733, -4.170884412071733, -4.170897366698155, -4.170897366698155, -4.170884412071733, -4.1708908893639665, -4.170897366698155, -4.170903844074299, -4.170897366698155, -4.170897366698155, -4.17092975399845, -4.170923276454475, -4.170916798952459, -4.170903844074299, -4.1708908893639665, -4.170884412071733, -4.170897366698155, -4.170897366698155, -4.1708908893639665, -4.170884412071733, -4.1708908893639665, -4.170903844074299, -4.170897366698155, -4.170884412071733, -4.170910321492401, -4.170910321492401, -4.170903844074299, -4.170903844074299, -4.170897366698155, -4.170877934821456, -4.170884412071733, -4.170871457613132, -4.170871457613132, -4.170858503322347, -4.170845549199374, -4.170858503322347, -4.170858503322347, -4.170852026239884, -4.170852026239884, -4.185670688916124, -4.185657541487432, -4.185664115180171, -4.185657541487432, -4.185664115180171, -4.185657541487432, -4.185664115180171, -4.185664115180171, -4.185650967837906, -4.185644394231593, -4.185637820668491, -4.185637820668491, -4.185611526848195, -4.185611526848195, -4.185611526848195, -4.185611526848195, -4.1855983801973045, -4.185604953501145, -4.1855983801973045, -4.185611526848195, -4.185618100238454, -4.185644394231593, -4.185644394231593, -4.185644394231593, -4.185644394231593, -4.185644394231593, -4.185637820668491, -4.185637820668491, -4.185618100238454, -4.185618100238454, -4.185637820668491, -4.185637820668491, -4.185637820668491, -4.185683836517673, -4.185664115180171, -4.1856772626952905, -4.185670688916124, -4.185670688916124, -4.1856772626952905, -4.18569041038327, -4.1856969842920835, -4.18569041038327, -4.1856969842920835, -4.185683836517673, -4.1856969842920835, -4.18569041038327, -4.18571013223936, -4.185723280359508, -4.185723280359508, -4.185723280359508, -4.185703558244113, -4.18571013223936, -4.185703558244113, -4.18571013223936, -4.185716706277825, -4.18571013223936, -4.185703558244113, -4.185716706277825, -4.185716706277825, -4.185736428652531, -4.18572985448441, -4.185723280359508, -4.18572985448441, -4.185723280359508, -4.185743002863872, -4.185749577118434, -4.185743002863872, -4.185762725757222, -4.185762725757222, -4.185775874568898, -4.1857824490395705, -4.1857824490395705, -4.185775874568898, -4.1857824490395705, -4.185789023553467, -4.185789023553467, -4.1857824490395705, -4.185769300141448, -4.185775874568898, -4.185762725757222, -4.185762725757222, -4.185762725757222, -4.185769300141448, -4.185769300141448, -4.185762725757222, -4.185762725757222, -4.185769300141448, -4.185762725757222, -4.185743002863872, -4.185756151416217, -4.185762725757222, -4.185769300141448, -4.185789023553467, -4.185789023553467, -4.1857824490395705, -4.1857824490395705, -4.185795598110589, -4.185802172710936, -4.185808747354508, -4.185795598110589, -4.170839072200815, -4.170839072200815, -4.170832595244208, -4.1708261183295505, -4.1708261183295505, -4.1708261183295505, -4.1708261183295505, -4.170845549199374, -4.170858503322347, -4.170864980446764, -4.170877934821456, -4.1708908893639665, -4.1708908893639665, -4.170903844074299, -4.170897366698155, -4.170916798952459, -4.170923276454475, -4.170916798952459, -4.170916798952459, -4.170916798952459, -4.170923276454475, -4.170916798952459, -4.17092975399845, -4.17092975399845, -4.170916798952459, -4.17092975399845, -4.170936231584383, -4.170955664593941, -4.170949186882128, -4.170942709212276, -4.170949186882128, -4.170962142347715, -4.170949186882128, -4.170942709212276, -4.170962142347715, -4.170949186882128, -4.170936231584383, -4.170949186882128, -4.170949186882128, -4.170942709212276, -4.170955664593941, -4.170962142347715, -4.170962142347715, -4.170955664593941, -4.170949186882128, -4.170955664593941, -4.170949186882128, -4.170968620143451, -4.170975097981149, -4.170968620143451, -4.170949186882128, -4.170910321492401, -4.170910321492401, -4.170897366698155, -4.170897366698155, -4.170903844074299, -4.1708908893639665, -4.170897366698155, -4.170884412071733, -4.1708908893639665, -4.170877934821456, -4.170884412071733, -4.170884412071733, -4.170897366698155, -4.170897366698155, -4.170884412071733, -4.1708908893639665, -4.170897366698155, -4.170903844074299, -4.170897366698155, -4.170897366698155, -4.17092975399845, -4.170923276454475, -4.170916798952459, -4.170903844074299, -4.1708908893639665, -4.170884412071733, -4.170897366698155, -4.170897366698155, -4.1708908893639665, -4.170884412071733, -4.1708908893639665, -4.170903844074299, -4.170897366698155, -4.170884412071733, -4.170910321492401, -4.170910321492401, -4.170903844074299, -4.170903844074299, -4.170897366698155, -4.170877934821456, -4.170884412071733, -4.170871457613132, -4.170871457613132, -4.170858503322347, -4.170845549199374, -4.170858503322347, -4.170858503322347, -4.170852026239884, -4.170852026239884, -4.185670688916124, -4.185657541487432, -4.185664115180171, -4.185657541487432, -4.185664115180171, -4.185657541487432, -4.185664115180171, -4.185664115180171, -4.185650967837906, -4.185644394231593, -4.185637820668491, -4.185637820668491, -4.185611526848195, -4.185611526848195, -4.185611526848195, -4.185611526848195, -4.1855983801973045, -4.185604953501145, -4.1855983801973045, -4.185611526848195, -4.185618100238454, -4.185644394231593, -4.185644394231593, -4.185644394231593, -4.185644394231593, -4.185644394231593, -4.185637820668491, -4.185637820668491, -4.185618100238454, -4.185618100238454, -4.185637820668491, -4.185637820668491, -4.185637820668491, -4.185683836517673, -4.185664115180171, -4.1856772626952905, -4.185670688916124, -4.185670688916124, -4.1856772626952905, -4.18569041038327, -4.1856969842920835, -4.18569041038327, -4.1856969842920835, -4.185683836517673, -4.1856969842920835, -4.18569041038327, -4.18571013223936, -4.185723280359508, -4.185723280359508, -4.185723280359508, -4.185703558244113, -4.18571013223936, -4.185703558244113, -4.18571013223936, -4.185716706277825, -4.18571013223936, -4.185703558244113, -4.185716706277825, -4.185716706277825, -4.185736428652531, -4.18572985448441, -4.185723280359508, -4.18572985448441, -4.185723280359508, -4.185743002863872, -4.185749577118434, -4.185743002863872, -4.185762725757222, -4.185762725757222, -4.185775874568898, -4.1857824490395705, -4.1857824490395705, -4.185775874568898, -4.1857824490395705, -4.185789023553467, -4.185789023553467, -4.1857824490395705, -4.185769300141448, -4.185775874568898, -4.185762725757222, -4.185762725757222, -4.185762725757222, -4.185769300141448, -4.185769300141448, -4.185762725757222, -4.185762725757222, -4.185769300141448, -4.185762725757222, -4.185743002863872, -4.185756151416217, -4.185762725757222, -4.185769300141448, -4.185789023553467, -4.185789023553467, -4.1857824490395705, -4.1857824490395705, -4.185795598110589, -4.185802172710936, -4.185808747354508, -4.185795598110589, -4.170839072200815, -4.170839072200815, -4.170832595244208, -4.1708261183295505, -4.1708261183295505, -4.1708261183295505, -4.1708261183295505, -4.170845549199374, -4.170858503322347, -4.170864980446764, -4.170877934821456, -4.1708908893639665, -4.1708908893639665, -4.170903844074299, -4.170897366698155, -4.170916798952459, -4.170923276454475, -4.170916798952459, -4.170916798952459, -4.170916798952459, -4.170923276454475, -4.170916798952459, -4.17092975399845, -4.17092975399845, -4.170916798952459, -4.17092975399845, -4.170936231584383, -4.170955664593941, -4.170949186882128, -4.170942709212276, -4.170949186882128, -4.170962142347715, -4.170949186882128, -4.170942709212276, -4.170962142347715, -4.170949186882128, -4.170936231584383, -4.170949186882128, -4.170949186882128, -4.170942709212276, -4.170955664593941, -4.170962142347715, -4.170962142347715, -4.170955664593941, -4.170949186882128, -4.170955664593941, -4.170949186882128, -4.170968620143451, -4.170975097981149, -4.170968620143451, -4.170949186882128, -4.170910321492401, -4.170910321492401, -4.170897366698155, -4.170897366698155, -4.170903844074299, -4.1708908893639665, -4.170897366698155, -4.170884412071733, -4.1708908893639665, -4.170877934821456, -4.170884412071733, -4.170884412071733, -4.170897366698155, -4.170897366698155, -4.170884412071733, -4.1708908893639665, -4.170897366698155, -4.170903844074299, -4.170897366698155, -4.170897366698155, -4.17092975399845, -4.170923276454475, -4.170916798952459, -4.170903844074299, -4.1708908893639665, -4.170884412071733, -4.170897366698155, -4.170897366698155, -4.1708908893639665, -4.170884412071733, -4.1708908893639665, -4.170903844074299, -4.170897366698155, -4.170884412071733, -4.170910321492401, -4.170910321492401, -4.170903844074299, -4.170903844074299, -4.170897366698155, -4.170877934821456, -4.170884412071733, -4.170871457613132, -4.170871457613132, -4.170858503322347, -4.170845549199374, -4.170858503322347, -4.170858503322347, -4.170852026239884, -4.170852026239884, -4.185670688916124, -4.185657541487432, -4.185664115180171, -4.185657541487432, -4.185664115180171, -4.185657541487432, -4.185664115180171, -4.185664115180171, -4.185650967837906, -4.185644394231593, -4.185637820668491, -4.185637820668491, -4.185611526848195, -4.185611526848195, -4.185611526848195, -4.185611526848195, -4.1855983801973045, -4.185604953501145, -4.1855983801973045, -4.185611526848195, -4.185618100238454, -4.185644394231593, -4.185644394231593, -4.185644394231593, -4.185644394231593, -4.185644394231593, -4.185637820668491, -4.185637820668491, -4.185618100238454, -4.185618100238454, -4.185637820668491, -4.185637820668491, -4.185637820668491, -4.185683836517673, -4.185664115180171, -4.1856772626952905, -4.185670688916124, -4.185670688916124, -4.1856772626952905, -4.18569041038327, -4.1856969842920835, -4.18569041038327, -4.1856969842920835, -4.185683836517673, -4.1856969842920835, -4.18569041038327, -4.18571013223936, -4.185723280359508, -4.185723280359508, -4.185723280359508, -4.185703558244113, -4.18571013223936, -4.185703558244113, -4.18571013223936, -4.185716706277825, -4.18571013223936, -4.185703558244113, -4.185716706277825, -4.185716706277825, -4.185736428652531, -4.18572985448441, -4.185723280359508, -4.18572985448441, -4.185723280359508, -4.185743002863872, -4.185749577118434, -4.185743002863872, -4.185762725757222, -4.185762725757222, -4.185775874568898, -4.1857824490395705, -4.1857824490395705, -4.185775874568898, -4.1857824490395705, -4.185789023553467, -4.185789023553467, -4.1857824490395705, -4.185769300141448, -4.185775874568898, -4.185762725757222, -4.185762725757222, -4.185762725757222, -4.185769300141448, -4.185769300141448, -4.185762725757222, -4.185762725757222, -4.185769300141448, -4.185762725757222, -4.185743002863872, -4.185756151416217, -4.185762725757222, -4.185769300141448, -4.185789023553467, -4.185789023553467, -4.1857824490395705, -4.1857824490395705, -4.185795598110589, -4.185802172710936, -4.185808747354508, -4.185795598110589, -4.170839072200815, -4.170839072200815, -4.170832595244208, -4.1708261183295505, -4.1708261183295505, -4.1708261183295505, -4.1708261183295505, -4.170845549199374, -4.170858503322347, -4.170864980446764, -4.170877934821456, -4.1708908893639665, -4.1708908893639665, -4.170903844074299, -4.170897366698155, -4.170916798952459, -4.170923276454475, -4.170916798952459, -4.170916798952459, -4.170916798952459, -4.170923276454475, -4.170916798952459, -4.17092975399845, -4.17092975399845, -4.170916798952459, -4.17092975399845, -4.170936231584383, -4.170955664593941, -4.170949186882128, -4.170942709212276, -4.170949186882128, -4.170962142347715, -4.170949186882128, -4.170942709212276, -4.170962142347715, -4.170949186882128, -4.170936231584383, -4.170949186882128, -4.170949186882128, -4.170942709212276, -4.170955664593941, -4.170962142347715, -4.170962142347715, -4.170955664593941, -4.170949186882128, -4.170955664593941, -4.170949186882128, -4.170968620143451, -4.170975097981149, -4.170968620143451, -4.170949186882128, -4.170910321492401, -4.170910321492401, -4.170897366698155, -4.170897366698155, -4.170903844074299, -4.1708908893639665, -4.170897366698155, -4.170884412071733, -4.1708908893639665, -4.170877934821456, -4.170884412071733, -4.170884412071733, -4.170897366698155, -4.170897366698155, -4.170884412071733, -4.1708908893639665, -4.170897366698155, -4.170903844074299, -4.170897366698155, -4.170897366698155, -4.17092975399845, -4.170923276454475, -4.170916798952459, -4.170903844074299, -4.1708908893639665, -4.170884412071733, -4.170897366698155, -4.170897366698155, -4.1708908893639665, -4.170884412071733, -4.1708908893639665, -4.170903844074299, -4.170897366698155, -4.170884412071733, -4.170910321492401, -4.170910321492401, -4.170903844074299, -4.170903844074299, -4.170897366698155, -4.170877934821456, -4.170884412071733, -4.170871457613132, -4.170871457613132, -4.170858503322347, -4.170845549199374, -4.170858503322347, -4.170858503322347, -4.170852026239884, -4.170852026239884, -4.185670688916124, -4.185657541487432, -4.185664115180171, -4.185657541487432, -4.185664115180171, -4.185657541487432, -4.185664115180171, -4.185664115180171, -4.185650967837906, -4.185644394231593, -4.185637820668491, -4.185637820668491, -4.185611526848195, -4.185611526848195, -4.185611526848195, -4.185611526848195, -4.1855983801973045, -4.185604953501145, -4.1855983801973045, -4.185611526848195, -4.185618100238454, -4.185644394231593, -4.185644394231593, -4.185644394231593, -4.185644394231593, -4.185644394231593, -4.185637820668491, -4.185637820668491, -4.185618100238454, -4.185618100238454, -4.185637820668491, -4.185637820668491, -4.185637820668491, -4.185683836517673, -4.185664115180171, -4.1856772626952905, -4.185670688916124, -4.185670688916124, -4.1856772626952905, -4.18569041038327, -4.1856969842920835, -4.18569041038327, -4.1856969842920835, -4.185683836517673, -4.1856969842920835, -4.18569041038327, -4.18571013223936, -4.185723280359508, -4.185723280359508, -4.185723280359508, -4.185703558244113, -4.18571013223936, -4.185703558244113, -4.18571013223936, -4.185716706277825, -4.18571013223936, -4.185703558244113, -4.185716706277825, -4.185716706277825, -4.185736428652531, -4.18572985448441, -4.185723280359508, -4.18572985448441, -4.185723280359508, -4.185743002863872, -4.185749577118434, -4.185743002863872, -4.185762725757222, -4.185762725757222, -4.185775874568898, -4.1857824490395705, -4.1857824490395705, -4.185775874568898, -4.1857824490395705, -4.185789023553467, -4.185789023553467, -4.1857824490395705, -4.185769300141448, -4.185775874568898, -4.185762725757222, -4.185762725757222, -4.185762725757222, -4.185769300141448, -4.185769300141448, -4.185762725757222, -4.185762725757222, -4.185769300141448, -4.185762725757222, -4.185743002863872, -4.185756151416217, -4.185762725757222, -4.185769300141448, -4.185789023553467, -4.185789023553467, -4.1857824490395705, -4.1857824490395705, -4.185795598110589, -4.185802172710936, -4.185808747354508, -4.185795598110589, -4.170839072200815, -4.170839072200815, -4.170832595244208, -4.1708261183295505, -4.1708261183295505, -4.1708261183295505, -4.1708261183295505, -4.170845549199374, -4.170858503322347, -4.170864980446764, -4.170877934821456, -4.1708908893639665, -4.1708908893639665, -4.170903844074299, -4.170897366698155, -4.170916798952459, -4.170923276454475, -4.170916798952459, -4.170916798952459, -4.170916798952459, -4.170923276454475, -4.170916798952459, -4.17092975399845, -4.17092975399845, -4.170916798952459, -4.17092975399845, -4.170936231584383, -4.170955664593941, -4.170949186882128, -4.170942709212276, -4.170949186882128, -4.170962142347715, -4.170949186882128, -4.170942709212276, -4.170962142347715, -4.170949186882128, -4.170936231584383, -4.170949186882128, -4.170949186882128, -4.170942709212276, -4.170955664593941, -4.170962142347715, -4.170962142347715, -4.170955664593941, -4.170949186882128, -4.170955664593941, -4.170949186882128, -4.170968620143451, -4.170975097981149, -4.170968620143451, -4.170949186882128, -4.170910321492401, -4.170910321492401, -4.170897366698155, -4.170897366698155, -4.170903844074299, -4.1708908893639665, -4.170897366698155, -4.170884412071733, -4.1708908893639665, -4.170877934821456, -4.170884412071733, -4.170884412071733, -4.170897366698155, -4.170897366698155, -4.170884412071733, -4.1708908893639665, -4.170897366698155, -4.170903844074299, -4.170897366698155, -4.170897366698155, -4.17092975399845, -4.170923276454475, -4.170916798952459, -4.170903844074299, -4.1708908893639665, -4.170884412071733, -4.170897366698155, -4.170897366698155, -4.1708908893639665, -4.170884412071733, -4.1708908893639665, -4.170903844074299, -4.170897366698155, -4.170884412071733, -4.170910321492401, -4.170910321492401, -4.170903844074299, -4.170903844074299, -4.170897366698155, -4.170877934821456, -4.170884412071733, -4.170871457613132, -4.170871457613132, -4.170858503322347, -4.170845549199374, -4.170858503322347, -4.170858503322347, -4.170852026239884, -4.170852026239884, -4.185670688916124, -4.185657541487432, -4.185664115180171, -4.185657541487432, -4.185664115180171, -4.185657541487432, -4.185664115180171, -4.185664115180171, -4.185650967837906, -4.185644394231593, -4.185637820668491, -4.185637820668491, -4.185611526848195, -4.185611526848195, -4.185611526848195, -4.185611526848195, -4.1855983801973045, -4.185604953501145, -4.1855983801973045, -4.185611526848195, -4.185618100238454, -4.185644394231593, -4.185644394231593, -4.185644394231593, -4.185644394231593, -4.185644394231593, -4.185637820668491, -4.185637820668491, -4.185618100238454, -4.185618100238454, -4.185637820668491, -4.185637820668491, -4.185637820668491, -4.185683836517673, -4.185664115180171, -4.1856772626952905, -4.185670688916124, -4.185670688916124, -4.1856772626952905, -4.18569041038327, -4.1856969842920835, -4.18569041038327, -4.1856969842920835, -4.185683836517673, -4.1856969842920835, -4.18569041038327, -4.18571013223936, -4.185723280359508, -4.185723280359508, -4.185723280359508, -4.185703558244113, -4.18571013223936, -4.185703558244113, -4.18571013223936, -4.185716706277825, -4.18571013223936, -4.185703558244113, -4.185716706277825, -4.185716706277825, -4.185736428652531, -4.18572985448441, -4.185723280359508, -4.18572985448441, -4.185723280359508, -4.185743002863872, -4.185749577118434, -4.185743002863872, -4.185762725757222, -4.185762725757222, -4.185775874568898, -4.1857824490395705, -4.1857824490395705, -4.185775874568898, -4.1857824490395705, -4.185789023553467, -4.185789023553467, -4.1857824490395705, -4.185769300141448, -4.185775874568898, -4.185762725757222, -4.185762725757222, -4.185762725757222, -4.185769300141448, -4.185769300141448, -4.185762725757222, -4.185762725757222, -4.185769300141448, -4.185762725757222, -4.185743002863872, -4.185756151416217, -4.185762725757222, -4.185769300141448, -4.185789023553467, -4.185789023553467, -4.1857824490395705, -4.1857824490395705, -4.185795598110589, -4.185802172710936, -4.185808747354508, -4.185795598110589, -4.170839072200815, -4.170839072200815, -4.170832595244208, -4.1708261183295505, -4.1708261183295505, -4.1708261183295505, -4.1708261183295505, -4.170845549199374, -4.170858503322347, -4.170864980446764, -4.170877934821456, -4.1708908893639665, -4.1708908893639665, -4.170903844074299, -4.170897366698155, -4.170916798952459, -4.170923276454475, -4.170916798952459, -4.170916798952459, -4.170916798952459, -4.170923276454475, -4.170916798952459, -4.17092975399845, -4.17092975399845, -4.170916798952459, -4.17092975399845, -4.170936231584383, -4.170955664593941, -4.170949186882128, -4.170942709212276, -4.170949186882128, -4.170962142347715, -4.170949186882128, -4.170942709212276, -4.170962142347715, -4.170949186882128, -4.170936231584383, -4.170949186882128, -4.170949186882128, -4.170942709212276, -4.170955664593941, -4.170962142347715, -4.170962142347715, -4.170955664593941, -4.170949186882128, -4.170955664593941, -4.170949186882128, -4.170968620143451, -4.170975097981149, -4.170968620143451, -4.170949186882128, -4.170910321492401, -4.170910321492401, -4.170897366698155, -4.170897366698155, -4.170903844074299, -4.1708908893639665, -4.170897366698155, -4.170884412071733, -4.1708908893639665, -4.170877934821456, -4.170884412071733, -4.170884412071733, -4.170897366698155, -4.170897366698155, -4.170884412071733, -4.1708908893639665, -4.170897366698155, -4.170903844074299, -4.170897366698155, -4.170897366698155, -4.17092975399845, -4.170923276454475, -4.170916798952459, -4.170903844074299, -4.1708908893639665, -4.170884412071733, -4.170897366698155, -4.170897366698155, -4.1708908893639665, -4.170884412071733, -4.1708908893639665, -4.170903844074299, -4.170897366698155, -4.170884412071733, -4.170910321492401, -4.170910321492401, -4.170903844074299, -4.170903844074299, -4.170897366698155, -4.170877934821456, -4.170884412071733, -4.170871457613132, -4.170871457613132, -4.170858503322347, -4.170845549199374, -4.170858503322347, -4.170858503322347, -4.170852026239884, -4.170852026239884, -4.185670688916124, -4.185657541487432, -4.185664115180171, -4.185657541487432, -4.185664115180171, -4.185657541487432, -4.185664115180171, -4.185664115180171, -4.185650967837906, -4.185644394231593, -4.185637820668491, -4.185637820668491, -4.185611526848195, -4.185611526848195, -4.185611526848195, -4.185611526848195, -4.1855983801973045, -4.185604953501145, -4.1855983801973045, -4.185611526848195, -4.185618100238454, -4.185644394231593, -4.185644394231593, -4.185644394231593, -4.185644394231593, -4.185644394231593, -4.185637820668491, -4.185637820668491, -4.185618100238454, -4.185618100238454, -4.185637820668491, -4.185637820668491, -4.185637820668491, -4.185683836517673, -4.185664115180171, -4.1856772626952905, -4.185670688916124, -4.185670688916124, -4.1856772626952905, -4.18569041038327, -4.1856969842920835, -4.18569041038327, -4.1856969842920835, -4.185683836517673, -4.1856969842920835, -4.18569041038327, -4.18571013223936, -4.185723280359508, -4.185723280359508, -4.185723280359508, -4.185703558244113, -4.18571013223936, -4.185703558244113, -4.18571013223936, -4.185716706277825, -4.18571013223936, -4.185703558244113, -4.185716706277825, -4.185716706277825, -4.185736428652531, -4.18572985448441, -4.185723280359508, -4.18572985448441, -4.185723280359508, -4.185743002863872, -4.185749577118434, -4.185743002863872, -4.185762725757222, -4.185762725757222, -4.185775874568898, -4.1857824490395705, -4.1857824490395705, -4.185775874568898, -4.1857824490395705, -4.185789023553467, -4.185789023553467, -4.1857824490395705, -4.185769300141448, -4.185775874568898, -4.185762725757222, -4.185762725757222, -4.185762725757222, -4.185769300141448, -4.185769300141448, -4.185762725757222, -4.185762725757222, -4.185769300141448, -4.185762725757222, -4.185743002863872, -4.185756151416217, -4.185762725757222, -4.185769300141448, -4.185789023553467, -4.185789023553467, -4.1857824490395705, -4.1857824490395705, -4.185795598110589, -4.185802172710936, -4.185808747354508, -4.185795598110589, -4.170839072200815, -4.170839072200815, -4.170832595244208, -4.1708261183295505, -4.1708261183295505, -4.1708261183295505, -4.1708261183295505, -4.170845549199374, -4.170858503322347, -4.170864980446764, -4.170877934821456, -4.1708908893639665, -4.1708908893639665, -4.170903844074299, -4.170897366698155, -4.170916798952459, -4.170923276454475, -4.170916798952459, -4.170916798952459, -4.170916798952459, -4.170923276454475, -4.170916798952459, -4.17092975399845, -4.17092975399845, -4.170916798952459, -4.17092975399845, -4.170936231584383, -4.170955664593941, -4.170949186882128, -4.170942709212276, -4.170949186882128, -4.170962142347715, -4.170949186882128, -4.170942709212276, -4.170962142347715, -4.170949186882128, -4.170936231584383, -4.170949186882128, -4.170949186882128, -4.170942709212276, -4.170955664593941, -4.170962142347715, -4.170962142347715, -4.170955664593941, -4.170949186882128, -4.170955664593941, -4.170949186882128, -4.170968620143451, -4.170975097981149, -4.170968620143451, -4.170949186882128, -4.170910321492401, -4.170910321492401, -4.170897366698155, -4.170897366698155, -4.170903844074299, -4.1708908893639665, -4.170897366698155, -4.170884412071733, -4.1708908893639665, -4.170877934821456, -4.170884412071733, -4.170884412071733, -4.170897366698155, -4.170897366698155, -4.170884412071733, -4.1708908893639665, -4.170897366698155, -4.170903844074299, -4.170897366698155, -4.170897366698155, -4.17092975399845, -4.170923276454475, -4.170916798952459, -4.170903844074299, -4.1708908893639665, -4.170884412071733, -4.170897366698155, -4.170897366698155, -4.1708908893639665, -4.170884412071733, -4.1708908893639665, -4.170903844074299, -4.170897366698155, -4.170884412071733, -4.170910321492401, -4.170910321492401, -4.170903844074299, -4.170903844074299, -4.170897366698155, -4.170877934821456, -4.170884412071733, -4.170871457613132, -4.170871457613132, -4.170858503322347, -4.170845549199374, -4.170858503322347, -4.170858503322347, -4.170852026239884, -4.170852026239884, -4.185670688916124, -4.185657541487432, -4.185664115180171, -4.185657541487432, -4.185664115180171, -4.185657541487432, -4.185664115180171, -4.185664115180171, -4.185650967837906, -4.185644394231593, -4.185637820668491, -4.185637820668491, -4.185611526848195, -4.185611526848195, -4.185611526848195, -4.185611526848195, -4.1855983801973045, -4.185604953501145, -4.1855983801973045, -4.185611526848195, -4.185618100238454, -4.185644394231593, -4.185644394231593, -4.185644394231593, -4.185644394231593, -4.185644394231593, -4.185637820668491, -4.185637820668491, -4.185618100238454, -4.185618100238454, -4.185637820668491, -4.185637820668491, -4.185637820668491, -4.185683836517673, -4.185664115180171, -4.1856772626952905, -4.185670688916124, -4.185670688916124, -4.1856772626952905, -4.18569041038327, -4.1856969842920835, -4.18569041038327, -4.1856969842920835, -4.185683836517673, -4.1856969842920835, -4.18569041038327, -4.18571013223936, -4.185723280359508, -4.185723280359508, -4.185723280359508, -4.185703558244113, -4.18571013223936, -4.185703558244113, -4.18571013223936, -4.185716706277825, -4.18571013223936, -4.185703558244113, -4.185716706277825, -4.185716706277825, -4.185736428652531, -4.18572985448441, -4.185723280359508, -4.18572985448441, -4.185723280359508, -4.185743002863872, -4.185749577118434, -4.185743002863872, -4.185762725757222, -4.185762725757222, -4.185775874568898, -4.1857824490395705, -4.1857824490395705, -4.185775874568898, -4.1857824490395705, -4.185789023553467, -4.185789023553467, -4.1857824490395705, -4.185769300141448, -4.185775874568898, -4.185762725757222, -4.185762725757222, -4.185762725757222, -4.185769300141448, -4.185769300141448, -4.185762725757222, -4.185762725757222, -4.185769300141448, -4.185762725757222, -4.185743002863872, -4.185756151416217, -4.185762725757222, -4.185769300141448, -4.185789023553467, -4.185789023553467, -4.1857824490395705, -4.1857824490395705, -4.185795598110589, -4.185802172710936, -4.185808747354508, -4.185795598110589, -4.170839072200815, -4.170839072200815, -4.170832595244208, -4.1708261183295505, -4.1708261183295505, -4.1708261183295505, -4.1708261183295505, -4.170845549199374, -4.170858503322347, -4.170864980446764, -4.170877934821456, -4.1708908893639665, -4.1708908893639665, -4.170903844074299, -4.170897366698155, -4.170916798952459, -4.170923276454475, -4.170916798952459, -4.170916798952459, -4.170916798952459, -4.170923276454475, -4.170916798952459, -4.17092975399845, -4.17092975399845, -4.170916798952459, -4.17092975399845, -4.170936231584383, -4.170955664593941, -4.170949186882128, -4.170942709212276, -4.170949186882128, -4.170962142347715, -4.170949186882128, -4.170942709212276, -4.170962142347715, -4.170949186882128, -4.170936231584383, -4.170949186882128, -4.170949186882128, -4.170942709212276, -4.170955664593941, -4.170962142347715, -4.170962142347715, -4.170955664593941, -4.170949186882128, -4.170955664593941, -4.170949186882128, -4.170968620143451, -4.170975097981149, -4.170968620143451, -4.170949186882128, -4.170910321492401, -4.170910321492401, -4.170897366698155, -4.170897366698155, -4.170903844074299, -4.1708908893639665, -4.170897366698155, -4.170884412071733, -4.1708908893639665, -4.170877934821456, -4.170884412071733, -4.170884412071733, -4.170897366698155, -4.170897366698155, -4.170884412071733, -4.1708908893639665, -4.170897366698155, -4.170903844074299, -4.170897366698155, -4.170897366698155, -4.17092975399845, -4.170923276454475, -4.170916798952459, -4.170903844074299, -4.1708908893639665, -4.170884412071733, -4.170897366698155, -4.170897366698155, -4.1708908893639665, -4.170884412071733, -4.1708908893639665, -4.170903844074299, -4.170897366698155, -4.170884412071733, -4.170910321492401, -4.170910321492401, -4.170903844074299, -4.170903844074299, -4.170897366698155, -4.170877934821456, -4.170884412071733, -4.170871457613132, -4.170871457613132, -4.170858503322347, -4.170845549199374, -4.170858503322347, -4.170858503322347, -4.170852026239884, -4.170852026239884, -4.185670688916124, -4.185657541487432, -4.185664115180171, -4.185657541487432, -4.185664115180171, -4.185657541487432, -4.185664115180171, -4.185664115180171, -4.185650967837906, -4.185644394231593, -4.185637820668491, -4.185637820668491, -4.185611526848195, -4.185611526848195, -4.185611526848195, -4.185611526848195, -4.1855983801973045, -4.185604953501145, -4.1855983801973045, -4.185611526848195, -4.185618100238454, -4.185644394231593, -4.185644394231593, -4.185644394231593, -4.185644394231593, -4.185644394231593, -4.185637820668491, -4.185637820668491, -4.185618100238454, -4.185618100238454, -4.185637820668491, -4.185637820668491, -4.185637820668491, -4.185683836517673, -4.185664115180171, -4.1856772626952905, -4.185670688916124, -4.185670688916124, -4.1856772626952905, -4.18569041038327, -4.1856969842920835, -4.18569041038327, -4.1856969842920835, -4.185683836517673, -4.1856969842920835, -4.18569041038327, -4.18571013223936, -4.185723280359508, -4.185723280359508, -4.185723280359508, -4.185703558244113, -4.18571013223936, -4.185703558244113, -4.18571013223936, -4.185716706277825, -4.18571013223936, -4.185703558244113, -4.185716706277825, -4.185716706277825, -4.185736428652531, -4.18572985448441, -4.185723280359508, -4.18572985448441, -4.185723280359508, -4.185743002863872, -4.185749577118434, -4.185743002863872, -4.185762725757222, -4.185762725757222, -4.185775874568898, -4.1857824490395705, -4.1857824490395705, -4.185775874568898, -4.1857824490395705, -4.185789023553467, -4.185789023553467, -4.1857824490395705, -4.185769300141448, -4.185775874568898, -4.185762725757222, -4.185762725757222, -4.185762725757222, -4.185769300141448, -4.185769300141448, -4.185762725757222, -4.185762725757222, -4.185769300141448, -4.185762725757222, -4.185743002863872, -4.185756151416217, -4.185762725757222, -4.185769300141448, -4.185789023553467, -4.185789023553467, -4.1857824490395705, -4.1857824490395705, -4.185795598110589, -4.185802172710936, -4.185808747354508, -4.185795598110589, -4.170839072200815, -4.170839072200815, -4.170832595244208, -4.1708261183295505, -4.1708261183295505, -4.1708261183295505, -4.1708261183295505, -4.170845549199374, -4.170858503322347, -4.170864980446764, -4.170877934821456, -4.1708908893639665, -4.1708908893639665, -4.170903844074299, -4.170897366698155, -4.170916798952459, -4.170923276454475, -4.170916798952459, -4.170916798952459, -4.170916798952459, -4.170923276454475, -4.170916798952459, -4.17092975399845, -4.17092975399845, -4.170916798952459, -4.17092975399845, -4.170936231584383, -4.170955664593941, -4.170949186882128, -4.170942709212276, -4.170949186882128, -4.170962142347715, -4.170949186882128, -4.170942709212276, -4.170962142347715, -4.170949186882128, -4.170936231584383, -4.170949186882128, -4.170949186882128, -4.170942709212276, -4.170955664593941, -4.170962142347715, -4.170962142347715, -4.170955664593941, -4.170949186882128, -4.170955664593941, -4.170949186882128, -4.170968620143451, -4.170975097981149, -4.170968620143451, -4.170949186882128, -4.170910321492401, -4.170910321492401, -4.170897366698155, -4.170897366698155, -4.170903844074299, -4.1708908893639665, -4.170897366698155, -4.170884412071733, -4.1708908893639665, -4.170877934821456, -4.170884412071733, -4.170884412071733, -4.170897366698155, -4.170897366698155, -4.170884412071733, -4.1708908893639665, -4.170897366698155, -4.170903844074299, -4.170897366698155, -4.170897366698155, -4.17092975399845, -4.170923276454475, -4.170916798952459, -4.170903844074299, -4.1708908893639665, -4.170884412071733, -4.170897366698155, -4.170897366698155, -4.1708908893639665, -4.170884412071733, -4.1708908893639665, -4.170903844074299, -4.170897366698155, -4.170884412071733, -4.170910321492401, -4.170910321492401, -4.170903844074299, -4.170903844074299, -4.170897366698155, -4.170877934821456, -4.170884412071733, -4.170871457613132, -4.170871457613132, -4.170858503322347, -4.170845549199374, -4.170858503322347, -4.170858503322347, -4.170852026239884, -4.170852026239884, -4.185670688916124, -4.185657541487432, -4.185664115180171, -4.185657541487432, -4.185664115180171, -4.185657541487432, -4.185664115180171, -4.185664115180171, -4.185650967837906, -4.185644394231593, -4.185637820668491, -4.185637820668491, -4.185611526848195, -4.185611526848195, -4.185611526848195, -4.185611526848195, -4.1855983801973045, -4.185604953501145, -4.1855983801973045, -4.185611526848195, -4.185618100238454, -4.185644394231593, -4.185644394231593, -4.185644394231593, -4.185644394231593, -4.185644394231593, -4.185637820668491, -4.185637820668491, -4.185618100238454, -4.185618100238454, -4.185637820668491, -4.185637820668491, -4.185637820668491, -4.185683836517673, -4.185664115180171, -4.1856772626952905, -4.185670688916124, -4.185670688916124, -4.1856772626952905, -4.18569041038327, -4.1856969842920835, -4.18569041038327, -4.1856969842920835, -4.185683836517673, -4.1856969842920835, -4.18569041038327, -4.18571013223936, -4.185723280359508, -4.185723280359508, -4.185723280359508, -4.185703558244113, -4.18571013223936, -4.185703558244113, -4.18571013223936, -4.185716706277825, -4.18571013223936, -4.185703558244113, -4.185716706277825, -4.185716706277825, -4.185736428652531, -4.18572985448441, -4.185723280359508, -4.18572985448441, -4.185723280359508, -4.185743002863872, -4.185749577118434, -4.185743002863872, -4.185762725757222, -4.185762725757222, -4.185775874568898, -4.1857824490395705, -4.1857824490395705, -4.185775874568898, -4.1857824490395705, -4.185789023553467, -4.185789023553467, -4.1857824490395705, -4.185769300141448, -4.185775874568898, -4.185762725757222, -4.185762725757222, -4.185762725757222, -4.185769300141448, -4.185769300141448, -4.185762725757222, -4.185762725757222, -4.185769300141448, -4.185762725757222, -4.185743002863872, -4.185756151416217, -4.185762725757222, -4.185769300141448, -4.185789023553467, -4.185789023553467, -4.1857824490395705, -4.1857824490395705, -4.185795598110589, -4.185802172710936, -4.185808747354508, -4.185795598110589, -4.170839072200815, -4.170839072200815, -4.170832595244208, -4.1708261183295505, -4.1708261183295505, -4.1708261183295505, -4.1708261183295505, -4.170845549199374, -4.170858503322347, -4.170864980446764, -4.170877934821456, -4.1708908893639665, -4.1708908893639665, -4.170903844074299, -4.170897366698155, -4.170916798952459, -4.170923276454475, -4.170916798952459, -4.170916798952459, -4.170916798952459, -4.170923276454475, -4.170916798952459, -4.17092975399845, -4.17092975399845, -4.170916798952459, -4.17092975399845, -4.170936231584383, -4.170955664593941, -4.170949186882128, -4.170942709212276, -4.170949186882128, -4.170962142347715, -4.170949186882128, -4.170942709212276, -4.170962142347715, -4.170949186882128, -4.170936231584383, -4.170949186882128, -4.170949186882128, -4.170942709212276, -4.170955664593941, -4.170962142347715, -4.170962142347715, -4.170955664593941, -4.170949186882128, -4.170955664593941, -4.170949186882128, -4.170968620143451, -4.170975097981149, -4.170968620143451, -4.170949186882128, -4.170910321492401, -4.170910321492401, -4.170897366698155, -4.170897366698155, -4.170903844074299, -4.1708908893639665, -4.170897366698155, -4.170884412071733, -4.1708908893639665, -4.170877934821456, -4.170884412071733, -4.170884412071733, -4.170897366698155, -4.170897366698155, -4.170884412071733, -4.1708908893639665, -4.170897366698155, -4.170903844074299, -4.170897366698155, -4.170897366698155, -4.17092975399845, -4.170923276454475, -4.170916798952459, -4.170903844074299, -4.1708908893639665, -4.170884412071733, -4.170897366698155, -4.170897366698155, -4.1708908893639665, -4.170884412071733, -4.1708908893639665, -4.170903844074299, -4.170897366698155, -4.170884412071733, -4.170910321492401, -4.170910321492401, -4.170903844074299, -4.170903844074299, -4.170897366698155, -4.170877934821456, -4.170884412071733, -4.170871457613132, -4.170871457613132, -4.170858503322347, -4.170845549199374, -4.170858503322347, -4.170858503322347, -4.170852026239884, -4.170852026239884, -4.185670688916124, -4.185657541487432, -4.185664115180171, -4.185657541487432, -4.185664115180171, -4.185657541487432, -4.185664115180171, -4.185664115180171, -4.185650967837906, -4.185644394231593, -4.185637820668491, -4.185637820668491, -4.185611526848195, -4.185611526848195, -4.185611526848195, -4.185611526848195, -4.1855983801973045, -4.185604953501145, -4.1855983801973045, -4.185611526848195, -4.185618100238454, -4.185644394231593, -4.185644394231593, -4.185644394231593, -4.185644394231593, -4.185644394231593, -4.185637820668491, -4.185637820668491, -4.185618100238454, -4.185618100238454, -4.185637820668491, -4.185637820668491, -4.185637820668491, -4.185683836517673, -4.185664115180171, -4.1856772626952905, -4.185670688916124, -4.185670688916124, -4.1856772626952905, -4.18569041038327, -4.1856969842920835, -4.18569041038327, -4.1856969842920835, -4.185683836517673, -4.1856969842920835, -4.18569041038327, -4.18571013223936, -4.185723280359508, -4.185723280359508, -4.185723280359508, -4.185703558244113, -4.18571013223936, -4.185703558244113, -4.18571013223936, -4.185716706277825, -4.18571013223936, -4.185703558244113, -4.185716706277825, -4.185716706277825, -4.185736428652531, -4.18572985448441, -4.185723280359508, -4.18572985448441, -4.185723280359508, -4.185743002863872, -4.185749577118434, -4.185743002863872, -4.185762725757222, -4.185762725757222, -4.185775874568898, -4.1857824490395705, -4.1857824490395705, -4.185775874568898, -4.1857824490395705, -4.185789023553467, -4.185789023553467, -4.1857824490395705, -4.185769300141448, -4.185775874568898, -4.185762725757222, -4.185762725757222, -4.185762725757222, -4.185769300141448, -4.185769300141448, -4.185762725757222, -4.185762725757222, -4.185769300141448, -4.185762725757222, -4.185743002863872, -4.185756151416217, -4.185762725757222, -4.185769300141448, -4.185789023553467, -4.185789023553467, -4.1857824490395705, -4.1857824490395705, -4.185795598110589, -4.185802172710936, -4.185808747354508, -4.185795598110589, -4.170839072200815, -4.170839072200815, -4.170832595244208, -4.1708261183295505, -4.1708261183295505, -4.1708261183295505, -4.1708261183295505, -4.170845549199374, -4.170858503322347, -4.170864980446764, -4.170877934821456, -4.1708908893639665, -4.1708908893639665, -4.170903844074299, -4.170897366698155, -4.170916798952459, -4.170923276454475, -4.170916798952459, -4.170916798952459, -4.170916798952459, -4.170923276454475, -4.170916798952459, -4.17092975399845, -4.17092975399845, -4.170916798952459, -4.17092975399845, -4.170936231584383, -4.170955664593941, -4.170949186882128, -4.170942709212276, -4.170949186882128, -4.170962142347715, -4.170949186882128, -4.170942709212276, -4.170962142347715, -4.170949186882128, -4.170936231584383, -4.170949186882128, -4.170949186882128, -4.170942709212276, -4.170955664593941, -4.170962142347715, -4.170962142347715, -4.170955664593941, -4.170949186882128, -4.170955664593941, -4.170949186882128, -4.170968620143451, -4.170975097981149, -4.170968620143451, -4.170949186882128, -4.170910321492401, -4.170910321492401, -4.170897366698155, -4.170897366698155, -4.170903844074299, -4.1708908893639665, -4.170897366698155, -4.170884412071733, -4.1708908893639665, -4.170877934821456, -4.170884412071733, -4.170884412071733, -4.170897366698155, -4.170897366698155, -4.170884412071733, -4.1708908893639665, -4.170897366698155, -4.170903844074299, -4.170897366698155, -4.170897366698155, -4.17092975399845, -4.170923276454475, -4.170916798952459, -4.170903844074299, -4.1708908893639665, -4.170884412071733, -4.170897366698155, -4.170897366698155, -4.1708908893639665, -4.170884412071733, -4.1708908893639665, -4.170903844074299, -4.170897366698155, -4.170884412071733, -4.170910321492401, -4.170910321492401, -4.170903844074299, -4.170903844074299, -4.170897366698155, -4.170877934821456, -4.170884412071733, -4.170871457613132, -4.170871457613132, -4.170858503322347, -4.170845549199374, -4.170858503322347, -4.170858503322347, -4.170852026239884, -4.170852026239884, -4.185670688916124, -4.185657541487432, -4.185664115180171, -4.185657541487432, -4.185664115180171, -4.185657541487432, -4.185664115180171, -4.185664115180171, -4.185650967837906, -4.185644394231593, -4.185637820668491, -4.185637820668491, -4.185611526848195, -4.185611526848195, -4.185611526848195, -4.185611526848195, -4.1855983801973045, -4.185604953501145, -4.1855983801973045, -4.185611526848195, -4.185618100238454, -4.185644394231593, -4.185644394231593, -4.185644394231593, -4.185644394231593, -4.185644394231593, -4.185637820668491, -4.185637820668491, -4.185618100238454, -4.185618100238454, -4.185637820668491, -4.185637820668491, -4.185637820668491, -4.185683836517673, -4.185664115180171, -4.1856772626952905, -4.185670688916124, -4.185670688916124, -4.1856772626952905, -4.18569041038327, -4.1856969842920835, -4.18569041038327, -4.1856969842920835, -4.185683836517673, -4.1856969842920835, -4.18569041038327, -4.18571013223936, -4.185723280359508, -4.185723280359508, -4.185723280359508, -4.185703558244113, -4.18571013223936, -4.185703558244113, -4.18571013223936, -4.185716706277825, -4.18571013223936, -4.185703558244113, -4.185716706277825, -4.185716706277825, -4.185736428652531, -4.18572985448441, -4.185723280359508, -4.18572985448441, -4.185723280359508, -4.185743002863872, -4.185749577118434, -4.185743002863872, -4.185762725757222, -4.185762725757222, -4.185775874568898, -4.1857824490395705, -4.1857824490395705, -4.185775874568898, -4.1857824490395705, -4.185789023553467, -4.185789023553467, -4.1857824490395705, -4.185769300141448, -4.185775874568898, -4.185762725757222, -4.185762725757222, -4.185762725757222, -4.185769300141448, -4.185769300141448, -4.185762725757222, -4.185762725757222, -4.185769300141448, -4.185762725757222, -4.185743002863872, -4.185756151416217, -4.185762725757222, -4.185769300141448, -4.185789023553467, -4.185789023553467, -4.1857824490395705, -4.1857824490395705, -4.185795598110589, -4.185802172710936, -4.185808747354508, -4.185795598110589, -4.170839072200815, -4.170839072200815, -4.170832595244208, -4.1708261183295505, -4.1708261183295505, -4.1708261183295505, -4.1708261183295505, -4.170845549199374, -4.170858503322347, -4.170864980446764, -4.170877934821456, -4.1708908893639665, -4.1708908893639665, -4.170903844074299, -4.170897366698155, -4.170916798952459, -4.170923276454475, -4.170916798952459, -4.170916798952459, -4.170916798952459, -4.170923276454475, -4.170916798952459, -4.17092975399845, -4.17092975399845, -4.170916798952459, -4.17092975399845, -4.170936231584383, -4.170955664593941, -4.170949186882128, -4.170942709212276, -4.170949186882128, -4.170962142347715, -4.170949186882128, -4.170942709212276, -4.170962142347715, -4.170949186882128, -4.170936231584383, -4.170949186882128, -4.170949186882128, -4.170942709212276, -4.170955664593941, -4.170962142347715, -4.170962142347715, -4.170955664593941, -4.170949186882128, -4.170955664593941, -4.170949186882128, -4.170968620143451, -4.170975097981149, -4.170968620143451, -4.170949186882128, -4.170910321492401, -4.170910321492401, -4.170897366698155, -4.170897366698155, -4.170903844074299, -4.1708908893639665, -4.170897366698155, -4.170884412071733, -4.1708908893639665, -4.170877934821456, -4.170884412071733, -4.170884412071733, -4.170897366698155, -4.170897366698155, -4.170884412071733, -4.1708908893639665, -4.170897366698155, -4.170903844074299, -4.170897366698155, -4.170897366698155, -4.17092975399845, -4.170923276454475, -4.170916798952459, -4.170903844074299, -4.1708908893639665, -4.170884412071733, -4.170897366698155, -4.170897366698155, -4.1708908893639665, -4.170884412071733, -4.1708908893639665, -4.170903844074299, -4.170897366698155, -4.170884412071733, -4.170910321492401, -4.170910321492401, -4.170903844074299, -4.170903844074299, -4.170897366698155, -4.170877934821456, -4.170884412071733, -4.170871457613132, -4.170871457613132, -4.170858503322347, -4.170845549199374, -4.170858503322347, -4.170858503322347, -4.170852026239884, -4.170852026239884, -4.185670688916124, -4.185657541487432, -4.185664115180171, -4.185657541487432, -4.185664115180171, -4.185657541487432, -4.185664115180171, -4.185664115180171, -4.185650967837906, -4.185644394231593, -4.185637820668491, -4.185637820668491, -4.185611526848195, -4.185611526848195, -4.185611526848195, -4.185611526848195, -4.1855983801973045, -4.185604953501145, -4.1855983801973045, -4.185611526848195, -4.185618100238454, -4.185644394231593, -4.185644394231593, -4.185644394231593, -4.185644394231593, -4.185644394231593, -4.185637820668491, -4.185637820668491, -4.185618100238454, -4.185618100238454, -4.185637820668491, -4.185637820668491, -4.185637820668491, -4.185683836517673, -4.185664115180171, -4.1856772626952905, -4.185670688916124, -4.185670688916124, -4.1856772626952905, -4.18569041038327, -4.1856969842920835, -4.18569041038327, -4.1856969842920835, -4.185683836517673, -4.1856969842920835, -4.18569041038327, -4.18571013223936, -4.185723280359508, -4.185723280359508, -4.185723280359508, -4.185703558244113, -4.18571013223936, -4.185703558244113, -4.18571013223936, -4.185716706277825, -4.18571013223936, -4.185703558244113, -4.185716706277825, -4.185716706277825, -4.185736428652531, -4.18572985448441, -4.185723280359508, -4.18572985448441, -4.185723280359508, -4.185743002863872, -4.185749577118434, -4.185743002863872, -4.185762725757222, -4.185762725757222, -4.185775874568898, -4.1857824490395705, -4.1857824490395705, -4.185775874568898, -4.1857824490395705, -4.185789023553467, -4.185789023553467, -4.1857824490395705, -4.185769300141448, -4.185775874568898, -4.185762725757222, -4.185762725757222, -4.185762725757222, -4.185769300141448, -4.185769300141448, -4.185762725757222, -4.185762725757222, -4.185769300141448, -4.185762725757222, -4.185743002863872, -4.185756151416217, -4.185762725757222, -4.185769300141448, -4.185789023553467, -4.185789023553467, -4.1857824490395705, -4.1857824490395705, -4.185795598110589, -4.185802172710936, -4.185808747354508, -4.185795598110589, -4.170839072200815, -4.170839072200815, -4.170832595244208, -4.1708261183295505, -4.1708261183295505, -4.1708261183295505, -4.1708261183295505, -4.170845549199374, -4.170858503322347, -4.170864980446764, -4.170877934821456, -4.1708908893639665, -4.1708908893639665, -4.170903844074299, -4.170897366698155, -4.170916798952459, -4.170923276454475, -4.170916798952459, -4.170916798952459, -4.170916798952459, -4.170923276454475, -4.170916798952459, -4.17092975399845, -4.17092975399845, -4.170916798952459, -4.17092975399845, -4.170936231584383, -4.170955664593941, -4.170949186882128, -4.170942709212276, -4.170949186882128, -4.170962142347715, -4.170949186882128, -4.170942709212276, -4.170962142347715, -4.170949186882128, -4.170936231584383, -4.170949186882128, -4.170949186882128, -4.170942709212276, -4.170955664593941, -4.170962142347715, -4.170962142347715, -4.170955664593941, -4.170949186882128, -4.170955664593941, -4.170949186882128, -4.170968620143451, -4.170975097981149, -4.170968620143451, -4.170949186882128, -4.170910321492401, -4.170910321492401, -4.170897366698155, -4.170897366698155, -4.170903844074299, -4.1708908893639665, -4.170897366698155, -4.170884412071733, -4.1708908893639665, -4.170877934821456, -4.170884412071733, -4.170884412071733, -4.170897366698155, -4.170897366698155, -4.170884412071733, -4.1708908893639665, -4.170897366698155, -4.170903844074299, -4.170897366698155, -4.170897366698155, -4.17092975399845, -4.170923276454475, -4.170916798952459, -4.170903844074299, -4.1708908893639665, -4.170884412071733, -4.170897366698155, -4.170897366698155, -4.1708908893639665, -4.170884412071733, -4.1708908893639665, -4.170903844074299, -4.170897366698155, -4.170884412071733, -4.170910321492401, -4.170910321492401, -4.170903844074299, -4.170903844074299, -4.170897366698155, -4.170877934821456, -4.170884412071733, -4.170871457613132, -4.170871457613132, -4.170858503322347, -4.170845549199374, -4.170858503322347, -4.170858503322347, -4.170852026239884, -4.170852026239884, -4.185670688916124, -4.185657541487432, -4.185664115180171, -4.185657541487432, -4.185664115180171, -4.185657541487432, -4.185664115180171, -4.185664115180171, -4.185650967837906, -4.185644394231593, -4.185637820668491, -4.185637820668491, -4.185611526848195, -4.185611526848195, -4.185611526848195, -4.185611526848195, -4.1855983801973045, -4.185604953501145, -4.1855983801973045, -4.185611526848195, -4.185618100238454, -4.185644394231593, -4.185644394231593, -4.185644394231593, -4.185644394231593, -4.185644394231593, -4.185637820668491, -4.185637820668491, -4.185618100238454, -4.185618100238454, -4.185637820668491, -4.185637820668491, -4.185637820668491, -4.185683836517673, -4.185664115180171, -4.1856772626952905, -4.185670688916124, -4.185670688916124, -4.1856772626952905, -4.18569041038327, -4.1856969842920835, -4.18569041038327, -4.1856969842920835, -4.185683836517673, -4.1856969842920835, -4.18569041038327, -4.18571013223936, -4.185723280359508, -4.185723280359508, -4.185723280359508, -4.185703558244113, -4.18571013223936, -4.185703558244113, -4.18571013223936, -4.185716706277825, -4.18571013223936, -4.185703558244113, -4.185716706277825, -4.185716706277825, -4.185736428652531, -4.18572985448441, -4.185723280359508, -4.18572985448441, -4.185723280359508, -4.185743002863872, -4.185749577118434, -4.185743002863872, -4.185762725757222, -4.185762725757222, -4.185775874568898, -4.1857824490395705, -4.1857824490395705, -4.185775874568898, -4.1857824490395705, -4.185789023553467, -4.185789023553467, -4.1857824490395705, -4.185769300141448, -4.185775874568898, -4.185762725757222, -4.185762725757222, -4.185762725757222, -4.185769300141448, -4.185769300141448, -4.185762725757222, -4.185762725757222, -4.185769300141448, -4.185762725757222, -4.185743002863872, -4.185756151416217, -4.185762725757222, -4.185769300141448, -4.185789023553467, -4.185789023553467, -4.1857824490395705, -4.1857824490395705, -4.185795598110589, -4.185802172710936, -4.185808747354508, -4.185795598110589, -4.170839072200815, -4.170839072200815, -4.170832595244208, -4.1708261183295505, -4.1708261183295505, -4.1708261183295505, -4.1708261183295505, -4.170845549199374, -4.170858503322347, -4.170864980446764, -4.170877934821456, -4.1708908893639665, -4.1708908893639665, -4.170903844074299, -4.170897366698155, -4.170916798952459, -4.170923276454475, -4.170916798952459, -4.170916798952459, -4.170916798952459, -4.170923276454475, -4.170916798952459, -4.17092975399845, -4.17092975399845, -4.170916798952459, -4.17092975399845, -4.170936231584383, -4.170955664593941, -4.170949186882128, -4.170942709212276, -4.170949186882128, -4.170962142347715, -4.170949186882128, -4.170942709212276, -4.170962142347715, -4.170949186882128, -4.170936231584383, -4.170949186882128, -4.170949186882128, -4.170942709212276, -4.170955664593941, -4.170962142347715, -4.170962142347715, -4.170955664593941, -4.170949186882128, -4.170955664593941, -4.170949186882128, -4.170968620143451, -4.170975097981149, -4.170968620143451, -4.170949186882128, -4.170910321492401, -4.170910321492401, -4.170897366698155, -4.170897366698155, -4.170903844074299, -4.1708908893639665, -4.170897366698155, -4.170884412071733, -4.1708908893639665, -4.170877934821456, -4.170884412071733, -4.170884412071733, -4.170897366698155, -4.170897366698155, -4.170884412071733, -4.1708908893639665, -4.170897366698155, -4.170903844074299, -4.170897366698155, -4.170897366698155, -4.17092975399845, -4.170923276454475, -4.170916798952459, -4.170903844074299, -4.1708908893639665, -4.170884412071733, -4.170897366698155, -4.170897366698155, -4.1708908893639665, -4.170884412071733, -4.1708908893639665, -4.170903844074299, -4.170897366698155, -4.170884412071733, -4.170910321492401, -4.170910321492401, -4.170903844074299, -4.170903844074299, -4.170897366698155, -4.170877934821456, -4.170884412071733, -4.170871457613132, -4.170871457613132, -4.170858503322347, -4.170845549199374, -4.170858503322347, -4.170858503322347, -4.170852026239884, -4.170852026239884, -4.185670688916124, -4.185657541487432, -4.185664115180171, -4.185657541487432, -4.185664115180171, -4.185657541487432, -4.185664115180171, -4.185664115180171, -4.185650967837906, -4.185644394231593, -4.185637820668491, -4.185637820668491, -4.185611526848195, -4.185611526848195, -4.185611526848195, -4.185611526848195, -4.1855983801973045, -4.185604953501145, -4.1855983801973045, -4.185611526848195, -4.185618100238454, -4.185644394231593, -4.185644394231593, -4.185644394231593, -4.185644394231593, -4.185644394231593, -4.185637820668491, -4.185637820668491, -4.185618100238454, -4.185618100238454, -4.185637820668491, -4.185637820668491, -4.185637820668491, -4.185683836517673, -4.185664115180171, -4.1856772626952905, -4.185670688916124, -4.185670688916124, -4.1856772626952905, -4.18569041038327, -4.1856969842920835, -4.18569041038327, -4.1856969842920835, -4.185683836517673, -4.1856969842920835, -4.18569041038327, -4.18571013223936, -4.185723280359508, -4.185723280359508, -4.185723280359508, -4.185703558244113, -4.18571013223936, -4.185703558244113, -4.18571013223936, -4.185716706277825, -4.18571013223936, -4.185703558244113, -4.185716706277825, -4.185716706277825, -4.185736428652531, -4.18572985448441, -4.185723280359508, -4.18572985448441, -4.185723280359508, -4.185743002863872, -4.185749577118434, -4.185743002863872, -4.185762725757222, -4.185762725757222, -4.185775874568898, -4.1857824490395705, -4.1857824490395705, -4.185775874568898, -4.1857824490395705, -4.185789023553467, -4.185789023553467, -4.1857824490395705, -4.185769300141448, -4.185775874568898, -4.185762725757222, -4.185762725757222, -4.185762725757222, -4.185769300141448, -4.185769300141448, -4.185762725757222, -4.185762725757222, -4.185769300141448, -4.185762725757222, -4.185743002863872, -4.185756151416217, -4.185762725757222, -4.185769300141448, -4.185789023553467, -4.185789023553467, -4.1857824490395705, -4.1857824490395705, -4.185795598110589, -4.185802172710936, -4.185808747354508, -4.185795598110589, -4.170839072200815, -4.170839072200815, -4.170832595244208, -4.1708261183295505, -4.1708261183295505, -4.1708261183295505, -4.1708261183295505, -4.170845549199374, -4.170858503322347, -4.170864980446764, -4.170877934821456, -4.1708908893639665, -4.1708908893639665, -4.170903844074299, -4.170897366698155, -4.170916798952459, -4.170923276454475, -4.170916798952459, -4.170916798952459, -4.170916798952459, -4.170923276454475, -4.170916798952459, -4.17092975399845, -4.17092975399845, -4.170916798952459, -4.17092975399845, -4.170936231584383, -4.170955664593941, -4.170949186882128, -4.170942709212276, -4.170949186882128, -4.170962142347715, -4.170949186882128, -4.170942709212276, -4.170962142347715, -4.170949186882128, -4.170936231584383, -4.170949186882128, -4.170949186882128, -4.170942709212276, -4.170955664593941, -4.170962142347715, -4.170962142347715, -4.170955664593941, -4.170949186882128, -4.170955664593941, -4.170949186882128, -4.170968620143451, -4.170975097981149, -4.170968620143451, -4.170949186882128, -4.170910321492401, -4.170910321492401, -4.170897366698155, -4.170897366698155, -4.170903844074299, -4.1708908893639665, -4.170897366698155, -4.170884412071733, -4.1708908893639665, -4.170877934821456, -4.170884412071733, -4.170884412071733, -4.170897366698155, -4.170897366698155, -4.170884412071733, -4.1708908893639665, -4.170897366698155, -4.170903844074299, -4.170897366698155, -4.170897366698155, -4.17092975399845, -4.170923276454475, -4.170916798952459, -4.170903844074299, -4.1708908893639665, -4.170884412071733, -4.170897366698155, -4.170897366698155, -4.1708908893639665, -4.170884412071733, -4.1708908893639665, -4.170903844074299, -4.170897366698155, -4.170884412071733, -4.170910321492401, -4.170910321492401, -4.170903844074299, -4.170903844074299, -4.170897366698155, -4.170877934821456, -4.170884412071733, -4.170871457613132, -4.170871457613132, -4.170858503322347, -4.170845549199374, -4.170858503322347, -4.170858503322347, -4.170852026239884, -4.170852026239884, -4.185670688916124, -4.185657541487432, -4.185664115180171, -4.185657541487432, -4.185664115180171, -4.185657541487432, -4.185664115180171, -4.185664115180171, -4.185650967837906, -4.185644394231593, -4.185637820668491, -4.185637820668491, -4.185611526848195, -4.185611526848195, -4.185611526848195, -4.185611526848195, -4.1855983801973045, -4.185604953501145, -4.1855983801973045, -4.185611526848195, -4.185618100238454, -4.185644394231593, -4.185644394231593, -4.185644394231593, -4.185644394231593, -4.185644394231593, -4.185637820668491, -4.185637820668491, -4.185618100238454, -4.185618100238454, -4.185637820668491, -4.185637820668491, -4.185637820668491, -4.185683836517673, -4.185664115180171, -4.1856772626952905, -4.185670688916124, -4.185670688916124, -4.1856772626952905, -4.18569041038327, -4.1856969842920835, -4.18569041038327, -4.1856969842920835, -4.185683836517673, -4.1856969842920835, -4.18569041038327, -4.18571013223936, -4.185723280359508, -4.185723280359508, -4.185723280359508, -4.185703558244113, -4.18571013223936, -4.185703558244113, -4.18571013223936, -4.185716706277825, -4.18571013223936, -4.185703558244113, -4.185716706277825, -4.185716706277825, -4.185736428652531, -4.18572985448441, -4.185723280359508, -4.18572985448441, -4.185723280359508, -4.185743002863872, -4.185749577118434, -4.185743002863872, -4.185762725757222, -4.185762725757222, -4.185775874568898, -4.1857824490395705, -4.1857824490395705, -4.185775874568898, -4.1857824490395705, -4.185789023553467, -4.185789023553467, -4.1857824490395705, -4.185769300141448, -4.185775874568898, -4.185762725757222, -4.185762725757222, -4.185762725757222, -4.185769300141448, -4.185769300141448, -4.185762725757222, -4.185762725757222, -4.185769300141448, -4.185762725757222, -4.185743002863872, -4.185756151416217, -4.185762725757222, -4.185769300141448, -4.185789023553467, -4.185789023553467, -4.1857824490395705, -4.1857824490395705, -4.185795598110589, -4.185802172710936, -4.185808747354508, -4.185795598110589, -4.170839072200815, -4.170839072200815, -4.170832595244208, -4.1708261183295505, -4.1708261183295505, -4.1708261183295505, -4.1708261183295505, -4.170845549199374, -4.170858503322347, -4.170864980446764, -4.170877934821456, -4.1708908893639665, -4.1708908893639665, -4.170903844074299, -4.170897366698155, -4.170916798952459, -4.170923276454475, -4.170916798952459, -4.170916798952459, -4.170916798952459, -4.170923276454475, -4.170916798952459, -4.17092975399845, -4.17092975399845, -4.170916798952459, -4.17092975399845, -4.170936231584383, -4.170955664593941, -4.170949186882128, -4.170942709212276, -4.170949186882128, -4.170962142347715, -4.170949186882128, -4.170942709212276, -4.170962142347715, -4.170949186882128, -4.170936231584383, -4.170949186882128, -4.170949186882128, -4.170942709212276, -4.170955664593941, -4.170962142347715, -4.170962142347715, -4.170955664593941, -4.170949186882128, -4.170955664593941, -4.170949186882128, -4.170968620143451, -4.170975097981149, -4.170968620143451, -4.170949186882128, -4.170910321492401, -4.170910321492401, -4.170897366698155, -4.170897366698155, -4.170903844074299, -4.1708908893639665, -4.170897366698155, -4.170884412071733, -4.1708908893639665, -4.170877934821456, -4.170884412071733, -4.170884412071733, -4.170897366698155, -4.170897366698155, -4.170884412071733, -4.1708908893639665, -4.170897366698155, -4.170903844074299, -4.170897366698155, -4.170897366698155, -4.17092975399845, -4.170923276454475, -4.170916798952459, -4.170903844074299, -4.1708908893639665, -4.170884412071733, -4.170897366698155, -4.170897366698155, -4.1708908893639665, -4.170884412071733, -4.1708908893639665, -4.170903844074299, -4.170897366698155, -4.170884412071733, -4.170910321492401, -4.170910321492401, -4.170903844074299, -4.170903844074299, -4.170897366698155, -4.170877934821456, -4.170884412071733, -4.170871457613132, -4.170871457613132, -4.170858503322347, -4.170845549199374, -4.170858503322347, -4.170858503322347, -4.170852026239884, -4.170852026239884, -4.185670688916124, -4.185657541487432, -4.185664115180171, -4.185657541487432, -4.185664115180171, -4.185657541487432, -4.185664115180171, -4.185664115180171, -4.185650967837906, -4.185644394231593, -4.185637820668491, -4.185637820668491, -4.185611526848195, -4.185611526848195, -4.185611526848195, -4.185611526848195, -4.1855983801973045, -4.185604953501145, -4.1855983801973045, -4.185611526848195, -4.185618100238454, -4.185644394231593, -4.185644394231593, -4.185644394231593, -4.185644394231593, -4.185644394231593, -4.185637820668491, -4.185637820668491, -4.185618100238454, -4.185618100238454, -4.185637820668491, -4.185637820668491, -4.185637820668491, -4.185683836517673, -4.185664115180171, -4.1856772626952905, -4.185670688916124, -4.185670688916124, -4.1856772626952905, -4.18569041038327, -4.1856969842920835, -4.18569041038327, -4.1856969842920835, -4.185683836517673, -4.1856969842920835, -4.18569041038327, -4.18571013223936, -4.185723280359508, -4.185723280359508, -4.185723280359508, -4.185703558244113, -4.18571013223936, -4.185703558244113, -4.18571013223936, -4.185716706277825, -4.18571013223936, -4.185703558244113, -4.185716706277825, -4.185716706277825, -4.185736428652531, -4.18572985448441, -4.185723280359508, -4.18572985448441, -4.185723280359508, -4.185743002863872, -4.185749577118434, -4.185743002863872, -4.185762725757222, -4.185762725757222, -4.185775874568898, -4.1857824490395705, -4.1857824490395705, -4.185775874568898, -4.1857824490395705, -4.185789023553467, -4.185789023553467, -4.1857824490395705, -4.185769300141448, -4.185775874568898, -4.185762725757222, -4.185762725757222, -4.185762725757222, -4.185769300141448, -4.185769300141448, -4.185762725757222, -4.185762725757222, -4.185769300141448, -4.185762725757222, -4.185743002863872, -4.185756151416217, -4.185762725757222, -4.185769300141448, -4.185789023553467, -4.185789023553467, -4.1857824490395705, -4.1857824490395705, -4.185795598110589, -4.185802172710936, -4.185808747354508, -4.185795598110589, -4.170839072200815, -4.170839072200815, -4.170832595244208, -4.1708261183295505, -4.1708261183295505, -4.1708261183295505, -4.1708261183295505, -4.170845549199374, -4.170858503322347, -4.170864980446764, -4.170877934821456, -4.1708908893639665, -4.1708908893639665, -4.170903844074299, -4.170897366698155, -4.170916798952459, -4.170923276454475, -4.170916798952459, -4.170916798952459, -4.170916798952459, -4.170923276454475, -4.170916798952459, -4.17092975399845, -4.17092975399845, -4.170916798952459, -4.17092975399845, -4.170936231584383, -4.170955664593941, -4.170949186882128, -4.170942709212276, -4.170949186882128, -4.170962142347715, -4.170949186882128, -4.170942709212276, -4.170962142347715, -4.170949186882128, -4.170936231584383, -4.170949186882128, -4.170949186882128, -4.170942709212276, -4.170955664593941, -4.170962142347715, -4.170962142347715, -4.170955664593941, -4.170949186882128, -4.170955664593941, -4.170949186882128, -4.170968620143451, -4.170975097981149, -4.170968620143451, -4.170949186882128, -4.170910321492401, -4.170910321492401, -4.170897366698155, -4.170897366698155, -4.170903844074299, -4.1708908893639665, -4.170897366698155, -4.170884412071733, -4.1708908893639665, -4.170877934821456, -4.170884412071733, -4.170884412071733, -4.170897366698155, -4.170897366698155, -4.170884412071733, -4.1708908893639665, -4.170897366698155, -4.170903844074299, -4.170897366698155, -4.170897366698155, -4.17092975399845, -4.170923276454475, -4.170916798952459, -4.170903844074299, -4.1708908893639665, -4.170884412071733, -4.170897366698155, -4.170897366698155, -4.1708908893639665, -4.170884412071733, -4.1708908893639665, -4.170903844074299, -4.170897366698155, -4.170884412071733, -4.170910321492401, -4.170910321492401, -4.170903844074299, -4.170903844074299, -4.170897366698155, -4.170877934821456, -4.170884412071733, -4.170871457613132, -4.170871457613132, -4.170858503322347, -4.170845549199374, -4.170858503322347, -4.170858503322347, -4.170852026239884, -4.170852026239884, -4.185670688916124, -4.185657541487432, -4.185664115180171, -4.185657541487432, -4.185664115180171, -4.185657541487432, -4.185664115180171, -4.185664115180171, -4.185650967837906, -4.185644394231593, -4.185637820668491, -4.185637820668491, -4.185611526848195, -4.185611526848195, -4.185611526848195, -4.185611526848195, -4.1855983801973045, -4.185604953501145, -4.1855983801973045, -4.185611526848195, -4.185618100238454, -4.185644394231593, -4.185644394231593, -4.185644394231593, -4.185644394231593, -4.185644394231593, -4.185637820668491, -4.185637820668491, -4.185618100238454, -4.185618100238454, -4.185637820668491, -4.185637820668491, -4.185637820668491, -4.185683836517673, -4.185664115180171, -4.1856772626952905, -4.185670688916124, -4.185670688916124, -4.1856772626952905, -4.18569041038327, -4.1856969842920835, -4.18569041038327, -4.1856969842920835, -4.185683836517673, -4.1856969842920835, -4.18569041038327, -4.18571013223936, -4.185723280359508, -4.185723280359508, -4.185723280359508, -4.185703558244113, -4.18571013223936, -4.185703558244113, -4.18571013223936, -4.185716706277825, -4.18571013223936, -4.185703558244113, -4.185716706277825, -4.185716706277825, -4.185736428652531, -4.18572985448441, -4.185723280359508, -4.18572985448441, -4.185723280359508, -4.185743002863872, -4.185749577118434, -4.185743002863872, -4.185762725757222, -4.185762725757222, -4.185775874568898, -4.1857824490395705, -4.1857824490395705, -4.185775874568898, -4.1857824490395705, -4.185789023553467, -4.185789023553467, -4.1857824490395705, -4.185769300141448, -4.185775874568898, -4.185762725757222, -4.185762725757222, -4.185762725757222, -4.185769300141448, -4.185769300141448, -4.185762725757222, -4.185762725757222, -4.185769300141448, -4.185762725757222, -4.185743002863872, -4.185756151416217, -4.185762725757222, -4.185769300141448, -4.185789023553467, -4.185789023553467, -4.1857824490395705, -4.1857824490395705, -4.185795598110589, -4.185802172710936, -4.185808747354508, -4.185795598110589, -4.170839072200815, -4.170839072200815, -4.170832595244208, -4.1708261183295505, -4.1708261183295505, -4.1708261183295505, -4.1708261183295505, -4.170845549199374, -4.170858503322347, -4.170864980446764, -4.170877934821456, -4.1708908893639665, -4.1708908893639665, -4.170903844074299, -4.170897366698155, -4.170916798952459, -4.170923276454475, -4.170916798952459, -4.170916798952459, -4.170916798952459, -4.170923276454475, -4.170916798952459, -4.17092975399845, -4.17092975399845, -4.170916798952459, -4.17092975399845, -4.170936231584383, -4.170955664593941, -4.170949186882128, -4.170942709212276, -4.170949186882128, -4.170962142347715, -4.170949186882128, -4.170942709212276, -4.170962142347715, -4.170949186882128, -4.170936231584383, -4.170949186882128, -4.170949186882128, -4.170942709212276, -4.170955664593941, -4.170962142347715, -4.170962142347715, -4.170955664593941, -4.170949186882128, -4.170955664593941, -4.170949186882128, -4.170968620143451, -4.170975097981149, -4.170968620143451, -4.170949186882128, -4.170910321492401, -4.170910321492401, -4.170897366698155, -4.170897366698155, -4.170903844074299, -4.1708908893639665, -4.170897366698155, -4.170884412071733, -4.1708908893639665, -4.170877934821456, -4.170884412071733, -4.170884412071733, -4.170897366698155, -4.170897366698155, -4.170884412071733, -4.1708908893639665, -4.170897366698155, -4.170903844074299, -4.170897366698155, -4.170897366698155, -4.17092975399845, -4.170923276454475, -4.170916798952459, -4.170903844074299, -4.1708908893639665, -4.170884412071733, -4.170897366698155, -4.170897366698155, -4.1708908893639665, -4.170884412071733, -4.1708908893639665, -4.170903844074299, -4.170897366698155, -4.170884412071733, -4.170910321492401, -4.170910321492401, -4.170903844074299, -4.170903844074299, -4.170897366698155, -4.170877934821456, -4.170884412071733, -4.170871457613132, -4.170871457613132, -4.170858503322347, -4.170845549199374, -4.170858503322347, -4.170858503322347, -4.170852026239884, -4.170852026239884, -4.185670688916124, -4.185657541487432, -4.185664115180171, -4.185657541487432, -4.185664115180171, -4.185657541487432, -4.185664115180171, -4.185664115180171, -4.185650967837906, -4.185644394231593, -4.185637820668491, -4.185637820668491, -4.185611526848195, -4.185611526848195, -4.185611526848195, -4.185611526848195, -4.1855983801973045, -4.185604953501145, -4.1855983801973045, -4.185611526848195, -4.185618100238454, -4.185644394231593, -4.185644394231593, -4.185644394231593, -4.185644394231593, -4.185644394231593, -4.185637820668491, -4.185637820668491, -4.185618100238454, -4.185618100238454, -4.185637820668491, -4.185637820668491, -4.185637820668491, -4.185683836517673, -4.185664115180171, -4.1856772626952905, -4.185670688916124, -4.185670688916124, -4.1856772626952905, -4.18569041038327, -4.1856969842920835, -4.18569041038327, -4.1856969842920835, -4.185683836517673, -4.1856969842920835, -4.18569041038327, -4.18571013223936, -4.185723280359508, -4.185723280359508, -4.185723280359508, -4.185703558244113, -4.18571013223936, -4.185703558244113, -4.18571013223936, -4.185716706277825, -4.18571013223936, -4.185703558244113, -4.185716706277825, -4.185716706277825, -4.185736428652531, -4.18572985448441, -4.185723280359508, -4.18572985448441, -4.185723280359508, -4.185743002863872, -4.185749577118434, -4.185743002863872, -4.185762725757222, -4.185762725757222, -4.185775874568898, -4.1857824490395705, -4.1857824490395705, -4.185775874568898, -4.1857824490395705, -4.185789023553467, -4.185789023553467, -4.1857824490395705, -4.185769300141448, -4.185775874568898, -4.185762725757222, -4.185762725757222, -4.185762725757222, -4.185769300141448, -4.185769300141448, -4.185762725757222, -4.185762725757222, -4.185769300141448, -4.185762725757222, -4.185743002863872, -4.185756151416217, -4.185762725757222, -4.185769300141448, -4.185789023553467, -4.185789023553467, -4.1857824490395705, -4.1857824490395705, -4.185795598110589, -4.185802172710936, -4.185808747354508, -4.185795598110589, -4.170839072200815, -4.170839072200815, -4.170832595244208, -4.1708261183295505, -4.1708261183295505, -4.1708261183295505, -4.1708261183295505, -4.170845549199374, -4.170858503322347, -4.170864980446764, -4.170877934821456, -4.1708908893639665, -4.1708908893639665, -4.170903844074299, -4.170897366698155, -4.170916798952459, -4.170923276454475, -4.170916798952459, -4.170916798952459, -4.170916798952459, -4.170923276454475, -4.170916798952459, -4.17092975399845, -4.17092975399845, -4.170916798952459, -4.17092975399845, -4.170936231584383, -4.170955664593941, -4.170949186882128, -4.170942709212276, -4.170949186882128, -4.170962142347715, -4.170949186882128, -4.170942709212276, -4.170962142347715, -4.170949186882128, -4.170936231584383, -4.170949186882128, -4.170949186882128, -4.170942709212276, -4.170955664593941, -4.170962142347715, -4.170962142347715, -4.170955664593941, -4.170949186882128, -4.170955664593941, -4.170949186882128, -4.170968620143451, -4.170975097981149, -4.170968620143451, -4.170949186882128, -4.170910321492401, -4.170910321492401, -4.170897366698155, -4.170897366698155, -4.170903844074299, -4.1708908893639665, -4.170897366698155, -4.170884412071733, -4.1708908893639665, -4.170877934821456, -4.170884412071733, -4.170884412071733, -4.170897366698155, -4.170897366698155, -4.170884412071733, -4.1708908893639665, -4.170897366698155, -4.170903844074299, -4.170897366698155, -4.170897366698155, -4.17092975399845, -4.170923276454475, -4.170916798952459, -4.170903844074299, -4.1708908893639665, -4.170884412071733, -4.170897366698155, -4.170897366698155, -4.1708908893639665, -4.170884412071733, -4.1708908893639665, -4.170903844074299, -4.170897366698155, -4.170884412071733, -4.170910321492401, -4.170910321492401, -4.170903844074299, -4.170903844074299, -4.170897366698155, -4.170877934821456, -4.170884412071733, -4.170871457613132, -4.170871457613132, -4.170858503322347, -4.170845549199374, -4.170858503322347, -4.170858503322347, -4.170852026239884, -4.170852026239884, -4.185670688916124, -4.185657541487432, -4.185664115180171, -4.185657541487432, -4.185664115180171, -4.185657541487432, -4.185664115180171, -4.185664115180171, -4.185650967837906, -4.185644394231593, -4.185637820668491, -4.185637820668491, -4.185611526848195, -4.185611526848195, -4.185611526848195, -4.185611526848195, -4.1855983801973045, -4.185604953501145, -4.1855983801973045, -4.185611526848195, -4.185618100238454, -4.185644394231593, -4.185644394231593, -4.185644394231593, -4.185644394231593, -4.185644394231593, -4.185637820668491, -4.185637820668491, -4.185618100238454, -4.185618100238454, -4.185637820668491, -4.185637820668491, -4.185637820668491, -4.185683836517673, -4.185664115180171, -4.1856772626952905, -4.185670688916124, -4.185670688916124, -4.1856772626952905, -4.18569041038327, -4.1856969842920835, -4.18569041038327, -4.1856969842920835, -4.185683836517673, -4.1856969842920835, -4.18569041038327, -4.18571013223936, -4.185723280359508, -4.185723280359508, -4.185723280359508, -4.185703558244113, -4.18571013223936, -4.185703558244113, -4.18571013223936, -4.185716706277825, -4.18571013223936, -4.185703558244113, -4.185716706277825, -4.185716706277825, -4.185736428652531, -4.18572985448441, -4.185723280359508, -4.18572985448441, -4.185723280359508, -4.185743002863872, -4.185749577118434, -4.185743002863872, -4.185762725757222, -4.185762725757222, -4.185775874568898, -4.1857824490395705, -4.1857824490395705, -4.185775874568898, -4.1857824490395705, -4.185789023553467, -4.185789023553467, -4.1857824490395705, -4.185769300141448, -4.185775874568898, -4.185762725757222, -4.185762725757222, -4.185762725757222, -4.185769300141448, -4.185769300141448, -4.185762725757222, -4.185762725757222, -4.185769300141448, -4.185762725757222, -4.185743002863872, -4.185756151416217, -4.185762725757222, -4.185769300141448, -4.185789023553467, -4.185789023553467, -4.1857824490395705, -4.1857824490395705, -4.185795598110589, -4.185802172710936, -4.185808747354508, -4.185795598110589, -4.170839072200815, -4.170839072200815, -4.170832595244208, -4.1708261183295505, -4.1708261183295505, -4.1708261183295505, -4.1708261183295505, -4.170845549199374, -4.170858503322347, -4.170864980446764, -4.170877934821456, -4.1708908893639665, -4.1708908893639665, -4.170903844074299, -4.170897366698155, -4.170916798952459, -4.170923276454475, -4.170916798952459, -4.170916798952459, -4.170916798952459, -4.170923276454475, -4.170916798952459, -4.17092975399845, -4.17092975399845, -4.170916798952459, -4.17092975399845, -4.170936231584383, -4.170955664593941, -4.170949186882128, -4.170942709212276, -4.170949186882128, -4.170962142347715, -4.170949186882128, -4.170942709212276, -4.170962142347715, -4.170949186882128, -4.170936231584383, -4.170949186882128, -4.170949186882128, -4.170942709212276, -4.170955664593941, -4.170962142347715, -4.170962142347715, -4.170955664593941, -4.170949186882128, -4.170955664593941, -4.170949186882128, -4.170968620143451, -4.170975097981149, -4.170968620143451, -4.170949186882128, -4.170910321492401, -4.170910321492401, -4.170897366698155, -4.170897366698155, -4.170903844074299, -4.1708908893639665, -4.170897366698155, -4.170884412071733, -4.1708908893639665, -4.170877934821456, -4.170884412071733, -4.170884412071733, -4.170897366698155, -4.170897366698155, -4.170884412071733, -4.1708908893639665, -4.170897366698155, -4.170903844074299, -4.170897366698155, -4.170897366698155, -4.17092975399845, -4.170923276454475, -4.170916798952459, -4.170903844074299, -4.1708908893639665, -4.170884412071733, -4.170897366698155, -4.170897366698155, -4.1708908893639665, -4.170884412071733, -4.1708908893639665, -4.170903844074299, -4.170897366698155, -4.170884412071733, -4.170910321492401, -4.170910321492401, -4.170903844074299, -4.170903844074299, -4.170897366698155, -4.170877934821456, -4.170884412071733, -4.170871457613132, -4.170871457613132, -4.170858503322347, -4.170845549199374, -4.170858503322347, -4.170858503322347, -4.170852026239884, -4.170852026239884, -4.185670688916124, -4.185657541487432, -4.185664115180171, -4.185657541487432, -4.185664115180171, -4.185657541487432, -4.185664115180171, -4.185664115180171, -4.185650967837906, -4.185644394231593, -4.185637820668491, -4.185637820668491, -4.185611526848195, -4.185611526848195, -4.185611526848195, -4.185611526848195, -4.1855983801973045, -4.185604953501145, -4.1855983801973045, -4.185611526848195, -4.185618100238454, -4.185644394231593, -4.185644394231593, -4.185644394231593, -4.185644394231593, -4.185644394231593, -4.185637820668491, -4.185637820668491, -4.185618100238454, -4.185618100238454, -4.185637820668491, -4.185637820668491, -4.185637820668491, -4.185683836517673, -4.185664115180171, -4.1856772626952905, -4.185670688916124, -4.185670688916124, -4.1856772626952905, -4.18569041038327, -4.1856969842920835, -4.18569041038327, -4.1856969842920835, -4.185683836517673, -4.1856969842920835, -4.18569041038327, -4.18571013223936, -4.185723280359508, -4.185723280359508, -4.185723280359508, -4.185703558244113, -4.18571013223936, -4.185703558244113, -4.18571013223936, -4.185716706277825, -4.18571013223936, -4.185703558244113, -4.185716706277825, -4.185716706277825, -4.185736428652531, -4.18572985448441, -4.185723280359508, -4.18572985448441, -4.185723280359508, -4.185743002863872, -4.185749577118434, -4.185743002863872, -4.185762725757222, -4.185762725757222, -4.185775874568898, -4.1857824490395705, -4.1857824490395705, -4.185775874568898, -4.1857824490395705, -4.185789023553467, -4.185789023553467, -4.1857824490395705, -4.185769300141448, -4.185775874568898, -4.185762725757222, -4.185762725757222, -4.185762725757222, -4.185769300141448, -4.185769300141448, -4.185762725757222, -4.185762725757222, -4.185769300141448, -4.185762725757222, -4.185743002863872, -4.185756151416217, -4.185762725757222, -4.185769300141448, -4.185789023553467, -4.185789023553467, -4.1857824490395705, -4.1857824490395705, -4.185795598110589, -4.185802172710936, -4.185808747354508, -4.185795598110589, -4.170839072200815, -4.170839072200815, -4.170832595244208, -4.1708261183295505, -4.1708261183295505, -4.1708261183295505, -4.1708261183295505, -4.170845549199374, -4.170858503322347, -4.170864980446764, -4.170877934821456, -4.1708908893639665, -4.1708908893639665, -4.170903844074299, -4.170897366698155, -4.170916798952459, -4.170923276454475, -4.170916798952459, -4.170916798952459, -4.170916798952459, -4.170923276454475, -4.170916798952459, -4.17092975399845, -4.17092975399845, -4.170916798952459, -4.17092975399845, -4.170936231584383, -4.170955664593941, -4.170949186882128, -4.170942709212276, -4.170949186882128, -4.170962142347715, -4.170949186882128, -4.170942709212276, -4.170962142347715, -4.170949186882128, -4.170936231584383, -4.170949186882128, -4.170949186882128, -4.170942709212276, -4.170955664593941, -4.170962142347715, -4.170962142347715, -4.170955664593941, -4.170949186882128, -4.170955664593941, -4.170949186882128, -4.170968620143451, -4.170975097981149, -4.170968620143451, -4.170949186882128, -4.170910321492401, -4.170910321492401, -4.170897366698155, -4.170897366698155, -4.170903844074299, -4.1708908893639665, -4.170897366698155, -4.170884412071733, -4.1708908893639665, -4.170877934821456, -4.170884412071733, -4.170884412071733, -4.170897366698155, -4.170897366698155, -4.170884412071733, -4.1708908893639665, -4.170897366698155, -4.170903844074299, -4.170897366698155, -4.170897366698155, -4.17092975399845, -4.170923276454475, -4.170916798952459, -4.170903844074299, -4.1708908893639665, -4.170884412071733, -4.170897366698155, -4.170897366698155, -4.1708908893639665, -4.170884412071733, -4.1708908893639665, -4.170903844074299, -4.170897366698155, -4.170884412071733, -4.170910321492401, -4.170910321492401, -4.170903844074299, -4.170903844074299, -4.170897366698155, -4.170877934821456, -4.170884412071733, -4.170871457613132, -4.170871457613132, -4.170858503322347, -4.170845549199374, -4.170858503322347, -4.170858503322347, -4.170852026239884, -4.170852026239884, -4.185670688916124, -4.185657541487432, -4.185664115180171, -4.185657541487432, -4.185664115180171, -4.185657541487432, -4.185664115180171, -4.185664115180171, -4.185650967837906, -4.185644394231593, -4.185637820668491, -4.185637820668491, -4.185611526848195, -4.185611526848195, -4.185611526848195, -4.185611526848195, -4.1855983801973045, -4.185604953501145, -4.1855983801973045, -4.185611526848195, -4.185618100238454, -4.185644394231593, -4.185644394231593, -4.185644394231593, -4.185644394231593, -4.185644394231593, -4.185637820668491, -4.185637820668491, -4.185618100238454, -4.185618100238454, -4.185637820668491, -4.185637820668491, -4.185637820668491, -4.185683836517673, -4.185664115180171, -4.1856772626952905, -4.185670688916124, -4.185670688916124, -4.1856772626952905, -4.18569041038327, -4.1856969842920835, -4.18569041038327, -4.1856969842920835, -4.185683836517673, -4.1856969842920835, -4.18569041038327, -4.18571013223936, -4.185723280359508, -4.185723280359508, -4.185723280359508, -4.185703558244113, -4.18571013223936, -4.185703558244113, -4.18571013223936, -4.185716706277825, -4.18571013223936, -4.185703558244113, -4.185716706277825, -4.185716706277825, -4.185736428652531, -4.18572985448441, -4.185723280359508, -4.18572985448441, -4.185723280359508, -4.185743002863872, -4.185749577118434, -4.185743002863872, -4.185762725757222, -4.185762725757222, -4.185775874568898, -4.1857824490395705, -4.1857824490395705, -4.185775874568898, -4.1857824490395705, -4.185789023553467, -4.185789023553467, -4.1857824490395705, -4.185769300141448, -4.185775874568898, -4.185762725757222, -4.185762725757222, -4.185762725757222, -4.185769300141448, -4.185769300141448, -4.185762725757222, -4.185762725757222, -4.185769300141448, -4.185762725757222, -4.185743002863872, -4.185756151416217, -4.185762725757222, -4.185769300141448, -4.185789023553467, -4.185789023553467, -4.1857824490395705, -4.1857824490395705, -4.185795598110589, -4.185802172710936, -4.185808747354508, -4.185795598110589, -4.170839072200815, -4.170839072200815, -4.170832595244208, -4.1708261183295505, -4.1708261183295505, -4.1708261183295505, -4.1708261183295505, -4.170845549199374, -4.170858503322347, -4.170864980446764, -4.170877934821456, -4.1708908893639665, -4.1708908893639665, -4.170903844074299, -4.170897366698155, -4.170916798952459, -4.170923276454475, -4.170916798952459, -4.170916798952459, -4.170916798952459, -4.170923276454475, -4.170916798952459, -4.17092975399845, -4.17092975399845, -4.170916798952459, -4.17092975399845, -4.170936231584383, -4.170955664593941, -4.170949186882128, -4.170942709212276, -4.170949186882128, -4.170962142347715, -4.170949186882128, -4.170942709212276, -4.170962142347715, -4.170949186882128, -4.170936231584383, -4.170949186882128, -4.170949186882128, -4.170942709212276, -4.170955664593941, -4.170962142347715, -4.170962142347715, -4.170955664593941, -4.170949186882128, -4.170955664593941, -4.170949186882128, -4.170968620143451, -4.170975097981149, -4.170968620143451, -4.170949186882128, -4.170910321492401, -4.170910321492401, -4.170897366698155, -4.170897366698155, -4.170903844074299, -4.1708908893639665, -4.170897366698155, -4.170884412071733, -4.1708908893639665, -4.170877934821456, -4.170884412071733, -4.170884412071733, -4.170897366698155, -4.170897366698155, -4.170884412071733, -4.1708908893639665, -4.170897366698155, -4.170903844074299, -4.170897366698155, -4.170897366698155, -4.17092975399845, -4.170923276454475, -4.170916798952459, -4.170903844074299, -4.1708908893639665, -4.170884412071733, -4.170897366698155, -4.170897366698155, -4.1708908893639665, -4.170884412071733, -4.1708908893639665, -4.170903844074299, -4.170897366698155, -4.170884412071733, -4.170910321492401, -4.170910321492401, -4.170903844074299, -4.170903844074299, -4.170897366698155, -4.170877934821456, -4.170884412071733, -4.170871457613132, -4.170871457613132, -4.170858503322347, -4.170845549199374, -4.170858503322347, -4.170858503322347, -4.170852026239884, -4.170852026239884, -4.185670688916124, -4.185657541487432, -4.185664115180171, -4.185657541487432, -4.185664115180171, -4.185657541487432, -4.185664115180171, -4.185664115180171, -4.185650967837906, -4.185644394231593, -4.185637820668491, -4.185637820668491, -4.185611526848195, -4.185611526848195, -4.185611526848195, -4.185611526848195, -4.1855983801973045, -4.185604953501145, -4.1855983801973045, -4.185611526848195, -4.185618100238454, -4.185644394231593, -4.185644394231593, -4.185644394231593, -4.185644394231593, -4.185644394231593, -4.185637820668491, -4.185637820668491, -4.185618100238454, -4.185618100238454, -4.185637820668491, -4.185637820668491, -4.185637820668491, -4.185683836517673, -4.185664115180171, -4.1856772626952905, -4.185670688916124, -4.185670688916124, -4.1856772626952905, -4.18569041038327, -4.1856969842920835, -4.18569041038327, -4.1856969842920835, -4.185683836517673, -4.1856969842920835, -4.18569041038327, -4.18571013223936, -4.185723280359508, -4.185723280359508, -4.185723280359508, -4.185703558244113, -4.18571013223936, -4.185703558244113, -4.18571013223936, -4.185716706277825, -4.18571013223936, -4.185703558244113, -4.185716706277825, -4.185716706277825, -4.185736428652531, -4.18572985448441, -4.185723280359508, -4.18572985448441, -4.185723280359508, -4.185743002863872, -4.185749577118434, -4.185743002863872, -4.185762725757222, -4.185762725757222, -4.185775874568898, -4.1857824490395705, -4.1857824490395705, -4.185775874568898, -4.1857824490395705, -4.185789023553467, -4.185789023553467, -4.1857824490395705, -4.185769300141448, -4.185775874568898, -4.185762725757222, -4.185762725757222, -4.185762725757222, -4.185769300141448, -4.185769300141448, -4.185762725757222, -4.185762725757222, -4.185769300141448, -4.185762725757222, -4.185743002863872, -4.185756151416217, -4.185762725757222, -4.185769300141448, -4.185789023553467, -4.185789023553467, -4.1857824490395705, -4.1857824490395705, -4.185795598110589, -4.185802172710936, -4.185808747354508, -4.185795598110589, -4.170839072200815, -4.170839072200815, -4.170832595244208, -4.1708261183295505, -4.1708261183295505, -4.1708261183295505, -4.1708261183295505, -4.170845549199374, -4.170858503322347, -4.170864980446764, -4.170877934821456, -4.1708908893639665, -4.1708908893639665, -4.170903844074299, -4.170897366698155, -4.170916798952459, -4.170923276454475, -4.170916798952459, -4.170916798952459, -4.170916798952459, -4.170923276454475, -4.170916798952459, -4.17092975399845, -4.17092975399845, -4.170916798952459, -4.17092975399845, -4.170936231584383, -4.170955664593941, -4.170949186882128, -4.170942709212276, -4.170949186882128, -4.170962142347715, -4.170949186882128, -4.170942709212276, -4.170962142347715, -4.170949186882128, -4.170936231584383, -4.170949186882128, -4.170949186882128, -4.170942709212276, -4.170955664593941, -4.170962142347715, -4.170962142347715, -4.170955664593941, -4.170949186882128, -4.170955664593941, -4.170949186882128, -4.170968620143451, -4.170975097981149, -4.170968620143451, -4.170949186882128, -4.170910321492401, -4.170910321492401, -4.170897366698155, -4.170897366698155, -4.170903844074299, -4.1708908893639665, -4.170897366698155, -4.170884412071733, -4.1708908893639665, -4.170877934821456, -4.170884412071733, -4.170884412071733, -4.170897366698155, -4.170897366698155, -4.170884412071733, -4.1708908893639665, -4.170897366698155, -4.170903844074299, -4.170897366698155, -4.170897366698155, -4.17092975399845, -4.170923276454475, -4.170916798952459, -4.170903844074299, -4.1708908893639665, -4.170884412071733, -4.170897366698155, -4.170897366698155, -4.1708908893639665, -4.170884412071733, -4.1708908893639665, -4.170903844074299, -4.170897366698155, -4.170884412071733, -4.170910321492401, -4.170910321492401, -4.170903844074299, -4.170903844074299, -4.170897366698155, -4.170877934821456, -4.170884412071733, -4.170871457613132, -4.170871457613132, -4.170858503322347, -4.170845549199374, -4.170858503322347, -4.170858503322347, -4.170852026239884, -4.170852026239884, -4.185670688916124, -4.185657541487432, -4.185664115180171, -4.185657541487432, -4.185664115180171, -4.185657541487432, -4.185664115180171, -4.185664115180171, -4.185650967837906, -4.185644394231593, -4.185637820668491, -4.185637820668491, -4.185611526848195, -4.185611526848195, -4.185611526848195, -4.185611526848195, -4.1855983801973045, -4.185604953501145, -4.1855983801973045, -4.185611526848195, -4.185618100238454, -4.185644394231593, -4.185644394231593, -4.185644394231593, -4.185644394231593, -4.185644394231593, -4.185637820668491, -4.185637820668491, -4.185618100238454, -4.185618100238454, -4.185637820668491, -4.185637820668491, -4.185637820668491, -4.185683836517673, -4.185664115180171, -4.1856772626952905, -4.185670688916124, -4.185670688916124, -4.1856772626952905, -4.18569041038327, -4.1856969842920835, -4.18569041038327, -4.1856969842920835, -4.185683836517673, -4.1856969842920835, -4.18569041038327, -4.18571013223936, -4.185723280359508, -4.185723280359508, -4.185723280359508, -4.185703558244113, -4.18571013223936, -4.185703558244113, -4.18571013223936, -4.185716706277825, -4.18571013223936, -4.185703558244113, -4.185716706277825, -4.185716706277825, -4.185736428652531, -4.18572985448441, -4.185723280359508, -4.18572985448441, -4.185723280359508, -4.185743002863872, -4.185749577118434, -4.185743002863872, -4.185762725757222, -4.185762725757222, -4.185775874568898, -4.1857824490395705, -4.1857824490395705, -4.185775874568898, -4.1857824490395705, -4.185789023553467, -4.185789023553467, -4.1857824490395705, -4.185769300141448, -4.185775874568898, -4.185762725757222, -4.185762725757222, -4.185762725757222, -4.185769300141448, -4.185769300141448, -4.185762725757222, -4.185762725757222, -4.185769300141448, -4.185762725757222, -4.185743002863872, -4.185756151416217, -4.185762725757222, -4.185769300141448, -4.185789023553467, -4.185789023553467, -4.1857824490395705, -4.1857824490395705, -4.185795598110589, -4.185802172710936, -4.185808747354508, -4.185795598110589, -4.170839072200815, -4.170839072200815, -4.170832595244208, -4.1708261183295505, -4.1708261183295505, -4.1708261183295505, -4.1708261183295505, -4.170845549199374, -4.170858503322347, -4.170864980446764, -4.170877934821456, -4.1708908893639665, -4.1708908893639665, -4.170903844074299, -4.170897366698155, -4.170916798952459, -4.170923276454475, -4.170916798952459, -4.170916798952459, -4.170916798952459, -4.170923276454475, -4.170916798952459, -4.17092975399845, -4.17092975399845, -4.170916798952459, -4.17092975399845, -4.170936231584383, -4.170955664593941, -4.170949186882128, -4.170942709212276, -4.170949186882128, -4.170962142347715, -4.170949186882128, -4.170942709212276, -4.170962142347715, -4.170949186882128, -4.170936231584383, -4.170949186882128, -4.170949186882128, -4.170942709212276, -4.170955664593941, -4.170962142347715, -4.170962142347715, -4.170955664593941, -4.170949186882128, -4.170955664593941, -4.170949186882128, -4.170968620143451, -4.170975097981149, -4.170968620143451, -4.170949186882128, -4.170910321492401, -4.170910321492401, -4.170897366698155, -4.170897366698155, -4.170903844074299, -4.1708908893639665, -4.170897366698155, -4.170884412071733, -4.1708908893639665, -4.170877934821456, -4.170884412071733, -4.170884412071733, -4.170897366698155, -4.170897366698155, -4.170884412071733, -4.1708908893639665, -4.170897366698155, -4.170903844074299, -4.170897366698155, -4.170897366698155, -4.17092975399845, -4.170923276454475, -4.170916798952459, -4.170903844074299, -4.1708908893639665, -4.170884412071733, -4.170897366698155, -4.170897366698155, -4.1708908893639665, -4.170884412071733, -4.1708908893639665, -4.170903844074299, -4.170897366698155, -4.170884412071733, -4.170910321492401, -4.170910321492401, -4.170903844074299, -4.170903844074299, -4.170897366698155, -4.170877934821456, -4.170884412071733, -4.170871457613132, -4.170871457613132, -4.170858503322347, -4.170845549199374, -4.170858503322347, -4.170858503322347, -4.170852026239884, -4.170852026239884, -4.185670688916124, -4.185657541487432, -4.185664115180171, -4.185657541487432, -4.185664115180171, -4.185657541487432, -4.185664115180171, -4.185664115180171, -4.185650967837906, -4.185644394231593, -4.185637820668491, -4.185637820668491, -4.185611526848195, -4.185611526848195, -4.185611526848195, -4.185611526848195, -4.1855983801973045, -4.185604953501145, -4.1855983801973045, -4.185611526848195, -4.185618100238454, -4.185644394231593, -4.185644394231593, -4.185644394231593, -4.185644394231593, -4.185644394231593, -4.185637820668491, -4.185637820668491, -4.185618100238454, -4.185618100238454, -4.185637820668491, -4.185637820668491, -4.185637820668491, -4.185683836517673, -4.185664115180171, -4.1856772626952905, -4.185670688916124, -4.185670688916124, -4.1856772626952905, -4.18569041038327, -4.1856969842920835, -4.18569041038327, -4.1856969842920835, -4.185683836517673, -4.1856969842920835, -4.18569041038327, -4.18571013223936, -4.185723280359508, -4.185723280359508, -4.185723280359508, -4.185703558244113, -4.18571013223936, -4.185703558244113, -4.18571013223936, -4.185716706277825, -4.18571013223936, -4.185703558244113, -4.185716706277825, -4.185716706277825, -4.185736428652531, -4.18572985448441, -4.185723280359508, -4.18572985448441, -4.185723280359508, -4.185743002863872, -4.185749577118434, -4.185743002863872, -4.185762725757222, -4.185762725757222, -4.185775874568898, -4.1857824490395705, -4.1857824490395705, -4.185775874568898, -4.1857824490395705, -4.185789023553467, -4.185789023553467, -4.1857824490395705, -4.185769300141448, -4.185775874568898, -4.185762725757222, -4.185762725757222, -4.185762725757222, -4.185769300141448, -4.185769300141448, -4.185762725757222, -4.185762725757222, -4.185769300141448, -4.185762725757222, -4.185743002863872, -4.185756151416217, -4.185762725757222, -4.185769300141448, -4.185789023553467, -4.185789023553467, -4.1857824490395705, -4.1857824490395705, -4.185795598110589, -4.185802172710936, -4.185808747354508, -4.185795598110589, -4.170839072200815, -4.170839072200815, -4.170832595244208, -4.1708261183295505, -4.1708261183295505, -4.1708261183295505, -4.1708261183295505, -4.170845549199374, -4.170858503322347, -4.170864980446764, -4.170877934821456, -4.1708908893639665, -4.1708908893639665, -4.170903844074299, -4.170897366698155, -4.170916798952459, -4.170923276454475, -4.170916798952459, -4.170916798952459, -4.170916798952459, -4.170923276454475, -4.170916798952459, -4.17092975399845, -4.17092975399845, -4.170916798952459, -4.17092975399845, -4.170936231584383, -4.170955664593941, -4.170949186882128, -4.170942709212276, -4.170949186882128, -4.170962142347715, -4.170949186882128, -4.170942709212276, -4.170962142347715, -4.170949186882128, -4.170936231584383, -4.170949186882128, -4.170949186882128, -4.170942709212276, -4.170955664593941, -4.170962142347715, -4.170962142347715, -4.170955664593941, -4.170949186882128, -4.170955664593941, -4.170949186882128, -4.170968620143451, -4.170975097981149, -4.170968620143451, -4.170949186882128, -4.170910321492401, -4.170910321492401, -4.170897366698155, -4.170897366698155, -4.170903844074299, -4.1708908893639665, -4.170897366698155, -4.170884412071733, -4.1708908893639665, -4.170877934821456, -4.170884412071733, -4.170884412071733, -4.170897366698155, -4.170897366698155, -4.170884412071733, -4.1708908893639665, -4.170897366698155, -4.170903844074299, -4.170897366698155, -4.170897366698155, -4.17092975399845, -4.170923276454475, -4.170916798952459, -4.170903844074299, -4.1708908893639665, -4.170884412071733, -4.170897366698155, -4.170897366698155, -4.1708908893639665, -4.170884412071733, -4.1708908893639665, -4.170903844074299, -4.170897366698155, -4.170884412071733, -4.170910321492401, -4.170910321492401, -4.170903844074299, -4.170903844074299, -4.170897366698155, -4.170877934821456, -4.170884412071733, -4.170871457613132, -4.170871457613132, -4.170858503322347, -4.170845549199374, -4.170858503322347, -4.170858503322347, -4.170852026239884, -4.170852026239884, -4.185670688916124, -4.185657541487432, -4.185664115180171, -4.185657541487432, -4.185664115180171, -4.185657541487432, -4.185664115180171, -4.185664115180171, -4.185650967837906, -4.185644394231593, -4.185637820668491, -4.185637820668491, -4.185611526848195, -4.185611526848195, -4.185611526848195, -4.185611526848195, -4.1855983801973045, -4.185604953501145, -4.1855983801973045, -4.185611526848195, -4.185618100238454, -4.185644394231593, -4.185644394231593, -4.185644394231593, -4.185644394231593, -4.185644394231593, -4.185637820668491, -4.185637820668491, -4.185618100238454, -4.185618100238454, -4.185637820668491, -4.185637820668491, -4.185637820668491, -4.185683836517673, -4.185664115180171, -4.1856772626952905, -4.185670688916124, -4.185670688916124, -4.1856772626952905, -4.18569041038327, -4.1856969842920835, -4.18569041038327, -4.1856969842920835, -4.185683836517673, -4.1856969842920835, -4.18569041038327, -4.18571013223936, -4.185723280359508, -4.185723280359508, -4.185723280359508, -4.185703558244113, -4.18571013223936, -4.185703558244113, -4.18571013223936, -4.185716706277825, -4.18571013223936, -4.185703558244113, -4.185716706277825, -4.185716706277825, -4.185736428652531, -4.18572985448441, -4.185723280359508, -4.18572985448441, -4.185723280359508, -4.185743002863872, -4.185749577118434, -4.185743002863872, -4.185762725757222, -4.185762725757222, -4.185775874568898, -4.1857824490395705, -4.1857824490395705, -4.185775874568898, -4.1857824490395705, -4.185789023553467, -4.185789023553467, -4.1857824490395705, -4.185769300141448, -4.185775874568898, -4.185762725757222, -4.185762725757222, -4.185762725757222, -4.185769300141448, -4.185769300141448, -4.185762725757222, -4.185762725757222, -4.185769300141448, -4.185762725757222, -4.185743002863872, -4.185756151416217, -4.185762725757222, -4.185769300141448, -4.185789023553467, -4.185789023553467, -4.1857824490395705, -4.1857824490395705, -4.185795598110589, -4.185802172710936, -4.185808747354508, -4.185795598110589, -4.170839072200815, -4.170839072200815, -4.170832595244208, -4.1708261183295505, -4.1708261183295505, -4.1708261183295505, -4.1708261183295505, -4.170845549199374, -4.170858503322347, -4.170864980446764, -4.170877934821456, -4.1708908893639665, -4.1708908893639665, -4.170903844074299, -4.170897366698155, -4.170916798952459, -4.170923276454475, -4.170916798952459, -4.170916798952459, -4.170916798952459, -4.170923276454475, -4.170916798952459, -4.17092975399845, -4.17092975399845, -4.170916798952459, -4.17092975399845, -4.170936231584383, -4.170955664593941, -4.170949186882128, -4.170942709212276, -4.170949186882128, -4.170962142347715, -4.170949186882128, -4.170942709212276, -4.170962142347715, -4.170949186882128, -4.170936231584383, -4.170949186882128, -4.170949186882128, -4.170942709212276, -4.170955664593941, -4.170962142347715, -4.170962142347715, -4.170955664593941, -4.170949186882128, -4.170955664593941, -4.170949186882128, -4.170968620143451, -4.170975097981149, -4.170968620143451, -4.170949186882128, -4.170910321492401, -4.170910321492401, -4.170897366698155, -4.170897366698155, -4.170903844074299, -4.1708908893639665, -4.170897366698155, -4.170884412071733, -4.1708908893639665, -4.170877934821456, -4.170884412071733, -4.170884412071733, -4.170897366698155, -4.170897366698155, -4.170884412071733, -4.1708908893639665, -4.170897366698155, -4.170903844074299, -4.170897366698155, -4.170897366698155, -4.17092975399845, -4.170923276454475, -4.170916798952459, -4.170903844074299, -4.1708908893639665, -4.170884412071733, -4.170897366698155, -4.170897366698155, -4.1708908893639665, -4.170884412071733, -4.1708908893639665, -4.170903844074299, -4.170897366698155, -4.170884412071733, -4.170910321492401, -4.170910321492401, -4.170903844074299, -4.170903844074299, -4.170897366698155, -4.170877934821456, -4.170884412071733, -4.170871457613132, -4.170871457613132, -4.170858503322347, -4.170845549199374, -4.170858503322347, -4.170858503322347, -4.170852026239884, -4.170852026239884, -4.185670688916124, -4.185657541487432, -4.185664115180171, -4.185657541487432, -4.185664115180171, -4.185657541487432, -4.185664115180171, -4.185664115180171, -4.185650967837906, -4.185644394231593, -4.185637820668491, -4.185637820668491, -4.185611526848195, -4.185611526848195, -4.185611526848195, -4.185611526848195, -4.1855983801973045, -4.185604953501145, -4.1855983801973045, -4.185611526848195, -4.185618100238454, -4.185644394231593, -4.185644394231593, -4.185644394231593, -4.185644394231593, -4.185644394231593, -4.185637820668491, -4.185637820668491, -4.185618100238454, -4.185618100238454, -4.185637820668491, -4.185637820668491, -4.185637820668491, -4.185683836517673, -4.185664115180171, -4.1856772626952905, -4.185670688916124, -4.185670688916124, -4.1856772626952905, -4.18569041038327, -4.1856969842920835, -4.18569041038327, -4.1856969842920835, -4.185683836517673, -4.1856969842920835, -4.18569041038327, -4.18571013223936, -4.185723280359508, -4.185723280359508, -4.185723280359508, -4.185703558244113, -4.18571013223936, -4.185703558244113, -4.18571013223936, -4.185716706277825, -4.18571013223936, -4.185703558244113, -4.185716706277825, -4.185716706277825, -4.185736428652531, -4.18572985448441, -4.185723280359508, -4.18572985448441, -4.185723280359508, -4.185743002863872, -4.185749577118434, -4.185743002863872, -4.185762725757222, -4.185762725757222, -4.185775874568898, -4.1857824490395705, -4.1857824490395705, -4.185775874568898, -4.1857824490395705, -4.185789023553467, -4.185789023553467, -4.1857824490395705, -4.185769300141448, -4.185775874568898, -4.185762725757222, -4.185762725757222, -4.185762725757222, -4.185769300141448, -4.185769300141448, -4.185762725757222, -4.185762725757222, -4.185769300141448, -4.185762725757222, -4.185743002863872, -4.185756151416217, -4.185762725757222, -4.185769300141448, -4.185789023553467, -4.185789023553467, -4.1857824490395705, -4.1857824490395705, -4.185795598110589, -4.185802172710936, -4.185808747354508, -4.185795598110589, -4.170839072200815, -4.170839072200815, -4.170832595244208, -4.1708261183295505, -4.1708261183295505, -4.1708261183295505, -4.1708261183295505, -4.170845549199374, -4.170858503322347, -4.170864980446764, -4.170877934821456, -4.1708908893639665, -4.1708908893639665, -4.170903844074299, -4.170897366698155, -4.170916798952459, -4.170923276454475, -4.170916798952459, -4.170916798952459, -4.170916798952459, -4.170923276454475, -4.170916798952459, -4.17092975399845, -4.17092975399845, -4.170916798952459, -4.17092975399845, -4.170936231584383, -4.170955664593941, -4.170949186882128, -4.170942709212276, -4.170949186882128, -4.170962142347715, -4.170949186882128, -4.170942709212276, -4.170962142347715, -4.170949186882128, -4.170936231584383, -4.170949186882128, -4.170949186882128, -4.170942709212276, -4.170955664593941, -4.170962142347715, -4.170962142347715, -4.170955664593941, -4.170949186882128, -4.170955664593941, -4.170949186882128, -4.170968620143451, -4.170975097981149, -4.170968620143451, -4.170949186882128, -4.170910321492401, -4.170910321492401, -4.170897366698155, -4.170897366698155, -4.170903844074299, -4.1708908893639665, -4.170897366698155, -4.170884412071733, -4.1708908893639665, -4.170877934821456, -4.170884412071733, -4.170884412071733, -4.170897366698155, -4.170897366698155, -4.170884412071733, -4.1708908893639665, -4.170897366698155, -4.170903844074299, -4.170897366698155, -4.170897366698155, -4.17092975399845, -4.170923276454475, -4.170916798952459, -4.170903844074299, -4.1708908893639665, -4.170884412071733, -4.170897366698155, -4.170897366698155, -4.1708908893639665, -4.170884412071733, -4.1708908893639665, -4.170903844074299, -4.170897366698155, -4.170884412071733, -4.170910321492401, -4.170910321492401, -4.170903844074299, -4.170903844074299, -4.170897366698155, -4.170877934821456, -4.170884412071733, -4.170871457613132, -4.170871457613132, -4.170858503322347, -4.170845549199374, -4.170858503322347, -4.170858503322347, -4.170852026239884, -4.170852026239884, -4.185670688916124, -4.185657541487432, -4.185664115180171, -4.185657541487432, -4.185664115180171, -4.185657541487432, -4.185664115180171, -4.185664115180171, -4.185650967837906, -4.185644394231593, -4.185637820668491, -4.185637820668491, -4.185611526848195, -4.185611526848195, -4.185611526848195, -4.185611526848195, -4.1855983801973045, -4.185604953501145, -4.1855983801973045, -4.185611526848195, -4.185618100238454, -4.185644394231593, -4.185644394231593, -4.185644394231593, -4.185644394231593, -4.185644394231593, -4.185637820668491, -4.185637820668491, -4.185618100238454, -4.185618100238454, -4.185637820668491, -4.185637820668491, -4.185637820668491, -4.185683836517673, -4.185664115180171, -4.1856772626952905, -4.185670688916124, -4.185670688916124, -4.1856772626952905, -4.18569041038327, -4.1856969842920835, -4.18569041038327, -4.1856969842920835, -4.185683836517673, -4.1856969842920835, -4.18569041038327, -4.18571013223936, -4.185723280359508, -4.185723280359508, -4.185723280359508, -4.185703558244113, -4.18571013223936, -4.185703558244113, -4.18571013223936, -4.185716706277825, -4.18571013223936, -4.185703558244113, -4.185716706277825, -4.185716706277825, -4.185736428652531, -4.18572985448441, -4.185723280359508, -4.18572985448441, -4.185723280359508, -4.185743002863872, -4.185749577118434, -4.185743002863872, -4.185762725757222, -4.185762725757222, -4.185775874568898, -4.1857824490395705, -4.1857824490395705, -4.185775874568898, -4.1857824490395705, -4.185789023553467, -4.185789023553467, -4.1857824490395705, -4.185769300141448, -4.185775874568898, -4.185762725757222, -4.185762725757222, -4.185762725757222, -4.185769300141448, -4.185769300141448, -4.185762725757222, -4.185762725757222, -4.185769300141448, -4.185762725757222, -4.185743002863872, -4.185756151416217, -4.185762725757222, -4.185769300141448, -4.185789023553467, -4.185789023553467, -4.1857824490395705, -4.1857824490395705, -4.185795598110589, -4.185802172710936, -4.185808747354508, -4.185795598110589, -4.170839072200815, -4.170839072200815, -4.170832595244208, -4.1708261183295505, -4.1708261183295505, -4.1708261183295505, -4.1708261183295505, -4.170845549199374, -4.170858503322347, -4.170864980446764, -4.170877934821456, -4.1708908893639665, -4.1708908893639665, -4.170903844074299, -4.170897366698155, -4.170916798952459, -4.170923276454475, -4.170916798952459, -4.170916798952459, -4.170916798952459, -4.170923276454475, -4.170916798952459, -4.17092975399845, -4.17092975399845, -4.170916798952459, -4.17092975399845, -4.170936231584383, -4.170955664593941, -4.170949186882128, -4.170942709212276, -4.170949186882128, -4.170962142347715, -4.170949186882128, -4.170942709212276, -4.170962142347715, -4.170949186882128, -4.170936231584383, -4.170949186882128, -4.170949186882128, -4.170942709212276, -4.170955664593941, -4.170962142347715, -4.170962142347715, -4.170955664593941, -4.170949186882128, -4.170955664593941, -4.170949186882128, -4.170968620143451, -4.170975097981149, -4.170968620143451, -4.170949186882128, -4.170910321492401, -4.170910321492401, -4.170897366698155, -4.170897366698155, -4.170903844074299, -4.1708908893639665, -4.170897366698155, -4.170884412071733, -4.1708908893639665, -4.170877934821456, -4.170884412071733, -4.170884412071733, -4.170897366698155, -4.170897366698155, -4.170884412071733, -4.1708908893639665, -4.170897366698155, -4.170903844074299, -4.170897366698155, -4.170897366698155, -4.17092975399845, -4.170923276454475, -4.170916798952459, -4.170903844074299, -4.1708908893639665, -4.170884412071733, -4.170897366698155, -4.170897366698155, -4.1708908893639665, -4.170884412071733, -4.1708908893639665, -4.170903844074299, -4.170897366698155, -4.170884412071733, -4.170910321492401, -4.170910321492401, -4.170903844074299, -4.170903844074299, -4.170897366698155, -4.170877934821456, -4.170884412071733, -4.170871457613132, -4.170871457613132, -4.170858503322347, -4.170845549199374, -4.170858503322347, -4.170858503322347, -4.170852026239884, -4.170852026239884, -4.185670688916124, -4.185657541487432, -4.185664115180171, -4.185657541487432, -4.185664115180171, -4.185657541487432, -4.185664115180171, -4.185664115180171, -4.185650967837906, -4.185644394231593, -4.185637820668491, -4.185637820668491, -4.185611526848195, -4.185611526848195, -4.185611526848195, -4.185611526848195, -4.1855983801973045, -4.185604953501145, -4.1855983801973045, -4.185611526848195, -4.185618100238454, -4.185644394231593, -4.185644394231593, -4.185644394231593, -4.185644394231593, -4.185644394231593, -4.185637820668491, -4.185637820668491, -4.185618100238454, -4.185618100238454, -4.185637820668491, -4.185637820668491, -4.185637820668491, -4.185683836517673, -4.185664115180171, -4.1856772626952905, -4.185670688916124, -4.185670688916124, -4.1856772626952905, -4.18569041038327, -4.1856969842920835, -4.18569041038327, -4.1856969842920835, -4.185683836517673, -4.1856969842920835, -4.18569041038327, -4.18571013223936, -4.185723280359508, -4.185723280359508, -4.185723280359508, -4.185703558244113, -4.18571013223936, -4.185703558244113, -4.18571013223936, -4.185716706277825, -4.18571013223936, -4.185703558244113, -4.185716706277825, -4.185716706277825, -4.185736428652531, -4.18572985448441, -4.185723280359508, -4.18572985448441, -4.185723280359508, -4.185743002863872, -4.185749577118434, -4.185743002863872, -4.185762725757222, -4.185762725757222, -4.185775874568898, -4.1857824490395705, -4.1857824490395705, -4.185775874568898, -4.1857824490395705, -4.185789023553467, -4.185789023553467, -4.1857824490395705, -4.185769300141448, -4.185775874568898, -4.185762725757222, -4.185762725757222, -4.185762725757222, -4.185769300141448, -4.185769300141448, -4.185762725757222, -4.185762725757222, -4.185769300141448, -4.185762725757222, -4.185743002863872, -4.185756151416217, -4.185762725757222, -4.185769300141448, -4.185789023553467, -4.185789023553467, -4.1857824490395705, -4.1857824490395705, -4.185795598110589, -4.185802172710936, -4.185808747354508, -4.185795598110589, -4.170839072200815, -4.170839072200815, -4.170832595244208, -4.1708261183295505, -4.1708261183295505, -4.1708261183295505, -4.1708261183295505, -4.170845549199374, -4.170858503322347, -4.170864980446764, -4.170877934821456, -4.1708908893639665, -4.1708908893639665, -4.170903844074299, -4.170897366698155, -4.170916798952459, -4.170923276454475, -4.170916798952459, -4.170916798952459, -4.170916798952459, -4.170923276454475, -4.170916798952459, -4.17092975399845, -4.17092975399845, -4.170916798952459, -4.17092975399845, -4.170936231584383, -4.170955664593941, -4.170949186882128, -4.170942709212276, -4.170949186882128, -4.170962142347715, -4.170949186882128, -4.170942709212276, -4.170962142347715, -4.170949186882128, -4.170936231584383, -4.170949186882128, -4.170949186882128, -4.170942709212276, -4.170955664593941, -4.170962142347715, -4.170962142347715, -4.170955664593941, -4.170949186882128, -4.170955664593941, -4.170949186882128, -4.170968620143451, -4.170975097981149, -4.170968620143451, -4.170949186882128, -4.170910321492401, -4.170910321492401, -4.170897366698155, -4.170897366698155, -4.170903844074299, -4.1708908893639665, -4.170897366698155, -4.170884412071733, -4.1708908893639665, -4.170877934821456, -4.170884412071733, -4.170884412071733, -4.170897366698155, -4.170897366698155, -4.170884412071733, -4.1708908893639665, -4.170897366698155, -4.170903844074299, -4.170897366698155, -4.170897366698155, -4.17092975399845, -4.170923276454475, -4.170916798952459, -4.170903844074299, -4.1708908893639665, -4.170884412071733, -4.170897366698155, -4.170897366698155, -4.1708908893639665, -4.170884412071733, -4.1708908893639665, -4.170903844074299, -4.170897366698155, -4.170884412071733, -4.170910321492401, -4.170910321492401, -4.170903844074299, -4.170903844074299, -4.170897366698155, -4.170877934821456, -4.170884412071733, -4.170871457613132, -4.170871457613132, -4.170858503322347, -4.170845549199374, -4.170858503322347, -4.170858503322347, -4.170852026239884, -4.170852026239884, -4.185670688916124, -4.185657541487432, -4.185664115180171, -4.185657541487432, -4.185664115180171, -4.185657541487432, -4.185664115180171, -4.185664115180171, -4.185650967837906, -4.185644394231593, -4.185637820668491, -4.185637820668491, -4.185611526848195, -4.185611526848195, -4.185611526848195, -4.185611526848195, -4.1855983801973045, -4.185604953501145, -4.1855983801973045, -4.185611526848195, -4.185618100238454, -4.185644394231593, -4.185644394231593, -4.185644394231593, -4.185644394231593, -4.185644394231593, -4.185637820668491, -4.185637820668491, -4.185618100238454, -4.185618100238454, -4.185637820668491, -4.185637820668491, -4.185637820668491, -4.185683836517673, -4.185664115180171, -4.1856772626952905, -4.185670688916124, -4.185670688916124, -4.1856772626952905, -4.18569041038327, -4.1856969842920835, -4.18569041038327, -4.1856969842920835, -4.185683836517673, -4.1856969842920835, -4.18569041038327, -4.18571013223936, -4.185723280359508, -4.185723280359508, -4.185723280359508, -4.185703558244113, -4.18571013223936, -4.185703558244113, -4.18571013223936, -4.185716706277825, -4.18571013223936, -4.185703558244113, -4.185716706277825, -4.185716706277825, -4.185736428652531, -4.18572985448441, -4.185723280359508, -4.18572985448441, -4.185723280359508, -4.185743002863872, -4.185749577118434, -4.185743002863872, -4.185762725757222, -4.185762725757222, -4.185775874568898, -4.1857824490395705, -4.1857824490395705, -4.185775874568898, -4.1857824490395705, -4.185789023553467, -4.185789023553467, -4.1857824490395705, -4.185769300141448, -4.185775874568898, -4.185762725757222, -4.185762725757222, -4.185762725757222, -4.185769300141448, -4.185769300141448, -4.185762725757222, -4.185762725757222, -4.185769300141448, -4.185762725757222, -4.185743002863872, -4.185756151416217, -4.185762725757222, -4.185769300141448, -4.185789023553467, -4.185789023553467, -4.1857824490395705, -4.1857824490395705, -4.185795598110589, -4.185802172710936, -4.185808747354508, -4.185795598110589, -4.170839072200815, -4.170839072200815, -4.170832595244208, -4.1708261183295505, -4.1708261183295505, -4.1708261183295505, -4.1708261183295505, -4.170845549199374, -4.170858503322347, -4.170864980446764, -4.170877934821456, -4.1708908893639665, -4.1708908893639665, -4.170903844074299, -4.170897366698155, -4.170916798952459, -4.170923276454475, -4.170916798952459, -4.170916798952459, -4.170916798952459, -4.170923276454475, -4.170916798952459, -4.17092975399845, -4.17092975399845, -4.170916798952459, -4.17092975399845, -4.170936231584383, -4.170955664593941, -4.170949186882128, -4.170942709212276, -4.170949186882128, -4.170962142347715, -4.170949186882128, -4.170942709212276, -4.170962142347715, -4.170949186882128, -4.170936231584383, -4.170949186882128, -4.170949186882128, -4.170942709212276, -4.170955664593941, -4.170962142347715, -4.170962142347715, -4.170955664593941, -4.170949186882128, -4.170955664593941, -4.170949186882128, -4.170968620143451, -4.170975097981149, -4.170968620143451, -4.170949186882128, -4.170910321492401, -4.170910321492401, -4.170897366698155, -4.170897366698155, -4.170903844074299, -4.1708908893639665, -4.170897366698155, -4.170884412071733, -4.1708908893639665, -4.170877934821456, -4.170884412071733, -4.170884412071733, -4.170897366698155, -4.170897366698155, -4.170884412071733, -4.1708908893639665, -4.170897366698155, -4.170903844074299, -4.170897366698155, -4.170897366698155, -4.17092975399845, -4.170923276454475, -4.170916798952459, -4.170903844074299, -4.1708908893639665, -4.170884412071733, -4.170897366698155, -4.170897366698155, -4.1708908893639665, -4.170884412071733, -4.1708908893639665, -4.170903844074299, -4.170897366698155, -4.170884412071733, -4.170910321492401, -4.170910321492401, -4.170903844074299, -4.170903844074299, -4.170897366698155, -4.170877934821456, -4.170884412071733, -4.170871457613132, -4.170871457613132, -4.170858503322347, -4.170845549199374, -4.170858503322347, -4.170858503322347, -4.170852026239884, -4.170852026239884, -4.185670688916124, -4.185657541487432, -4.185664115180171, -4.185657541487432, -4.185664115180171, -4.185657541487432, -4.185664115180171, -4.185664115180171, -4.185650967837906, -4.185644394231593, -4.185637820668491, -4.185637820668491, -4.185611526848195, -4.185611526848195, -4.185611526848195, -4.185611526848195, -4.1855983801973045, -4.185604953501145, -4.1855983801973045, -4.185611526848195, -4.185618100238454, -4.185644394231593, -4.185644394231593, -4.185644394231593, -4.185644394231593, -4.185644394231593, -4.185637820668491, -4.185637820668491, -4.185618100238454, -4.185618100238454, -4.185637820668491, -4.185637820668491, -4.185637820668491, -4.185683836517673, -4.185664115180171, -4.1856772626952905, -4.185670688916124, -4.185670688916124, -4.1856772626952905, -4.18569041038327, -4.1856969842920835, -4.18569041038327, -4.1856969842920835, -4.185683836517673, -4.1856969842920835, -4.18569041038327, -4.18571013223936, -4.185723280359508, -4.185723280359508, -4.185723280359508, -4.185703558244113, -4.18571013223936, -4.185703558244113, -4.18571013223936, -4.185716706277825, -4.18571013223936, -4.185703558244113, -4.185716706277825, -4.185716706277825, -4.185736428652531, -4.18572985448441, -4.185723280359508, -4.18572985448441, -4.185723280359508, -4.185743002863872, -4.185749577118434, -4.185743002863872, -4.185762725757222, -4.185762725757222, -4.185775874568898, -4.1857824490395705, -4.1857824490395705, -4.185775874568898, -4.1857824490395705, -4.185789023553467, -4.185789023553467, -4.1857824490395705, -4.185769300141448, -4.185775874568898, -4.185762725757222, -4.185762725757222, -4.185762725757222, -4.185769300141448, -4.185769300141448, -4.185762725757222, -4.185762725757222, -4.185769300141448, -4.185762725757222, -4.185743002863872, -4.185756151416217, -4.185762725757222, -4.185769300141448, -4.185789023553467, -4.185789023553467, -4.1857824490395705, -4.1857824490395705, -4.185795598110589, -4.185802172710936, -4.185808747354508, -4.185795598110589, -4.170839072200815, -4.170839072200815, -4.170832595244208, -4.1708261183295505, -4.1708261183295505, -4.1708261183295505, -4.1708261183295505, -4.170845549199374, -4.170858503322347, -4.170864980446764, -4.170877934821456, -4.1708908893639665, -4.1708908893639665, -4.170903844074299, -4.170897366698155, -4.170916798952459, -4.170923276454475, -4.170916798952459, -4.170916798952459, -4.170916798952459, -4.170923276454475, -4.170916798952459, -4.17092975399845, -4.17092975399845, -4.170916798952459, -4.17092975399845, -4.170936231584383, -4.170955664593941, -4.170949186882128, -4.170942709212276, -4.170949186882128, -4.170962142347715, -4.170949186882128, -4.170942709212276, -4.170962142347715, -4.170949186882128, -4.170936231584383, -4.170949186882128, -4.170949186882128, -4.170942709212276, -4.170955664593941, -4.170962142347715, -4.170962142347715, -4.170955664593941, -4.170949186882128, -4.170955664593941, -4.170949186882128, -4.170968620143451, -4.170975097981149, -4.170968620143451, -4.170949186882128, -4.170910321492401, -4.170910321492401, -4.170897366698155, -4.170897366698155, -4.170903844074299, -4.1708908893639665, -4.170897366698155, -4.170884412071733, -4.1708908893639665, -4.170877934821456, -4.170884412071733, -4.170884412071733, -4.170897366698155, -4.170897366698155, -4.170884412071733, -4.1708908893639665, -4.170897366698155, -4.170903844074299, -4.170897366698155, -4.170897366698155, -4.17092975399845, -4.170923276454475, -4.170916798952459, -4.170903844074299, -4.1708908893639665, -4.170884412071733, -4.170897366698155, -4.170897366698155, -4.1708908893639665, -4.170884412071733, -4.1708908893639665, -4.170903844074299, -4.170897366698155, -4.170884412071733, -4.170910321492401, -4.170910321492401, -4.170903844074299, -4.170903844074299, -4.170897366698155, -4.170877934821456, -4.170884412071733, -4.170871457613132, -4.170871457613132, -4.170858503322347, -4.170845549199374, -4.170858503322347, -4.170858503322347, -4.170852026239884, -4.170852026239884, -4.185670688916124, -4.185657541487432, -4.185664115180171, -4.185657541487432, -4.185664115180171, -4.185657541487432, -4.185664115180171, -4.185664115180171, -4.185650967837906, -4.185644394231593, -4.185637820668491, -4.185637820668491, -4.185611526848195, -4.185611526848195, -4.185611526848195, -4.185611526848195, -4.1855983801973045, -4.185604953501145, -4.1855983801973045, -4.185611526848195, -4.185618100238454, -4.185644394231593, -4.185644394231593, -4.185644394231593, -4.185644394231593, -4.185644394231593, -4.185637820668491, -4.185637820668491, -4.185618100238454, -4.185618100238454, -4.185637820668491, -4.185637820668491, -4.185637820668491, -4.185683836517673, -4.185664115180171, -4.1856772626952905, -4.185670688916124, -4.185670688916124, -4.1856772626952905, -4.18569041038327, -4.1856969842920835, -4.18569041038327, -4.1856969842920835, -4.185683836517673, -4.1856969842920835, -4.18569041038327, -4.18571013223936, -4.185723280359508, -4.185723280359508, -4.185723280359508, -4.185703558244113, -4.18571013223936, -4.185703558244113, -4.18571013223936, -4.185716706277825, -4.18571013223936, -4.185703558244113, -4.185716706277825, -4.185716706277825, -4.185736428652531, -4.18572985448441, -4.185723280359508, -4.18572985448441, -4.185723280359508, -4.185743002863872, -4.185749577118434, -4.185743002863872, -4.185762725757222, -4.185762725757222, -4.185775874568898, -4.1857824490395705, -4.1857824490395705, -4.185775874568898, -4.1857824490395705, -4.185789023553467, -4.185789023553467, -4.1857824490395705, -4.185769300141448, -4.185775874568898, -4.185762725757222, -4.185762725757222, -4.185762725757222, -4.185769300141448, -4.185769300141448, -4.185762725757222, -4.185762725757222, -4.185769300141448, -4.185762725757222, -4.185743002863872, -4.185756151416217, -4.185762725757222, -4.185769300141448, -4.185789023553467, -4.185789023553467, -4.1857824490395705, -4.1857824490395705, -4.185795598110589, -4.185802172710936, -4.185808747354508, -4.185795598110589, -4.170839072200815, -4.170839072200815, -4.170832595244208, -4.1708261183295505, -4.1708261183295505, -4.1708261183295505, -4.1708261183295505, -4.170845549199374, -4.170858503322347, -4.170864980446764, -4.170877934821456, -4.1708908893639665, -4.1708908893639665, -4.170903844074299, -4.170897366698155, -4.170916798952459, -4.170923276454475, -4.170916798952459, -4.170916798952459, -4.170916798952459, -4.170923276454475, -4.170916798952459, -4.17092975399845, -4.17092975399845, -4.170916798952459, -4.17092975399845, -4.170936231584383, -4.170955664593941, -4.170949186882128, -4.170942709212276, -4.170949186882128, -4.170962142347715, -4.170949186882128, -4.170942709212276, -4.170962142347715, -4.170949186882128, -4.170936231584383, -4.170949186882128, -4.170949186882128, -4.170942709212276, -4.170955664593941, -4.170962142347715, -4.170962142347715, -4.170955664593941, -4.170949186882128, -4.170955664593941, -4.170949186882128, -4.170968620143451, -4.170975097981149, -4.170968620143451, -4.170949186882128, -4.170910321492401, -4.170910321492401, -4.170897366698155, -4.170897366698155, -4.170903844074299, -4.1708908893639665, -4.170897366698155, -4.170884412071733, -4.1708908893639665, -4.170877934821456, -4.170884412071733, -4.170884412071733, -4.170897366698155, -4.170897366698155, -4.170884412071733, -4.1708908893639665, -4.170897366698155, -4.170903844074299, -4.170897366698155, -4.170897366698155, -4.17092975399845, -4.170923276454475, -4.170916798952459, -4.170903844074299, -4.1708908893639665, -4.170884412071733, -4.170897366698155, -4.170897366698155, -4.1708908893639665, -4.170884412071733, -4.1708908893639665, -4.170903844074299, -4.170897366698155, -4.170884412071733, -4.170910321492401, -4.170910321492401, -4.170903844074299, -4.170903844074299, -4.170897366698155, -4.170877934821456, -4.170884412071733, -4.170871457613132, -4.170871457613132, -4.170858503322347, -4.170845549199374, -4.170858503322347, -4.170858503322347, -4.170852026239884, -4.170852026239884, -4.185670688916124, -4.185657541487432, -4.185664115180171, -4.185657541487432, -4.185664115180171, -4.185657541487432, -4.185664115180171, -4.185664115180171, -4.185650967837906, -4.185644394231593, -4.185637820668491, -4.185637820668491, -4.185611526848195, -4.185611526848195, -4.185611526848195, -4.185611526848195, -4.1855983801973045, -4.185604953501145, -4.1855983801973045, -4.185611526848195, -4.185618100238454, -4.185644394231593, -4.185644394231593, -4.185644394231593, -4.185644394231593, -4.185644394231593, -4.185637820668491, -4.185637820668491, -4.185618100238454, -4.185618100238454, -4.185637820668491, -4.185637820668491, -4.185637820668491, -4.185683836517673, -4.185664115180171, -4.1856772626952905, -4.185670688916124, -4.185670688916124, -4.1856772626952905, -4.18569041038327, -4.1856969842920835, -4.18569041038327, -4.1856969842920835, -4.185683836517673, -4.1856969842920835, -4.18569041038327, -4.18571013223936, -4.185723280359508, -4.185723280359508, -4.185723280359508, -4.185703558244113, -4.18571013223936, -4.185703558244113, -4.18571013223936, -4.185716706277825, -4.18571013223936, -4.185703558244113, -4.185716706277825, -4.185716706277825, -4.185736428652531, -4.18572985448441, -4.185723280359508, -4.18572985448441, -4.185723280359508, -4.185743002863872, -4.185749577118434, -4.185743002863872, -4.185762725757222, -4.185762725757222, -4.185775874568898, -4.1857824490395705, -4.1857824490395705, -4.185775874568898, -4.1857824490395705, -4.185789023553467, -4.185789023553467, -4.1857824490395705, -4.185769300141448, -4.185775874568898, -4.185762725757222, -4.185762725757222, -4.185762725757222, -4.185769300141448, -4.185769300141448, -4.185762725757222, -4.185762725757222, -4.185769300141448, -4.185762725757222, -4.185743002863872, -4.185756151416217, -4.185762725757222, -4.185769300141448, -4.185789023553467, -4.185789023553467, -4.1857824490395705, -4.1857824490395705, -4.185795598110589, -4.185802172710936, -4.185808747354508, -4.185795598110589, -4.170839072200815, -4.170839072200815, -4.170832595244208, -4.1708261183295505, -4.1708261183295505, -4.1708261183295505, -4.1708261183295505, -4.170845549199374, -4.170858503322347, -4.170864980446764, -4.170877934821456, -4.1708908893639665, -4.1708908893639665, -4.170903844074299, -4.170897366698155, -4.170916798952459, -4.170923276454475, -4.170916798952459, -4.170916798952459, -4.170916798952459, -4.170923276454475, -4.170916798952459, -4.17092975399845, -4.17092975399845, -4.170916798952459, -4.17092975399845, -4.170936231584383, -4.170955664593941, -4.170949186882128, -4.170942709212276, -4.170949186882128, -4.170962142347715, -4.170949186882128, -4.170942709212276, -4.170962142347715, -4.170949186882128, -4.170936231584383, -4.170949186882128, -4.170949186882128, -4.170942709212276, -4.170955664593941, -4.170962142347715, -4.170962142347715, -4.170955664593941, -4.170949186882128, -4.170955664593941, -4.170949186882128, -4.170968620143451, -4.170975097981149, -4.170968620143451, -4.170949186882128, -4.170910321492401, -4.170910321492401, -4.170897366698155, -4.170897366698155, -4.170903844074299, -4.1708908893639665, -4.170897366698155, -4.170884412071733, -4.1708908893639665, -4.170877934821456, -4.170884412071733, -4.170884412071733, -4.170897366698155, -4.170897366698155, -4.170884412071733, -4.1708908893639665, -4.170897366698155, -4.170903844074299, -4.170897366698155, -4.170897366698155, -4.17092975399845, -4.170923276454475, -4.170916798952459, -4.170903844074299, -4.1708908893639665, -4.170884412071733, -4.170897366698155, -4.170897366698155, -4.1708908893639665, -4.170884412071733, -4.1708908893639665, -4.170903844074299, -4.170897366698155, -4.170884412071733, -4.170910321492401, -4.170910321492401, -4.170903844074299, -4.170903844074299, -4.170897366698155, -4.170877934821456, -4.170884412071733, -4.170871457613132, -4.170871457613132, -4.170858503322347, -4.170845549199374, -4.170858503322347, -4.170858503322347, -4.170852026239884, -4.170852026239884, -4.185670688916124, -4.185657541487432, -4.185664115180171, -4.185657541487432, -4.185664115180171, -4.185657541487432, -4.185664115180171, -4.185664115180171, -4.185650967837906, -4.185644394231593, -4.185637820668491, -4.185637820668491, -4.185611526848195, -4.185611526848195, -4.185611526848195, -4.185611526848195, -4.1855983801973045, -4.185604953501145, -4.1855983801973045, -4.185611526848195, -4.185618100238454, -4.185644394231593, -4.185644394231593, -4.185644394231593, -4.185644394231593, -4.185644394231593, -4.185637820668491, -4.185637820668491, -4.185618100238454, -4.185618100238454, -4.185637820668491, -4.185637820668491, -4.185637820668491, -4.185683836517673, -4.185664115180171, -4.1856772626952905, -4.185670688916124, -4.185670688916124, -4.1856772626952905, -4.18569041038327, -4.1856969842920835, -4.18569041038327, -4.1856969842920835, -4.185683836517673, -4.1856969842920835, -4.18569041038327, -4.18571013223936, -4.185723280359508, -4.185723280359508, -4.185723280359508, -4.185703558244113, -4.18571013223936, -4.185703558244113, -4.18571013223936, -4.185716706277825, -4.18571013223936, -4.185703558244113, -4.185716706277825, -4.185716706277825, -4.185736428652531, -4.18572985448441, -4.185723280359508, -4.18572985448441, -4.185723280359508, -4.185743002863872, -4.185749577118434, -4.185743002863872, -4.185762725757222, -4.185762725757222, -4.185775874568898, -4.1857824490395705, -4.1857824490395705, -4.185775874568898, -4.1857824490395705, -4.185789023553467, -4.185789023553467, -4.1857824490395705, -4.185769300141448, -4.185775874568898, -4.185762725757222, -4.185762725757222, -4.185762725757222, -4.185769300141448, -4.185769300141448, -4.185762725757222, -4.185762725757222, -4.185769300141448, -4.185762725757222, -4.185743002863872, -4.185756151416217, -4.185762725757222, -4.185769300141448, -4.185789023553467, -4.185789023553467, -4.1857824490395705, -4.1857824490395705, -4.185795598110589, -4.185802172710936, -4.185808747354508, -4.185795598110589, -4.170839072200815, -4.170839072200815, -4.170832595244208, -4.1708261183295505, -4.1708261183295505, -4.1708261183295505, -4.1708261183295505, -4.170845549199374, -4.170858503322347, -4.170864980446764, -4.170877934821456, -4.1708908893639665, -4.1708908893639665, -4.170903844074299, -4.170897366698155, -4.170916798952459, -4.170923276454475, -4.170916798952459, -4.170916798952459, -4.170916798952459, -4.170923276454475, -4.170916798952459, -4.17092975399845, -4.17092975399845, -4.170916798952459, -4.17092975399845, -4.170936231584383, -4.170955664593941, -4.170949186882128, -4.170942709212276, -4.170949186882128, -4.170962142347715, -4.170949186882128, -4.170942709212276, -4.170962142347715, -4.170949186882128, -4.170936231584383, -4.170949186882128, -4.170949186882128, -4.170942709212276, -4.170955664593941, -4.170962142347715, -4.170962142347715, -4.170955664593941, -4.170949186882128, -4.170955664593941, -4.170949186882128, -4.170968620143451, -4.170975097981149, -4.170968620143451, -4.170949186882128, -4.170910321492401, -4.170910321492401, -4.170897366698155, -4.170897366698155, -4.170903844074299, -4.1708908893639665, -4.170897366698155, -4.170884412071733, -4.1708908893639665, -4.170877934821456, -4.170884412071733, -4.170884412071733, -4.170897366698155, -4.170897366698155, -4.170884412071733, -4.1708908893639665, -4.170897366698155, -4.170903844074299, -4.170897366698155, -4.170897366698155, -4.17092975399845, -4.170923276454475, -4.170916798952459, -4.170903844074299, -4.1708908893639665, -4.170884412071733, -4.170897366698155, -4.170897366698155, -4.1708908893639665, -4.170884412071733, -4.1708908893639665, -4.170903844074299, -4.170897366698155, -4.170884412071733, -4.170910321492401, -4.170910321492401, -4.170903844074299, -4.170903844074299, -4.170897366698155, -4.170877934821456, -4.170884412071733, -4.170871457613132, -4.170871457613132, -4.170858503322347, -4.170845549199374, -4.170858503322347, -4.170858503322347, -4.170852026239884, -4.170852026239884, -4.185670688916124, -4.185657541487432, -4.185664115180171, -4.185657541487432, -4.185664115180171, -4.185657541487432, -4.185664115180171, -4.185664115180171, -4.185650967837906, -4.185644394231593, -4.185637820668491, -4.185637820668491, -4.185611526848195, -4.185611526848195, -4.185611526848195, -4.185611526848195, -4.1855983801973045, -4.185604953501145, -4.1855983801973045, -4.185611526848195, -4.185618100238454, -4.185644394231593, -4.185644394231593, -4.185644394231593, -4.185644394231593, -4.185644394231593, -4.185637820668491, -4.185637820668491, -4.185618100238454, -4.185618100238454, -4.185637820668491, -4.185637820668491, -4.185637820668491, -4.185683836517673, -4.185664115180171, -4.1856772626952905, -4.185670688916124, -4.185670688916124, -4.1856772626952905, -4.18569041038327, -4.1856969842920835, -4.18569041038327, -4.1856969842920835, -4.185683836517673, -4.1856969842920835, -4.18569041038327, -4.18571013223936, -4.185723280359508, -4.185723280359508, -4.185723280359508, -4.185703558244113, -4.18571013223936, -4.185703558244113, -4.18571013223936, -4.185716706277825, -4.18571013223936, -4.185703558244113, -4.185716706277825, -4.185716706277825, -4.185736428652531, -4.18572985448441, -4.185723280359508, -4.18572985448441, -4.185723280359508, -4.185743002863872, -4.185749577118434, -4.185743002863872, -4.185762725757222, -4.185762725757222, -4.185775874568898, -4.1857824490395705, -4.1857824490395705, -4.185775874568898, -4.1857824490395705, -4.185789023553467, -4.185789023553467, -4.1857824490395705, -4.185769300141448, -4.185775874568898, -4.185762725757222, -4.185762725757222, -4.185762725757222, -4.185769300141448, -4.185769300141448, -4.185762725757222, -4.185762725757222, -4.185769300141448, -4.185762725757222, -4.185743002863872, -4.185756151416217, -4.185762725757222, -4.185769300141448, -4.185789023553467, -4.185789023553467, -4.1857824490395705, -4.1857824490395705, -4.185795598110589, -4.185802172710936, -4.185808747354508, -4.185795598110589, -4.170839072200815, -4.170839072200815, -4.170832595244208, -4.1708261183295505, -4.1708261183295505, -4.1708261183295505, -4.1708261183295505, -4.170845549199374, -4.170858503322347, -4.170864980446764, -4.170877934821456, -4.1708908893639665, -4.1708908893639665, -4.170903844074299, -4.170897366698155, -4.170916798952459, -4.170923276454475, -4.170916798952459, -4.170916798952459, -4.170916798952459, -4.170923276454475, -4.170916798952459, -4.17092975399845, -4.17092975399845, -4.170916798952459, -4.17092975399845, -4.170936231584383, -4.170955664593941, -4.170949186882128, -4.170942709212276, -4.170949186882128, -4.170962142347715, -4.170949186882128, -4.170942709212276, -4.170962142347715, -4.170949186882128, -4.170936231584383, -4.170949186882128, -4.170949186882128, -4.170942709212276, -4.170955664593941, -4.170962142347715, -4.170962142347715, -4.170955664593941, -4.170949186882128, -4.170955664593941, -4.170949186882128, -4.170968620143451, -4.170975097981149, -4.170968620143451, -4.170949186882128, -4.170910321492401, -4.170910321492401, -4.170897366698155, -4.170897366698155, -4.170903844074299, -4.1708908893639665, -4.170897366698155, -4.170884412071733, -4.1708908893639665, -4.170877934821456, -4.170884412071733, -4.170884412071733, -4.170897366698155, -4.170897366698155, -4.170884412071733, -4.1708908893639665, -4.170897366698155, -4.170903844074299, -4.170897366698155, -4.170897366698155, -4.17092975399845, -4.170923276454475, -4.170916798952459, -4.170903844074299, -4.1708908893639665, -4.170884412071733, -4.170897366698155, -4.170897366698155, -4.1708908893639665, -4.170884412071733, -4.1708908893639665, -4.170903844074299, -4.170897366698155, -4.170884412071733, -4.170910321492401, -4.170910321492401, -4.170903844074299, -4.170903844074299, -4.170897366698155, -4.170877934821456, -4.170884412071733, -4.170871457613132, -4.170871457613132, -4.170858503322347, -4.170845549199374, -4.170858503322347, -4.170858503322347, -4.170852026239884, -4.170852026239884, -4.185670688916124, -4.185657541487432, -4.185664115180171, -4.185657541487432, -4.185664115180171, -4.185657541487432, -4.185664115180171, -4.185664115180171, -4.185650967837906, -4.185644394231593, -4.185637820668491, -4.185637820668491, -4.185611526848195, -4.185611526848195, -4.185611526848195, -4.185611526848195, -4.1855983801973045, -4.185604953501145, -4.1855983801973045, -4.185611526848195, -4.185618100238454, -4.185644394231593, -4.185644394231593, -4.185644394231593, -4.185644394231593, -4.185644394231593, -4.185637820668491, -4.185637820668491, -4.185618100238454, -4.185618100238454, -4.185637820668491, -4.185637820668491, -4.185637820668491, -4.185683836517673, -4.185664115180171, -4.1856772626952905, -4.185670688916124, -4.185670688916124, -4.1856772626952905, -4.18569041038327, -4.1856969842920835, -4.18569041038327, -4.1856969842920835, -4.185683836517673, -4.1856969842920835, -4.18569041038327, -4.18571013223936, -4.185723280359508, -4.185723280359508, -4.185723280359508, -4.185703558244113, -4.18571013223936, -4.185703558244113, -4.18571013223936, -4.185716706277825, -4.18571013223936, -4.185703558244113, -4.185716706277825, -4.185716706277825, -4.185736428652531, -4.18572985448441, -4.185723280359508, -4.18572985448441, -4.185723280359508, -4.185743002863872, -4.185749577118434, -4.185743002863872, -4.185762725757222, -4.185762725757222, -4.185775874568898, -4.1857824490395705, -4.1857824490395705, -4.185775874568898, -4.1857824490395705, -4.185789023553467, -4.185789023553467, -4.1857824490395705, -4.185769300141448, -4.185775874568898, -4.185762725757222, -4.185762725757222, -4.185762725757222, -4.185769300141448, -4.185769300141448, -4.185762725757222, -4.185762725757222, -4.185769300141448, -4.185762725757222, -4.185743002863872, -4.185756151416217, -4.185762725757222, -4.185769300141448, -4.185789023553467, -4.185789023553467, -4.1857824490395705, -4.1857824490395705, -4.185795598110589, -4.185802172710936, -4.185808747354508, -4.185795598110589, -4.170839072200815, -4.170839072200815, -4.170832595244208, -4.1708261183295505, -4.1708261183295505, -4.1708261183295505, -4.1708261183295505, -4.170845549199374, -4.170858503322347, -4.170864980446764, -4.170877934821456, -4.1708908893639665, -4.1708908893639665, -4.170903844074299, -4.170897366698155, -4.170916798952459, -4.170923276454475, -4.170916798952459, -4.170916798952459, -4.170916798952459, -4.170923276454475, -4.170916798952459, -4.17092975399845, -4.17092975399845, -4.170916798952459, -4.17092975399845, -4.170936231584383, -4.170955664593941, -4.170949186882128, -4.170942709212276, -4.170949186882128, -4.170962142347715, -4.170949186882128, -4.170942709212276, -4.170962142347715, -4.170949186882128, -4.170936231584383, -4.170949186882128, -4.170949186882128, -4.170942709212276, -4.170955664593941, -4.170962142347715, -4.170962142347715, -4.170955664593941, -4.170949186882128, -4.170955664593941, -4.170949186882128, -4.170968620143451, -4.170975097981149, -4.170968620143451, -4.170949186882128, -4.170910321492401, -4.170910321492401, -4.170897366698155, -4.170897366698155, -4.170903844074299, -4.1708908893639665, -4.170897366698155, -4.170884412071733, -4.1708908893639665, -4.170877934821456, -4.170884412071733, -4.170884412071733, -4.170897366698155, -4.170897366698155, -4.170884412071733, -4.1708908893639665, -4.170897366698155, -4.170903844074299, -4.170897366698155, -4.170897366698155, -4.17092975399845, -4.170923276454475, -4.170916798952459, -4.170903844074299, -4.1708908893639665, -4.170884412071733, -4.170897366698155, -4.170897366698155, -4.1708908893639665, -4.170884412071733, -4.1708908893639665, -4.170903844074299, -4.170897366698155, -4.170884412071733, -4.170910321492401, -4.170910321492401, -4.170903844074299, -4.170903844074299, -4.170897366698155, -4.170877934821456, -4.170884412071733, -4.170871457613132, -4.170871457613132, -4.170858503322347, -4.170845549199374, -4.170858503322347, -4.170858503322347, -4.170852026239884, -4.170852026239884, -4.185670688916124, -4.185657541487432, -4.185664115180171, -4.185657541487432, -4.185664115180171, -4.185657541487432, -4.185664115180171, -4.185664115180171, -4.185650967837906, -4.185644394231593, -4.185637820668491, -4.185637820668491, -4.185611526848195, -4.185611526848195, -4.185611526848195, -4.185611526848195, -4.1855983801973045, -4.185604953501145, -4.1855983801973045, -4.185611526848195, -4.185618100238454, -4.185644394231593, -4.185644394231593, -4.185644394231593, -4.185644394231593, -4.185644394231593, -4.185637820668491, -4.185637820668491, -4.185618100238454, -4.185618100238454, -4.185637820668491, -4.185637820668491, -4.185637820668491, -4.185683836517673, -4.185664115180171, -4.1856772626952905, -4.185670688916124, -4.185670688916124, -4.1856772626952905, -4.18569041038327, -4.1856969842920835, -4.18569041038327, -4.1856969842920835, -4.185683836517673, -4.1856969842920835, -4.18569041038327, -4.18571013223936, -4.185723280359508, -4.185723280359508, -4.185723280359508, -4.185703558244113, -4.18571013223936, -4.185703558244113, -4.18571013223936, -4.185716706277825, -4.18571013223936, -4.185703558244113, -4.185716706277825, -4.185716706277825, -4.185736428652531, -4.18572985448441, -4.185723280359508, -4.18572985448441, -4.185723280359508, -4.185743002863872, -4.185749577118434, -4.185743002863872, -4.185762725757222, -4.185762725757222, -4.185775874568898, -4.1857824490395705, -4.1857824490395705, -4.185775874568898, -4.1857824490395705, -4.185789023553467, -4.185789023553467, -4.1857824490395705, -4.185769300141448, -4.185775874568898, -4.185762725757222, -4.185762725757222, -4.185762725757222, -4.185769300141448, -4.185769300141448, -4.185762725757222, -4.185762725757222, -4.185769300141448, -4.185762725757222, -4.185743002863872, -4.185756151416217, -4.185762725757222, -4.185769300141448, -4.185789023553467, -4.185789023553467, -4.1857824490395705, -4.1857824490395705, -4.185795598110589, -4.185802172710936, -4.185808747354508, -4.185795598110589, -4.170839072200815, -4.170839072200815, -4.170832595244208, -4.1708261183295505, -4.1708261183295505, -4.1708261183295505, -4.1708261183295505, -4.170845549199374, -4.170858503322347, -4.170864980446764, -4.170877934821456, -4.1708908893639665, -4.1708908893639665, -4.170903844074299, -4.170897366698155, -4.170916798952459, -4.170923276454475, -4.170916798952459, -4.170916798952459, -4.170916798952459, -4.170923276454475, -4.170916798952459, -4.17092975399845, -4.17092975399845, -4.170916798952459, -4.17092975399845, -4.170936231584383, -4.170955664593941, -4.170949186882128, -4.170942709212276, -4.170949186882128, -4.170962142347715, -4.170949186882128, -4.170942709212276, -4.170962142347715, -4.170949186882128, -4.170936231584383, -4.170949186882128, -4.170949186882128, -4.170942709212276, -4.170955664593941, -4.170962142347715, -4.170962142347715, -4.170955664593941, -4.170949186882128, -4.170955664593941, -4.170949186882128, -4.170968620143451, -4.170975097981149, -4.170968620143451, -4.170949186882128, -4.170910321492401, -4.170910321492401, -4.170897366698155, -4.170897366698155, -4.170903844074299, -4.1708908893639665, -4.170897366698155, -4.170884412071733, -4.1708908893639665, -4.170877934821456, -4.170884412071733, -4.170884412071733, -4.170897366698155, -4.170897366698155, -4.170884412071733, -4.1708908893639665, -4.170897366698155, -4.170903844074299, -4.170897366698155, -4.170897366698155, -4.17092975399845, -4.170923276454475, -4.170916798952459, -4.170903844074299, -4.1708908893639665, -4.170884412071733, -4.170897366698155, -4.170897366698155, -4.1708908893639665, -4.170884412071733, -4.1708908893639665, -4.170903844074299, -4.170897366698155, -4.170884412071733, -4.170910321492401, -4.170910321492401, -4.170903844074299, -4.170903844074299, -4.170897366698155, -4.170877934821456, -4.170884412071733, -4.170871457613132, -4.170871457613132, -4.170858503322347, -4.170845549199374, -4.170858503322347, -4.170858503322347, -4.170852026239884, -4.170852026239884, -4.185670688916124, -4.185657541487432, -4.185664115180171, -4.185657541487432, -4.185664115180171, -4.185657541487432, -4.185664115180171, -4.185664115180171, -4.185650967837906, -4.185644394231593, -4.185637820668491, -4.185637820668491, -4.185611526848195, -4.185611526848195, -4.185611526848195, -4.185611526848195, -4.1855983801973045, -4.185604953501145, -4.1855983801973045, -4.185611526848195, -4.185618100238454, -4.185644394231593, -4.185644394231593, -4.185644394231593, -4.185644394231593, -4.185644394231593, -4.185637820668491, -4.185637820668491, -4.185618100238454, -4.185618100238454, -4.185637820668491, -4.185637820668491, -4.185637820668491, -4.185683836517673, -4.185664115180171, -4.1856772626952905, -4.185670688916124, -4.185670688916124, -4.1856772626952905, -4.18569041038327, -4.1856969842920835, -4.18569041038327, -4.1856969842920835, -4.185683836517673, -4.1856969842920835, -4.18569041038327, -4.18571013223936, -4.185723280359508, -4.185723280359508, -4.185723280359508, -4.185703558244113, -4.18571013223936, -4.185703558244113, -4.18571013223936, -4.185716706277825, -4.18571013223936, -4.185703558244113, -4.185716706277825, -4.185716706277825, -4.185736428652531, -4.18572985448441, -4.185723280359508, -4.18572985448441, -4.185723280359508, -4.185743002863872, -4.185749577118434, -4.185743002863872, -4.185762725757222, -4.185762725757222, -4.185775874568898, -4.1857824490395705, -4.1857824490395705, -4.185775874568898, -4.1857824490395705, -4.185789023553467, -4.185789023553467, -4.1857824490395705, -4.185769300141448, -4.185775874568898, -4.185762725757222, -4.185762725757222, -4.185762725757222, -4.185769300141448, -4.185769300141448, -4.185762725757222, -4.185762725757222, -4.185769300141448, -4.185762725757222, -4.185743002863872, -4.185756151416217, -4.185762725757222, -4.185769300141448, -4.185789023553467, -4.185789023553467, -4.1857824490395705, -4.1857824490395705, -4.185795598110589, -4.185802172710936, -4.185808747354508, -4.185795598110589, -4.170839072200815, -4.170839072200815, -4.170832595244208, -4.1708261183295505, -4.1708261183295505, -4.1708261183295505, -4.1708261183295505, -4.170845549199374, -4.170858503322347, -4.170864980446764, -4.170877934821456, -4.1708908893639665, -4.1708908893639665, -4.170903844074299, -4.170897366698155, -4.170916798952459, -4.170923276454475, -4.170916798952459, -4.170916798952459, -4.170916798952459, -4.170923276454475, -4.170916798952459, -4.17092975399845, -4.17092975399845, -4.170916798952459, -4.17092975399845, -4.170936231584383, -4.170955664593941, -4.170949186882128, -4.170942709212276, -4.170949186882128, -4.170962142347715, -4.170949186882128, -4.170942709212276, -4.170962142347715, -4.170949186882128, -4.170936231584383, -4.170949186882128, -4.170949186882128, -4.170942709212276, -4.170955664593941, -4.170962142347715, -4.170962142347715, -4.170955664593941, -4.170949186882128, -4.170955664593941, -4.170949186882128, -4.170968620143451, -4.170975097981149, -4.170968620143451, -4.170949186882128, -4.170910321492401, -4.170910321492401, -4.170897366698155, -4.170897366698155, -4.170903844074299, -4.1708908893639665, -4.170897366698155, -4.170884412071733, -4.1708908893639665, -4.170877934821456, -4.170884412071733, -4.170884412071733, -4.170897366698155, -4.170897366698155, -4.170884412071733, -4.1708908893639665, -4.170897366698155, -4.170903844074299, -4.170897366698155, -4.170897366698155, -4.17092975399845, -4.170923276454475, -4.170916798952459, -4.170903844074299, -4.1708908893639665, -4.170884412071733, -4.170897366698155, -4.170897366698155, -4.1708908893639665, -4.170884412071733, -4.1708908893639665, -4.170903844074299, -4.170897366698155, -4.170884412071733, -4.170910321492401, -4.170910321492401, -4.170903844074299, -4.170903844074299, -4.170897366698155, -4.170877934821456, -4.170884412071733, -4.170871457613132, -4.170871457613132, -4.170858503322347, -4.170845549199374, -4.170858503322347, -4.170858503322347, -4.170852026239884, -4.170852026239884, -4.185670688916124, -4.185657541487432, -4.185664115180171, -4.185657541487432, -4.185664115180171, -4.185657541487432, -4.185664115180171, -4.185664115180171, -4.185650967837906, -4.185644394231593, -4.185637820668491, -4.185637820668491, -4.185611526848195, -4.185611526848195, -4.185611526848195, -4.185611526848195, -4.1855983801973045, -4.185604953501145, -4.1855983801973045, -4.185611526848195, -4.185618100238454, -4.185644394231593, -4.185644394231593, -4.185644394231593, -4.185644394231593, -4.185644394231593, -4.185637820668491, -4.185637820668491, -4.185618100238454, -4.185618100238454, -4.185637820668491, -4.185637820668491, -4.185637820668491, -4.185683836517673, -4.185664115180171, -4.1856772626952905, -4.185670688916124, -4.185670688916124, -4.1856772626952905, -4.18569041038327, -4.1856969842920835, -4.18569041038327, -4.1856969842920835, -4.185683836517673, -4.1856969842920835, -4.18569041038327, -4.18571013223936, -4.185723280359508, -4.185723280359508, -4.185723280359508, -4.185703558244113, -4.18571013223936, -4.185703558244113, -4.18571013223936, -4.185716706277825, -4.18571013223936, -4.185703558244113, -4.185716706277825, -4.185716706277825, -4.185736428652531, -4.18572985448441, -4.185723280359508, -4.18572985448441, -4.185723280359508, -4.185743002863872, -4.185749577118434, -4.185743002863872, -4.185762725757222, -4.185762725757222, -4.185775874568898, -4.1857824490395705, -4.1857824490395705, -4.185775874568898, -4.1857824490395705, -4.185789023553467, -4.185789023553467, -4.1857824490395705, -4.185769300141448, -4.185775874568898, -4.185762725757222, -4.185762725757222, -4.185762725757222, -4.185769300141448, -4.185769300141448, -4.185762725757222, -4.185762725757222, -4.185769300141448, -4.185762725757222, -4.185743002863872, -4.185756151416217, -4.185762725757222, -4.185769300141448, -4.185789023553467, -4.185789023553467, -4.1857824490395705, -4.1857824490395705, -4.185795598110589, -4.185802172710936, -4.185808747354508, -4.185795598110589, -4.170839072200815, -4.170839072200815, -4.170832595244208, -4.1708261183295505, -4.1708261183295505, -4.1708261183295505, -4.1708261183295505, -4.170845549199374, -4.170858503322347, -4.170864980446764, -4.170877934821456, -4.1708908893639665, -4.1708908893639665, -4.170903844074299, -4.170897366698155, -4.170916798952459, -4.170923276454475, -4.170916798952459, -4.170916798952459, -4.170916798952459, -4.170923276454475, -4.170916798952459, -4.17092975399845, -4.17092975399845, -4.170916798952459, -4.17092975399845, -4.170936231584383, -4.170955664593941, -4.170949186882128, -4.170942709212276, -4.170949186882128, -4.170962142347715, -4.170949186882128, -4.170942709212276, -4.170962142347715, -4.170949186882128, -4.170936231584383, -4.170949186882128, -4.170949186882128, -4.170942709212276, -4.170955664593941, -4.170962142347715, -4.170962142347715, -4.170955664593941, -4.170949186882128, -4.170955664593941, -4.170949186882128, -4.170968620143451, -4.170975097981149, -4.170968620143451, -4.170949186882128, -4.170910321492401, -4.170910321492401, -4.170897366698155, -4.170897366698155, -4.170903844074299, -4.1708908893639665, -4.170897366698155, -4.170884412071733, -4.1708908893639665, -4.170877934821456, -4.170884412071733, -4.170884412071733, -4.170897366698155, -4.170897366698155, -4.170884412071733, -4.1708908893639665, -4.170897366698155, -4.170903844074299, -4.170897366698155, -4.170897366698155, -4.17092975399845, -4.170923276454475, -4.170916798952459, -4.170903844074299, -4.1708908893639665, -4.170884412071733, -4.170897366698155, -4.170897366698155, -4.1708908893639665, -4.170884412071733, -4.1708908893639665, -4.170903844074299, -4.170897366698155, -4.170884412071733, -4.170910321492401, -4.170910321492401, -4.170903844074299, -4.170903844074299, -4.170897366698155, -4.170877934821456, -4.170884412071733, -4.170871457613132, -4.170871457613132, -4.170858503322347, -4.170845549199374, -4.170858503322347, -4.170858503322347, -4.170852026239884, -4.170852026239884, -4.185670688916124, -4.185657541487432, -4.185664115180171, -4.185657541487432, -4.185664115180171, -4.185657541487432, -4.185664115180171, -4.185664115180171, -4.185650967837906, -4.185644394231593, -4.185637820668491, -4.185637820668491, -4.185611526848195, -4.185611526848195, -4.185611526848195, -4.185611526848195, -4.1855983801973045, -4.185604953501145, -4.1855983801973045, -4.185611526848195, -4.185618100238454, -4.185644394231593, -4.185644394231593, -4.185644394231593, -4.185644394231593, -4.185644394231593, -4.185637820668491, -4.185637820668491, -4.185618100238454, -4.185618100238454, -4.185637820668491, -4.185637820668491, -4.185637820668491, -4.185683836517673, -4.185664115180171, -4.1856772626952905, -4.185670688916124, -4.185670688916124, -4.1856772626952905, -4.18569041038327, -4.1856969842920835, -4.18569041038327, -4.1856969842920835, -4.185683836517673, -4.1856969842920835, -4.18569041038327, -4.18571013223936, -4.185723280359508, -4.185723280359508, -4.185723280359508, -4.185703558244113, -4.18571013223936, -4.185703558244113, -4.18571013223936, -4.185716706277825, -4.18571013223936, -4.185703558244113, -4.185716706277825, -4.185716706277825, -4.185736428652531, -4.18572985448441, -4.185723280359508, -4.18572985448441, -4.185723280359508, -4.185743002863872, -4.185749577118434, -4.185743002863872, -4.185762725757222, -4.185762725757222, -4.185775874568898, -4.1857824490395705, -4.1857824490395705, -4.185775874568898, -4.1857824490395705, -4.185789023553467, -4.185789023553467, -4.1857824490395705, -4.185769300141448, -4.185775874568898, -4.185762725757222, -4.185762725757222, -4.185762725757222, -4.185769300141448, -4.185769300141448, -4.185762725757222, -4.185762725757222, -4.185769300141448, -4.185762725757222, -4.185743002863872, -4.185756151416217, -4.185762725757222, -4.185769300141448, -4.185789023553467, -4.185789023553467, -4.1857824490395705, -4.1857824490395705, -4.185795598110589, -4.185802172710936, -4.185808747354508, -4.185795598110589, -4.170839072200815, -4.170839072200815, -4.170832595244208, -4.1708261183295505, -4.1708261183295505, -4.1708261183295505, -4.1708261183295505, -4.170845549199374, -4.170858503322347, -4.170864980446764, -4.170877934821456, -4.1708908893639665, -4.1708908893639665, -4.170903844074299, -4.170897366698155, -4.170916798952459, -4.170923276454475, -4.170916798952459, -4.170916798952459, -4.170916798952459, -4.170923276454475, -4.170916798952459, -4.17092975399845, -4.17092975399845, -4.170916798952459, -4.17092975399845, -4.170936231584383, -4.170955664593941, -4.170949186882128, -4.170942709212276, -4.170949186882128, -4.170962142347715, -4.170949186882128, -4.170942709212276, -4.170962142347715, -4.170949186882128, -4.170936231584383, -4.170949186882128, -4.170949186882128, -4.170942709212276, -4.170955664593941, -4.170962142347715, -4.170962142347715, -4.170955664593941, -4.170949186882128, -4.170955664593941, -4.170949186882128, -4.170968620143451, -4.170975097981149, -4.170968620143451, -4.170949186882128, -4.170910321492401, -4.170910321492401, -4.170897366698155, -4.170897366698155, -4.170903844074299, -4.1708908893639665, -4.170897366698155, -4.170884412071733, -4.1708908893639665, -4.170877934821456, -4.170884412071733, -4.170884412071733, -4.170897366698155, -4.170897366698155, -4.170884412071733, -4.1708908893639665, -4.170897366698155, -4.170903844074299, -4.170897366698155, -4.170897366698155, -4.17092975399845, -4.170923276454475, -4.170916798952459, -4.170903844074299, -4.1708908893639665, -4.170884412071733, -4.170897366698155, -4.170897366698155, -4.1708908893639665, -4.170884412071733, -4.1708908893639665, -4.170903844074299, -4.170897366698155, -4.170884412071733, -4.170910321492401, -4.170910321492401, -4.170903844074299, -4.170903844074299, -4.170897366698155, -4.170877934821456, -4.170884412071733, -4.170871457613132, -4.170871457613132, -4.170858503322347, -4.170845549199374, -4.170858503322347, -4.170858503322347, -4.170852026239884, -4.170852026239884, -4.185670688916124, -4.185657541487432, -4.185664115180171, -4.185657541487432, -4.185664115180171, -4.185657541487432, -4.185664115180171, -4.185664115180171, -4.185650967837906, -4.185644394231593, -4.185637820668491, -4.185637820668491, -4.185611526848195, -4.185611526848195, -4.185611526848195, -4.185611526848195, -4.1855983801973045, -4.185604953501145, -4.1855983801973045, -4.185611526848195, -4.185618100238454, -4.185644394231593, -4.185644394231593, -4.185644394231593, -4.185644394231593, -4.185644394231593, -4.185637820668491, -4.185637820668491, -4.185618100238454, -4.185618100238454, -4.185637820668491, -4.185637820668491, -4.185637820668491, -4.185683836517673, -4.185664115180171, -4.1856772626952905, -4.185670688916124, -4.185670688916124, -4.1856772626952905, -4.18569041038327, -4.1856969842920835, -4.18569041038327, -4.1856969842920835, -4.185683836517673, -4.1856969842920835, -4.18569041038327, -4.18571013223936, -4.185723280359508, -4.185723280359508, -4.185723280359508, -4.185703558244113, -4.18571013223936, -4.185703558244113, -4.18571013223936, -4.185716706277825, -4.18571013223936, -4.185703558244113, -4.185716706277825, -4.185716706277825, -4.185736428652531, -4.18572985448441, -4.185723280359508, -4.18572985448441, -4.185723280359508, -4.185743002863872, -4.185749577118434, -4.185743002863872, -4.185762725757222, -4.185762725757222, -4.185775874568898, -4.1857824490395705, -4.1857824490395705, -4.185775874568898, -4.1857824490395705, -4.185789023553467, -4.185789023553467, -4.1857824490395705, -4.185769300141448, -4.185775874568898, -4.185762725757222, -4.185762725757222, -4.185762725757222, -4.185769300141448, -4.185769300141448, -4.185762725757222, -4.185762725757222, -4.185769300141448, -4.185762725757222, -4.185743002863872, -4.185756151416217, -4.185762725757222, -4.185769300141448, -4.185789023553467, -4.185789023553467, -4.1857824490395705, -4.1857824490395705, -4.185795598110589, -4.185802172710936, -4.185808747354508, -4.185795598110589, -4.170839072200815, -4.170839072200815, -4.170832595244208, -4.1708261183295505, -4.1708261183295505, -4.1708261183295505, -4.1708261183295505, -4.170845549199374, -4.170858503322347, -4.170864980446764, -4.170877934821456, -4.1708908893639665, -4.1708908893639665, -4.170903844074299, -4.170897366698155, -4.170916798952459, -4.170923276454475, -4.170916798952459, -4.170916798952459, -4.170916798952459, -4.170923276454475, -4.170916798952459, -4.17092975399845, -4.17092975399845, -4.170916798952459, -4.17092975399845, -4.170936231584383, -4.170955664593941, -4.170949186882128, -4.170942709212276, -4.170949186882128, -4.170962142347715, -4.170949186882128, -4.170942709212276, -4.170962142347715, -4.170949186882128, -4.170936231584383, -4.170949186882128, -4.170949186882128, -4.170942709212276, -4.170955664593941, -4.170962142347715, -4.170962142347715, -4.170955664593941, -4.170949186882128, -4.170955664593941, -4.170949186882128, -4.170968620143451, -4.170975097981149, -4.170968620143451, -4.170949186882128, -4.170910321492401, -4.170910321492401, -4.170897366698155, -4.170897366698155, -4.170903844074299, -4.1708908893639665, -4.170897366698155, -4.170884412071733, -4.1708908893639665, -4.170877934821456, -4.170884412071733, -4.170884412071733, -4.170897366698155, -4.170897366698155, -4.170884412071733, -4.1708908893639665, -4.170897366698155, -4.170903844074299, -4.170897366698155, -4.170897366698155, -4.17092975399845, -4.170923276454475, -4.170916798952459, -4.170903844074299, -4.1708908893639665, -4.170884412071733, -4.170897366698155, -4.170897366698155, -4.1708908893639665, -4.170884412071733, -4.1708908893639665, -4.170903844074299, -4.170897366698155, -4.170884412071733, -4.170910321492401, -4.170910321492401, -4.170903844074299, -4.170903844074299, -4.170897366698155, -4.170877934821456, -4.170884412071733, -4.170871457613132, -4.170871457613132, -4.170858503322347, -4.170845549199374, -4.170858503322347, -4.170858503322347, -4.170852026239884, -4.170852026239884, -4.185670688916124, -4.185657541487432, -4.185664115180171, -4.185657541487432, -4.185664115180171, -4.185657541487432, -4.185664115180171, -4.185664115180171, -4.185650967837906, -4.185644394231593, -4.185637820668491, -4.185637820668491, -4.185611526848195, -4.185611526848195, -4.185611526848195, -4.185611526848195, -4.1855983801973045, -4.185604953501145, -4.1855983801973045, -4.185611526848195, -4.185618100238454, -4.185644394231593, -4.185644394231593, -4.185644394231593, -4.185644394231593, -4.185644394231593, -4.185637820668491, -4.185637820668491, -4.185618100238454, -4.185618100238454, -4.185637820668491, -4.185637820668491, -4.185637820668491, -4.185683836517673, -4.185664115180171, -4.1856772626952905, -4.185670688916124, -4.185670688916124, -4.1856772626952905, -4.18569041038327, -4.1856969842920835, -4.18569041038327, -4.1856969842920835, -4.185683836517673, -4.1856969842920835, -4.18569041038327, -4.18571013223936, -4.185723280359508, -4.185723280359508, -4.185723280359508, -4.185703558244113, -4.18571013223936, -4.185703558244113, -4.18571013223936, -4.185716706277825, -4.18571013223936, -4.185703558244113, -4.185716706277825, -4.185716706277825, -4.185736428652531, -4.18572985448441, -4.185723280359508, -4.18572985448441, -4.185723280359508, -4.185743002863872, -4.185749577118434, -4.185743002863872, -4.185762725757222, -4.185762725757222, -4.185775874568898, -4.1857824490395705, -4.1857824490395705, -4.185775874568898, -4.1857824490395705, -4.185789023553467, -4.185789023553467, -4.1857824490395705, -4.185769300141448, -4.185775874568898, -4.185762725757222, -4.185762725757222, -4.185762725757222, -4.185769300141448, -4.185769300141448, -4.185762725757222, -4.185762725757222, -4.185769300141448, -4.185762725757222, -4.185743002863872, -4.185756151416217, -4.185762725757222, -4.185769300141448, -4.185789023553467, -4.185789023553467, -4.1857824490395705, -4.1857824490395705, -4.185795598110589, -4.185802172710936, -4.185808747354508, -4.185795598110589, -4.170839072200815, -4.170839072200815, -4.170832595244208, -4.1708261183295505, -4.1708261183295505, -4.1708261183295505, -4.1708261183295505, -4.170845549199374, -4.170858503322347, -4.170864980446764, -4.170877934821456, -4.1708908893639665, -4.1708908893639665, -4.170903844074299, -4.170897366698155, -4.170916798952459, -4.170923276454475, -4.170916798952459, -4.170916798952459, -4.170916798952459, -4.170923276454475, -4.170916798952459, -4.17092975399845, -4.17092975399845, -4.170916798952459, -4.17092975399845, -4.170936231584383, -4.170955664593941, -4.170949186882128, -4.170942709212276, -4.170949186882128, -4.170962142347715, -4.170949186882128, -4.170942709212276, -4.170962142347715, -4.170949186882128, -4.170936231584383, -4.170949186882128, -4.170949186882128, -4.170942709212276, -4.170955664593941, -4.170962142347715, -4.170962142347715, -4.170955664593941, -4.170949186882128, -4.170955664593941, -4.170949186882128, -4.170968620143451, -4.170975097981149, -4.170968620143451, -4.170949186882128, -4.170910321492401, -4.170910321492401, -4.170897366698155, -4.170897366698155, -4.170903844074299, -4.1708908893639665, -4.170897366698155, -4.170884412071733, -4.1708908893639665, -4.170877934821456, -4.170884412071733, -4.170884412071733, -4.170897366698155, -4.170897366698155, -4.170884412071733, -4.1708908893639665, -4.170897366698155, -4.170903844074299, -4.170897366698155, -4.170897366698155, -4.17092975399845, -4.170923276454475, -4.170916798952459, -4.170903844074299, -4.1708908893639665, -4.170884412071733, -4.170897366698155, -4.170897366698155, -4.1708908893639665, -4.170884412071733, -4.1708908893639665, -4.170903844074299, -4.170897366698155, -4.170884412071733, -4.170910321492401, -4.170910321492401, -4.170903844074299, -4.170903844074299, -4.170897366698155, -4.170877934821456, -4.170884412071733, -4.170871457613132, -4.170871457613132, -4.170858503322347, -4.170845549199374, -4.170858503322347, -4.170858503322347, -4.170852026239884, -4.170852026239884, -4.185670688916124, -4.185657541487432, -4.185664115180171, -4.185657541487432, -4.185664115180171, -4.185657541487432, -4.185664115180171, -4.185664115180171, -4.185650967837906, -4.185644394231593, -4.185637820668491, -4.185637820668491, -4.185611526848195, -4.185611526848195, -4.185611526848195, -4.185611526848195, -4.1855983801973045, -4.185604953501145, -4.1855983801973045, -4.185611526848195, -4.185618100238454, -4.185644394231593, -4.185644394231593, -4.185644394231593, -4.185644394231593, -4.185644394231593, -4.185637820668491, -4.185637820668491, -4.185618100238454, -4.185618100238454, -4.185637820668491, -4.185637820668491, -4.185637820668491, -4.185683836517673, -4.185664115180171, -4.1856772626952905, -4.185670688916124, -4.185670688916124, -4.1856772626952905, -4.18569041038327, -4.1856969842920835, -4.18569041038327, -4.1856969842920835, -4.185683836517673, -4.1856969842920835, -4.18569041038327, -4.18571013223936, -4.185723280359508, -4.185723280359508, -4.185723280359508, -4.185703558244113, -4.18571013223936, -4.185703558244113, -4.18571013223936, -4.185716706277825, -4.18571013223936, -4.185703558244113, -4.185716706277825, -4.185716706277825, -4.185736428652531, -4.18572985448441, -4.185723280359508, -4.18572985448441, -4.185723280359508, -4.185743002863872, -4.185749577118434, -4.185743002863872, -4.185762725757222, -4.185762725757222, -4.185775874568898, -4.1857824490395705, -4.1857824490395705, -4.185775874568898, -4.1857824490395705, -4.185789023553467, -4.185789023553467, -4.1857824490395705, -4.185769300141448, -4.185775874568898, -4.185762725757222, -4.185762725757222, -4.185762725757222, -4.185769300141448, -4.185769300141448, -4.185762725757222, -4.185762725757222, -4.185769300141448, -4.185762725757222, -4.185743002863872, -4.185756151416217, -4.185762725757222, -4.185769300141448, -4.185789023553467, -4.185789023553467, -4.1857824490395705, -4.1857824490395705, -4.185795598110589, -4.185802172710936, -4.185808747354508, -4.185795598110589, -4.170839072200815, -4.170839072200815, -4.170832595244208, -4.1708261183295505, -4.1708261183295505, -4.1708261183295505, -4.1708261183295505, -4.170845549199374, -4.170858503322347, -4.170864980446764, -4.170877934821456, -4.1708908893639665, -4.1708908893639665, -4.170903844074299, -4.170897366698155, -4.170916798952459, -4.170923276454475, -4.170916798952459, -4.170916798952459, -4.170916798952459, -4.170923276454475, -4.170916798952459, -4.17092975399845, -4.17092975399845, -4.170916798952459, -4.17092975399845, -4.170936231584383, -4.170955664593941, -4.170949186882128, -4.170942709212276, -4.170949186882128, -4.170962142347715, -4.170949186882128, -4.170942709212276, -4.170962142347715, -4.170949186882128, -4.170936231584383, -4.170949186882128, -4.170949186882128, -4.170942709212276, -4.170955664593941, -4.170962142347715, -4.170962142347715, -4.170955664593941, -4.170949186882128, -4.170955664593941, -4.170949186882128, -4.170968620143451, -4.170975097981149, -4.170968620143451, -4.170949186882128, -4.170910321492401, -4.170910321492401, -4.170897366698155, -4.170897366698155, -4.170903844074299, -4.1708908893639665, -4.170897366698155, -4.170884412071733, -4.1708908893639665, -4.170877934821456, -4.170884412071733, -4.170884412071733, -4.170897366698155, -4.170897366698155, -4.170884412071733, -4.1708908893639665, -4.170897366698155, -4.170903844074299, -4.170897366698155, -4.170897366698155, -4.17092975399845, -4.170923276454475, -4.170916798952459, -4.170903844074299, -4.1708908893639665, -4.170884412071733, -4.170897366698155, -4.170897366698155, -4.1708908893639665, -4.170884412071733, -4.1708908893639665, -4.170903844074299, -4.170897366698155, -4.170884412071733, -4.170910321492401, -4.170910321492401, -4.170903844074299, -4.170903844074299, -4.170897366698155, -4.170877934821456, -4.170884412071733, -4.170871457613132, -4.170871457613132, -4.170858503322347, -4.170845549199374, -4.170858503322347, -4.170858503322347, -4.170852026239884, -4.170852026239884, -4.185670688916124, -4.185657541487432, -4.185664115180171, -4.185657541487432, -4.185664115180171, -4.185657541487432, -4.185664115180171, -4.185664115180171, -4.185650967837906, -4.185644394231593, -4.185637820668491, -4.185637820668491, -4.185611526848195, -4.185611526848195, -4.185611526848195, -4.185611526848195, -4.1855983801973045, -4.185604953501145, -4.1855983801973045, -4.185611526848195, -4.185618100238454, -4.185644394231593, -4.185644394231593, -4.185644394231593, -4.185644394231593, -4.185644394231593, -4.185637820668491, -4.185637820668491, -4.185618100238454, -4.185618100238454, -4.185637820668491, -4.185637820668491, -4.185637820668491, -4.185683836517673, -4.185664115180171, -4.1856772626952905, -4.185670688916124, -4.185670688916124, -4.1856772626952905, -4.18569041038327, -4.1856969842920835, -4.18569041038327, -4.1856969842920835, -4.185683836517673, -4.1856969842920835, -4.18569041038327, -4.18571013223936, -4.185723280359508, -4.185723280359508, -4.185723280359508, -4.185703558244113, -4.18571013223936, -4.185703558244113, -4.18571013223936, -4.185716706277825, -4.18571013223936, -4.185703558244113, -4.185716706277825, -4.185716706277825, -4.185736428652531, -4.18572985448441, -4.185723280359508, -4.18572985448441, -4.185723280359508, -4.185743002863872, -4.185749577118434, -4.185743002863872, -4.185762725757222, -4.185762725757222, -4.185775874568898, -4.1857824490395705, -4.1857824490395705, -4.185775874568898, -4.1857824490395705, -4.185789023553467, -4.185789023553467, -4.1857824490395705, -4.185769300141448, -4.185775874568898, -4.185762725757222, -4.185762725757222, -4.185762725757222, -4.185769300141448, -4.185769300141448, -4.185762725757222, -4.185762725757222, -4.185769300141448, -4.185762725757222, -4.185743002863872, -4.185756151416217, -4.185762725757222, -4.185769300141448, -4.185789023553467, -4.185789023553467, -4.1857824490395705, -4.1857824490395705, -4.185795598110589, -4.185802172710936, -4.185808747354508, -4.185795598110589, -4.170839072200815, -4.170839072200815, -4.170832595244208, -4.1708261183295505, -4.1708261183295505, -4.1708261183295505, -4.1708261183295505, -4.170845549199374, -4.170858503322347, -4.170864980446764, -4.170877934821456, -4.1708908893639665, -4.1708908893639665, -4.170903844074299, -4.170897366698155, -4.170916798952459, -4.170923276454475, -4.170916798952459, -4.170916798952459, -4.170916798952459, -4.170923276454475, -4.170916798952459, -4.17092975399845, -4.17092975399845, -4.170916798952459, -4.17092975399845, -4.170936231584383, -4.170955664593941, -4.170949186882128, -4.170942709212276, -4.170949186882128, -4.170962142347715, -4.170949186882128, -4.170942709212276, -4.170962142347715, -4.170949186882128, -4.170936231584383, -4.170949186882128, -4.170949186882128, -4.170942709212276, -4.170955664593941, -4.170962142347715, -4.170962142347715, -4.170955664593941, -4.170949186882128, -4.170955664593941, -4.170949186882128, -4.170968620143451, -4.170975097981149, -4.170968620143451, -4.170949186882128, -4.170910321492401, -4.170910321492401, -4.170897366698155, -4.170897366698155, -4.170903844074299, -4.1708908893639665, -4.170897366698155, -4.170884412071733, -4.1708908893639665, -4.170877934821456, -4.170884412071733, -4.170884412071733, -4.170897366698155, -4.170897366698155, -4.170884412071733, -4.1708908893639665, -4.170897366698155, -4.170903844074299, -4.170897366698155, -4.170897366698155, -4.17092975399845, -4.170923276454475, -4.170916798952459, -4.170903844074299, -4.1708908893639665, -4.170884412071733, -4.170897366698155, -4.170897366698155, -4.1708908893639665, -4.170884412071733, -4.1708908893639665, -4.170903844074299, -4.170897366698155, -4.170884412071733, -4.170910321492401, -4.170910321492401, -4.170903844074299, -4.170903844074299, -4.170897366698155, -4.170877934821456, -4.170884412071733, -4.170871457613132, -4.170871457613132, -4.170858503322347, -4.170845549199374, -4.170858503322347, -4.170858503322347, -4.170852026239884, -4.170852026239884, -4.185670688916124, -4.185657541487432, -4.185664115180171, -4.185657541487432, -4.185664115180171, -4.185657541487432, -4.185664115180171, -4.185664115180171, -4.185650967837906, -4.185644394231593, -4.185637820668491, -4.185637820668491, -4.185611526848195, -4.185611526848195, -4.185611526848195, -4.185611526848195, -4.1855983801973045, -4.185604953501145, -4.1855983801973045, -4.185611526848195, -4.185618100238454, -4.185644394231593, -4.185644394231593, -4.185644394231593, -4.185644394231593, -4.185644394231593, -4.185637820668491, -4.185637820668491, -4.185618100238454, -4.185618100238454, -4.185637820668491, -4.185637820668491, -4.185637820668491, -4.185683836517673, -4.185664115180171, -4.1856772626952905, -4.185670688916124, -4.185670688916124, -4.1856772626952905, -4.18569041038327, -4.1856969842920835, -4.18569041038327, -4.1856969842920835, -4.185683836517673, -4.1856969842920835, -4.18569041038327, -4.18571013223936, -4.185723280359508, -4.185723280359508, -4.185723280359508, -4.185703558244113, -4.18571013223936, -4.185703558244113, -4.18571013223936, -4.185716706277825, -4.18571013223936, -4.185703558244113, -4.185716706277825, -4.185716706277825, -4.185736428652531, -4.18572985448441, -4.185723280359508, -4.18572985448441, -4.185723280359508, -4.185743002863872, -4.185749577118434, -4.185743002863872, -4.185762725757222, -4.185762725757222, -4.185775874568898, -4.1857824490395705, -4.1857824490395705, -4.185775874568898, -4.1857824490395705, -4.185789023553467, -4.185789023553467, -4.1857824490395705, -4.185769300141448, -4.185775874568898, -4.185762725757222, -4.185762725757222, -4.185762725757222, -4.185769300141448, -4.185769300141448, -4.185762725757222, -4.185762725757222, -4.185769300141448, -4.185762725757222, -4.185743002863872, -4.185756151416217, -4.185762725757222, -4.185769300141448, -4.185789023553467, -4.185789023553467, -4.1857824490395705, -4.1857824490395705, -4.185795598110589, -4.185802172710936, -4.185808747354508, -4.185795598110589, -4.170839072200815, -4.170839072200815, -4.170832595244208, -4.1708261183295505, -4.1708261183295505, -4.1708261183295505, -4.1708261183295505, -4.170845549199374, -4.170858503322347, -4.170864980446764, -4.170877934821456, -4.1708908893639665, -4.1708908893639665, -4.170903844074299, -4.170897366698155, -4.170916798952459, -4.170923276454475, -4.170916798952459, -4.170916798952459, -4.170916798952459, -4.170923276454475, -4.170916798952459, -4.17092975399845, -4.17092975399845, -4.170916798952459, -4.17092975399845, -4.170936231584383, -4.170955664593941, -4.170949186882128, -4.170942709212276, -4.170949186882128, -4.170962142347715, -4.170949186882128, -4.170942709212276, -4.170962142347715, -4.170949186882128, -4.170936231584383, -4.170949186882128, -4.170949186882128, -4.170942709212276, -4.170955664593941, -4.170962142347715, -4.170962142347715, -4.170955664593941, -4.170949186882128, -4.170955664593941, -4.170949186882128, -4.170968620143451, -4.170975097981149, -4.170968620143451, -4.170949186882128, -4.170910321492401, -4.170910321492401, -4.170897366698155, -4.170897366698155, -4.170903844074299, -4.1708908893639665, -4.170897366698155, -4.170884412071733, -4.1708908893639665, -4.170877934821456, -4.170884412071733, -4.170884412071733, -4.170897366698155, -4.170897366698155, -4.170884412071733, -4.1708908893639665, -4.170897366698155, -4.170903844074299, -4.170897366698155, -4.170897366698155, -4.17092975399845, -4.170923276454475, -4.170916798952459, -4.170903844074299, -4.1708908893639665, -4.170884412071733, -4.170897366698155, -4.170897366698155, -4.1708908893639665, -4.170884412071733, -4.1708908893639665, -4.170903844074299, -4.170897366698155, -4.170884412071733, -4.170910321492401, -4.170910321492401, -4.170903844074299, -4.170903844074299, -4.170897366698155, -4.170877934821456, -4.170884412071733, -4.170871457613132, -4.170871457613132, -4.170858503322347, -4.170845549199374, -4.170858503322347, -4.170858503322347, -4.170852026239884, -4.170852026239884, -4.185670688916124, -4.185657541487432, -4.185664115180171, -4.185657541487432, -4.185664115180171, -4.185657541487432, -4.185664115180171, -4.185664115180171, -4.185650967837906, -4.185644394231593, -4.185637820668491, -4.185637820668491, -4.185611526848195, -4.185611526848195, -4.185611526848195, -4.185611526848195, -4.1855983801973045, -4.185604953501145, -4.1855983801973045, -4.185611526848195, -4.185618100238454, -4.185644394231593, -4.185644394231593, -4.185644394231593, -4.185644394231593, -4.185644394231593, -4.185637820668491, -4.185637820668491, -4.185618100238454, -4.185618100238454, -4.185637820668491, -4.185637820668491, -4.185637820668491, -4.185683836517673, -4.185664115180171, -4.1856772626952905, -4.185670688916124, -4.185670688916124, -4.1856772626952905, -4.18569041038327, -4.1856969842920835, -4.18569041038327, -4.1856969842920835, -4.185683836517673, -4.1856969842920835, -4.18569041038327, -4.18571013223936, -4.185723280359508, -4.185723280359508, -4.185723280359508, -4.185703558244113, -4.18571013223936, -4.185703558244113, -4.18571013223936, -4.185716706277825, -4.18571013223936, -4.185703558244113, -4.185716706277825, -4.185716706277825, -4.185736428652531, -4.18572985448441, -4.185723280359508, -4.18572985448441, -4.185723280359508, -4.185743002863872, -4.185749577118434, -4.185743002863872, -4.185762725757222, -4.185762725757222, -4.185775874568898, -4.1857824490395705, -4.1857824490395705, -4.185775874568898, -4.1857824490395705, -4.185789023553467, -4.185789023553467, -4.1857824490395705, -4.185769300141448, -4.185775874568898, -4.185762725757222, -4.185762725757222, -4.185762725757222, -4.185769300141448, -4.185769300141448, -4.185762725757222, -4.185762725757222, -4.185769300141448, -4.185762725757222, -4.185743002863872, -4.185756151416217, -4.185762725757222, -4.185769300141448, -4.185789023553467, -4.185789023553467, -4.1857824490395705, -4.1857824490395705, -4.185795598110589, -4.185802172710936, -4.185808747354508, -4.185795598110589, -4.170839072200815, -4.170839072200815, -4.170832595244208, -4.1708261183295505, -4.1708261183295505, -4.1708261183295505, -4.1708261183295505, -4.170845549199374, -4.170858503322347, -4.170864980446764, -4.170877934821456, -4.1708908893639665, -4.1708908893639665, -4.170903844074299, -4.170897366698155, -4.170916798952459, -4.170923276454475, -4.170916798952459, -4.170916798952459, -4.170916798952459, -4.170923276454475, -4.170916798952459, -4.17092975399845, -4.17092975399845, -4.170916798952459, -4.17092975399845, -4.170936231584383, -4.170955664593941, -4.170949186882128, -4.170942709212276, -4.170949186882128, -4.170962142347715, -4.170949186882128, -4.170942709212276, -4.170962142347715, -4.170949186882128, -4.170936231584383, -4.170949186882128, -4.170949186882128, -4.170942709212276, -4.170955664593941, -4.170962142347715, -4.170962142347715, -4.170955664593941, -4.170949186882128, -4.170955664593941, -4.170949186882128, -4.170968620143451, -4.170975097981149, -4.170968620143451, -4.170949186882128, -4.170910321492401, -4.170910321492401, -4.170897366698155, -4.170897366698155, -4.170903844074299, -4.1708908893639665, -4.170897366698155, -4.170884412071733, -4.1708908893639665, -4.170877934821456, -4.170884412071733, -4.170884412071733, -4.170897366698155, -4.170897366698155, -4.170884412071733, -4.1708908893639665, -4.170897366698155, -4.170903844074299, -4.170897366698155, -4.170897366698155, -4.17092975399845, -4.170923276454475, -4.170916798952459, -4.170903844074299, -4.1708908893639665, -4.170884412071733, -4.170897366698155, -4.170897366698155, -4.1708908893639665, -4.170884412071733, -4.1708908893639665, -4.170903844074299, -4.170897366698155, -4.170884412071733, -4.170910321492401, -4.170910321492401, -4.170903844074299, -4.170903844074299, -4.170897366698155, -4.170877934821456, -4.170884412071733, -4.170871457613132, -4.170871457613132, -4.170858503322347, -4.170845549199374, -4.170858503322347, -4.170858503322347, -4.170852026239884, -4.170852026239884, -4.185670688916124, -4.185657541487432, -4.185664115180171, -4.185657541487432, -4.185664115180171, -4.185657541487432, -4.185664115180171, -4.185664115180171, -4.185650967837906, -4.185644394231593, -4.185637820668491, -4.185637820668491, -4.185611526848195, -4.185611526848195, -4.185611526848195, -4.185611526848195, -4.1855983801973045, -4.185604953501145, -4.1855983801973045, -4.185611526848195, -4.185618100238454, -4.185644394231593, -4.185644394231593, -4.185644394231593, -4.185644394231593, -4.185644394231593, -4.185637820668491, -4.185637820668491, -4.185618100238454, -4.185618100238454, -4.185637820668491, -4.185637820668491, -4.185637820668491, -4.185683836517673, -4.185664115180171, -4.1856772626952905, -4.185670688916124, -4.185670688916124, -4.1856772626952905, -4.18569041038327, -4.1856969842920835, -4.18569041038327, -4.1856969842920835, -4.185683836517673, -4.1856969842920835, -4.18569041038327, -4.18571013223936, -4.185723280359508, -4.185723280359508, -4.185723280359508, -4.185703558244113, -4.18571013223936, -4.185703558244113, -4.18571013223936, -4.185716706277825, -4.18571013223936, -4.185703558244113, -4.185716706277825, -4.185716706277825, -4.185736428652531, -4.18572985448441, -4.185723280359508, -4.18572985448441, -4.185723280359508, -4.185743002863872, -4.185749577118434, -4.185743002863872, -4.185762725757222, -4.185762725757222, -4.185775874568898, -4.1857824490395705, -4.1857824490395705, -4.185775874568898, -4.1857824490395705, -4.185789023553467, -4.185789023553467, -4.1857824490395705, -4.185769300141448, -4.185775874568898, -4.185762725757222, -4.185762725757222, -4.185762725757222, -4.185769300141448, -4.185769300141448, -4.185762725757222, -4.185762725757222, -4.185769300141448, -4.185762725757222, -4.185743002863872, -4.185756151416217, -4.185762725757222, -4.185769300141448, -4.185789023553467, -4.185789023553467, -4.1857824490395705, -4.1857824490395705, -4.185795598110589, -4.185802172710936, -4.185808747354508, -4.185795598110589, -4.170839072200815, -4.170839072200815, -4.170832595244208, -4.1708261183295505, -4.1708261183295505, -4.1708261183295505, -4.1708261183295505, -4.170845549199374, -4.170858503322347, -4.170864980446764, -4.170877934821456, -4.1708908893639665, -4.1708908893639665, -4.170903844074299, -4.170897366698155, -4.170916798952459, -4.170923276454475, -4.170916798952459, -4.170916798952459, -4.170916798952459, -4.170923276454475, -4.170916798952459, -4.17092975399845, -4.17092975399845, -4.170916798952459, -4.17092975399845, -4.170936231584383, -4.170955664593941, -4.170949186882128, -4.170942709212276, -4.170949186882128, -4.170962142347715, -4.170949186882128, -4.170942709212276, -4.170962142347715, -4.170949186882128, -4.170936231584383, -4.170949186882128, -4.170949186882128, -4.170942709212276, -4.170955664593941, -4.170962142347715, -4.170962142347715, -4.170955664593941, -4.170949186882128, -4.170955664593941, -4.170949186882128, -4.170968620143451, -4.170975097981149, -4.170968620143451, -4.170949186882128, -4.170910321492401, -4.170910321492401, -4.170897366698155, -4.170897366698155, -4.170903844074299, -4.1708908893639665, -4.170897366698155, -4.170884412071733, -4.1708908893639665, -4.170877934821456, -4.170884412071733, -4.170884412071733, -4.170897366698155, -4.170897366698155, -4.170884412071733, -4.1708908893639665, -4.170897366698155, -4.170903844074299, -4.170897366698155, -4.170897366698155, -4.17092975399845, -4.170923276454475, -4.170916798952459, -4.170903844074299, -4.1708908893639665, -4.170884412071733, -4.170897366698155, -4.170897366698155, -4.1708908893639665, -4.170884412071733, -4.1708908893639665, -4.170903844074299, -4.170897366698155, -4.170884412071733, -4.170910321492401, -4.170910321492401, -4.170903844074299, -4.170903844074299, -4.170897366698155, -4.170877934821456, -4.170884412071733, -4.170871457613132, -4.170871457613132, -4.170858503322347, -4.170845549199374, -4.170858503322347, -4.170858503322347, -4.170852026239884, -4.170852026239884, -4.185670688916124, -4.185657541487432, -4.185664115180171, -4.185657541487432, -4.185664115180171, -4.185657541487432, -4.185664115180171, -4.185664115180171, -4.185650967837906, -4.185644394231593, -4.185637820668491, -4.185637820668491, -4.185611526848195, -4.185611526848195, -4.185611526848195, -4.185611526848195, -4.1855983801973045, -4.185604953501145, -4.1855983801973045, -4.185611526848195, -4.185618100238454, -4.185644394231593, -4.185644394231593, -4.185644394231593, -4.185644394231593, -4.185644394231593, -4.185637820668491, -4.185637820668491, -4.185618100238454, -4.185618100238454, -4.185637820668491, -4.185637820668491, -4.185637820668491, -4.185683836517673, -4.185664115180171, -4.1856772626952905, -4.185670688916124, -4.185670688916124, -4.1856772626952905, -4.18569041038327, -4.1856969842920835, -4.18569041038327, -4.1856969842920835, -4.185683836517673, -4.1856969842920835, -4.18569041038327, -4.18571013223936, -4.185723280359508, -4.185723280359508, -4.185723280359508, -4.185703558244113, -4.18571013223936, -4.185703558244113, -4.18571013223936, -4.185716706277825, -4.18571013223936, -4.185703558244113, -4.185716706277825, -4.185716706277825, -4.185736428652531, -4.18572985448441, -4.185723280359508, -4.18572985448441, -4.185723280359508, -4.185743002863872, -4.185749577118434, -4.185743002863872, -4.185762725757222, -4.185762725757222, -4.185775874568898, -4.1857824490395705, -4.1857824490395705, -4.185775874568898, -4.1857824490395705, -4.185789023553467, -4.185789023553467, -4.1857824490395705, -4.185769300141448, -4.185775874568898, -4.185762725757222, -4.185762725757222, -4.185762725757222, -4.185769300141448, -4.185769300141448, -4.185762725757222, -4.185762725757222, -4.185769300141448, -4.185762725757222, -4.185743002863872, -4.185756151416217, -4.185762725757222, -4.185769300141448, -4.185789023553467, -4.185789023553467, -4.1857824490395705, -4.1857824490395705, -4.185795598110589, -4.185802172710936, -4.185808747354508, -4.185795598110589, -4.170839072200815, -4.170839072200815, -4.170832595244208, -4.1708261183295505, -4.1708261183295505, -4.1708261183295505, -4.1708261183295505, -4.170845549199374, -4.170858503322347, -4.170864980446764, -4.170877934821456, -4.1708908893639665, -4.1708908893639665, -4.170903844074299, -4.170897366698155, -4.170916798952459, -4.170923276454475, -4.170916798952459, -4.170916798952459, -4.170916798952459, -4.170923276454475, -4.170916798952459, -4.17092975399845, -4.17092975399845, -4.170916798952459, -4.17092975399845, -4.170936231584383, -4.170955664593941, -4.170949186882128, -4.170942709212276, -4.170949186882128, -4.170962142347715, -4.170949186882128, -4.170942709212276, -4.170962142347715, -4.170949186882128, -4.170936231584383, -4.170949186882128, -4.170949186882128, -4.170942709212276, -4.170955664593941, -4.170962142347715, -4.170962142347715, -4.170955664593941, -4.170949186882128, -4.170955664593941, -4.170949186882128, -4.170968620143451, -4.170975097981149, -4.170968620143451, -4.170949186882128, -4.170910321492401, -4.170910321492401, -4.170897366698155, -4.170897366698155, -4.170903844074299, -4.1708908893639665, -4.170897366698155, -4.170884412071733, -4.1708908893639665, -4.170877934821456, -4.170884412071733, -4.170884412071733, -4.170897366698155, -4.170897366698155, -4.170884412071733, -4.1708908893639665, -4.170897366698155, -4.170903844074299, -4.170897366698155, -4.170897366698155, -4.17092975399845, -4.170923276454475, -4.170916798952459, -4.170903844074299, -4.1708908893639665, -4.170884412071733, -4.170897366698155, -4.170897366698155, -4.1708908893639665, -4.170884412071733, -4.1708908893639665, -4.170903844074299, -4.170897366698155, -4.170884412071733, -4.170910321492401, -4.170910321492401, -4.170903844074299, -4.170903844074299, -4.170897366698155, -4.170877934821456, -4.170884412071733, -4.170871457613132, -4.170871457613132, -4.170858503322347, -4.170845549199374, -4.170858503322347, -4.170858503322347, -4.170852026239884, -4.170852026239884, -4.185670688916124, -4.185657541487432, -4.185664115180171, -4.185657541487432, -4.185664115180171, -4.185657541487432, -4.185664115180171, -4.185664115180171, -4.185650967837906, -4.185644394231593, -4.185637820668491, -4.185637820668491, -4.185611526848195, -4.185611526848195, -4.185611526848195, -4.185611526848195, -4.1855983801973045, -4.185604953501145, -4.1855983801973045, -4.185611526848195, -4.185618100238454, -4.185644394231593, -4.185644394231593, -4.185644394231593, -4.185644394231593, -4.185644394231593, -4.185637820668491, -4.185637820668491, -4.185618100238454, -4.185618100238454, -4.185637820668491, -4.185637820668491, -4.185637820668491, -4.185683836517673, -4.185664115180171, -4.1856772626952905, -4.185670688916124, -4.185670688916124, -4.1856772626952905, -4.18569041038327, -4.1856969842920835, -4.18569041038327, -4.1856969842920835, -4.185683836517673, -4.1856969842920835, -4.18569041038327, -4.18571013223936, -4.185723280359508, -4.185723280359508, -4.185723280359508, -4.185703558244113, -4.18571013223936, -4.185703558244113, -4.18571013223936, -4.185716706277825, -4.18571013223936, -4.185703558244113, -4.185716706277825, -4.185716706277825, -4.185736428652531, -4.18572985448441, -4.185723280359508, -4.18572985448441, -4.185723280359508, -4.185743002863872, -4.185749577118434, -4.185743002863872, -4.185762725757222, -4.185762725757222, -4.185775874568898, -4.1857824490395705, -4.1857824490395705, -4.185775874568898, -4.1857824490395705, -4.185789023553467, -4.185789023553467, -4.1857824490395705, -4.185769300141448, -4.185775874568898, -4.185762725757222, -4.185762725757222, -4.185762725757222, -4.185769300141448, -4.185769300141448, -4.185762725757222, -4.185762725757222, -4.185769300141448, -4.185762725757222, -4.185743002863872, -4.185756151416217, -4.185762725757222, -4.185769300141448, -4.185789023553467, -4.185789023553467, -4.1857824490395705, -4.1857824490395705, -4.185795598110589, -4.185802172710936, -4.185808747354508, -4.185795598110589, -4.170839072200815, -4.170839072200815, -4.170832595244208, -4.1708261183295505, -4.1708261183295505, -4.1708261183295505, -4.1708261183295505, -4.170845549199374, -4.170858503322347, -4.170864980446764, -4.170877934821456, -4.1708908893639665, -4.1708908893639665, -4.170903844074299, -4.170897366698155, -4.170916798952459, -4.170923276454475, -4.170916798952459, -4.170916798952459, -4.170916798952459, -4.170923276454475, -4.170916798952459, -4.17092975399845, -4.17092975399845, -4.170916798952459, -4.17092975399845, -4.170936231584383, -4.170955664593941, -4.170949186882128, -4.170942709212276, -4.170949186882128, -4.170962142347715, -4.170949186882128, -4.170942709212276, -4.170962142347715, -4.170949186882128, -4.170936231584383, -4.170949186882128, -4.170949186882128, -4.170942709212276, -4.170955664593941, -4.170962142347715, -4.170962142347715, -4.170955664593941, -4.170949186882128, -4.170955664593941, -4.170949186882128, -4.170968620143451, -4.170975097981149, -4.170968620143451, -4.170949186882128, -4.170910321492401, -4.170910321492401, -4.170897366698155, -4.170897366698155, -4.170903844074299, -4.1708908893639665, -4.170897366698155, -4.170884412071733, -4.1708908893639665, -4.170877934821456, -4.170884412071733, -4.170884412071733, -4.170897366698155, -4.170897366698155, -4.170884412071733, -4.1708908893639665, -4.170897366698155, -4.170903844074299, -4.170897366698155, -4.170897366698155, -4.17092975399845, -4.170923276454475, -4.170916798952459, -4.170903844074299, -4.1708908893639665, -4.170884412071733, -4.170897366698155, -4.170897366698155, -4.1708908893639665, -4.170884412071733, -4.1708908893639665, -4.170903844074299, -4.170897366698155, -4.170884412071733, -4.170910321492401, -4.170910321492401, -4.170903844074299, -4.170903844074299, -4.170897366698155, -4.170877934821456, -4.170884412071733, -4.170871457613132, -4.170871457613132, -4.170858503322347, -4.170845549199374, -4.170858503322347, -4.170858503322347, -4.170852026239884, -4.170852026239884, -4.185670688916124, -4.185657541487432, -4.185664115180171, -4.185657541487432, -4.185664115180171, -4.185657541487432, -4.185664115180171, -4.185664115180171, -4.185650967837906, -4.185644394231593, -4.185637820668491, -4.185637820668491, -4.185611526848195, -4.185611526848195, -4.185611526848195, -4.185611526848195, -4.1855983801973045, -4.185604953501145, -4.1855983801973045, -4.185611526848195, -4.185618100238454, -4.185644394231593, -4.185644394231593, -4.185644394231593, -4.185644394231593, -4.185644394231593, -4.185637820668491, -4.185637820668491, -4.185618100238454, -4.185618100238454, -4.185637820668491, -4.185637820668491, -4.185637820668491, -4.185683836517673, -4.185664115180171, -4.1856772626952905, -4.185670688916124, -4.185670688916124, -4.1856772626952905, -4.18569041038327, -4.1856969842920835, -4.18569041038327, -4.1856969842920835, -4.185683836517673, -4.1856969842920835, -4.18569041038327, -4.18571013223936, -4.185723280359508, -4.185723280359508, -4.185723280359508, -4.185703558244113, -4.18571013223936, -4.185703558244113, -4.18571013223936, -4.185716706277825, -4.18571013223936, -4.185703558244113, -4.185716706277825, -4.185716706277825, -4.185736428652531, -4.18572985448441, -4.185723280359508, -4.18572985448441, -4.185723280359508, -4.185743002863872, -4.185749577118434, -4.185743002863872, -4.185762725757222, -4.185762725757222, -4.185775874568898, -4.1857824490395705, -4.1857824490395705, -4.185775874568898, -4.1857824490395705, -4.185789023553467, -4.185789023553467, -4.1857824490395705, -4.185769300141448, -4.185775874568898, -4.185762725757222, -4.185762725757222, -4.185762725757222, -4.185769300141448, -4.185769300141448, -4.185762725757222, -4.185762725757222, -4.185769300141448, -4.185762725757222, -4.185743002863872, -4.185756151416217, -4.185762725757222, -4.185769300141448, -4.185789023553467, -4.185789023553467, -4.1857824490395705, -4.1857824490395705, -4.185795598110589, -4.185802172710936, -4.185808747354508, -4.185795598110589, -4.170839072200815, -4.170839072200815, -4.170832595244208, -4.1708261183295505, -4.1708261183295505, -4.1708261183295505, -4.1708261183295505, -4.170845549199374, -4.170858503322347, -4.170864980446764, -4.170877934821456, -4.1708908893639665, -4.1708908893639665, -4.170903844074299, -4.170897366698155, -4.170916798952459, -4.170923276454475, -4.170916798952459, -4.170916798952459, -4.170916798952459, -4.170923276454475, -4.170916798952459, -4.17092975399845, -4.17092975399845, -4.170916798952459, -4.17092975399845, -4.170936231584383, -4.170955664593941, -4.170949186882128, -4.170942709212276, -4.170949186882128, -4.170962142347715, -4.170949186882128, -4.170942709212276, -4.170962142347715, -4.170949186882128, -4.170936231584383, -4.170949186882128, -4.170949186882128, -4.170942709212276, -4.170955664593941, -4.170962142347715, -4.170962142347715, -4.170955664593941, -4.170949186882128, -4.170955664593941, -4.170949186882128, -4.170968620143451, -4.170975097981149, -4.170968620143451, -4.170949186882128, -4.170910321492401, -4.170910321492401, -4.170897366698155, -4.170897366698155, -4.170903844074299, -4.1708908893639665, -4.170897366698155, -4.170884412071733, -4.1708908893639665, -4.170877934821456, -4.170884412071733, -4.170884412071733, -4.170897366698155, -4.170897366698155, -4.170884412071733, -4.1708908893639665, -4.170897366698155, -4.170903844074299, -4.170897366698155, -4.170897366698155, -4.17092975399845, -4.170923276454475, -4.170916798952459, -4.170903844074299, -4.1708908893639665, -4.170884412071733, -4.170897366698155, -4.170897366698155, -4.1708908893639665, -4.170884412071733, -4.1708908893639665, -4.170903844074299, -4.170897366698155, -4.170884412071733, -4.170910321492401, -4.170910321492401, -4.170903844074299, -4.170903844074299, -4.170897366698155, -4.170877934821456, -4.170884412071733, -4.170871457613132, -4.170871457613132, -4.170858503322347, -4.170845549199374, -4.170858503322347, -4.170858503322347, -4.170852026239884, -4.170852026239884, -4.185670688916124, -4.185657541487432, -4.185664115180171, -4.185657541487432, -4.185664115180171, -4.185657541487432, -4.185664115180171, -4.185664115180171, -4.185650967837906, -4.185644394231593, -4.185637820668491, -4.185637820668491, -4.185611526848195, -4.185611526848195, -4.185611526848195, -4.185611526848195, -4.1855983801973045, -4.185604953501145, -4.1855983801973045, -4.185611526848195, -4.185618100238454, -4.185644394231593, -4.185644394231593, -4.185644394231593, -4.185644394231593, -4.185644394231593, -4.185637820668491, -4.185637820668491, -4.185618100238454, -4.185618100238454, -4.185637820668491, -4.185637820668491, -4.185637820668491, -4.185683836517673, -4.185664115180171, -4.1856772626952905, -4.185670688916124, -4.185670688916124, -4.1856772626952905, -4.18569041038327, -4.1856969842920835, -4.18569041038327, -4.1856969842920835, -4.185683836517673, -4.1856969842920835, -4.18569041038327, -4.18571013223936, -4.185723280359508, -4.185723280359508, -4.185723280359508, -4.185703558244113, -4.18571013223936, -4.185703558244113, -4.18571013223936, -4.185716706277825, -4.18571013223936, -4.185703558244113, -4.185716706277825, -4.185716706277825, -4.185736428652531, -4.18572985448441, -4.185723280359508, -4.18572985448441, -4.185723280359508, -4.185743002863872, -4.185749577118434, -4.185743002863872, -4.185762725757222, -4.185762725757222, -4.185775874568898, -4.1857824490395705, -4.1857824490395705, -4.185775874568898, -4.1857824490395705, -4.185789023553467, -4.185789023553467, -4.1857824490395705, -4.185769300141448, -4.185775874568898, -4.185762725757222, -4.185762725757222, -4.185762725757222, -4.185769300141448, -4.185769300141448, -4.185762725757222, -4.185762725757222, -4.185769300141448, -4.185762725757222, -4.185743002863872, -4.185756151416217, -4.185762725757222, -4.185769300141448, -4.185789023553467, -4.185789023553467, -4.1857824490395705, -4.1857824490395705, -4.185795598110589, -4.185802172710936, -4.185808747354508, -4.185795598110589, -4.170839072200815, -4.170839072200815, -4.170832595244208, -4.1708261183295505, -4.1708261183295505, -4.1708261183295505, -4.1708261183295505, -4.170845549199374, -4.170858503322347, -4.170864980446764, -4.170877934821456, -4.1708908893639665, -4.1708908893639665, -4.170903844074299, -4.170897366698155, -4.170916798952459, -4.170923276454475, -4.170916798952459, -4.170916798952459, -4.170916798952459, -4.170923276454475, -4.170916798952459, -4.17092975399845, -4.17092975399845, -4.170916798952459, -4.17092975399845, -4.170936231584383, -4.170955664593941, -4.170949186882128, -4.170942709212276, -4.170949186882128, -4.170962142347715, -4.170949186882128, -4.170942709212276, -4.170962142347715, -4.170949186882128, -4.170936231584383, -4.170949186882128, -4.170949186882128, -4.170942709212276, -4.170955664593941, -4.170962142347715, -4.170962142347715, -4.170955664593941, -4.170949186882128, -4.170955664593941, -4.170949186882128, -4.170968620143451, -4.170975097981149, -4.170968620143451, -4.170949186882128, -4.170910321492401, -4.170910321492401, -4.170897366698155, -4.170897366698155, -4.170903844074299, -4.1708908893639665, -4.170897366698155, -4.170884412071733, -4.1708908893639665, -4.170877934821456, -4.170884412071733, -4.170884412071733, -4.170897366698155, -4.170897366698155, -4.170884412071733, -4.1708908893639665, -4.170897366698155, -4.170903844074299, -4.170897366698155, -4.170897366698155, -4.17092975399845, -4.170923276454475, -4.170916798952459, -4.170903844074299, -4.1708908893639665, -4.170884412071733, -4.170897366698155, -4.170897366698155, -4.1708908893639665, -4.170884412071733, -4.1708908893639665, -4.170903844074299, -4.170897366698155, -4.170884412071733, -4.170910321492401, -4.170910321492401, -4.170903844074299, -4.170903844074299, -4.170897366698155, -4.170877934821456, -4.170884412071733, -4.170871457613132, -4.170871457613132, -4.170858503322347, -4.170845549199374, -4.170858503322347, -4.170858503322347, -4.170852026239884, -4.170852026239884, -4.185670688916124, -4.185657541487432, -4.185664115180171, -4.185657541487432, -4.185664115180171, -4.185657541487432, -4.185664115180171, -4.185664115180171, -4.185650967837906, -4.185644394231593, -4.185637820668491, -4.185637820668491, -4.185611526848195, -4.185611526848195, -4.185611526848195, -4.185611526848195, -4.1855983801973045, -4.185604953501145, -4.1855983801973045, -4.185611526848195, -4.185618100238454, -4.185644394231593, -4.185644394231593, -4.185644394231593, -4.185644394231593, -4.185644394231593, -4.185637820668491, -4.185637820668491, -4.185618100238454, -4.185618100238454, -4.185637820668491, -4.185637820668491, -4.185637820668491, -4.185683836517673, -4.185664115180171, -4.1856772626952905, -4.185670688916124, -4.185670688916124, -4.1856772626952905, -4.18569041038327, -4.1856969842920835, -4.18569041038327, -4.1856969842920835, -4.185683836517673, -4.1856969842920835, -4.18569041038327, -4.18571013223936, -4.185723280359508, -4.185723280359508, -4.185723280359508, -4.185703558244113, -4.18571013223936, -4.185703558244113, -4.18571013223936, -4.185716706277825, -4.18571013223936, -4.185703558244113, -4.185716706277825, -4.185716706277825, -4.185736428652531, -4.18572985448441, -4.185723280359508, -4.18572985448441, -4.185723280359508, -4.185743002863872, -4.185749577118434, -4.185743002863872, -4.185762725757222, -4.185762725757222, -4.185775874568898, -4.1857824490395705, -4.1857824490395705, -4.185775874568898, -4.1857824490395705, -4.185789023553467, -4.185789023553467, -4.1857824490395705, -4.185769300141448, -4.185775874568898, -4.185762725757222, -4.185762725757222, -4.185762725757222, -4.185769300141448, -4.185769300141448, -4.185762725757222, -4.185762725757222, -4.185769300141448, -4.185762725757222, -4.185743002863872, -4.185756151416217, -4.185762725757222, -4.185769300141448, -4.185789023553467, -4.185789023553467, -4.1857824490395705, -4.1857824490395705, -4.185795598110589, -4.185802172710936, -4.185808747354508, -4.185795598110589, -4.170839072200815, -4.170839072200815, -4.170832595244208, -4.1708261183295505, -4.1708261183295505, -4.1708261183295505, -4.1708261183295505, -4.170845549199374, -4.170858503322347, -4.170864980446764, -4.170877934821456, -4.1708908893639665, -4.1708908893639665, -4.170903844074299, -4.170897366698155, -4.170916798952459, -4.170923276454475, -4.170916798952459, -4.170916798952459, -4.170916798952459, -4.170923276454475, -4.170916798952459, -4.17092975399845, -4.17092975399845, -4.170916798952459, -4.17092975399845, -4.170936231584383, -4.170955664593941, -4.170949186882128, -4.170942709212276, -4.170949186882128, -4.170962142347715, -4.170949186882128, -4.170942709212276, -4.170962142347715, -4.170949186882128, -4.170936231584383, -4.170949186882128, -4.170949186882128, -4.170942709212276, -4.170955664593941, -4.170962142347715, -4.170962142347715, -4.170955664593941, -4.170949186882128, -4.170955664593941, -4.170949186882128, -4.170968620143451, -4.170975097981149, -4.170968620143451, -4.170949186882128, -4.170910321492401, -4.170910321492401, -4.170897366698155, -4.170897366698155, -4.170903844074299, -4.1708908893639665, -4.170897366698155, -4.170884412071733, -4.1708908893639665, -4.170877934821456, -4.170884412071733, -4.170884412071733, -4.170897366698155, -4.170897366698155, -4.170884412071733, -4.1708908893639665, -4.170897366698155, -4.170903844074299, -4.170897366698155, -4.170897366698155, -4.17092975399845, -4.170923276454475, -4.170916798952459, -4.170903844074299, -4.1708908893639665, -4.170884412071733, -4.170897366698155, -4.170897366698155, -4.1708908893639665, -4.170884412071733, -4.1708908893639665, -4.170903844074299, -4.170897366698155, -4.170884412071733, -4.170910321492401, -4.170910321492401, -4.170903844074299, -4.170903844074299, -4.170897366698155, -4.170877934821456, -4.170884412071733, -4.170871457613132, -4.170871457613132, -4.170858503322347, -4.170845549199374, -4.170858503322347, -4.170858503322347, -4.170852026239884, -4.170852026239884, -4.185670688916124, -4.185657541487432, -4.185664115180171, -4.185657541487432, -4.185664115180171, -4.185657541487432, -4.185664115180171, -4.185664115180171, -4.185650967837906, -4.185644394231593, -4.185637820668491, -4.185637820668491, -4.185611526848195, -4.185611526848195, -4.185611526848195, -4.185611526848195, -4.1855983801973045, -4.185604953501145, -4.1855983801973045, -4.185611526848195, -4.185618100238454, -4.185644394231593, -4.185644394231593, -4.185644394231593, -4.185644394231593, -4.185644394231593, -4.185637820668491, -4.185637820668491, -4.185618100238454, -4.185618100238454, -4.185637820668491, -4.185637820668491, -4.185637820668491, -4.185683836517673, -4.185664115180171, -4.1856772626952905, -4.185670688916124, -4.185670688916124, -4.1856772626952905, -4.18569041038327, -4.1856969842920835, -4.18569041038327, -4.1856969842920835, -4.185683836517673, -4.1856969842920835, -4.18569041038327, -4.18571013223936, -4.185723280359508, -4.185723280359508, -4.185723280359508, -4.185703558244113, -4.18571013223936, -4.185703558244113, -4.18571013223936, -4.185716706277825, -4.18571013223936, -4.185703558244113, -4.185716706277825, -4.185716706277825, -4.185736428652531, -4.18572985448441, -4.185723280359508, -4.18572985448441, -4.185723280359508, -4.185743002863872, -4.185749577118434, -4.185743002863872, -4.185762725757222, -4.185762725757222, -4.185775874568898, -4.1857824490395705, -4.1857824490395705, -4.185775874568898, -4.1857824490395705, -4.185789023553467, -4.185789023553467, -4.1857824490395705, -4.185769300141448, -4.185775874568898, -4.185762725757222, -4.185762725757222, -4.185762725757222, -4.185769300141448, -4.185769300141448, -4.185762725757222, -4.185762725757222, -4.185769300141448, -4.185762725757222, -4.185743002863872, -4.185756151416217, -4.185762725757222, -4.185769300141448, -4.185789023553467, -4.185789023553467, -4.1857824490395705, -4.1857824490395705, -4.185795598110589, -4.185802172710936, -4.185808747354508, -4.185795598110589, -4.170839072200815, -4.170839072200815, -4.170832595244208, -4.1708261183295505, -4.1708261183295505, -4.1708261183295505, -4.1708261183295505, -4.170845549199374, -4.170858503322347, -4.170864980446764, -4.170877934821456, -4.1708908893639665, -4.1708908893639665, -4.170903844074299, -4.170897366698155, -4.170916798952459, -4.170923276454475, -4.170916798952459, -4.170916798952459, -4.170916798952459, -4.170923276454475, -4.170916798952459, -4.17092975399845, -4.17092975399845, -4.170916798952459, -4.17092975399845, -4.170936231584383, -4.170955664593941, -4.170949186882128, -4.170942709212276, -4.170949186882128, -4.170962142347715, -4.170949186882128, -4.170942709212276, -4.170962142347715, -4.170949186882128, -4.170936231584383, -4.170949186882128, -4.170949186882128, -4.170942709212276, -4.170955664593941, -4.170962142347715, -4.170962142347715, -4.170955664593941, -4.170949186882128, -4.170955664593941, -4.170949186882128, -4.170968620143451, -4.170975097981149, -4.170968620143451, -4.170949186882128, -4.170910321492401, -4.170910321492401, -4.170897366698155, -4.170897366698155, -4.170903844074299, -4.1708908893639665, -4.170897366698155, -4.170884412071733, -4.1708908893639665, -4.170877934821456, -4.170884412071733, -4.170884412071733, -4.170897366698155, -4.170897366698155, -4.170884412071733, -4.1708908893639665, -4.170897366698155, -4.170903844074299, -4.170897366698155, -4.170897366698155, -4.17092975399845, -4.170923276454475, -4.170916798952459, -4.170903844074299, -4.1708908893639665, -4.170884412071733, -4.170897366698155, -4.170897366698155, -4.1708908893639665, -4.170884412071733, -4.1708908893639665, -4.170903844074299, -4.170897366698155, -4.170884412071733, -4.170910321492401, -4.170910321492401, -4.170903844074299, -4.170903844074299, -4.170897366698155, -4.170877934821456, -4.170884412071733, -4.170871457613132, -4.170871457613132, -4.170858503322347, -4.170845549199374, -4.170858503322347, -4.170858503322347, -4.170852026239884, -4.170852026239884, -4.185670688916124, -4.185657541487432, -4.185664115180171, -4.185657541487432, -4.185664115180171, -4.185657541487432, -4.185664115180171, -4.185664115180171, -4.185650967837906, -4.185644394231593, -4.185637820668491, -4.185637820668491, -4.185611526848195, -4.185611526848195, -4.185611526848195, -4.185611526848195, -4.1855983801973045, -4.185604953501145, -4.1855983801973045, -4.185611526848195, -4.185618100238454, -4.185644394231593, -4.185644394231593, -4.185644394231593, -4.185644394231593, -4.185644394231593, -4.185637820668491, -4.185637820668491, -4.185618100238454, -4.185618100238454, -4.185637820668491, -4.185637820668491, -4.185637820668491, -4.185683836517673, -4.185664115180171, -4.1856772626952905, -4.185670688916124, -4.185670688916124, -4.1856772626952905, -4.18569041038327, -4.1856969842920835, -4.18569041038327, -4.1856969842920835, -4.185683836517673, -4.1856969842920835, -4.18569041038327, -4.18571013223936, -4.185723280359508, -4.185723280359508, -4.185723280359508, -4.185703558244113, -4.18571013223936, -4.185703558244113, -4.18571013223936, -4.185716706277825, -4.18571013223936, -4.185703558244113, -4.185716706277825, -4.185716706277825, -4.185736428652531, -4.18572985448441, -4.185723280359508, -4.18572985448441, -4.185723280359508, -4.185743002863872, -4.185749577118434, -4.185743002863872, -4.185762725757222, -4.185762725757222, -4.185775874568898, -4.1857824490395705, -4.1857824490395705, -4.185775874568898, -4.1857824490395705, -4.185789023553467, -4.185789023553467, -4.1857824490395705, -4.185769300141448, -4.185775874568898, -4.185762725757222, -4.185762725757222, -4.185762725757222, -4.185769300141448, -4.185769300141448, -4.185762725757222, -4.185762725757222, -4.185769300141448, -4.185762725757222, -4.185743002863872, -4.185756151416217, -4.185762725757222, -4.185769300141448, -4.185789023553467, -4.185789023553467, -4.1857824490395705, -4.1857824490395705, -4.185795598110589, -4.185802172710936, -4.185808747354508, -4.185795598110589, -4.170839072200815, -4.170839072200815, -4.170832595244208, -4.1708261183295505, -4.1708261183295505, -4.1708261183295505, -4.1708261183295505, -4.170845549199374, -4.170858503322347, -4.170864980446764, -4.170877934821456, -4.1708908893639665, -4.1708908893639665, -4.170903844074299, -4.170897366698155, -4.170916798952459, -4.170923276454475, -4.170916798952459, -4.170916798952459, -4.170916798952459, -4.170923276454475, -4.170916798952459, -4.17092975399845, -4.17092975399845, -4.170916798952459, -4.17092975399845, -4.170936231584383, -4.170955664593941, -4.170949186882128, -4.170942709212276, -4.170949186882128, -4.170962142347715, -4.170949186882128, -4.170942709212276, -4.170962142347715, -4.170949186882128, -4.170936231584383, -4.170949186882128, -4.170949186882128, -4.170942709212276, -4.170955664593941, -4.170962142347715, -4.170962142347715, -4.170955664593941, -4.170949186882128, -4.170955664593941, -4.170949186882128, -4.170968620143451, -4.170975097981149, -4.170968620143451, -4.170949186882128, -4.170910321492401, -4.170910321492401, -4.170897366698155, -4.170897366698155, -4.170903844074299, -4.1708908893639665, -4.170897366698155, -4.170884412071733, -4.1708908893639665, -4.170877934821456, -4.170884412071733, -4.170884412071733, -4.170897366698155, -4.170897366698155, -4.170884412071733, -4.1708908893639665, -4.170897366698155, -4.170903844074299, -4.170897366698155, -4.170897366698155, -4.17092975399845, -4.170923276454475, -4.170916798952459, -4.170903844074299, -4.1708908893639665, -4.170884412071733, -4.170897366698155, -4.170897366698155, -4.1708908893639665, -4.170884412071733, -4.1708908893639665, -4.170903844074299, -4.170897366698155, -4.170884412071733, -4.170910321492401, -4.170910321492401, -4.170903844074299, -4.170903844074299, -4.170897366698155, -4.170877934821456, -4.170884412071733, -4.170871457613132, -4.170871457613132, -4.170858503322347, -4.170845549199374, -4.170858503322347, -4.170858503322347, -4.170852026239884, -4.170852026239884, -4.185670688916124, -4.185657541487432, -4.185664115180171, -4.185657541487432, -4.185664115180171, -4.185657541487432, -4.185664115180171, -4.185664115180171, -4.185650967837906, -4.185644394231593, -4.185637820668491, -4.185637820668491, -4.185611526848195, -4.185611526848195, -4.185611526848195, -4.185611526848195, -4.1855983801973045, -4.185604953501145, -4.1855983801973045, -4.185611526848195, -4.185618100238454, -4.185644394231593, -4.185644394231593, -4.185644394231593, -4.185644394231593, -4.185644394231593, -4.185637820668491, -4.185637820668491, -4.185618100238454, -4.185618100238454, -4.185637820668491, -4.185637820668491, -4.185637820668491, -4.185683836517673, -4.185664115180171, -4.1856772626952905, -4.185670688916124, -4.185670688916124, -4.1856772626952905, -4.18569041038327, -4.1856969842920835, -4.18569041038327, -4.1856969842920835, -4.185683836517673, -4.1856969842920835, -4.18569041038327, -4.18571013223936, -4.185723280359508, -4.185723280359508, -4.185723280359508, -4.185703558244113, -4.18571013223936, -4.185703558244113, -4.18571013223936, -4.185716706277825, -4.18571013223936, -4.185703558244113, -4.185716706277825, -4.185716706277825, -4.185736428652531, -4.18572985448441, -4.185723280359508, -4.18572985448441, -4.185723280359508, -4.185743002863872, -4.185749577118434, -4.185743002863872, -4.185762725757222, -4.185762725757222, -4.185775874568898, -4.1857824490395705, -4.1857824490395705, -4.185775874568898, -4.1857824490395705, -4.185789023553467, -4.185789023553467, -4.1857824490395705, -4.185769300141448, -4.185775874568898, -4.185762725757222, -4.185762725757222, -4.185762725757222, -4.185769300141448, -4.185769300141448, -4.185762725757222, -4.185762725757222, -4.185769300141448, -4.185762725757222, -4.185743002863872, -4.185756151416217, -4.185762725757222, -4.185769300141448, -4.185789023553467, -4.185789023553467, -4.1857824490395705, -4.1857824490395705, -4.185795598110589, -4.185802172710936, -4.185808747354508, -4.185795598110589, -4.170839072200815, -4.170839072200815, -4.170832595244208, -4.1708261183295505, -4.1708261183295505, -4.1708261183295505, -4.1708261183295505, -4.170845549199374, -4.170858503322347, -4.170864980446764, -4.170877934821456, -4.1708908893639665, -4.1708908893639665, -4.170903844074299, -4.170897366698155, -4.170916798952459, -4.170923276454475, -4.170916798952459, -4.170916798952459, -4.170916798952459, -4.170923276454475, -4.170916798952459, -4.17092975399845, -4.17092975399845, -4.170916798952459, -4.17092975399845, -4.170936231584383, -4.170955664593941, -4.170949186882128, -4.170942709212276, -4.170949186882128, -4.170962142347715, -4.170949186882128, -4.170942709212276, -4.170962142347715, -4.170949186882128, -4.170936231584383, -4.170949186882128, -4.170949186882128, -4.170942709212276, -4.170955664593941, -4.170962142347715, -4.170962142347715, -4.170955664593941, -4.170949186882128, -4.170955664593941, -4.170949186882128, -4.170968620143451, -4.170975097981149, -4.170968620143451, -4.170949186882128, -4.170910321492401, -4.170910321492401, -4.170897366698155, -4.170897366698155, -4.170903844074299, -4.1708908893639665, -4.170897366698155, -4.170884412071733, -4.1708908893639665, -4.170877934821456, -4.170884412071733, -4.170884412071733, -4.170897366698155, -4.170897366698155, -4.170884412071733, -4.1708908893639665, -4.170897366698155, -4.170903844074299, -4.170897366698155, -4.170897366698155, -4.17092975399845, -4.170923276454475, -4.170916798952459, -4.170903844074299, -4.1708908893639665, -4.170884412071733, -4.170897366698155, -4.170897366698155, -4.1708908893639665, -4.170884412071733, -4.1708908893639665, -4.170903844074299, -4.170897366698155, -4.170884412071733, -4.170910321492401, -4.170910321492401, -4.170903844074299, -4.170903844074299, -4.170897366698155, -4.170877934821456, -4.170884412071733, -4.170871457613132, -4.170871457613132, -4.170858503322347, -4.170845549199374, -4.170858503322347, -4.170858503322347, -4.170852026239884, -4.170852026239884, -4.185670688916124, -4.185657541487432, -4.185664115180171, -4.185657541487432, -4.185664115180171, -4.185657541487432, -4.185664115180171, -4.185664115180171, -4.185650967837906, -4.185644394231593, -4.185637820668491, -4.185637820668491, -4.185611526848195, -4.185611526848195, -4.185611526848195, -4.185611526848195, -4.1855983801973045, -4.185604953501145, -4.1855983801973045, -4.185611526848195, -4.185618100238454, -4.185644394231593, -4.185644394231593, -4.185644394231593, -4.185644394231593, -4.185644394231593, -4.185637820668491, -4.185637820668491, -4.185618100238454, -4.185618100238454, -4.185637820668491, -4.185637820668491, -4.185637820668491, -4.185683836517673, -4.185664115180171, -4.1856772626952905, -4.185670688916124, -4.185670688916124, -4.1856772626952905, -4.18569041038327, -4.1856969842920835, -4.18569041038327, -4.1856969842920835, -4.185683836517673, -4.1856969842920835, -4.18569041038327, -4.18571013223936, -4.185723280359508, -4.185723280359508, -4.185723280359508, -4.185703558244113, -4.18571013223936, -4.185703558244113, -4.18571013223936, -4.185716706277825, -4.18571013223936, -4.185703558244113, -4.185716706277825, -4.185716706277825, -4.185736428652531, -4.18572985448441, -4.185723280359508, -4.18572985448441, -4.185723280359508, -4.185743002863872, -4.185749577118434, -4.185743002863872, -4.185762725757222, -4.185762725757222, -4.185775874568898, -4.1857824490395705, -4.1857824490395705, -4.185775874568898, -4.1857824490395705, -4.185789023553467, -4.185789023553467, -4.1857824490395705, -4.185769300141448, -4.185775874568898, -4.185762725757222, -4.185762725757222, -4.185762725757222, -4.185769300141448, -4.185769300141448, -4.185762725757222, -4.185762725757222, -4.185769300141448, -4.185762725757222, -4.185743002863872, -4.185756151416217, -4.185762725757222, -4.185769300141448, -4.185789023553467, -4.185789023553467, -4.1857824490395705, -4.1857824490395705, -4.185795598110589, -4.185802172710936, -4.185808747354508, -4.185795598110589, -4.170839072200815, -4.170839072200815, -4.170832595244208, -4.1708261183295505, -4.1708261183295505, -4.1708261183295505, -4.1708261183295505, -4.170845549199374, -4.170858503322347, -4.170864980446764, -4.170877934821456, -4.1708908893639665, -4.1708908893639665, -4.170903844074299, -4.170897366698155, -4.170916798952459, -4.170923276454475, -4.170916798952459, -4.170916798952459, -4.170916798952459, -4.170923276454475, -4.170916798952459, -4.17092975399845, -4.17092975399845, -4.170916798952459, -4.17092975399845, -4.170936231584383, -4.170955664593941, -4.170949186882128, -4.170942709212276, -4.170949186882128, -4.170962142347715, -4.170949186882128, -4.170942709212276, -4.170962142347715, -4.170949186882128, -4.170936231584383, -4.170949186882128, -4.170949186882128, -4.170942709212276, -4.170955664593941, -4.170962142347715, -4.170962142347715, -4.170955664593941, -4.170949186882128, -4.170955664593941, -4.170949186882128, -4.170968620143451, -4.170975097981149, -4.170968620143451, -4.170949186882128, -4.170910321492401, -4.170910321492401, -4.170897366698155, -4.170897366698155, -4.170903844074299, -4.1708908893639665, -4.170897366698155, -4.170884412071733, -4.1708908893639665, -4.170877934821456, -4.170884412071733, -4.170884412071733, -4.170897366698155, -4.170897366698155, -4.170884412071733, -4.1708908893639665, -4.170897366698155, -4.170903844074299, -4.170897366698155, -4.170897366698155, -4.17092975399845, -4.170923276454475, -4.170916798952459, -4.170903844074299, -4.1708908893639665, -4.170884412071733, -4.170897366698155, -4.170897366698155, -4.1708908893639665, -4.170884412071733, -4.1708908893639665, -4.170903844074299, -4.170897366698155, -4.170884412071733, -4.170910321492401, -4.170910321492401, -4.170903844074299, -4.170903844074299, -4.170897366698155, -4.170877934821456, -4.170884412071733, -4.170871457613132, -4.170871457613132, -4.170858503322347, -4.170845549199374, -4.170858503322347, -4.170858503322347, -4.170852026239884, -4.170852026239884, -4.185670688916124, -4.185657541487432, -4.185664115180171, -4.185657541487432, -4.185664115180171, -4.185657541487432, -4.185664115180171, -4.185664115180171, -4.185650967837906, -4.185644394231593, -4.185637820668491, -4.185637820668491, -4.185611526848195, -4.185611526848195, -4.185611526848195, -4.185611526848195, -4.1855983801973045, -4.185604953501145, -4.1855983801973045, -4.185611526848195, -4.185618100238454, -4.185644394231593, -4.185644394231593, -4.185644394231593, -4.185644394231593, -4.185644394231593, -4.185637820668491, -4.185637820668491, -4.185618100238454, -4.185618100238454, -4.185637820668491, -4.185637820668491, -4.185637820668491, -4.185683836517673, -4.185664115180171, -4.1856772626952905, -4.185670688916124, -4.185670688916124, -4.1856772626952905, -4.18569041038327, -4.1856969842920835, -4.18569041038327, -4.1856969842920835, -4.185683836517673, -4.1856969842920835, -4.18569041038327, -4.18571013223936, -4.185723280359508, -4.185723280359508, -4.185723280359508, -4.185703558244113, -4.18571013223936, -4.185703558244113, -4.18571013223936, -4.185716706277825, -4.18571013223936, -4.185703558244113, -4.185716706277825, -4.185716706277825, -4.185736428652531, -4.18572985448441, -4.185723280359508, -4.18572985448441, -4.185723280359508, -4.185743002863872, -4.185749577118434, -4.185743002863872, -4.185762725757222, -4.185762725757222, -4.185775874568898, -4.1857824490395705, -4.1857824490395705, -4.185775874568898, -4.1857824490395705, -4.185789023553467, -4.185789023553467, -4.1857824490395705, -4.185769300141448, -4.185775874568898, -4.185762725757222, -4.185762725757222, -4.185762725757222, -4.185769300141448, -4.185769300141448, -4.185762725757222, -4.185762725757222, -4.185769300141448, -4.185762725757222, -4.185743002863872, -4.185756151416217, -4.185762725757222, -4.185769300141448, -4.185789023553467, -4.185789023553467, -4.1857824490395705, -4.1857824490395705, -4.185795598110589, -4.185802172710936, -4.185808747354508, -4.185795598110589, -4.170839072200815, -4.170839072200815, -4.170832595244208, -4.1708261183295505, -4.1708261183295505, -4.1708261183295505, -4.1708261183295505, -4.170845549199374, -4.170858503322347, -4.170864980446764, -4.170877934821456, -4.1708908893639665, -4.1708908893639665, -4.170903844074299, -4.170897366698155, -4.170916798952459, -4.170923276454475, -4.170916798952459, -4.170916798952459, -4.170916798952459, -4.170923276454475, -4.170916798952459, -4.17092975399845, -4.17092975399845, -4.170916798952459, -4.17092975399845, -4.170936231584383, -4.170955664593941, -4.170949186882128, -4.170942709212276, -4.170949186882128, -4.170962142347715, -4.170949186882128, -4.170942709212276, -4.170962142347715, -4.170949186882128, -4.170936231584383, -4.170949186882128, -4.170949186882128, -4.170942709212276, -4.170955664593941, -4.170962142347715, -4.170962142347715, -4.170955664593941, -4.170949186882128, -4.170955664593941, -4.170949186882128, -4.170968620143451, -4.170975097981149, -4.170968620143451, -4.170949186882128, -4.170910321492401, -4.170910321492401, -4.170897366698155, -4.170897366698155, -4.170903844074299, -4.1708908893639665, -4.170897366698155, -4.170884412071733, -4.1708908893639665, -4.170877934821456, -4.170884412071733, -4.170884412071733, -4.170897366698155, -4.170897366698155, -4.170884412071733, -4.1708908893639665, -4.170897366698155, -4.170903844074299, -4.170897366698155, -4.170897366698155, -4.17092975399845, -4.170923276454475, -4.170916798952459, -4.170903844074299, -4.1708908893639665, -4.170884412071733, -4.170897366698155, -4.170897366698155, -4.1708908893639665, -4.170884412071733, -4.1708908893639665, -4.170903844074299, -4.170897366698155, -4.170884412071733, -4.170910321492401, -4.170910321492401, -4.170903844074299, -4.170903844074299, -4.170897366698155, -4.170877934821456, -4.170884412071733, -4.170871457613132, -4.170871457613132, -4.170858503322347, -4.170845549199374, -4.170858503322347, -4.170858503322347, -4.170852026239884, -4.170852026239884, -4.185670688916124, -4.185657541487432, -4.185664115180171, -4.185657541487432, -4.185664115180171, -4.185657541487432, -4.185664115180171, -4.185664115180171, -4.185650967837906, -4.185644394231593, -4.185637820668491, -4.185637820668491, -4.185611526848195, -4.185611526848195, -4.185611526848195, -4.185611526848195, -4.1855983801973045, -4.185604953501145, -4.1855983801973045, -4.185611526848195, -4.185618100238454, -4.185644394231593, -4.185644394231593, -4.185644394231593, -4.185644394231593, -4.185644394231593, -4.185637820668491, -4.185637820668491, -4.185618100238454, -4.185618100238454, -4.185637820668491, -4.185637820668491, -4.185637820668491, -4.185683836517673, -4.185664115180171, -4.1856772626952905, -4.185670688916124, -4.185670688916124, -4.1856772626952905, -4.18569041038327, -4.1856969842920835, -4.18569041038327, -4.1856969842920835, -4.185683836517673, -4.1856969842920835, -4.18569041038327, -4.18571013223936, -4.185723280359508, -4.185723280359508, -4.185723280359508, -4.185703558244113, -4.18571013223936, -4.185703558244113, -4.18571013223936, -4.185716706277825, -4.18571013223936, -4.185703558244113, -4.185716706277825, -4.185716706277825, -4.185736428652531, -4.18572985448441, -4.185723280359508, -4.18572985448441, -4.185723280359508, -4.185743002863872, -4.185749577118434, -4.185743002863872, -4.185762725757222, -4.185762725757222, -4.185775874568898, -4.1857824490395705, -4.1857824490395705, -4.185775874568898, -4.1857824490395705, -4.185789023553467, -4.185789023553467, -4.1857824490395705, -4.185769300141448, -4.185775874568898, -4.185762725757222, -4.185762725757222, -4.185762725757222, -4.185769300141448, -4.185769300141448, -4.185762725757222, -4.185762725757222, -4.185769300141448, -4.185762725757222, -4.185743002863872, -4.185756151416217, -4.185762725757222, -4.185769300141448, -4.185789023553467, -4.185789023553467, -4.1857824490395705, -4.1857824490395705, -4.185795598110589, -4.185802172710936, -4.185808747354508, -4.185795598110589, -4.170839072200815, -4.170839072200815, -4.170832595244208, -4.1708261183295505, -4.1708261183295505, -4.1708261183295505, -4.1708261183295505, -4.170845549199374, -4.170858503322347, -4.170864980446764, -4.170877934821456, -4.1708908893639665, -4.1708908893639665, -4.170903844074299, -4.170897366698155, -4.170916798952459, -4.170923276454475, -4.170916798952459, -4.170916798952459, -4.170916798952459, -4.170923276454475, -4.170916798952459, -4.17092975399845, -4.17092975399845, -4.170916798952459, -4.17092975399845, -4.170936231584383, -4.170955664593941, -4.170949186882128, -4.170942709212276, -4.170949186882128, -4.170962142347715, -4.170949186882128, -4.170942709212276, -4.170962142347715, -4.170949186882128, -4.170936231584383, -4.170949186882128, -4.170949186882128, -4.170942709212276, -4.170955664593941, -4.170962142347715, -4.170962142347715, -4.170955664593941, -4.170949186882128, -4.170955664593941, -4.170949186882128, -4.170968620143451, -4.170975097981149, -4.170968620143451, -4.170949186882128, -4.170910321492401, -4.170910321492401, -4.170897366698155, -4.170897366698155, -4.170903844074299, -4.1708908893639665, -4.170897366698155, -4.170884412071733, -4.1708908893639665, -4.170877934821456, -4.170884412071733, -4.170884412071733, -4.170897366698155, -4.170897366698155, -4.170884412071733, -4.1708908893639665, -4.170897366698155, -4.170903844074299, -4.170897366698155, -4.170897366698155, -4.17092975399845, -4.170923276454475, -4.170916798952459, -4.170903844074299, -4.1708908893639665, -4.170884412071733, -4.170897366698155, -4.170897366698155, -4.1708908893639665, -4.170884412071733, -4.1708908893639665, -4.170903844074299, -4.170897366698155, -4.170884412071733, -4.170910321492401, -4.170910321492401, -4.170903844074299, -4.170903844074299, -4.170897366698155, -4.170877934821456, -4.170884412071733, -4.170871457613132, -4.170871457613132, -4.170858503322347, -4.170845549199374, -4.170858503322347, -4.170858503322347, -4.170852026239884, -4.170852026239884, -4.185670688916124, -4.185657541487432, -4.185664115180171, -4.185657541487432, -4.185664115180171, -4.185657541487432, -4.185664115180171, -4.185664115180171, -4.185650967837906, -4.185644394231593, -4.185637820668491, -4.185637820668491, -4.185611526848195, -4.185611526848195, -4.185611526848195, -4.185611526848195, -4.1855983801973045, -4.185604953501145, -4.1855983801973045, -4.185611526848195, -4.185618100238454, -4.185644394231593, -4.185644394231593, -4.185644394231593, -4.185644394231593, -4.185644394231593, -4.185637820668491, -4.185637820668491, -4.185618100238454, -4.185618100238454, -4.185637820668491, -4.185637820668491, -4.185637820668491, -4.185683836517673, -4.185664115180171, -4.1856772626952905, -4.185670688916124, -4.185670688916124, -4.1856772626952905, -4.18569041038327, -4.1856969842920835, -4.18569041038327, -4.1856969842920835, -4.185683836517673, -4.1856969842920835, -4.18569041038327, -4.18571013223936, -4.185723280359508, -4.185723280359508, -4.185723280359508, -4.185703558244113, -4.18571013223936, -4.185703558244113, -4.18571013223936, -4.185716706277825, -4.18571013223936, -4.185703558244113, -4.185716706277825, -4.185716706277825, -4.185736428652531, -4.18572985448441, -4.185723280359508, -4.18572985448441, -4.185723280359508, -4.185743002863872, -4.185749577118434, -4.185743002863872, -4.185762725757222, -4.185762725757222, -4.185775874568898, -4.1857824490395705, -4.1857824490395705, -4.185775874568898, -4.1857824490395705, -4.185789023553467, -4.185789023553467, -4.1857824490395705, -4.185769300141448, -4.185775874568898, -4.185762725757222, -4.185762725757222, -4.185762725757222, -4.185769300141448, -4.185769300141448, -4.185762725757222, -4.185762725757222, -4.185769300141448, -4.185762725757222, -4.185743002863872, -4.185756151416217, -4.185762725757222, -4.185769300141448, -4.185789023553467, -4.185789023553467, -4.1857824490395705, -4.1857824490395705, -4.185795598110589, -4.185802172710936, -4.185808747354508, -4.185795598110589, -4.170839072200815, -4.170839072200815, -4.170832595244208, -4.1708261183295505, -4.1708261183295505, -4.1708261183295505, -4.1708261183295505, -4.170845549199374, -4.170858503322347, -4.170864980446764, -4.170877934821456, -4.1708908893639665, -4.1708908893639665, -4.170903844074299, -4.170897366698155, -4.170916798952459, -4.170923276454475, -4.170916798952459, -4.170916798952459, -4.170916798952459, -4.170923276454475, -4.170916798952459, -4.17092975399845, -4.17092975399845, -4.170916798952459, -4.17092975399845, -4.170936231584383, -4.170955664593941, -4.170949186882128, -4.170942709212276, -4.170949186882128, -4.170962142347715, -4.170949186882128, -4.170942709212276, -4.170962142347715, -4.170949186882128, -4.170936231584383, -4.170949186882128, -4.170949186882128, -4.170942709212276, -4.170955664593941, -4.170962142347715, -4.170962142347715, -4.170955664593941, -4.170949186882128, -4.170955664593941, -4.170949186882128, -4.170968620143451, -4.170975097981149, -4.170968620143451, -4.170949186882128, -4.170910321492401, -4.170910321492401, -4.170897366698155, -4.170897366698155, -4.170903844074299, -4.1708908893639665, -4.170897366698155, -4.170884412071733, -4.1708908893639665, -4.170877934821456, -4.170884412071733, -4.170884412071733, -4.170897366698155, -4.170897366698155, -4.170884412071733, -4.1708908893639665, -4.170897366698155, -4.170903844074299, -4.170897366698155, -4.170897366698155, -4.17092975399845, -4.170923276454475, -4.170916798952459, -4.170903844074299, -4.1708908893639665, -4.170884412071733, -4.170897366698155, -4.170897366698155, -4.1708908893639665, -4.170884412071733, -4.1708908893639665, -4.170903844074299, -4.170897366698155, -4.170884412071733, -4.170910321492401, -4.170910321492401, -4.170903844074299, -4.170903844074299, -4.170897366698155, -4.170877934821456, -4.170884412071733, -4.170871457613132, -4.170871457613132, -4.170858503322347, -4.170845549199374, -4.170858503322347, -4.170858503322347, -4.170852026239884, -4.170852026239884, -4.185670688916124, -4.185657541487432, -4.185664115180171, -4.185657541487432, -4.185664115180171, -4.185657541487432, -4.185664115180171, -4.185664115180171, -4.185650967837906, -4.185644394231593, -4.185637820668491, -4.185637820668491, -4.185611526848195, -4.185611526848195, -4.185611526848195, -4.185611526848195, -4.1855983801973045, -4.185604953501145, -4.1855983801973045, -4.185611526848195, -4.185618100238454, -4.185644394231593, -4.185644394231593, -4.185644394231593, -4.185644394231593, -4.185644394231593, -4.185637820668491, -4.185637820668491, -4.185618100238454, -4.185618100238454, -4.185637820668491, -4.185637820668491, -4.185637820668491, -4.185683836517673, -4.185664115180171, -4.1856772626952905, -4.185670688916124, -4.185670688916124, -4.1856772626952905, -4.18569041038327, -4.1856969842920835, -4.18569041038327, -4.1856969842920835, -4.185683836517673, -4.1856969842920835, -4.18569041038327, -4.18571013223936, -4.185723280359508, -4.185723280359508, -4.185723280359508, -4.185703558244113, -4.18571013223936, -4.185703558244113, -4.18571013223936, -4.185716706277825, -4.18571013223936, -4.185703558244113, -4.185716706277825, -4.185716706277825, -4.185736428652531, -4.18572985448441, -4.185723280359508, -4.18572985448441, -4.185723280359508, -4.185743002863872, -4.185749577118434, -4.185743002863872, -4.185762725757222, -4.185762725757222, -4.185775874568898, -4.1857824490395705, -4.1857824490395705, -4.185775874568898, -4.1857824490395705, -4.185789023553467, -4.185789023553467, -4.1857824490395705, -4.185769300141448, -4.185775874568898, -4.185762725757222, -4.185762725757222, -4.185762725757222, -4.185769300141448, -4.185769300141448, -4.185762725757222, -4.185762725757222, -4.185769300141448, -4.185762725757222, -4.185743002863872, -4.185756151416217, -4.185762725757222, -4.185769300141448, -4.185789023553467, -4.185789023553467, -4.1857824490395705, -4.1857824490395705, -4.185795598110589, -4.185802172710936, -4.185808747354508, -4.185795598110589, -4.170839072200815, -4.170839072200815, -4.170832595244208, -4.1708261183295505, -4.1708261183295505, -4.1708261183295505, -4.1708261183295505, -4.170845549199374, -4.170858503322347, -4.170864980446764, -4.170877934821456, -4.1708908893639665, -4.1708908893639665, -4.170903844074299, -4.170897366698155, -4.170916798952459, -4.170923276454475, -4.170916798952459, -4.170916798952459, -4.170916798952459, -4.170923276454475, -4.170916798952459, -4.17092975399845, -4.17092975399845, -4.170916798952459, -4.17092975399845, -4.170936231584383, -4.170955664593941, -4.170949186882128, -4.170942709212276, -4.170949186882128, -4.170962142347715, -4.170949186882128, -4.170942709212276, -4.170962142347715, -4.170949186882128, -4.170936231584383, -4.170949186882128, -4.170949186882128, -4.170942709212276, -4.170955664593941, -4.170962142347715, -4.170962142347715, -4.170955664593941, -4.170949186882128, -4.170955664593941, -4.170949186882128, -4.170968620143451, -4.170975097981149, -4.170968620143451, -4.170949186882128, -4.170910321492401, -4.170910321492401, -4.170897366698155, -4.170897366698155, -4.170903844074299, -4.1708908893639665, -4.170897366698155, -4.170884412071733, -4.1708908893639665, -4.170877934821456, -4.170884412071733, -4.170884412071733, -4.170897366698155, -4.170897366698155, -4.170884412071733, -4.1708908893639665, -4.170897366698155, -4.170903844074299, -4.170897366698155, -4.170897366698155, -4.17092975399845, -4.170923276454475, -4.170916798952459, -4.170903844074299, -4.1708908893639665, -4.170884412071733, -4.170897366698155, -4.170897366698155, -4.1708908893639665, -4.170884412071733, -4.1708908893639665, -4.170903844074299, -4.170897366698155, -4.170884412071733, -4.170910321492401, -4.170910321492401, -4.170903844074299, -4.170903844074299, -4.170897366698155, -4.170877934821456, -4.170884412071733, -4.170871457613132, -4.170871457613132, -4.170858503322347, -4.170845549199374, -4.170858503322347, -4.170858503322347, -4.170852026239884, -4.170852026239884, -4.185670688916124, -4.185657541487432, -4.185664115180171, -4.185657541487432, -4.185664115180171, -4.185657541487432, -4.185664115180171, -4.185664115180171, -4.185650967837906, -4.185644394231593, -4.185637820668491, -4.185637820668491, -4.185611526848195, -4.185611526848195, -4.185611526848195, -4.185611526848195, -4.1855983801973045, -4.185604953501145, -4.1855983801973045, -4.185611526848195, -4.185618100238454, -4.185644394231593, -4.185644394231593, -4.185644394231593, -4.185644394231593, -4.185644394231593, -4.185637820668491, -4.185637820668491, -4.185618100238454, -4.185618100238454, -4.185637820668491, -4.185637820668491, -4.185637820668491, -4.185683836517673, -4.185664115180171, -4.1856772626952905, -4.185670688916124, -4.185670688916124, -4.1856772626952905, -4.18569041038327, -4.1856969842920835, -4.18569041038327, -4.1856969842920835, -4.185683836517673, -4.1856969842920835, -4.18569041038327, -4.18571013223936, -4.185723280359508, -4.185723280359508, -4.185723280359508, -4.185703558244113, -4.18571013223936, -4.185703558244113, -4.18571013223936, -4.185716706277825, -4.18571013223936, -4.185703558244113, -4.185716706277825, -4.185716706277825, -4.185736428652531, -4.18572985448441, -4.185723280359508, -4.18572985448441, -4.185723280359508, -4.185743002863872, -4.185749577118434, -4.185743002863872, -4.185762725757222, -4.185762725757222, -4.185775874568898, -4.1857824490395705, -4.1857824490395705, -4.185775874568898, -4.1857824490395705, -4.185789023553467, -4.185789023553467, -4.1857824490395705, -4.185769300141448, -4.185775874568898, -4.185762725757222, -4.185762725757222, -4.185762725757222, -4.185769300141448, -4.185769300141448, -4.185762725757222, -4.185762725757222, -4.185769300141448, -4.185762725757222, -4.185743002863872, -4.185756151416217, -4.185762725757222, -4.185769300141448, -4.185789023553467, -4.185789023553467, -4.1857824490395705, -4.1857824490395705, -4.185795598110589, -4.185802172710936, -4.185808747354508, -4.185795598110589, -4.170839072200815, -4.170839072200815, -4.170832595244208, -4.1708261183295505, -4.1708261183295505, -4.1708261183295505, -4.1708261183295505, -4.170845549199374, -4.170858503322347, -4.170864980446764, -4.170877934821456, -4.1708908893639665, -4.1708908893639665, -4.170903844074299, -4.170897366698155, -4.170916798952459, -4.170923276454475, -4.170916798952459, -4.170916798952459, -4.170916798952459, -4.170923276454475, -4.170916798952459, -4.17092975399845, -4.17092975399845, -4.170916798952459, -4.17092975399845, -4.170936231584383, -4.170955664593941, -4.170949186882128, -4.170942709212276, -4.170949186882128, -4.170962142347715, -4.170949186882128, -4.170942709212276, -4.170962142347715, -4.170949186882128, -4.170936231584383, -4.170949186882128, -4.170949186882128, -4.170942709212276, -4.170955664593941, -4.170962142347715, -4.170962142347715, -4.170955664593941, -4.170949186882128, -4.170955664593941, -4.170949186882128, -4.170968620143451, -4.170975097981149, -4.170968620143451, -4.170949186882128, -4.170910321492401, -4.170910321492401, -4.170897366698155, -4.170897366698155, -4.170903844074299, -4.1708908893639665, -4.170897366698155, -4.170884412071733, -4.1708908893639665, -4.170877934821456, -4.170884412071733, -4.170884412071733, -4.170897366698155, -4.170897366698155, -4.170884412071733, -4.1708908893639665, -4.170897366698155, -4.170903844074299, -4.170897366698155, -4.170897366698155, -4.17092975399845, -4.170923276454475, -4.170916798952459, -4.170903844074299, -4.1708908893639665, -4.170884412071733, -4.170897366698155, -4.170897366698155, -4.1708908893639665, -4.170884412071733, -4.1708908893639665, -4.170903844074299, -4.170897366698155, -4.170884412071733, -4.170910321492401, -4.170910321492401, -4.170903844074299, -4.170903844074299, -4.170897366698155, -4.170877934821456, -4.170884412071733, -4.170871457613132, -4.170871457613132, -4.170858503322347, -4.170845549199374, -4.170858503322347, -4.170858503322347, -4.170852026239884, -4.170852026239884, -4.185670688916124, -4.185657541487432, -4.185664115180171, -4.185657541487432, -4.185664115180171, -4.185657541487432, -4.185664115180171, -4.185664115180171, -4.185650967837906, -4.185644394231593, -4.185637820668491, -4.185637820668491, -4.185611526848195, -4.185611526848195, -4.185611526848195, -4.185611526848195, -4.1855983801973045, -4.185604953501145, -4.1855983801973045, -4.185611526848195, -4.185618100238454, -4.185644394231593, -4.185644394231593, -4.185644394231593, -4.185644394231593, -4.185644394231593, -4.185637820668491, -4.185637820668491, -4.185618100238454, -4.185618100238454, -4.185637820668491, -4.185637820668491, -4.185637820668491, -4.185683836517673, -4.185664115180171, -4.1856772626952905, -4.185670688916124, -4.185670688916124, -4.1856772626952905, -4.18569041038327, -4.1856969842920835, -4.18569041038327, -4.1856969842920835, -4.185683836517673, -4.1856969842920835, -4.18569041038327, -4.18571013223936, -4.185723280359508, -4.185723280359508, -4.185723280359508, -4.185703558244113, -4.18571013223936, -4.185703558244113, -4.18571013223936, -4.185716706277825, -4.18571013223936, -4.185703558244113, -4.185716706277825, -4.185716706277825, -4.185736428652531, -4.18572985448441, -4.185723280359508, -4.18572985448441, -4.185723280359508, -4.185743002863872, -4.185749577118434, -4.185743002863872, -4.185762725757222, -4.185762725757222, -4.185775874568898, -4.1857824490395705, -4.1857824490395705, -4.185775874568898, -4.1857824490395705, -4.185789023553467, -4.185789023553467, -4.1857824490395705, -4.185769300141448, -4.185775874568898, -4.185762725757222, -4.185762725757222, -4.185762725757222, -4.185769300141448, -4.185769300141448, -4.185762725757222, -4.185762725757222, -4.185769300141448, -4.185762725757222, -4.185743002863872, -4.185756151416217, -4.185762725757222, -4.185769300141448, -4.185789023553467, -4.185789023553467, -4.1857824490395705, -4.1857824490395705, -4.185795598110589, -4.185802172710936, -4.185808747354508, -4.185795598110589, -4.170839072200815, -4.170839072200815, -4.170832595244208, -4.1708261183295505, -4.1708261183295505, -4.1708261183295505, -4.1708261183295505, -4.170845549199374, -4.170858503322347, -4.170864980446764, -4.170877934821456, -4.1708908893639665, -4.1708908893639665, -4.170903844074299, -4.170897366698155, -4.170916798952459, -4.170923276454475, -4.170916798952459, -4.170916798952459, -4.170916798952459, -4.170923276454475, -4.170916798952459, -4.17092975399845, -4.17092975399845, -4.170916798952459, -4.17092975399845, -4.170936231584383, -4.170955664593941, -4.170949186882128, -4.170942709212276, -4.170949186882128, -4.170962142347715, -4.170949186882128, -4.170942709212276, -4.170962142347715, -4.170949186882128, -4.170936231584383, -4.170949186882128, -4.170949186882128, -4.170942709212276, -4.170955664593941, -4.170962142347715, -4.170962142347715, -4.170955664593941, -4.170949186882128, -4.170955664593941, -4.170949186882128, -4.170968620143451, -4.170975097981149, -4.170968620143451, -4.170949186882128, -4.170910321492401, -4.170910321492401, -4.170897366698155, -4.170897366698155, -4.170903844074299, -4.1708908893639665, -4.170897366698155, -4.170884412071733, -4.1708908893639665, -4.170877934821456, -4.170884412071733, -4.170884412071733, -4.170897366698155, -4.170897366698155, -4.170884412071733, -4.1708908893639665, -4.170897366698155, -4.170903844074299, -4.170897366698155, -4.170897366698155, -4.17092975399845, -4.170923276454475, -4.170916798952459, -4.170903844074299, -4.1708908893639665, -4.170884412071733, -4.170897366698155, -4.170897366698155, -4.1708908893639665, -4.170884412071733, -4.1708908893639665, -4.170903844074299, -4.170897366698155, -4.170884412071733, -4.170910321492401, -4.170910321492401, -4.170903844074299, -4.170903844074299, -4.170897366698155, -4.170877934821456, -4.170884412071733, -4.170871457613132, -4.170871457613132, -4.170858503322347, -4.170845549199374, -4.170858503322347, -4.170858503322347, -4.170852026239884, -4.170852026239884, -4.185670688916124, -4.185657541487432, -4.185664115180171, -4.185657541487432, -4.185664115180171, -4.185657541487432, -4.185664115180171, -4.185664115180171, -4.185650967837906, -4.185644394231593, -4.185637820668491, -4.185637820668491, -4.185611526848195, -4.185611526848195, -4.185611526848195, -4.185611526848195, -4.1855983801973045, -4.185604953501145, -4.1855983801973045, -4.185611526848195, -4.185618100238454, -4.185644394231593, -4.185644394231593, -4.185644394231593, -4.185644394231593, -4.185644394231593, -4.185637820668491, -4.185637820668491, -4.185618100238454, -4.185618100238454, -4.185637820668491, -4.185637820668491, -4.185637820668491, -4.185683836517673, -4.185664115180171, -4.1856772626952905, -4.185670688916124, -4.185670688916124, -4.1856772626952905, -4.18569041038327, -4.1856969842920835, -4.18569041038327, -4.1856969842920835, -4.185683836517673, -4.1856969842920835, -4.18569041038327, -4.18571013223936, -4.185723280359508, -4.185723280359508, -4.185723280359508, -4.185703558244113, -4.18571013223936, -4.185703558244113, -4.18571013223936, -4.185716706277825, -4.18571013223936, -4.185703558244113, -4.185716706277825, -4.185716706277825, -4.185736428652531, -4.18572985448441, -4.185723280359508, -4.18572985448441, -4.185723280359508, -4.185743002863872, -4.185749577118434, -4.185743002863872, -4.185762725757222, -4.185762725757222, -4.185775874568898, -4.1857824490395705, -4.1857824490395705, -4.185775874568898, -4.1857824490395705, -4.185789023553467, -4.185789023553467, -4.1857824490395705, -4.185769300141448, -4.185775874568898, -4.185762725757222, -4.185762725757222, -4.185762725757222, -4.185769300141448, -4.185769300141448, -4.185762725757222, -4.185762725757222, -4.185769300141448, -4.185762725757222, -4.185743002863872, -4.185756151416217, -4.185762725757222, -4.185769300141448, -4.185789023553467, -4.185789023553467, -4.1857824490395705, -4.1857824490395705, -4.185795598110589, -4.185802172710936, -4.185808747354508, -4.185795598110589, -4.170839072200815, -4.170839072200815, -4.170832595244208, -4.1708261183295505, -4.1708261183295505, -4.1708261183295505, -4.1708261183295505, -4.170845549199374, -4.170858503322347, -4.170864980446764, -4.170877934821456, -4.1708908893639665, -4.1708908893639665, -4.170903844074299, -4.170897366698155, -4.170916798952459, -4.170923276454475, -4.170916798952459, -4.170916798952459, -4.170916798952459, -4.170923276454475, -4.170916798952459, -4.17092975399845, -4.17092975399845, -4.170916798952459, -4.17092975399845, -4.170936231584383, -4.170955664593941, -4.170949186882128, -4.170942709212276, -4.170949186882128, -4.170962142347715, -4.170949186882128, -4.170942709212276, -4.170962142347715, -4.170949186882128, -4.170936231584383, -4.170949186882128, -4.170949186882128, -4.170942709212276, -4.170955664593941, -4.170962142347715, -4.170962142347715, -4.170955664593941, -4.170949186882128, -4.170955664593941, -4.170949186882128, -4.170968620143451, -4.170975097981149, -4.170968620143451, -4.170949186882128, -4.170910321492401, -4.170910321492401, -4.170897366698155, -4.170897366698155, -4.170903844074299, -4.1708908893639665, -4.170897366698155, -4.170884412071733, -4.1708908893639665, -4.170877934821456, -4.170884412071733, -4.170884412071733, -4.170897366698155, -4.170897366698155, -4.170884412071733, -4.1708908893639665, -4.170897366698155, -4.170903844074299, -4.170897366698155, -4.170897366698155, -4.17092975399845, -4.170923276454475, -4.170916798952459, -4.170903844074299, -4.1708908893639665, -4.170884412071733, -4.170897366698155, -4.170897366698155, -4.1708908893639665, -4.170884412071733, -4.1708908893639665, -4.170903844074299, -4.170897366698155, -4.170884412071733, -4.170910321492401, -4.170910321492401, -4.170903844074299, -4.170903844074299, -4.170897366698155, -4.170877934821456, -4.170884412071733, -4.170871457613132, -4.170871457613132, -4.170858503322347, -4.170845549199374, -4.170858503322347, -4.170858503322347, -4.170852026239884, -4.170852026239884, -4.185670688916124, -4.185657541487432, -4.185664115180171, -4.185657541487432, -4.185664115180171, -4.185657541487432, -4.185664115180171, -4.185664115180171, -4.185650967837906, -4.185644394231593, -4.185637820668491, -4.185637820668491, -4.185611526848195, -4.185611526848195, -4.185611526848195, -4.185611526848195, -4.1855983801973045, -4.185604953501145, -4.1855983801973045, -4.185611526848195, -4.185618100238454, -4.185644394231593, -4.185644394231593, -4.185644394231593, -4.185644394231593, -4.185644394231593, -4.185637820668491, -4.185637820668491, -4.185618100238454, -4.185618100238454, -4.185637820668491, -4.185637820668491, -4.185637820668491, -4.185683836517673, -4.185664115180171, -4.1856772626952905, -4.185670688916124, -4.185670688916124, -4.1856772626952905, -4.18569041038327, -4.1856969842920835, -4.18569041038327, -4.1856969842920835, -4.185683836517673, -4.1856969842920835, -4.18569041038327, -4.18571013223936, -4.185723280359508, -4.185723280359508, -4.185723280359508, -4.185703558244113, -4.18571013223936, -4.185703558244113, -4.18571013223936, -4.185716706277825, -4.18571013223936, -4.185703558244113, -4.185716706277825, -4.185716706277825, -4.185736428652531, -4.18572985448441, -4.185723280359508, -4.18572985448441, -4.185723280359508, -4.185743002863872, -4.185749577118434, -4.185743002863872, -4.185762725757222, -4.185762725757222, -4.185775874568898, -4.1857824490395705, -4.1857824490395705, -4.185775874568898, -4.1857824490395705, -4.185789023553467, -4.185789023553467, -4.1857824490395705, -4.185769300141448, -4.185775874568898, -4.185762725757222, -4.185762725757222, -4.185762725757222, -4.185769300141448, -4.185769300141448, -4.185762725757222, -4.185762725757222, -4.185769300141448, -4.185762725757222, -4.185743002863872, -4.185756151416217, -4.185762725757222, -4.185769300141448, -4.185789023553467, -4.185789023553467, -4.1857824490395705, -4.1857824490395705, -4.185795598110589, -4.185802172710936, -4.185808747354508, -4.185795598110589, -4.170839072200815, -4.170839072200815, -4.170832595244208, -4.1708261183295505, -4.1708261183295505, -4.1708261183295505, -4.1708261183295505, -4.170845549199374, -4.170858503322347, -4.170864980446764, -4.170877934821456, -4.1708908893639665, -4.1708908893639665, -4.170903844074299, -4.170897366698155, -4.170916798952459, -4.170923276454475, -4.170916798952459, -4.170916798952459, -4.170916798952459, -4.170923276454475, -4.170916798952459, -4.17092975399845, -4.17092975399845, -4.170916798952459, -4.17092975399845, -4.170936231584383, -4.170955664593941, -4.170949186882128, -4.170942709212276, -4.170949186882128, -4.170962142347715, -4.170949186882128, -4.170942709212276, -4.170962142347715, -4.170949186882128, -4.170936231584383, -4.170949186882128, -4.170949186882128, -4.170942709212276, -4.170955664593941, -4.170962142347715, -4.170962142347715, -4.170955664593941, -4.170949186882128, -4.170955664593941, -4.170949186882128, -4.170968620143451, -4.170975097981149, -4.170968620143451, -4.170949186882128, -4.170910321492401, -4.170910321492401, -4.170897366698155, -4.170897366698155, -4.170903844074299, -4.1708908893639665, -4.170897366698155, -4.170884412071733, -4.1708908893639665, -4.170877934821456, -4.170884412071733, -4.170884412071733, -4.170897366698155, -4.170897366698155, -4.170884412071733, -4.1708908893639665, -4.170897366698155, -4.170903844074299, -4.170897366698155, -4.170897366698155, -4.17092975399845, -4.170923276454475, -4.170916798952459, -4.170903844074299, -4.1708908893639665, -4.170884412071733, -4.170897366698155, -4.170897366698155, -4.1708908893639665, -4.170884412071733, -4.1708908893639665, -4.170903844074299, -4.170897366698155, -4.170884412071733, -4.170910321492401, -4.170910321492401, -4.170903844074299, -4.170903844074299, -4.170897366698155, -4.170877934821456, -4.170884412071733, -4.170871457613132, -4.170871457613132, -4.170858503322347, -4.170845549199374, -4.170858503322347, -4.170858503322347, -4.170852026239884, -4.170852026239884, -4.185670688916124, -4.185657541487432, -4.185664115180171, -4.185657541487432, -4.185664115180171, -4.185657541487432, -4.185664115180171, -4.185664115180171, -4.185650967837906, -4.185644394231593, -4.185637820668491, -4.185637820668491, -4.185611526848195, -4.185611526848195, -4.185611526848195, -4.185611526848195, -4.1855983801973045, -4.185604953501145, -4.1855983801973045, -4.185611526848195, -4.185618100238454, -4.185644394231593, -4.185644394231593, -4.185644394231593, -4.185644394231593, -4.185644394231593, -4.185637820668491, -4.185637820668491, -4.185618100238454, -4.185618100238454, -4.185637820668491, -4.185637820668491, -4.185637820668491, -4.185683836517673, -4.185664115180171, -4.1856772626952905, -4.185670688916124, -4.185670688916124, -4.1856772626952905, -4.18569041038327, -4.1856969842920835, -4.18569041038327, -4.1856969842920835, -4.185683836517673, -4.1856969842920835, -4.18569041038327, -4.18571013223936, -4.185723280359508, -4.185723280359508, -4.185723280359508, -4.185703558244113, -4.18571013223936, -4.185703558244113, -4.18571013223936, -4.185716706277825, -4.18571013223936, -4.185703558244113, -4.185716706277825, -4.185716706277825, -4.185736428652531, -4.18572985448441, -4.185723280359508, -4.18572985448441, -4.185723280359508, -4.185743002863872, -4.185749577118434, -4.185743002863872, -4.185762725757222, -4.185762725757222, -4.185775874568898, -4.1857824490395705, -4.1857824490395705, -4.185775874568898, -4.1857824490395705, -4.185789023553467, -4.185789023553467, -4.1857824490395705, -4.185769300141448, -4.185775874568898, -4.185762725757222, -4.185762725757222, -4.185762725757222, -4.185769300141448, -4.185769300141448, -4.185762725757222, -4.185762725757222, -4.185769300141448, -4.185762725757222, -4.185743002863872, -4.185756151416217, -4.185762725757222, -4.185769300141448, -4.185789023553467, -4.185789023553467, -4.1857824490395705, -4.1857824490395705, -4.185795598110589, -4.185802172710936, -4.185808747354508, -4.185795598110589, -4.170839072200815, -4.170839072200815, -4.170832595244208, -4.1708261183295505, -4.1708261183295505, -4.1708261183295505, -4.1708261183295505, -4.170845549199374, -4.170858503322347, -4.170864980446764, -4.170877934821456, -4.1708908893639665, -4.1708908893639665, -4.170903844074299, -4.170897366698155, -4.170916798952459, -4.170923276454475, -4.170916798952459, -4.170916798952459, -4.170916798952459, -4.170923276454475, -4.170916798952459, -4.17092975399845, -4.17092975399845, -4.170916798952459, -4.17092975399845, -4.170936231584383, -4.170955664593941, -4.170949186882128, -4.170942709212276, -4.170949186882128, -4.170962142347715, -4.170949186882128, -4.170942709212276, -4.170962142347715, -4.170949186882128, -4.170936231584383, -4.170949186882128, -4.170949186882128, -4.170942709212276, -4.170955664593941, -4.170962142347715, -4.170962142347715, -4.170955664593941, -4.170949186882128, -4.170955664593941, -4.170949186882128, -4.170968620143451, -4.170975097981149, -4.170968620143451, -4.170949186882128, -4.170910321492401, -4.170910321492401, -4.170897366698155, -4.170897366698155, -4.170903844074299, -4.1708908893639665, -4.170897366698155, -4.170884412071733, -4.1708908893639665, -4.170877934821456, -4.170884412071733, -4.170884412071733, -4.170897366698155, -4.170897366698155, -4.170884412071733, -4.1708908893639665, -4.170897366698155, -4.170903844074299, -4.170897366698155, -4.170897366698155, -4.17092975399845, -4.170923276454475, -4.170916798952459, -4.170903844074299, -4.1708908893639665, -4.170884412071733, -4.170897366698155, -4.170897366698155, -4.1708908893639665, -4.170884412071733, -4.1708908893639665, -4.170903844074299, -4.170897366698155, -4.170884412071733, -4.170910321492401, -4.170910321492401, -4.170903844074299, -4.170903844074299, -4.170897366698155, -4.170877934821456, -4.170884412071733, -4.170871457613132, -4.170871457613132, -4.170858503322347, -4.170845549199374, -4.170858503322347, -4.170858503322347, -4.170852026239884, -4.170852026239884, -4.185670688916124, -4.185657541487432, -4.185664115180171, -4.185657541487432, -4.185664115180171, -4.185657541487432, -4.185664115180171, -4.185664115180171, -4.185650967837906, -4.185644394231593, -4.185637820668491, -4.185637820668491, -4.185611526848195, -4.185611526848195, -4.185611526848195, -4.185611526848195, -4.1855983801973045, -4.185604953501145, -4.1855983801973045, -4.185611526848195, -4.185618100238454, -4.185644394231593, -4.185644394231593, -4.185644394231593, -4.185644394231593, -4.185644394231593, -4.185637820668491, -4.185637820668491, -4.185618100238454, -4.185618100238454, -4.185637820668491, -4.185637820668491, -4.185637820668491, -4.185683836517673, -4.185664115180171, -4.1856772626952905, -4.185670688916124, -4.185670688916124, -4.1856772626952905, -4.18569041038327, -4.1856969842920835, -4.18569041038327, -4.1856969842920835, -4.185683836517673, -4.1856969842920835, -4.18569041038327, -4.18571013223936, -4.185723280359508, -4.185723280359508, -4.185723280359508, -4.185703558244113, -4.18571013223936, -4.185703558244113, -4.18571013223936, -4.185716706277825, -4.18571013223936, -4.185703558244113, -4.185716706277825, -4.185716706277825, -4.185736428652531, -4.18572985448441, -4.185723280359508, -4.18572985448441, -4.185723280359508, -4.185743002863872, -4.185749577118434, -4.185743002863872, -4.185762725757222, -4.185762725757222, -4.185775874568898, -4.1857824490395705, -4.1857824490395705, -4.185775874568898, -4.1857824490395705, -4.185789023553467, -4.185789023553467, -4.1857824490395705, -4.185769300141448, -4.185775874568898, -4.185762725757222, -4.185762725757222, -4.185762725757222, -4.185769300141448, -4.185769300141448, -4.185762725757222, -4.185762725757222, -4.185769300141448, -4.185762725757222, -4.185743002863872, -4.185756151416217, -4.185762725757222, -4.185769300141448, -4.185789023553467, -4.185789023553467, -4.1857824490395705, -4.1857824490395705, -4.185795598110589, -4.185802172710936, -4.185808747354508, -4.185795598110589, -4.170839072200815, -4.170839072200815, -4.170832595244208, -4.1708261183295505, -4.1708261183295505, -4.1708261183295505, -4.1708261183295505, -4.170845549199374, -4.170858503322347, -4.170864980446764, -4.170877934821456, -4.1708908893639665, -4.1708908893639665, -4.170903844074299, -4.170897366698155, -4.170916798952459, -4.170923276454475, -4.170916798952459, -4.170916798952459, -4.170916798952459, -4.170923276454475, -4.170916798952459, -4.17092975399845, -4.17092975399845, -4.170916798952459, -4.17092975399845, -4.170936231584383, -4.170955664593941, -4.170949186882128, -4.170942709212276, -4.170949186882128, -4.170962142347715, -4.170949186882128, -4.170942709212276, -4.170962142347715, -4.170949186882128, -4.170936231584383, -4.170949186882128, -4.170949186882128, -4.170942709212276, -4.170955664593941, -4.170962142347715, -4.170962142347715, -4.170955664593941, -4.170949186882128, -4.170955664593941, -4.170949186882128, -4.170968620143451, -4.170975097981149, -4.170968620143451, -4.170949186882128, -4.170910321492401, -4.170910321492401, -4.170897366698155, -4.170897366698155, -4.170903844074299, -4.1708908893639665, -4.170897366698155, -4.170884412071733, -4.1708908893639665, -4.170877934821456, -4.170884412071733, -4.170884412071733, -4.170897366698155, -4.170897366698155, -4.170884412071733, -4.1708908893639665, -4.170897366698155, -4.170903844074299, -4.170897366698155, -4.170897366698155, -4.17092975399845, -4.170923276454475, -4.170916798952459, -4.170903844074299, -4.1708908893639665, -4.170884412071733, -4.170897366698155, -4.170897366698155, -4.1708908893639665, -4.170884412071733, -4.1708908893639665, -4.170903844074299, -4.170897366698155, -4.170884412071733, -4.170910321492401, -4.170910321492401, -4.170903844074299, -4.170903844074299, -4.170897366698155, -4.170877934821456, -4.170884412071733, -4.170871457613132, -4.170871457613132, -4.170858503322347, -4.170845549199374, -4.170858503322347, -4.170858503322347, -4.170852026239884, -4.170852026239884, -4.185670688916124, -4.185657541487432, -4.185664115180171, -4.185657541487432, -4.185664115180171, -4.185657541487432, -4.185664115180171, -4.185664115180171, -4.185650967837906, -4.185644394231593, -4.185637820668491, -4.185637820668491, -4.185611526848195, -4.185611526848195, -4.185611526848195, -4.185611526848195, -4.1855983801973045, -4.185604953501145, -4.1855983801973045, -4.185611526848195, -4.185618100238454, -4.185644394231593, -4.185644394231593, -4.185644394231593, -4.185644394231593, -4.185644394231593, -4.185637820668491, -4.185637820668491, -4.185618100238454, -4.185618100238454, -4.185637820668491, -4.185637820668491, -4.185637820668491, -4.185683836517673, -4.185664115180171, -4.1856772626952905, -4.185670688916124, -4.185670688916124, -4.1856772626952905, -4.18569041038327, -4.1856969842920835, -4.18569041038327, -4.1856969842920835, -4.185683836517673, -4.1856969842920835, -4.18569041038327, -4.18571013223936, -4.185723280359508, -4.185723280359508, -4.185723280359508, -4.185703558244113, -4.18571013223936, -4.185703558244113, -4.18571013223936, -4.185716706277825, -4.18571013223936, -4.185703558244113, -4.185716706277825, -4.185716706277825, -4.185736428652531, -4.18572985448441, -4.185723280359508, -4.18572985448441, -4.185723280359508, -4.185743002863872, -4.185749577118434, -4.185743002863872, -4.185762725757222, -4.185762725757222, -4.185775874568898, -4.1857824490395705, -4.1857824490395705, -4.185775874568898, -4.1857824490395705, -4.185789023553467, -4.185789023553467, -4.1857824490395705, -4.185769300141448, -4.185775874568898, -4.185762725757222, -4.185762725757222, -4.185762725757222, -4.185769300141448, -4.185769300141448, -4.185762725757222, -4.185762725757222, -4.185769300141448, -4.185762725757222, -4.185743002863872, -4.185756151416217, -4.185762725757222, -4.185769300141448, -4.185789023553467, -4.185789023553467, -4.1857824490395705, -4.1857824490395705, -4.185795598110589, -4.185802172710936, -4.185808747354508, -4.185795598110589, -4.170839072200815, -4.170839072200815, -4.170832595244208, -4.1708261183295505, -4.1708261183295505, -4.1708261183295505, -4.1708261183295505, -4.170845549199374, -4.170858503322347, -4.170864980446764, -4.170877934821456, -4.1708908893639665, -4.1708908893639665, -4.170903844074299, -4.170897366698155, -4.170916798952459, -4.170923276454475, -4.170916798952459, -4.170916798952459, -4.170916798952459, -4.170923276454475, -4.170916798952459, -4.17092975399845, -4.17092975399845, -4.170916798952459, -4.17092975399845, -4.170936231584383, -4.170955664593941, -4.170949186882128, -4.170942709212276, -4.170949186882128, -4.170962142347715, -4.170949186882128, -4.170942709212276, -4.170962142347715, -4.170949186882128, -4.170936231584383, -4.170949186882128, -4.170949186882128, -4.170942709212276, -4.170955664593941, -4.170962142347715, -4.170962142347715, -4.170955664593941, -4.170949186882128, -4.170955664593941, -4.170949186882128, -4.170968620143451, -4.170975097981149, -4.170968620143451, -4.170949186882128, -4.170910321492401, -4.170910321492401, -4.170897366698155, -4.170897366698155, -4.170903844074299, -4.1708908893639665, -4.170897366698155, -4.170884412071733, -4.1708908893639665, -4.170877934821456, -4.170884412071733, -4.170884412071733, -4.170897366698155, -4.170897366698155, -4.170884412071733, -4.1708908893639665, -4.170897366698155, -4.170903844074299, -4.170897366698155, -4.170897366698155, -4.17092975399845, -4.170923276454475, -4.170916798952459, -4.170903844074299, -4.1708908893639665, -4.170884412071733, -4.170897366698155, -4.170897366698155, -4.1708908893639665, -4.170884412071733, -4.1708908893639665, -4.170903844074299, -4.170897366698155, -4.170884412071733, -4.170910321492401, -4.170910321492401, -4.170903844074299, -4.170903844074299, -4.170897366698155, -4.170877934821456, -4.170884412071733, -4.170871457613132, -4.170871457613132, -4.170858503322347, -4.170845549199374, -4.170858503322347, -4.170858503322347, -4.170852026239884, -4.170852026239884, -4.185670688916124, -4.185657541487432, -4.185664115180171, -4.185657541487432, -4.185664115180171, -4.185657541487432, -4.185664115180171, -4.185664115180171, -4.185650967837906, -4.185644394231593, -4.185637820668491, -4.185637820668491, -4.185611526848195, -4.185611526848195, -4.185611526848195, -4.185611526848195, -4.1855983801973045, -4.185604953501145, -4.1855983801973045, -4.185611526848195, -4.185618100238454, -4.185644394231593, -4.185644394231593, -4.185644394231593, -4.185644394231593, -4.185644394231593, -4.185637820668491, -4.185637820668491, -4.185618100238454, -4.185618100238454, -4.185637820668491, -4.185637820668491, -4.185637820668491, -4.185683836517673, -4.185664115180171, -4.1856772626952905, -4.185670688916124, -4.185670688916124, -4.1856772626952905, -4.18569041038327, -4.1856969842920835, -4.18569041038327, -4.1856969842920835, -4.185683836517673, -4.1856969842920835, -4.18569041038327, -4.18571013223936, -4.185723280359508, -4.185723280359508, -4.185723280359508, -4.185703558244113, -4.18571013223936, -4.185703558244113, -4.18571013223936, -4.185716706277825, -4.18571013223936, -4.185703558244113, -4.185716706277825, -4.185716706277825, -4.185736428652531, -4.18572985448441, -4.185723280359508, -4.18572985448441, -4.185723280359508, -4.185743002863872, -4.185749577118434, -4.185743002863872, -4.185762725757222, -4.185762725757222, -4.185775874568898, -4.1857824490395705, -4.1857824490395705, -4.185775874568898, -4.1857824490395705, -4.185789023553467, -4.185789023553467, -4.1857824490395705, -4.185769300141448, -4.185775874568898, -4.185762725757222, -4.185762725757222, -4.185762725757222, -4.185769300141448, -4.185769300141448, -4.185762725757222, -4.185762725757222, -4.185769300141448, -4.185762725757222, -4.185743002863872, -4.185756151416217, -4.185762725757222, -4.185769300141448, -4.185789023553467, -4.185789023553467, -4.1857824490395705, -4.1857824490395705, -4.185795598110589, -4.185802172710936, -4.185808747354508, -4.185795598110589, -4.170839072200815, -4.170839072200815, -4.170832595244208, -4.1708261183295505, -4.1708261183295505, -4.1708261183295505, -4.1708261183295505, -4.170845549199374, -4.170858503322347, -4.170864980446764, -4.170877934821456, -4.1708908893639665, -4.1708908893639665, -4.170903844074299, -4.170897366698155, -4.170916798952459, -4.170923276454475, -4.170916798952459, -4.170916798952459, -4.170916798952459, -4.170923276454475, -4.170916798952459, -4.17092975399845, -4.17092975399845, -4.170916798952459, -4.17092975399845, -4.170936231584383, -4.170955664593941, -4.170949186882128, -4.170942709212276, -4.170949186882128, -4.170962142347715, -4.170949186882128, -4.170942709212276, -4.170962142347715, -4.170949186882128, -4.170936231584383, -4.170949186882128, -4.170949186882128, -4.170942709212276, -4.170955664593941, -4.170962142347715, -4.170962142347715, -4.170955664593941, -4.170949186882128, -4.170955664593941, -4.170949186882128, -4.170968620143451, -4.170975097981149, -4.170968620143451, -4.170949186882128, -4.170910321492401, -4.170910321492401, -4.170897366698155, -4.170897366698155, -4.170903844074299, -4.1708908893639665, -4.170897366698155, -4.170884412071733, -4.1708908893639665, -4.170877934821456, -4.170884412071733, -4.170884412071733, -4.170897366698155, -4.170897366698155, -4.170884412071733, -4.1708908893639665, -4.170897366698155, -4.170903844074299, -4.170897366698155, -4.170897366698155, -4.17092975399845, -4.170923276454475, -4.170916798952459, -4.170903844074299, -4.1708908893639665, -4.170884412071733, -4.170897366698155, -4.170897366698155, -4.1708908893639665, -4.170884412071733, -4.1708908893639665, -4.170903844074299, -4.170897366698155, -4.170884412071733, -4.170910321492401, -4.170910321492401, -4.170903844074299, -4.170903844074299, -4.170897366698155, -4.170877934821456, -4.170884412071733, -4.170871457613132, -4.170871457613132, -4.170858503322347, -4.170845549199374, -4.170858503322347, -4.170858503322347, -4.170852026239884, -4.170852026239884, -4.185670688916124, -4.185657541487432, -4.185664115180171, -4.185657541487432, -4.185664115180171, -4.185657541487432, -4.185664115180171, -4.185664115180171, -4.185650967837906, -4.185644394231593, -4.185637820668491, -4.185637820668491, -4.185611526848195, -4.185611526848195, -4.185611526848195, -4.185611526848195, -4.1855983801973045, -4.185604953501145, -4.1855983801973045, -4.185611526848195, -4.185618100238454, -4.185644394231593, -4.185644394231593, -4.185644394231593, -4.185644394231593, -4.185644394231593, -4.185637820668491, -4.185637820668491, -4.185618100238454, -4.185618100238454, -4.185637820668491, -4.185637820668491, -4.185637820668491, -4.185683836517673, -4.185664115180171, -4.1856772626952905, -4.185670688916124, -4.185670688916124, -4.1856772626952905, -4.18569041038327, -4.1856969842920835, -4.18569041038327, -4.1856969842920835, -4.185683836517673, -4.1856969842920835, -4.18569041038327, -4.18571013223936, -4.185723280359508, -4.185723280359508, -4.185723280359508, -4.185703558244113, -4.18571013223936, -4.185703558244113, -4.18571013223936, -4.185716706277825, -4.18571013223936, -4.185703558244113, -4.185716706277825, -4.185716706277825, -4.185736428652531, -4.18572985448441, -4.185723280359508, -4.18572985448441, -4.185723280359508, -4.185743002863872, -4.185749577118434, -4.185743002863872, -4.185762725757222, -4.185762725757222, -4.185775874568898, -4.1857824490395705, -4.1857824490395705, -4.185775874568898, -4.1857824490395705, -4.185789023553467, -4.185789023553467, -4.1857824490395705, -4.185769300141448, -4.185775874568898, -4.185762725757222, -4.185762725757222, -4.185762725757222, -4.185769300141448, -4.185769300141448, -4.185762725757222, -4.185762725757222, -4.185769300141448, -4.185762725757222, -4.185743002863872, -4.185756151416217, -4.185762725757222, -4.185769300141448, -4.185789023553467, -4.185789023553467, -4.1857824490395705, -4.1857824490395705, -4.185795598110589, -4.185802172710936, -4.185808747354508, -4.185795598110589, -4.170839072200815, -4.170839072200815, -4.170832595244208, -4.1708261183295505, -4.1708261183295505, -4.1708261183295505, -4.1708261183295505, -4.170845549199374, -4.170858503322347, -4.170864980446764, -4.170877934821456, -4.1708908893639665, -4.1708908893639665, -4.170903844074299, -4.170897366698155, -4.170916798952459, -4.170923276454475, -4.170916798952459, -4.170916798952459, -4.170916798952459, -4.170923276454475, -4.170916798952459, -4.17092975399845, -4.17092975399845, -4.170916798952459, -4.17092975399845, -4.170936231584383, -4.170955664593941, -4.170949186882128, -4.170942709212276, -4.170949186882128, -4.170962142347715, -4.170949186882128, -4.170942709212276, -4.170962142347715, -4.170949186882128, -4.170936231584383, -4.170949186882128, -4.170949186882128, -4.170942709212276, -4.170955664593941, -4.170962142347715, -4.170962142347715, -4.170955664593941, -4.170949186882128, -4.170955664593941, -4.170949186882128, -4.170968620143451, -4.170975097981149, -4.170968620143451, -4.170949186882128, -4.170910321492401, -4.170910321492401, -4.170897366698155, -4.170897366698155, -4.170903844074299, -4.1708908893639665, -4.170897366698155, -4.170884412071733, -4.1708908893639665, -4.170877934821456, -4.170884412071733, -4.170884412071733, -4.170897366698155, -4.170897366698155, -4.170884412071733, -4.1708908893639665, -4.170897366698155, -4.170903844074299, -4.170897366698155, -4.170897366698155, -4.17092975399845, -4.170923276454475, -4.170916798952459, -4.170903844074299, -4.1708908893639665, -4.170884412071733, -4.170897366698155, -4.170897366698155, -4.1708908893639665, -4.170884412071733, -4.1708908893639665, -4.170903844074299, -4.170897366698155, -4.170884412071733, -4.170910321492401, -4.170910321492401, -4.170903844074299, -4.170903844074299, -4.170897366698155, -4.170877934821456, -4.170884412071733, -4.170871457613132, -4.170871457613132, -4.170858503322347, -4.170845549199374, -4.170858503322347, -4.170858503322347, -4.170852026239884, -4.170852026239884, -4.185670688916124, -4.185657541487432, -4.185664115180171, -4.185657541487432, -4.185664115180171, -4.185657541487432, -4.185664115180171, -4.185664115180171, -4.185650967837906, -4.185644394231593, -4.185637820668491, -4.185637820668491, -4.185611526848195, -4.185611526848195, -4.185611526848195, -4.185611526848195, -4.1855983801973045, -4.185604953501145, -4.1855983801973045, -4.185611526848195, -4.185618100238454, -4.185644394231593, -4.185644394231593, -4.185644394231593, -4.185644394231593, -4.185644394231593, -4.185637820668491, -4.185637820668491, -4.185618100238454, -4.185618100238454, -4.185637820668491, -4.185637820668491, -4.185637820668491, -4.185683836517673, -4.185664115180171, -4.1856772626952905, -4.185670688916124, -4.185670688916124, -4.1856772626952905, -4.18569041038327, -4.1856969842920835, -4.18569041038327, -4.1856969842920835, -4.185683836517673, -4.1856969842920835, -4.18569041038327, -4.18571013223936, -4.185723280359508, -4.185723280359508, -4.185723280359508, -4.185703558244113, -4.18571013223936, -4.185703558244113, -4.18571013223936, -4.185716706277825, -4.18571013223936, -4.185703558244113, -4.185716706277825, -4.185716706277825, -4.185736428652531, -4.18572985448441, -4.185723280359508, -4.18572985448441, -4.185723280359508, -4.185743002863872, -4.185749577118434, -4.185743002863872, -4.185762725757222, -4.185762725757222, -4.185775874568898, -4.1857824490395705, -4.1857824490395705, -4.185775874568898, -4.1857824490395705, -4.185789023553467, -4.185789023553467, -4.1857824490395705, -4.185769300141448, -4.185775874568898, -4.185762725757222, -4.185762725757222, -4.185762725757222, -4.185769300141448, -4.185769300141448, -4.185762725757222, -4.185762725757222, -4.185769300141448, -4.185762725757222, -4.185743002863872, -4.185756151416217, -4.185762725757222, -4.185769300141448, -4.185789023553467, -4.185789023553467, -4.1857824490395705, -4.1857824490395705, -4.185795598110589, -4.185802172710936, -4.185808747354508, -4.185795598110589, -4.170839072200815, -4.170839072200815, -4.170832595244208, -4.1708261183295505, -4.1708261183295505, -4.1708261183295505, -4.1708261183295505, -4.170845549199374, -4.170858503322347, -4.170864980446764, -4.170877934821456, -4.1708908893639665, -4.1708908893639665, -4.170903844074299, -4.170897366698155, -4.170916798952459, -4.170923276454475, -4.170916798952459, -4.170916798952459, -4.170916798952459, -4.170923276454475, -4.170916798952459, -4.17092975399845, -4.17092975399845, -4.170916798952459, -4.17092975399845, -4.170936231584383, -4.170955664593941, -4.170949186882128, -4.170942709212276, -4.170949186882128, -4.170962142347715, -4.170949186882128, -4.170942709212276, -4.170962142347715, -4.170949186882128, -4.170936231584383, -4.170949186882128, -4.170949186882128, -4.170942709212276, -4.170955664593941, -4.170962142347715, -4.170962142347715, -4.170955664593941, -4.170949186882128, -4.170955664593941, -4.170949186882128, -4.170968620143451, -4.170975097981149, -4.170968620143451, -4.170949186882128, -4.170910321492401, -4.170910321492401, -4.170897366698155, -4.170897366698155, -4.170903844074299, -4.1708908893639665, -4.170897366698155, -4.170884412071733, -4.1708908893639665, -4.170877934821456, -4.170884412071733, -4.170884412071733, -4.170897366698155, -4.170897366698155, -4.170884412071733, -4.1708908893639665, -4.170897366698155, -4.170903844074299, -4.170897366698155, -4.170897366698155, -4.17092975399845, -4.170923276454475, -4.170916798952459, -4.170903844074299, -4.1708908893639665, -4.170884412071733, -4.170897366698155, -4.170897366698155, -4.1708908893639665, -4.170884412071733, -4.1708908893639665, -4.170903844074299, -4.170897366698155, -4.170884412071733, -4.170910321492401, -4.170910321492401, -4.170903844074299, -4.170903844074299, -4.170897366698155, -4.170877934821456, -4.170884412071733, -4.170871457613132, -4.170871457613132, -4.170858503322347, -4.170845549199374, -4.170858503322347, -4.170858503322347, -4.170852026239884, -4.170852026239884, -4.185670688916124, -4.185657541487432, -4.185664115180171, -4.185657541487432, -4.185664115180171, -4.185657541487432, -4.185664115180171, -4.185664115180171, -4.185650967837906, -4.185644394231593, -4.185637820668491, -4.185637820668491, -4.185611526848195, -4.185611526848195, -4.185611526848195, -4.185611526848195, -4.1855983801973045, -4.185604953501145, -4.1855983801973045, -4.185611526848195, -4.185618100238454, -4.185644394231593, -4.185644394231593, -4.185644394231593, -4.185644394231593, -4.185644394231593, -4.185637820668491, -4.185637820668491, -4.185618100238454, -4.185618100238454, -4.185637820668491, -4.185637820668491, -4.185637820668491, -4.185683836517673, -4.185664115180171, -4.1856772626952905, -4.185670688916124, -4.185670688916124, -4.1856772626952905, -4.18569041038327, -4.1856969842920835, -4.18569041038327, -4.1856969842920835, -4.185683836517673, -4.1856969842920835, -4.18569041038327, -4.18571013223936, -4.185723280359508, -4.185723280359508, -4.185723280359508, -4.185703558244113, -4.18571013223936, -4.185703558244113, -4.18571013223936, -4.185716706277825, -4.18571013223936, -4.185703558244113, -4.185716706277825, -4.185716706277825, -4.185736428652531, -4.18572985448441, -4.185723280359508, -4.18572985448441, -4.185723280359508, -4.185743002863872, -4.185749577118434, -4.185743002863872, -4.185762725757222, -4.185762725757222, -4.185775874568898, -4.1857824490395705, -4.1857824490395705, -4.185775874568898, -4.1857824490395705, -4.185789023553467, -4.185789023553467, -4.1857824490395705, -4.185769300141448, -4.185775874568898, -4.185762725757222, -4.185762725757222, -4.185762725757222, -4.185769300141448, -4.185769300141448, -4.185762725757222, -4.185762725757222, -4.185769300141448, -4.185762725757222, -4.185743002863872, -4.185756151416217, -4.185762725757222, -4.185769300141448, -4.185789023553467, -4.185789023553467, -4.1857824490395705, -4.1857824490395705, -4.185795598110589, -4.185802172710936, -4.185808747354508, -4.185795598110589, -4.170839072200815, -4.170839072200815, -4.170832595244208, -4.1708261183295505, -4.1708261183295505, -4.1708261183295505, -4.1708261183295505, -4.170845549199374, -4.170858503322347, -4.170864980446764, -4.170877934821456, -4.1708908893639665, -4.1708908893639665, -4.170903844074299, -4.170897366698155, -4.170916798952459, -4.170923276454475, -4.170916798952459, -4.170916798952459, -4.170916798952459, -4.170923276454475, -4.170916798952459, -4.17092975399845, -4.17092975399845, -4.170916798952459, -4.17092975399845, -4.170936231584383, -4.170955664593941, -4.170949186882128, -4.170942709212276, -4.170949186882128, -4.170962142347715, -4.170949186882128, -4.170942709212276, -4.170962142347715, -4.170949186882128, -4.170936231584383, -4.170949186882128, -4.170949186882128, -4.170942709212276, -4.170955664593941, -4.170962142347715, -4.170962142347715, -4.170955664593941, -4.170949186882128, -4.170955664593941, -4.170949186882128, -4.170968620143451, -4.170975097981149, -4.170968620143451, -4.170949186882128, -4.170910321492401, -4.170910321492401, -4.170897366698155, -4.170897366698155, -4.170903844074299, -4.1708908893639665, -4.170897366698155, -4.170884412071733, -4.1708908893639665, -4.170877934821456, -4.170884412071733, -4.170884412071733, -4.170897366698155, -4.170897366698155, -4.170884412071733, -4.1708908893639665, -4.170897366698155, -4.170903844074299, -4.170897366698155, -4.170897366698155, -4.17092975399845, -4.170923276454475, -4.170916798952459, -4.170903844074299, -4.1708908893639665, -4.170884412071733, -4.170897366698155, -4.170897366698155, -4.1708908893639665, -4.170884412071733, -4.1708908893639665, -4.170903844074299, -4.170897366698155, -4.170884412071733, -4.170910321492401, -4.170910321492401, -4.170903844074299, -4.170903844074299, -4.170897366698155, -4.170877934821456, -4.170884412071733, -4.170871457613132, -4.170871457613132, -4.170858503322347, -4.170845549199374, -4.170858503322347, -4.170858503322347, -4.170852026239884, -4.170852026239884, -4.185670688916124, -4.185657541487432, -4.185664115180171, -4.185657541487432, -4.185664115180171, -4.185657541487432, -4.185664115180171, -4.185664115180171, -4.185650967837906, -4.185644394231593, -4.185637820668491, -4.185637820668491, -4.185611526848195, -4.185611526848195, -4.185611526848195, -4.185611526848195, -4.1855983801973045, -4.185604953501145, -4.1855983801973045, -4.185611526848195, -4.185618100238454, -4.185644394231593, -4.185644394231593, -4.185644394231593, -4.185644394231593, -4.185644394231593, -4.185637820668491, -4.185637820668491, -4.185618100238454, -4.185618100238454, -4.185637820668491, -4.185637820668491, -4.185637820668491, -4.185683836517673, -4.185664115180171, -4.1856772626952905, -4.185670688916124, -4.185670688916124, -4.1856772626952905, -4.18569041038327, -4.1856969842920835, -4.18569041038327, -4.1856969842920835, -4.185683836517673, -4.1856969842920835, -4.18569041038327, -4.18571013223936, -4.185723280359508, -4.185723280359508, -4.185723280359508, -4.185703558244113, -4.18571013223936, -4.185703558244113, -4.18571013223936, -4.185716706277825, -4.18571013223936, -4.185703558244113, -4.185716706277825, -4.185716706277825, -4.185736428652531, -4.18572985448441, -4.185723280359508, -4.18572985448441, -4.185723280359508, -4.185743002863872, -4.185749577118434, -4.185743002863872, -4.185762725757222, -4.185762725757222, -4.185775874568898, -4.1857824490395705, -4.1857824490395705, -4.185775874568898, -4.1857824490395705, -4.185789023553467, -4.185789023553467, -4.1857824490395705, -4.185769300141448, -4.185775874568898, -4.185762725757222, -4.185762725757222, -4.185762725757222, -4.185769300141448, -4.185769300141448, -4.185762725757222, -4.185762725757222, -4.185769300141448, -4.185762725757222, -4.185743002863872, -4.185756151416217, -4.185762725757222, -4.185769300141448, -4.185789023553467, -4.185789023553467, -4.1857824490395705, -4.1857824490395705, -4.185795598110589, -4.185802172710936, -4.185808747354508, -4.185795598110589, -4.170839072200815, -4.170839072200815, -4.170832595244208, -4.1708261183295505, -4.1708261183295505, -4.1708261183295505, -4.1708261183295505, -4.170845549199374, -4.170858503322347, -4.170864980446764, -4.170877934821456, -4.1708908893639665, -4.1708908893639665, -4.170903844074299, -4.170897366698155, -4.170916798952459, -4.170923276454475, -4.170916798952459, -4.170916798952459, -4.170916798952459, -4.170923276454475, -4.170916798952459, -4.17092975399845, -4.17092975399845, -4.170916798952459, -4.17092975399845, -4.170936231584383, -4.170955664593941, -4.170949186882128, -4.170942709212276, -4.170949186882128, -4.170962142347715, -4.170949186882128, -4.170942709212276, -4.170962142347715, -4.170949186882128, -4.170936231584383, -4.170949186882128, -4.170949186882128, -4.170942709212276, -4.170955664593941, -4.170962142347715, -4.170962142347715, -4.170955664593941, -4.170949186882128, -4.170955664593941, -4.170949186882128, -4.170968620143451, -4.170975097981149, -4.170968620143451, -4.170949186882128, -4.170910321492401, -4.170910321492401, -4.170897366698155, -4.170897366698155, -4.170903844074299, -4.1708908893639665, -4.170897366698155, -4.170884412071733, -4.1708908893639665, -4.170877934821456, -4.170884412071733, -4.170884412071733, -4.170897366698155, -4.170897366698155, -4.170884412071733, -4.1708908893639665, -4.170897366698155, -4.170903844074299, -4.170897366698155, -4.170897366698155, -4.17092975399845, -4.170923276454475, -4.170916798952459, -4.170903844074299, -4.1708908893639665, -4.170884412071733, -4.170897366698155, -4.170897366698155, -4.1708908893639665, -4.170884412071733, -4.1708908893639665, -4.170903844074299, -4.170897366698155, -4.170884412071733, -4.170910321492401, -4.170910321492401, -4.170903844074299, -4.170903844074299, -4.170897366698155, -4.170877934821456, -4.170884412071733, -4.170871457613132, -4.170871457613132, -4.170858503322347, -4.170845549199374, -4.170858503322347, -4.170858503322347, -4.170852026239884, -4.170852026239884, -4.185670688916124, -4.185657541487432, -4.185664115180171, -4.185657541487432, -4.185664115180171, -4.185657541487432, -4.185664115180171, -4.185664115180171, -4.185650967837906, -4.185644394231593, -4.185637820668491, -4.185637820668491, -4.185611526848195, -4.185611526848195, -4.185611526848195, -4.185611526848195, -4.1855983801973045, -4.185604953501145, -4.1855983801973045, -4.185611526848195, -4.185618100238454, -4.185644394231593, -4.185644394231593, -4.185644394231593, -4.185644394231593, -4.185644394231593, -4.185637820668491, -4.185637820668491, -4.185618100238454, -4.185618100238454, -4.185637820668491, -4.185637820668491, -4.185637820668491, -4.185683836517673, -4.185664115180171, -4.1856772626952905, -4.185670688916124, -4.185670688916124, -4.1856772626952905, -4.18569041038327, -4.1856969842920835, -4.18569041038327, -4.1856969842920835, -4.185683836517673, -4.1856969842920835, -4.18569041038327, -4.18571013223936, -4.185723280359508, -4.185723280359508, -4.185723280359508, -4.185703558244113, -4.18571013223936, -4.185703558244113, -4.18571013223936, -4.185716706277825, -4.18571013223936, -4.185703558244113, -4.185716706277825, -4.185716706277825, -4.185736428652531, -4.18572985448441, -4.185723280359508, -4.18572985448441, -4.185723280359508, -4.185743002863872, -4.185749577118434, -4.185743002863872, -4.185762725757222, -4.185762725757222, -4.185775874568898, -4.1857824490395705, -4.1857824490395705, -4.185775874568898, -4.1857824490395705, -4.185789023553467, -4.185789023553467, -4.1857824490395705, -4.185769300141448, -4.185775874568898, -4.185762725757222, -4.185762725757222, -4.185762725757222, -4.185769300141448, -4.185769300141448, -4.185762725757222, -4.185762725757222, -4.185769300141448, -4.185762725757222, -4.185743002863872, -4.185756151416217, -4.185762725757222, -4.185769300141448, -4.185789023553467, -4.185789023553467, -4.1857824490395705, -4.1857824490395705, -4.185795598110589, -4.185802172710936, -4.185808747354508, -4.185795598110589, -4.170839072200815, -4.170839072200815, -4.170832595244208, -4.1708261183295505, -4.1708261183295505, -4.1708261183295505, -4.1708261183295505, -4.170845549199374, -4.170858503322347, -4.170864980446764, -4.170877934821456, -4.1708908893639665, -4.1708908893639665, -4.170903844074299, -4.170897366698155, -4.170916798952459, -4.170923276454475, -4.170916798952459, -4.170916798952459, -4.170916798952459, -4.170923276454475, -4.170916798952459, -4.17092975399845, -4.17092975399845, -4.170916798952459, -4.17092975399845, -4.170936231584383, -4.170955664593941, -4.170949186882128, -4.170942709212276, -4.170949186882128, -4.170962142347715, -4.170949186882128, -4.170942709212276, -4.170962142347715, -4.170949186882128, -4.170936231584383, -4.170949186882128, -4.170949186882128, -4.170942709212276, -4.170955664593941, -4.170962142347715, -4.170962142347715, -4.170955664593941, -4.170949186882128, -4.170955664593941, -4.170949186882128, -4.170968620143451, -4.170975097981149, -4.170968620143451, -4.170949186882128, -4.170910321492401, -4.170910321492401, -4.170897366698155, -4.170897366698155, -4.170903844074299, -4.1708908893639665, -4.170897366698155, -4.170884412071733, -4.1708908893639665, -4.170877934821456, -4.170884412071733, -4.170884412071733, -4.170897366698155, -4.170897366698155, -4.170884412071733, -4.1708908893639665, -4.170897366698155, -4.170903844074299, -4.170897366698155, -4.170897366698155, -4.17092975399845, -4.170923276454475, -4.170916798952459, -4.170903844074299, -4.1708908893639665, -4.170884412071733, -4.170897366698155, -4.170897366698155, -4.1708908893639665, -4.170884412071733, -4.1708908893639665, -4.170903844074299, -4.170897366698155, -4.170884412071733, -4.170910321492401, -4.170910321492401, -4.170903844074299, -4.170903844074299, -4.170897366698155, -4.170877934821456, -4.170884412071733, -4.170871457613132, -4.170871457613132, -4.170858503322347, -4.170845549199374, -4.170858503322347, -4.170858503322347, -4.170852026239884, -4.170852026239884, -4.185670688916124, -4.185657541487432, -4.185664115180171, -4.185657541487432, -4.185664115180171, -4.185657541487432, -4.185664115180171, -4.185664115180171, -4.185650967837906, -4.185644394231593, -4.185637820668491, -4.185637820668491, -4.185611526848195, -4.185611526848195, -4.185611526848195, -4.185611526848195, -4.1855983801973045, -4.185604953501145, -4.1855983801973045, -4.185611526848195, -4.185618100238454, -4.185644394231593, -4.185644394231593, -4.185644394231593, -4.185644394231593, -4.185644394231593, -4.185637820668491, -4.185637820668491, -4.185618100238454, -4.185618100238454, -4.185637820668491, -4.185637820668491, -4.185637820668491, -4.185683836517673, -4.185664115180171, -4.1856772626952905, -4.185670688916124, -4.185670688916124, -4.1856772626952905, -4.18569041038327, -4.1856969842920835, -4.18569041038327, -4.1856969842920835, -4.185683836517673, -4.1856969842920835, -4.18569041038327, -4.18571013223936, -4.185723280359508, -4.185723280359508, -4.185723280359508, -4.185703558244113, -4.18571013223936, -4.185703558244113, -4.18571013223936, -4.185716706277825, -4.18571013223936, -4.185703558244113, -4.185716706277825, -4.185716706277825, -4.185736428652531, -4.18572985448441, -4.185723280359508, -4.18572985448441, -4.185723280359508, -4.185743002863872, -4.185749577118434, -4.185743002863872, -4.185762725757222, -4.185762725757222, -4.185775874568898, -4.1857824490395705, -4.1857824490395705, -4.185775874568898, -4.1857824490395705, -4.185789023553467, -4.185789023553467, -4.1857824490395705, -4.185769300141448, -4.185775874568898, -4.185762725757222, -4.185762725757222, -4.185762725757222, -4.185769300141448, -4.185769300141448, -4.185762725757222, -4.185762725757222, -4.185769300141448, -4.185762725757222, -4.185743002863872, -4.185756151416217, -4.185762725757222, -4.185769300141448, -4.185789023553467, -4.185789023553467, -4.1857824490395705, -4.1857824490395705, -4.185795598110589, -4.185802172710936, -4.185808747354508, -4.185795598110589, -4.170839072200815, -4.170839072200815, -4.170832595244208, -4.1708261183295505, -4.1708261183295505, -4.1708261183295505, -4.1708261183295505, -4.170845549199374, -4.170858503322347, -4.170864980446764, -4.170877934821456, -4.1708908893639665, -4.1708908893639665, -4.170903844074299, -4.170897366698155, -4.170916798952459, -4.170923276454475, -4.170916798952459, -4.170916798952459, -4.170916798952459, -4.170923276454475, -4.170916798952459, -4.17092975399845, -4.17092975399845, -4.170916798952459, -4.17092975399845, -4.170936231584383, -4.170955664593941, -4.170949186882128, -4.170942709212276, -4.170949186882128, -4.170962142347715, -4.170949186882128, -4.170942709212276, -4.170962142347715, -4.170949186882128, -4.170936231584383, -4.170949186882128, -4.170949186882128, -4.170942709212276, -4.170955664593941, -4.170962142347715, -4.170962142347715, -4.170955664593941, -4.170949186882128, -4.170955664593941, -4.170949186882128, -4.170968620143451, -4.170975097981149, -4.170968620143451, -4.170949186882128, -4.170910321492401, -4.170910321492401, -4.170897366698155, -4.170897366698155, -4.170903844074299, -4.1708908893639665, -4.170897366698155, -4.170884412071733, -4.1708908893639665, -4.170877934821456, -4.170884412071733, -4.170884412071733, -4.170897366698155, -4.170897366698155, -4.170884412071733, -4.1708908893639665, -4.170897366698155, -4.170903844074299, -4.170897366698155, -4.170897366698155, -4.17092975399845, -4.170923276454475, -4.170916798952459, -4.170903844074299, -4.1708908893639665, -4.170884412071733, -4.170897366698155, -4.170897366698155, -4.1708908893639665, -4.170884412071733, -4.1708908893639665, -4.170903844074299, -4.170897366698155, -4.170884412071733, -4.170910321492401, -4.170910321492401, -4.170903844074299, -4.170903844074299, -4.170897366698155, -4.170877934821456, -4.170884412071733, -4.170871457613132, -4.170871457613132, -4.170858503322347, -4.170845549199374, -4.170858503322347, -4.170858503322347, -4.170852026239884, -4.170852026239884, -4.185670688916124, -4.185657541487432, -4.185664115180171, -4.185657541487432, -4.185664115180171, -4.185657541487432, -4.185664115180171, -4.185664115180171, -4.185650967837906, -4.185644394231593, -4.185637820668491, -4.185637820668491, -4.185611526848195, -4.185611526848195, -4.185611526848195, -4.185611526848195, -4.1855983801973045, -4.185604953501145, -4.1855983801973045, -4.185611526848195, -4.185618100238454, -4.185644394231593, -4.185644394231593, -4.185644394231593, -4.185644394231593, -4.185644394231593, -4.185637820668491, -4.185637820668491, -4.185618100238454, -4.185618100238454, -4.185637820668491, -4.185637820668491, -4.185637820668491, -4.185683836517673, -4.185664115180171, -4.1856772626952905, -4.185670688916124, -4.185670688916124, -4.1856772626952905, -4.18569041038327, -4.1856969842920835, -4.18569041038327, -4.1856969842920835, -4.185683836517673, -4.1856969842920835, -4.18569041038327, -4.18571013223936, -4.185723280359508, -4.185723280359508, -4.185723280359508, -4.185703558244113, -4.18571013223936, -4.185703558244113, -4.18571013223936, -4.185716706277825, -4.18571013223936, -4.185703558244113, -4.185716706277825, -4.185716706277825, -4.185736428652531, -4.18572985448441, -4.185723280359508, -4.18572985448441, -4.185723280359508, -4.185743002863872, -4.185749577118434, -4.185743002863872, -4.185762725757222, -4.185762725757222, -4.185775874568898, -4.1857824490395705, -4.1857824490395705, -4.185775874568898, -4.1857824490395705, -4.185789023553467, -4.185789023553467, -4.1857824490395705, -4.185769300141448, -4.185775874568898, -4.185762725757222, -4.185762725757222, -4.185762725757222, -4.185769300141448, -4.185769300141448, -4.185762725757222, -4.185762725757222, -4.185769300141448, -4.185762725757222, -4.185743002863872, -4.185756151416217, -4.185762725757222, -4.185769300141448, -4.185789023553467, -4.185789023553467, -4.1857824490395705, -4.1857824490395705, -4.185795598110589, -4.185802172710936, -4.185808747354508, -4.185795598110589, -4.170839072200815, -4.170839072200815, -4.170832595244208, -4.1708261183295505, -4.1708261183295505, -4.1708261183295505, -4.1708261183295505, -4.170845549199374, -4.170858503322347, -4.170864980446764, -4.170877934821456, -4.1708908893639665, -4.1708908893639665, -4.170903844074299, -4.170897366698155, -4.170916798952459, -4.170923276454475, -4.170916798952459, -4.170916798952459, -4.170916798952459, -4.170923276454475, -4.170916798952459, -4.17092975399845, -4.17092975399845, -4.170916798952459, -4.17092975399845, -4.170936231584383, -4.170955664593941, -4.170949186882128, -4.170942709212276, -4.170949186882128, -4.170962142347715, -4.170949186882128, -4.170942709212276, -4.170962142347715, -4.170949186882128, -4.170936231584383, -4.170949186882128, -4.170949186882128, -4.170942709212276, -4.170955664593941, -4.170962142347715, -4.170962142347715, -4.170955664593941, -4.170949186882128, -4.170955664593941, -4.170949186882128, -4.170968620143451, -4.170975097981149, -4.170968620143451, -4.170949186882128, -4.170910321492401, -4.170910321492401, -4.170897366698155, -4.170897366698155, -4.170903844074299, -4.1708908893639665, -4.170897366698155, -4.170884412071733, -4.1708908893639665, -4.170877934821456, -4.170884412071733, -4.170884412071733, -4.170897366698155, -4.170897366698155, -4.170884412071733, -4.1708908893639665, -4.170897366698155, -4.170903844074299, -4.170897366698155, -4.170897366698155, -4.17092975399845, -4.170923276454475, -4.170916798952459, -4.170903844074299, -4.1708908893639665, -4.170884412071733, -4.170897366698155, -4.170897366698155, -4.1708908893639665, -4.170884412071733, -4.1708908893639665, -4.170903844074299, -4.170897366698155, -4.170884412071733, -4.170910321492401, -4.170910321492401, -4.170903844074299, -4.170903844074299, -4.170897366698155, -4.170877934821456, -4.170884412071733, -4.170871457613132, -4.170871457613132, -4.170858503322347, -4.170845549199374, -4.170858503322347, -4.170858503322347, -4.170852026239884, -4.170852026239884, -4.185670688916124, -4.185657541487432, -4.185664115180171, -4.185657541487432, -4.185664115180171, -4.185657541487432, -4.185664115180171, -4.185664115180171, -4.185650967837906, -4.185644394231593, -4.185637820668491, -4.185637820668491, -4.185611526848195, -4.185611526848195, -4.185611526848195, -4.185611526848195, -4.1855983801973045, -4.185604953501145, -4.1855983801973045, -4.185611526848195, -4.185618100238454, -4.185644394231593, -4.185644394231593, -4.185644394231593, -4.185644394231593, -4.185644394231593, -4.185637820668491, -4.185637820668491, -4.185618100238454, -4.185618100238454, -4.185637820668491, -4.185637820668491, -4.185637820668491, -4.185683836517673, -4.185664115180171, -4.1856772626952905, -4.185670688916124, -4.185670688916124, -4.1856772626952905, -4.18569041038327, -4.1856969842920835, -4.18569041038327, -4.1856969842920835, -4.185683836517673, -4.1856969842920835, -4.18569041038327, -4.18571013223936, -4.185723280359508, -4.185723280359508, -4.185723280359508, -4.185703558244113, -4.18571013223936, -4.185703558244113, -4.18571013223936, -4.185716706277825, -4.18571013223936, -4.185703558244113, -4.185716706277825, -4.185716706277825, -4.185736428652531, -4.18572985448441, -4.185723280359508, -4.18572985448441, -4.185723280359508, -4.185743002863872, -4.185749577118434, -4.185743002863872, -4.185762725757222, -4.185762725757222, -4.185775874568898, -4.1857824490395705, -4.1857824490395705, -4.185775874568898, -4.1857824490395705, -4.185789023553467, -4.185789023553467, -4.1857824490395705, -4.185769300141448, -4.185775874568898, -4.185762725757222, -4.185762725757222, -4.185762725757222, -4.185769300141448, -4.185769300141448, -4.185762725757222, -4.185762725757222, -4.185769300141448, -4.185762725757222, -4.185743002863872, -4.185756151416217, -4.185762725757222, -4.185769300141448, -4.185789023553467, -4.185789023553467, -4.1857824490395705, -4.1857824490395705, -4.185795598110589, -4.185802172710936, -4.185808747354508, -4.185795598110589, -4.170839072200815, -4.170839072200815, -4.170832595244208, -4.1708261183295505, -4.1708261183295505, -4.1708261183295505, -4.1708261183295505, -4.170845549199374, -4.170858503322347, -4.170864980446764, -4.170877934821456, -4.1708908893639665, -4.1708908893639665, -4.170903844074299, -4.170897366698155, -4.170916798952459, -4.170923276454475, -4.170916798952459, -4.170916798952459, -4.170916798952459, -4.170923276454475, -4.170916798952459, -4.17092975399845, -4.17092975399845, -4.170916798952459, -4.17092975399845, -4.170936231584383, -4.170955664593941, -4.170949186882128, -4.170942709212276, -4.170949186882128, -4.170962142347715, -4.170949186882128, -4.170942709212276, -4.170962142347715, -4.170949186882128, -4.170936231584383, -4.170949186882128, -4.170949186882128, -4.170942709212276, -4.170955664593941, -4.170962142347715, -4.170962142347715, -4.170955664593941, -4.170949186882128, -4.170955664593941, -4.170949186882128, -4.170968620143451, -4.170975097981149, -4.170968620143451, -4.170949186882128, -4.170910321492401, -4.170910321492401, -4.170897366698155, -4.170897366698155, -4.170903844074299, -4.1708908893639665, -4.170897366698155, -4.170884412071733, -4.1708908893639665, -4.170877934821456, -4.170884412071733, -4.170884412071733, -4.170897366698155, -4.170897366698155, -4.170884412071733, -4.1708908893639665, -4.170897366698155, -4.170903844074299, -4.170897366698155, -4.170897366698155, -4.17092975399845, -4.170923276454475, -4.170916798952459, -4.170903844074299, -4.1708908893639665, -4.170884412071733, -4.170897366698155, -4.170897366698155, -4.1708908893639665, -4.170884412071733, -4.1708908893639665, -4.170903844074299, -4.170897366698155, -4.170884412071733, -4.170910321492401, -4.170910321492401, -4.170903844074299, -4.170903844074299, -4.170897366698155, -4.170877934821456, -4.170884412071733, -4.170871457613132, -4.170871457613132, -4.170858503322347, -4.170845549199374, -4.170858503322347, -4.170858503322347, -4.170852026239884, -4.170852026239884, -4.185670688916124, -4.185657541487432, -4.185664115180171, -4.185657541487432, -4.185664115180171, -4.185657541487432, -4.185664115180171, -4.185664115180171, -4.185650967837906, -4.185644394231593, -4.185637820668491, -4.185637820668491, -4.185611526848195, -4.185611526848195, -4.185611526848195, -4.185611526848195, -4.1855983801973045, -4.185604953501145, -4.1855983801973045, -4.185611526848195, -4.185618100238454, -4.185644394231593, -4.185644394231593, -4.185644394231593, -4.185644394231593, -4.185644394231593, -4.185637820668491, -4.185637820668491, -4.185618100238454, -4.185618100238454, -4.185637820668491, -4.185637820668491, -4.185637820668491, -4.185683836517673, -4.185664115180171, -4.1856772626952905, -4.185670688916124, -4.185670688916124, -4.1856772626952905, -4.18569041038327, -4.1856969842920835, -4.18569041038327, -4.1856969842920835, -4.185683836517673, -4.1856969842920835, -4.18569041038327, -4.18571013223936, -4.185723280359508, -4.185723280359508, -4.185723280359508, -4.185703558244113, -4.18571013223936, -4.185703558244113, -4.18571013223936, -4.185716706277825, -4.18571013223936, -4.185703558244113, -4.185716706277825, -4.185716706277825, -4.185736428652531, -4.18572985448441, -4.185723280359508, -4.18572985448441, -4.185723280359508, -4.185743002863872, -4.185749577118434, -4.185743002863872, -4.185762725757222, -4.185762725757222, -4.185775874568898, -4.1857824490395705, -4.1857824490395705, -4.185775874568898, -4.1857824490395705, -4.185789023553467, -4.185789023553467, -4.1857824490395705, -4.185769300141448, -4.185775874568898, -4.185762725757222, -4.185762725757222, -4.185762725757222, -4.185769300141448, -4.185769300141448, -4.185762725757222, -4.185762725757222, -4.185769300141448, -4.185762725757222, -4.185743002863872, -4.185756151416217, -4.185762725757222, -4.185769300141448, -4.185789023553467, -4.185789023553467, -4.1857824490395705, -4.1857824490395705, -4.185795598110589, -4.185802172710936, -4.185808747354508, -4.185795598110589, -4.170839072200815, -4.170839072200815, -4.170832595244208, -4.1708261183295505, -4.1708261183295505, -4.1708261183295505, -4.1708261183295505, -4.170845549199374, -4.170858503322347, -4.170864980446764, -4.170877934821456, -4.1708908893639665, -4.1708908893639665, -4.170903844074299, -4.170897366698155, -4.170916798952459, -4.170923276454475, -4.170916798952459, -4.170916798952459, -4.170916798952459, -4.170923276454475, -4.170916798952459, -4.17092975399845, -4.17092975399845, -4.170916798952459, -4.17092975399845, -4.170936231584383, -4.170955664593941, -4.170949186882128, -4.170942709212276, -4.170949186882128, -4.170962142347715, -4.170949186882128, -4.170942709212276, -4.170962142347715, -4.170949186882128, -4.170936231584383, -4.170949186882128, -4.170949186882128, -4.170942709212276, -4.170955664593941, -4.170962142347715, -4.170962142347715, -4.170955664593941, -4.170949186882128, -4.170955664593941, -4.170949186882128, -4.170968620143451, -4.170975097981149, -4.170968620143451, -4.170949186882128, -4.170910321492401, -4.170910321492401, -4.170897366698155, -4.170897366698155, -4.170903844074299, -4.1708908893639665, -4.170897366698155, -4.170884412071733, -4.1708908893639665, -4.170877934821456, -4.170884412071733, -4.170884412071733, -4.170897366698155, -4.170897366698155, -4.170884412071733, -4.1708908893639665, -4.170897366698155, -4.170903844074299, -4.170897366698155, -4.170897366698155, -4.17092975399845, -4.170923276454475, -4.170916798952459, -4.170903844074299, -4.1708908893639665, -4.170884412071733, -4.170897366698155, -4.170897366698155, -4.1708908893639665, -4.170884412071733, -4.1708908893639665, -4.170903844074299, -4.170897366698155, -4.170884412071733, -4.170910321492401, -4.170910321492401, -4.170903844074299, -4.170903844074299, -4.170897366698155, -4.170877934821456, -4.170884412071733, -4.170871457613132, -4.170871457613132, -4.170858503322347, -4.170845549199374, -4.170858503322347, -4.170858503322347, -4.170852026239884, -4.170852026239884, -4.185670688916124, -4.185657541487432, -4.185664115180171, -4.185657541487432, -4.185664115180171, -4.185657541487432, -4.185664115180171, -4.185664115180171, -4.185650967837906, -4.185644394231593, -4.185637820668491, -4.185637820668491, -4.185611526848195, -4.185611526848195, -4.185611526848195, -4.185611526848195, -4.1855983801973045, -4.185604953501145, -4.1855983801973045, -4.185611526848195, -4.185618100238454, -4.185644394231593, -4.185644394231593, -4.185644394231593, -4.185644394231593, -4.185644394231593, -4.185637820668491, -4.185637820668491, -4.185618100238454, -4.185618100238454, -4.185637820668491, -4.185637820668491, -4.185637820668491, -4.185683836517673, -4.185664115180171, -4.1856772626952905, -4.185670688916124, -4.185670688916124, -4.1856772626952905, -4.18569041038327, -4.1856969842920835, -4.18569041038327, -4.1856969842920835, -4.185683836517673, -4.1856969842920835, -4.18569041038327, -4.18571013223936, -4.185723280359508, -4.185723280359508, -4.185723280359508, -4.185703558244113, -4.18571013223936, -4.185703558244113, -4.18571013223936, -4.185716706277825, -4.18571013223936, -4.185703558244113, -4.185716706277825, -4.185716706277825, -4.185736428652531, -4.18572985448441, -4.185723280359508, -4.18572985448441, -4.185723280359508, -4.185743002863872, -4.185749577118434, -4.185743002863872, -4.185762725757222, -4.185762725757222, -4.185775874568898, -4.1857824490395705, -4.1857824490395705, -4.185775874568898, -4.1857824490395705, -4.185789023553467, -4.185789023553467, -4.1857824490395705, -4.185769300141448, -4.185775874568898, -4.185762725757222, -4.185762725757222, -4.185762725757222, -4.185769300141448, -4.185769300141448, -4.185762725757222, -4.185762725757222, -4.185769300141448, -4.185762725757222, -4.185743002863872, -4.185756151416217, -4.185762725757222, -4.185769300141448, -4.185789023553467, -4.185789023553467, -4.1857824490395705, -4.1857824490395705, -4.185795598110589, -4.185802172710936, -4.185808747354508, -4.185795598110589, -4.170839072200815, -4.170839072200815, -4.170832595244208, -4.1708261183295505, -4.1708261183295505, -4.1708261183295505, -4.1708261183295505, -4.170845549199374, -4.170858503322347, -4.170864980446764, -4.170877934821456, -4.1708908893639665, -4.1708908893639665, -4.170903844074299, -4.170897366698155, -4.170916798952459, -4.170923276454475, -4.170916798952459, -4.170916798952459, -4.170916798952459, -4.170923276454475, -4.170916798952459, -4.17092975399845, -4.17092975399845, -4.170916798952459, -4.17092975399845, -4.170936231584383, -4.170955664593941, -4.170949186882128, -4.170942709212276, -4.170949186882128, -4.170962142347715, -4.170949186882128, -4.170942709212276, -4.170962142347715, -4.170949186882128, -4.170936231584383, -4.170949186882128, -4.170949186882128, -4.170942709212276, -4.170955664593941, -4.170962142347715, -4.170962142347715, -4.170955664593941, -4.170949186882128, -4.170955664593941, -4.170949186882128, -4.170968620143451, -4.170975097981149, -4.170968620143451, -4.170949186882128, -4.170910321492401, -4.170910321492401, -4.170897366698155, -4.170897366698155, -4.170903844074299, -4.1708908893639665, -4.170897366698155, -4.170884412071733, -4.1708908893639665, -4.170877934821456, -4.170884412071733, -4.170884412071733, -4.170897366698155, -4.170897366698155, -4.170884412071733, -4.1708908893639665, -4.170897366698155, -4.170903844074299, -4.170897366698155, -4.170897366698155, -4.17092975399845, -4.170923276454475, -4.170916798952459, -4.170903844074299, -4.1708908893639665, -4.170884412071733, -4.170897366698155, -4.170897366698155, -4.1708908893639665, -4.170884412071733, -4.1708908893639665, -4.170903844074299, -4.170897366698155, -4.170884412071733, -4.170910321492401, -4.170910321492401, -4.170903844074299, -4.170903844074299, -4.170897366698155, -4.170877934821456, -4.170884412071733, -4.170871457613132, -4.170871457613132, -4.170858503322347, -4.170845549199374, -4.170858503322347, -4.170858503322347, -4.170852026239884, -4.170852026239884, -4.185670688916124, -4.185657541487432, -4.185664115180171, -4.185657541487432, -4.185664115180171, -4.185657541487432, -4.185664115180171, -4.185664115180171, -4.185650967837906, -4.185644394231593, -4.185637820668491, -4.185637820668491, -4.185611526848195, -4.185611526848195, -4.185611526848195, -4.185611526848195, -4.1855983801973045, -4.185604953501145, -4.1855983801973045, -4.185611526848195, -4.185618100238454, -4.185644394231593, -4.185644394231593, -4.185644394231593, -4.185644394231593, -4.185644394231593, -4.185637820668491, -4.185637820668491, -4.185618100238454, -4.185618100238454, -4.185637820668491, -4.185637820668491, -4.185637820668491, -4.185683836517673, -4.185664115180171, -4.1856772626952905, -4.185670688916124, -4.185670688916124, -4.1856772626952905, -4.18569041038327, -4.1856969842920835, -4.18569041038327, -4.1856969842920835, -4.185683836517673, -4.1856969842920835, -4.18569041038327, -4.18571013223936, -4.185723280359508, -4.185723280359508, -4.185723280359508, -4.185703558244113, -4.18571013223936, -4.185703558244113, -4.18571013223936, -4.185716706277825, -4.18571013223936, -4.185703558244113, -4.185716706277825, -4.185716706277825, -4.185736428652531, -4.18572985448441, -4.185723280359508, -4.18572985448441, -4.185723280359508, -4.185743002863872, -4.185749577118434, -4.185743002863872, -4.185762725757222, -4.185762725757222, -4.185775874568898, -4.1857824490395705, -4.1857824490395705, -4.185775874568898, -4.1857824490395705, -4.185789023553467, -4.185789023553467, -4.1857824490395705, -4.185769300141448, -4.185775874568898, -4.185762725757222, -4.185762725757222, -4.185762725757222, -4.185769300141448, -4.185769300141448, -4.185762725757222, -4.185762725757222, -4.185769300141448, -4.185762725757222, -4.185743002863872, -4.185756151416217, -4.185762725757222, -4.185769300141448, -4.185789023553467, -4.185789023553467, -4.1857824490395705, -4.1857824490395705, -4.185795598110589, -4.185802172710936, -4.185808747354508, -4.185795598110589, -4.170839072200815, -4.170839072200815, -4.170832595244208, -4.1708261183295505, -4.1708261183295505, -4.1708261183295505, -4.1708261183295505, -4.170845549199374, -4.170858503322347, -4.170864980446764, -4.170877934821456, -4.1708908893639665, -4.1708908893639665, -4.170903844074299, -4.170897366698155, -4.170916798952459, -4.170923276454475, -4.170916798952459, -4.170916798952459, -4.170916798952459, -4.170923276454475, -4.170916798952459, -4.17092975399845, -4.17092975399845, -4.170916798952459, -4.17092975399845, -4.170936231584383, -4.170955664593941, -4.170949186882128, -4.170942709212276, -4.170949186882128, -4.170962142347715, -4.170949186882128, -4.170942709212276, -4.170962142347715, -4.170949186882128, -4.170936231584383, -4.170949186882128, -4.170949186882128, -4.170942709212276, -4.170955664593941, -4.170962142347715, -4.170962142347715, -4.170955664593941, -4.170949186882128, -4.170955664593941, -4.170949186882128, -4.170968620143451, -4.170975097981149, -4.170968620143451, -4.170949186882128, -4.170910321492401, -4.170910321492401, -4.170897366698155, -4.170897366698155, -4.170903844074299, -4.1708908893639665, -4.170897366698155, -4.170884412071733, -4.1708908893639665, -4.170877934821456, -4.170884412071733, -4.170884412071733, -4.170897366698155, -4.170897366698155, -4.170884412071733, -4.1708908893639665, -4.170897366698155, -4.170903844074299, -4.170897366698155, -4.170897366698155, -4.17092975399845, -4.170923276454475, -4.170916798952459, -4.170903844074299, -4.1708908893639665, -4.170884412071733, -4.170897366698155, -4.170897366698155, -4.1708908893639665, -4.170884412071733, -4.1708908893639665, -4.170903844074299, -4.170897366698155, -4.170884412071733, -4.170910321492401, -4.170910321492401, -4.170903844074299, -4.170903844074299, -4.170897366698155, -4.170877934821456, -4.170884412071733, -4.170871457613132, -4.170871457613132, -4.170858503322347, -4.170845549199374, -4.170858503322347, -4.170858503322347, -4.170852026239884, -4.170852026239884, -4.185670688916124, -4.185657541487432, -4.185664115180171, -4.185657541487432, -4.185664115180171, -4.185657541487432, -4.185664115180171, -4.185664115180171, -4.185650967837906, -4.185644394231593, -4.185637820668491, -4.185637820668491, -4.185611526848195, -4.185611526848195, -4.185611526848195, -4.185611526848195, -4.1855983801973045, -4.185604953501145, -4.1855983801973045, -4.185611526848195, -4.185618100238454, -4.185644394231593, -4.185644394231593, -4.185644394231593, -4.185644394231593, -4.185644394231593, -4.185637820668491, -4.185637820668491, -4.185618100238454, -4.185618100238454, -4.185637820668491, -4.185637820668491, -4.185637820668491, -4.185683836517673, -4.185664115180171, -4.1856772626952905, -4.185670688916124, -4.185670688916124, -4.1856772626952905, -4.18569041038327, -4.1856969842920835, -4.18569041038327, -4.1856969842920835, -4.185683836517673, -4.1856969842920835, -4.18569041038327, -4.18571013223936, -4.185723280359508, -4.185723280359508, -4.185723280359508, -4.185703558244113, -4.18571013223936, -4.185703558244113, -4.18571013223936, -4.185716706277825, -4.18571013223936, -4.185703558244113, -4.185716706277825, -4.185716706277825, -4.185736428652531, -4.18572985448441, -4.185723280359508, -4.18572985448441, -4.185723280359508, -4.185743002863872, -4.185749577118434, -4.185743002863872, -4.185762725757222, -4.185762725757222, -4.185775874568898, -4.1857824490395705, -4.1857824490395705, -4.185775874568898, -4.1857824490395705, -4.185789023553467, -4.185789023553467, -4.1857824490395705, -4.185769300141448, -4.185775874568898, -4.185762725757222, -4.185762725757222, -4.185762725757222, -4.185769300141448, -4.185769300141448, -4.185762725757222, -4.185762725757222, -4.185769300141448, -4.185762725757222, -4.185743002863872, -4.185756151416217, -4.185762725757222, -4.185769300141448, -4.185789023553467, -4.185789023553467, -4.1857824490395705, -4.1857824490395705, -4.185795598110589, -4.185802172710936, -4.185808747354508, -4.185795598110589, -4.170839072200815, -4.170839072200815, -4.170832595244208, -4.1708261183295505, -4.1708261183295505, -4.1708261183295505, -4.1708261183295505, -4.170845549199374, -4.170858503322347, -4.170864980446764, -4.170877934821456, -4.1708908893639665, -4.1708908893639665, -4.170903844074299, -4.170897366698155, -4.170916798952459, -4.170923276454475, -4.170916798952459, -4.170916798952459, -4.170916798952459, -4.170923276454475, -4.170916798952459, -4.17092975399845, -4.17092975399845, -4.170916798952459, -4.17092975399845, -4.170936231584383, -4.170955664593941, -4.170949186882128, -4.170942709212276, -4.170949186882128, -4.170962142347715, -4.170949186882128, -4.170942709212276, -4.170962142347715, -4.170949186882128, -4.170936231584383, -4.170949186882128, -4.170949186882128, -4.170942709212276, -4.170955664593941, -4.170962142347715, -4.170962142347715, -4.170955664593941, -4.170949186882128, -4.170955664593941, -4.170949186882128, -4.170968620143451, -4.170975097981149, -4.170968620143451, -4.170949186882128, -4.170910321492401, -4.170910321492401, -4.170897366698155, -4.170897366698155, -4.170903844074299, -4.1708908893639665, -4.170897366698155, -4.170884412071733, -4.1708908893639665, -4.170877934821456, -4.170884412071733, -4.170884412071733, -4.170897366698155, -4.170897366698155, -4.170884412071733, -4.1708908893639665, -4.170897366698155, -4.170903844074299, -4.170897366698155, -4.170897366698155, -4.17092975399845, -4.170923276454475, -4.170916798952459, -4.170903844074299, -4.1708908893639665, -4.170884412071733, -4.170897366698155, -4.170897366698155, -4.1708908893639665, -4.170884412071733, -4.1708908893639665, -4.170903844074299, -4.170897366698155, -4.170884412071733, -4.170910321492401, -4.170910321492401, -4.170903844074299, -4.170903844074299, -4.170897366698155, -4.170877934821456, -4.170884412071733, -4.1708
[truncated: 28,773,373 more chars]
